# Supplementary material for: HDAC1/2 inhibitor therapy improves multiple organ systems in aged mice
Source: iScience. 2023 Dec 12;27(1):108681. doi: 10.1016/j.isci.2023.108681 (PMC10805681; doi:10.1016/j.isci.2023.108681)
Supplement: Table S1. Kidney differential gene expression [file mmc2.csv]

original	ensembl_gene_id	mgi_symbol	entrezgene	description	logFC	AveExpr	t	P.Value	adj.P.Val	B	logFC (CMPD_vs_CTRL)	t (CMPD_vs_CTRL)	P.Value (CMPD_vs_CTRL)	adj.P.Val (CMPD_vs_CTRL)	B (CMPD_vs_CTRL)	CPM_s_045_CTRL	CPM_s_046_CTRL	CPM_s_047_CTRL	CPM_s_048_CTRL	CPM_s_049_CTRL	CPM_s_050_CMPD	CPM_s_051_CMPD	CPM_s_052_CMPD	CPM_s_053_CMPD	CPM_s_054_CMPD	CPM_s_055_CMPD
ENSMUSG00000000001	ENSMUSG00000000001	Gnai3	14679	guanine nucleotide binding protein (G protein), alpha inhibiting 3 [Source:MGI Symbol;Acc:MGI:95773]	-0.035962328	7.127185266	-0.441295132	0.665578264	0.885578026	-6.721221642	-0.035962328	-0.441295132	0.665578264	0.885578026	-6.721221642	7.159973769	7.08368624	7.138346449	7.313887808	7.037571522	7.236278961	7.265289445	7.125115737	7.072915667	6.998445456	6.973166156
ENSMUSG00000000028	ENSMUSG00000000028	Cdc45	12544	cell division cycle 45 [Source:MGI Symbol;Acc:MGI:1338073]	0.145834172	1.390955563	0.490767014	0.63101376	0.874310824	-5.784017263	0.145834172	0.490767014	0.63101376	0.874310824	-5.784017263	1.608634632	0.92635143	1.247492394	1.44002009	1.445174615	1.53024806	1.137586133	0.979245062	1.782778847	0.907932851	2.605552399
ENSMUSG00000000037	ENSMUSG00000000037	Scml2	107815	Scm polycomb group protein like 2 [Source:MGI Symbol;Acc:MGI:1340042]	1.205680346	-2.448297288	1.968899311	0.068596045	0.431459796	-4.009466531	1.205680346	1.968899311	0.068596045	0.431459796	-4.009466531	-3.357968402	-2.287193881	-2.802027669	-1.92150153	-2.327108807	-1.442905685	-2.822925239	-1.40554891	-1.075959048	-1.77252889	-1.312011103
ENSMUSG00000000049	ENSMUSG00000000049	Apoh	11818	apolipoprotein H [Source:MGI Symbol;Acc:MGI:88058]	-0.339702925	3.65003732	-1.340622141	0.200889281	0.599282367	-5.63072333	-0.339702925	-1.340622141	0.200889281	0.599282367	-5.63072333	3.925984705	3.891644137	3.960451848	4.115186323	3.337429502	3.896103827	4.47421912	3.527969569	3.013655575	2.716063602	3.35844924
ENSMUSG00000000056	ENSMUSG00000000056	Narf	67608	nuclear prelamin A recognition factor [Source:MGI Symbol;Acc:MGI:1914858]	-0.011933289	5.645472874	-0.074916986	0.941315532	0.984957378	-6.831943884	-0.011933289	-0.074916986	0.941315532	0.984957378	-6.831943884	5.468771608	5.652810254	5.814089289	5.616234009	5.712212408	5.887264664	6.113580001	5.662362161	5.763327325	5.457074809	4.968497025
ENSMUSG00000000058	ENSMUSG00000000058	Cav2	12390	caveolin 2 [Source:MGI Symbol;Acc:MGI:107571]	0.009678379	5.399143848	0.076619028	0.939985034	0.98456203	-6.815858532	0.009678379	0.076619028	0.939985034	0.98456203	-6.815858532	5.396109792	5.301795091	5.29361207	5.755671064	5.246966986	5.738998221	5.445042547	5.498337438	4.981204744	5.312621354	5.439025303
ENSMUSG00000000078	ENSMUSG00000000078	Klf6	23849	Kruppel-like factor 6 [Source:MGI Symbol;Acc:MGI:1346318]	0.140533272	6.122664912	0.609235524	0.551896094	0.835754791	-6.653446502	0.140533272	0.609235524	0.551896094	0.835754791	-6.653446502	6.290027042	6.015838795	5.759820842	6.424742572	5.746168211	6.093499544	5.983061392	5.703843433	5.624916628	6.686165274	7.032924959
ENSMUSG00000000085	ENSMUSG00000000085	Scmh1	29871	sex comb on midleg homolog 1 [Source:MGI Symbol;Acc:MGI:1352762]	0.167283366	4.620387387	1.722064866	0.106540948	0.488830462	-5.299473864	0.167283366	1.722064866	0.106540948	0.488830462	-5.299473864	4.720041362	4.610439533	4.307309595	4.539499076	4.480777305	4.857869074	4.526706029	4.69813917	4.86851836	4.665434603	4.58158173
ENSMUSG00000000088	ENSMUSG00000000088	Cox5a	12858	cytochrome c oxidase subunit 5A [Source:MGI Symbol;Acc:MGI:88474]	-0.005509798	7.258424706	-0.046537925	0.963523213	0.989973877	-6.816435076	-0.005509798	-0.046537925	0.963523213	0.989973877	-6.816435076	7.032564715	7.114995634	7.537071099	7.405481201	7.210297487	7.323010299	7.373137727	6.889518619	7.251696753	7.190557961	7.519518249
ENSMUSG00000000093	ENSMUSG00000000093	Tbx2	21385	T-box 2 [Source:MGI Symbol;Acc:MGI:98494]	0.014028849	6.100198374	0.146909969	0.885247883	0.968528269	-6.83587294	0.014028849	0.146909969	0.885247883	0.968528269	-6.83587294	6.192868614	6.216473967	6.093838413	5.928443414	6.035674605	5.959547162	5.908601288	6.085486463	6.422890609	6.104635708	6.165224963
ENSMUSG00000000120	ENSMUSG00000000120	Ngfr	18053	nerve growth factor receptor (TNFR superfamily, member 16) [Source:MGI Symbol;Acc:MGI:97323]	0.16909174	1.742042817	0.735886755	0.473661953	0.798099607	-5.728599233	0.16909174	0.735886755	0.473661953	0.798099607	-5.728599233	2.20268937	1.449406453	1.523217025	2.020197346	1.21690977	1.53024806	1.560118861	2.039022986	1.546828161	2.068769003	2.245203926
ENSMUSG00000000126	ENSMUSG00000000126	Wnt9a	216795	wingless-type MMTV integration site family, member 9A [Source:MGI Symbol;Acc:MGI:2446084]	0.023515867	0.887488992	0.088946758	0.930354155	0.982141759	-5.768583595	0.023515867	0.088946758	0.930354155	0.982141759	-5.768583595	1.437125978	0.952383912	0.845853216	1.18821043	0.208670789	0.863835202	1.112829023	1.308497858	0.448175556	0.794899789	1.036069779
ENSMUSG00000000127	ENSMUSG00000000127	Fer	14158	fer (fms/fps related) protein kinase [Source:MGI Symbol;Acc:MGI:105917]	-0.066481589	3.621286712	-0.584664523	0.567855997	0.845713622	-6.327731297	-0.066481589	-0.584664523	0.567855997	0.845713622	-6.327731297	3.535453047	3.712829078	3.593013285	3.521453053	3.929324344	3.644401079	3.702457681	3.575791311	3.581308978	3.757830449	3.344187426
ENSMUSG00000000131	ENSMUSG00000000131	Xpo6	74204	exportin 6 [Source:MGI Symbol;Acc:MGI:2429950]	-0.150305455	5.703545619	-1.387770338	0.186387521	0.584590896	-5.882897222	-0.150305455	-1.387770338	0.186387521	0.584590896	-5.882897222	5.92346369	5.896042315	5.670034457	5.816602024	5.627146355	5.73825797	5.776909359	5.811626191	5.536626405	5.732693093	5.224806756
ENSMUSG00000000134	ENSMUSG00000000134	Tfe3	209446	transcription factor E3 [Source:MGI Symbol;Acc:MGI:98511]	0.116934377	5.116746264	1.169039567	0.261448062	0.650582416	-6.101565519	0.116934377	1.169039567	0.261448062	0.650582416	-6.101565519	5.121346645	5.170721772	4.955581853	4.931885175	5.092663452	5.000515067	5.211402982	5.097584861	4.938228004	5.410832137	5.376164091
ENSMUSG00000000142	ENSMUSG00000000142	Axin2	12006	axin 2 [Source:MGI Symbol;Acc:MGI:1270862]	-0.256044048	1.707735516	-1.14122464	0.272470971	0.66195321	-5.370373539	-0.256044048	-1.14122464	0.272470971	0.66195321	-5.370373539	2.31506282	1.991570402	1.503780687	1.418860333	2.018352025	1.209775733	1.343135406	1.719513436	1.916330402	2.078461311	1.5148827
ENSMUSG00000000148	ENSMUSG00000000148	Brat1	231841	BRCA1-associated ATM activator 1 [Source:MGI Symbol;Acc:MGI:1891679]	-0.110906643	4.096591602	-0.727997243	0.478331237	0.800692212	-6.346007401	-0.110906643	-0.727997243	0.478331237	0.800692212	-6.346007401	4.237767253	4.283865024	4.141138236	3.925677275	4.184580699	4.073259581	4.07990751	4.153350783	4.520158245	4.099914622	3.409568483
ENSMUSG00000000149	ENSMUSG00000000149	Gna12	14673	guanine nucleotide binding protein, alpha 12 [Source:MGI Symbol;Acc:MGI:95767]	-0.206720762	7.102443884	-2.150816244	0.048993768	0.400307123	-4.707793609	-0.206720762	-2.150816244	0.048993768	0.400307123	-4.707793609	7.173701528	7.302503148	7.327801085	7.121431144	7.156511506	6.8683005	7.201777689	7.098760406	7.199512635	6.950760513	6.731594581
ENSMUSG00000000154	ENSMUSG00000000154	Slc22a18	18400	solute carrier family 22 (organic cation transporter), member 18 [Source:MGI Symbol;Acc:MGI:1336884]	-0.172156899	8.081616802	-1.153911069	0.267400408	0.657248515	-6.101549272	-0.172156899	-1.153911069	0.267400408	0.657248515	-6.101549272	8.014450277	8.338895632	8.43402632	7.905796593	8.189639975	8.145195734	8.157681381	8.377397022	8.000438224	7.894543679	7.442675451
ENSMUSG00000000159	ENSMUSG00000000159	Igsf5	72058	immunoglobulin superfamily, member 5 [Source:MGI Symbol;Acc:MGI:1919308]	0.085135061	5.823082473	0.969697933	0.348264333	0.720108723	-6.360174228	0.085135061	0.969697933	0.348264333	0.720108723	-6.360174228	5.626821888	5.719702499	5.910417368	5.804416018	5.830750994	5.953181644	5.943243079	5.779311593	5.707090138	5.712605442	6.080294114
ENSMUSG00000000167	ENSMUSG00000000167	Pih1d2	72614	PIH1 domain containing 2 [Source:MGI Symbol;Acc:MGI:1919864]	0.268400819	1.219048657	1.152390306	0.268004419	0.657770138	-5.231038023	0.268400819	1.152390306	0.268004419	0.657770138	-5.231038023	0.902105737	0.872833402	1.047240822	1.213007156	1.513886241	1.583973053	1.445824549	0.797570208	1.099650219	1.400486196	1.873765242
ENSMUSG00000000168	ENSMUSG00000000168	Dlat	235339	dihydrolipoamide S-acetyltransferase (E2 component of pyruvate dehydrogenase complex) [Source:MGI Symbol;Acc:MGI:2385311]	-0.092348916	7.477834247	-0.97832705	0.344124758	0.717499686	-6.316999565	-0.092348916	-0.97832705	0.344124758	0.717499686	-6.316999565	7.468160047	7.500753852	7.53796714	7.530040187	7.610670607	7.600192593	7.562734781	7.538674969	7.539971515	7.162923332	7.208520691
ENSMUSG00000000171	ENSMUSG00000000171	Sdhd	66925	succinate dehydrogenase complex, subunit D, integral membrane protein [Source:MGI Symbol;Acc:MGI:1914175]	0.116746823	7.940773606	1.181052934	0.256794014	0.645998062	-6.080234808	0.116746823	1.181052934	0.256794014	0.645998062	-6.080234808	7.717919791	7.874768422	7.985208903	7.919043961	7.885017076	8.241717936	8.232128431	7.896900852	7.804260984	7.833607856	7.96114981
ENSMUSG00000000184	ENSMUSG00000000184	Ccnd2	12444	cyclin D2 [Source:MGI Symbol;Acc:MGI:88314]	-0.177188569	4.54924286	-1.437571439	0.172011405	0.569872781	-5.694897554	-0.177188569	-1.437571439	0.172011405	0.569872781	-5.694897554	4.834453266	4.508847087	4.70207554	4.592431856	4.597771912	4.226805511	4.46201919	4.634078506	4.575055655	4.822196747	4.119850541
ENSMUSG00000000194	ENSMUSG00000000194	Gpr107	277463	G protein-coupled receptor 107 [Source:MGI Symbol;Acc:MGI:2139054]	0.159000057	6.19743623	2.195227066	0.045069336	0.389558554	-4.653581557	0.159000057	2.195227066	0.045069336	0.389558554	-4.653581557	6.098538691	6.134995625	6.134689639	6.127428305	6.062874216	6.321139381	6.276400977	6.328880291	6.057251727	6.254838273	6.385493366
ENSMUSG00000000197	ENSMUSG00000000197	Nalcn	338370	sodium leak channel, non-selective [Source:MGI Symbol;Acc:MGI:2444306]	-0.745854055	-1.857786093	-0.737538495	0.47268792	0.797720573	-4.969803079	-0.745854055	-0.737538495	0.47268792	0.797720573	-4.969803079	0.085219359	-0.466074324	-0.398197362	-0.997101818	-3.426267146	-1.67561971	-1.979248466	-1.40554891	-1.193390427	-0.424359543	-3.911411037
ENSMUSG00000000202	ENSMUSG00000000202	Btbd17	72014	BTB (POZ) domain containing 17 [Source:MGI Symbol;Acc:MGI:1919264]	0.285665581	-3.872036612	0.257174254	0.800696568	0.940431805	-4.889146818	0.285665581	0.257174254	0.800696568	0.940431805	-4.889146818	-1.81613308	-2.881870367	-2.182372477	-3.911411037	-3.911411037	-3.911411037	-3.266859158	-2.449380987	-3.911411037	-1.77252889	-1.312011103
ENSMUSG00000000204	ENSMUSG00000000204	Slfn4	20558	schlafen 4 [Source:MGI Symbol;Acc:MGI:1329010]	2.997327662	-1.549632885	2.994427862	0.00944584	0.245954419	-2.931851476	2.997327662	2.994427862	0.00944584	0.245954419	-2.931851476	-3.357968402	-2.287193881	-1.148494493	-0.785840247	-3.911411037	-1.442905685	-1.181850342	-0.312720609	1.022745977	-0.220466231	1.275343652
ENSMUSG00000000216	ENSMUSG00000000216	Scnn1g	20278	sodium channel, nonvoltage-gated 1 gamma [Source:MGI Symbol;Acc:MGI:104695]	-0.020330547	5.556108263	-0.250839294	0.805495748	0.942278967	-6.796703399	-0.020330547	-0.250839294	0.805495748	0.942278967	-6.796703399	5.400361962	5.76355337	5.574287171	5.548438138	5.562117001	5.652849581	5.508106624	5.544733899	5.48380859	5.672371297	5.423282274
ENSMUSG00000000244	ENSMUSG00000000244	Tspan32	27027	tetraspanin 32 [Source:MGI Symbol;Acc:MGI:1350360]	0.291991043	0.433666471	0.723786389	0.480834729	0.802345374	-5.403513666	0.291991043	0.723786389	0.480834729	0.802345374	-5.403513666	1.223368425	0.699225233	0.092905484	0.495290356	-0.619518703	0.46625315	0.10720964	0.731545718	-0.064289339	1.730582004	0.531360961
ENSMUSG00000000247	ENSMUSG00000000247	Lhx2	16870	LIM homeobox protein 2 [Source:MGI Symbol;Acc:MGI:96785]	0.755522476	-1.898933941	0.976162395	0.345159911	0.718234313	-4.812111003	0.755522476	0.976162395	0.345159911	0.718234313	-4.812111003	-1.530611804	-1.277544864	-1.277072528	-1.92150153	-3.426267146	-3.043916947	-1.606089655	-0.622345715	-0.307412195	-1.301110228	-0.896255511
ENSMUSG00000000253	ENSMUSG00000000253	Gmpr	66355	guanosine monophosphate reductase [Source:MGI Symbol;Acc:MGI:1913605]	0.19749402	6.340256076	1.955558422	0.070283803	0.433080073	-5.056187372	0.19749402	1.955558422	0.070283803	0.433080073	-5.056187372	6.135356679	6.275665157	6.22573786	6.34004192	6.191149437	6.448793303	6.652642479	6.211174994	6.321518491	6.226240805	6.724271184
ENSMUSG00000000266	ENSMUSG00000000266	Mid2	23947	midline 2 [Source:MGI Symbol;Acc:MGI:1344333]	-0.370748351	4.998322196	-2.438146952	0.028324377	0.341220231	-4.159910639	-0.370748351	-2.438146952	0.028324377	0.341220231	-4.159910639	5.265842205	5.251572174	5.143137362	5.258033405	5.087036717	5.075106611	4.717365488	5.345328866	4.950391102	4.714432624	4.198590747
ENSMUSG00000000275	ENSMUSG00000000275	Trim25	217069	tripartite motif-containing 25 [Source:MGI Symbol;Acc:MGI:102749]	-0.067511394	6.8219683	-0.956807546	0.354513182	0.722863014	-6.366361794	-0.067511394	-0.956807546	0.354513182	0.722863014	-6.366361794	6.859217316	6.891457543	6.91100411	6.851724469	6.782653294	6.79045634	6.739101687	6.960590131	6.778614545	6.808048177	6.675740916
ENSMUSG00000000276	ENSMUSG00000000276	Dgke	56077	diacylglycerol kinase, epsilon [Source:MGI Symbol;Acc:MGI:1889276]	-0.365557901	3.151322873	-2.591677322	0.020999388	0.309235448	-3.538039493	-0.365557901	-2.591677322	0.020999388	0.309235448	-3.538039493	3.614444473	3.306547995	3.111678535	3.397131901	3.337429502	2.926122571	2.56217407	3.374187632	2.986912508	3.071925988	3.065760365
ENSMUSG00000000278	ENSMUSG00000000278	Scpep1	74617	serine carboxypeptidase 1 [Source:MGI Symbol;Acc:MGI:1921867]	-0.050249355	7.314468707	-0.561783471	0.582935347	0.852380429	-6.649750534	-0.050249355	-0.561783471	0.582935347	0.852380429	-6.649750534	7.420019743	7.458235648	7.254104576	7.366640703	7.21314151	7.274308596	7.338521476	7.405078809	7.426691496	7.313121696	6.994250291
ENSMUSG00000000282	ENSMUSG00000000282	Mnt	17428	max binding protein [Source:MGI Symbol;Acc:MGI:109150]	-0.142522675	5.191841892	-1.279316137	0.221092773	0.617976088	-5.983022197	-0.142522675	-1.279316137	0.221092773	0.617976088	-5.983022197	5.359451206	5.32937324	5.090363279	5.165785802	5.407272115	5.291384694	4.874742089	5.429728152	5.017993452	5.272018966	4.893760261
ENSMUSG00000000290	ENSMUSG00000000290	Itgb2	16414	integrin beta 2 [Source:MGI Symbol;Acc:MGI:96611]	-0.021003785	3.919784699	-0.078086629	0.938837949	0.984534762	-6.574750542	-0.021003785	-0.078086629	0.938837949	0.984534762	-6.574750542	4.486017901	3.847241666	4.208720129	3.788054598	3.446914795	3.518992528	3.219145625	3.740108215	3.939609699	4.96749975	4.009706636
ENSMUSG00000000295	ENSMUSG00000000295	Hddc2	69692	HD domain containing 2 [Source:MGI Symbol;Acc:MGI:1916942]	0.094573964	2.349221572	0.414812169	0.684416545	0.895385463	-6.071933176	0.094573964	0.414812169	0.684416545	0.895385463	-6.071933176	2.231613915	1.887472753	2.341059826	2.620614757	2.537171155	2.457088721	2.246576614	1.667493451	2.288968332	2.565680899	3.155615326
ENSMUSG00000000296	ENSMUSG00000000296	Tpd52l1	21987	tumor protein D52-like 1 [Source:MGI Symbol;Acc:MGI:1298386]	-0.05368122	3.80603289	-0.393983007	0.699388204	0.901302176	-6.470015524	-0.05368122	-0.393983007	0.699388204	0.901302176	-6.470015524	3.55465656	3.757809122	3.995664656	3.984468606	3.966573163	4.203395877	3.516774138	3.735904671	3.576832617	3.727350918	3.903480828
ENSMUSG00000000301	ENSMUSG00000000301	Pemt	18618	phosphatidylethanolamine N-methyltransferase [Source:MGI Symbol;Acc:MGI:104535]	-0.164384849	0.121135698	-0.468497839	0.646468507	0.879367152	-5.472344124	-0.164384849	-0.468497839	0.646468507	0.879367152	-5.472344124	-0.356279395	0.391985119	0.287319748	0.495290356	0.585893154	0.250643228	-0.108718001	-0.312720609	-0.307412195	-0.220466231	1.372236234
ENSMUSG00000000303	ENSMUSG00000000303	Cdh1	12550	cadherin 1 [Source:MGI Symbol;Acc:MGI:88354]	0.248897643	8.10172439	3.3558951	0.004571139	0.183796543	-2.405181175	0.248897643	3.3558951	0.004571139	0.183796543	-2.405181175	7.898425932	7.963445361	8.004136962	7.880625069	8.087105493	8.30244679	8.291246422	8.181319412	8.145975847	8.116878538	8.250232417
ENSMUSG00000000305	ENSMUSG00000000305	Cdh4	12561	cadherin 4 [Source:MGI Symbol;Acc:MGI:99218]	-0.27445471	1.615614311	-0.878466743	0.394167379	0.750851277	-5.595626944	-0.27445471	-0.878466743	0.394167379	0.750851277	-5.595626944	1.680326364	1.832464656	1.634637536	1.887858231	1.9001143	1.622993293	0.421341563	2.092606435	2.434616866	1.882154704	0.659753196
ENSMUSG00000000308	ENSMUSG00000000308	Ckmt1	12716	creatine kinase, mitochondrial 1, ubiquitous [Source:MGI Symbol;Acc:MGI:99441]	-0.033474843	5.432541453	-0.263781747	0.795699789	0.938885247	-6.785187953	-0.033474843	-0.263781747	0.795699789	0.938885247	-6.785187953	5.319593341	5.442755277	5.429863892	5.461864185	5.617811017	5.469648498	5.35158396	4.963796595	5.311309851	5.534815775	5.873233739
ENSMUSG00000000317	ENSMUSG00000000317	Bcl6b	12029	B cell CLL/lymphoma 6, member B [Source:MGI Symbol;Acc:MGI:1278332]	0.043828184	2.597947332	0.238382005	0.814956557	0.945505702	-6.198671778	0.043828184	0.238382005	0.814956557	0.945505702	-6.198671778	2.539848815	2.840010591	2.680994632	2.592542652	2.308715451	2.248338959	2.766458761	2.625306696	2.822705492	3.091203975	2.193106442
ENSMUSG00000000318	ENSMUSG00000000318	Clec10a	17312	C-type lectin domain family 10, member A [Source:MGI Symbol;Acc:MGI:96975]	0.112450747	1.620008982	0.361651964	0.722883799	0.909918711	-5.900386022	0.112450747	0.361651964	0.722883799	0.909918711	-5.900386022	2.059466268	1.605205874	1.402465773	2.061743599	0.905256837	1.209775733	0.838641627	1.719513436	1.635591282	2.233985907	2.41856316
ENSMUSG00000000320	ENSMUSG00000000320	Alox12	11684	arachidonate 12-lipoxygenase [Source:MGI Symbol;Acc:MGI:87998]	0.114306473	2.802847649	0.638984629	0.5329041	0.826884805	-6.074057796	0.114306473	0.638984629	0.5329041	0.826884805	-6.074057796	2.468741832	2.998330234	2.663584005	2.859222439	2.81824773	3.129501496	3.303611816	2.230457269	2.752993605	2.90766048	2.813091115
ENSMUSG00000000325	ENSMUSG00000000325	Arvcf	11877	armadillo repeat gene deleted in velocardiofacial syndrome [Source:MGI Symbol;Acc:MGI:109620]	0.083996881	5.763336396	0.613816078	0.548947997	0.834038448	-6.642979521	0.083996881	0.613816078	0.548947997	0.834038448	-6.642979521	5.822510087	5.960795048	5.735030376	5.650676212	5.424329673	5.394587761	5.905000794	5.699532725	6.217522543	5.984771898	5.61663721
ENSMUSG00000000326	ENSMUSG00000000326	Comt	12846	catechol-O-methyltransferase [Source:MGI Symbol;Acc:MGI:88470]	0.364680478	7.835992125	2.986585415	0.009595216	0.245954419	-3.138634038	0.364680478	2.986585415	0.009595216	0.245954419	-3.138634038	7.815677905	7.523995314	7.715841572	7.739215077	7.387836983	7.977963226	8.306166949	7.697067595	7.914577782	7.826435918	8.294636309
ENSMUSG00000000339	ENSMUSG00000000339	Rtca	66368	RNA 3'-terminal phosphate cyclase [Source:MGI Symbol;Acc:MGI:1913618]	-0.007804575	4.930504525	-0.087879299	0.931187669	0.982445055	-6.765509667	-0.007804575	-0.087879299	0.931187669	0.982445055	-6.765509667	4.871680622	4.910157987	5.054076604	4.831373238	5.022470759	5.135948845	5.097719366	4.828216577	4.785602847	4.880146933	4.843948594
ENSMUSG00000000340	ENSMUSG00000000340	Dbt	13171	dihydrolipoamide branched chain transacylase E2 [Source:MGI Symbol;Acc:MGI:105386]	-0.075787883	7.082990455	-0.649157568	0.526494493	0.824524187	-6.605667566	-0.075787883	-0.649157568	0.526494493	0.824524187	-6.605667566	6.900329693	7.037311622	7.223241473	7.108686341	7.357076218	7.3862772	7.079736736	7.124713895	7.140448966	6.751993955	6.808924695
ENSMUSG00000000346	ENSMUSG00000000346	Dazap2	23994	DAZ associated protein 2 [Source:MGI Symbol;Acc:MGI:1344344]	0.097482543	8.123808421	1.271036161	0.223941238	0.6208657	-5.964804051	0.097482543	1.271036161	0.223941238	0.6208657	-5.964804051	8.005406379	8.031805291	8.067151121	8.173746623	8.072088354	8.303197774	8.203285453	8.163041722	7.995205976	8.120254861	8.229529225
ENSMUSG00000000355	ENSMUSG00000000355	Mcts1	68995	malignant T cell amplified sequence 1 [Source:MGI Symbol;Acc:MGI:1916245]	0.097951155	4.247286293	0.728170584	0.478228349	0.800647349	-6.374764275	0.097951155	0.728170584	0.478228349	0.800647349	-6.374764275	4.177104043	4.146853626	4.115756331	4.507282681	4.081955766	4.509608339	4.46201919	4.058918921	3.95693782	4.114120316	4.631370747
ENSMUSG00000000359	ENSMUSG00000000359	Rem1	19700	rad and gem related GTP binding protein 1 [Source:MGI Symbol;Acc:MGI:1097696]	0.215115909	2.894619011	0.922268169	0.371641236	0.733011063	-5.876283336	0.215115909	0.922268169	0.371641236	0.733011063	-5.876283336	2.923441963	3.361010629	2.852142254	2.629852039	2.187749559	2.428004915	3.298132015	3.158728891	3.234351007	3.337101673	2.540325947
ENSMUSG00000000365	ENSMUSG00000000365	Rnf17	30054	ring finger protein 17 [Source:MGI Symbol;Acc:MGI:1353419]	-0.855118925	-3.36237543	-0.954396938	0.355690421	0.72309975	-4.720474971	-0.855118925	-0.954396938	0.355690421	0.72309975	-4.720474971	-2.39019232	-2.062038006	-2.802027669	-3.238375557	-1.590275303	-3.043916947	-1.45039879	-3.246941099	-3.911411037	-1.027225887	-3.911411037
ENSMUSG00000000374	ENSMUSG00000000374	Trappc10	216131	trafficking protein particle complex 10 [Source:MGI Symbol;Acc:MGI:1336209]	-0.219483	6.518965708	-2.007405394	0.063929364	0.425467676	-4.967993491	-0.219483	-2.007405394	0.063929364	0.425467676	-4.967993491	6.585807687	6.730122947	6.675078383	6.553493878	6.653843452	6.509921849	6.521233094	6.682864635	6.552790304	6.248412839	6.003724048
ENSMUSG00000000378	ENSMUSG00000000378	Ccm2	216527	cerebral cavernous malformation 2 [Source:MGI Symbol;Acc:MGI:2384924]	0.23322684	4.416419958	2.230237334	0.0421843	0.382983712	-4.436267937	0.23322684	2.230237334	0.0421843	0.382983712	-4.436267937	4.492007189	4.36120366	4.351472011	4.300130823	3.976345873	4.504393306	4.711193745	4.613605028	4.396066266	4.520088207	4.391243702
ENSMUSG00000000384	ENSMUSG00000000384	Tbrg4	21379	transforming growth factor beta regulated gene 4 [Source:MGI Symbol;Acc:MGI:1100868]	0.033054275	5.533802065	0.358098195	0.725484665	0.910931986	-6.760798118	0.033054275	0.358098195	0.725484665	0.910931986	-6.760798118	5.633158884	5.535009278	5.536528255	5.255051651	5.616249237	5.625888844	5.691708558	5.625345213	5.607466115	5.445886372	5.316538933
ENSMUSG00000000385	ENSMUSG00000000385	Tmprss2	50528	transmembrane protease, serine 2 [Source:MGI Symbol;Acc:MGI:1354381]	0.207036833	7.721583235	2.214252894	0.043479412	0.385632389	-4.57149568	0.207036833	2.214252894	0.043479412	0.385632389	-4.57149568	7.610302348	7.72141575	7.610747059	7.596037112	7.505345857	8.006985948	8.015494945	7.834135911	7.82752773	7.660714188	7.552456871
ENSMUSG00000000386	ENSMUSG00000000386	Mx1	NA	MX dynamin-like GTPase 1 [Source:MGI Symbol;Acc:MGI:97243]	0.008686753	0.91189368	0.016148603	0.987338301	0.995342351	-5.780124929	0.008686753	0.016148603	0.987338301	0.995342351	-5.780124929	1.437125978	0.817253337	1.503780687	1.001563737	0.140769469	-0.579504966	0.10720964	0.301903172	1.124400187	2.639560866	2.036351899
ENSMUSG00000000392	ENSMUSG00000000392	Fap	14089	fibroblast activation protein [Source:MGI Symbol;Acc:MGI:109608]	-0.126502898	-1.003875476	-0.216165212	0.83190278	0.952870805	-5.291718925	-0.126502898	-0.216165212	0.83190278	0.952870805	-5.291718925	-0.82711937	-0.860105161	-1.148494493	-0.60160003	-0.452879863	-0.579504966	-1.780637667	-2.449380987	-1.321234191	-0.538240581	1.295249759
ENSMUSG00000000399	ENSMUSG00000000399	Ndufa9	66108	NADH:ubiquinone oxidoreductase subunit A9 [Source:MGI Symbol;Acc:MGI:1913358]	-0.040488892	7.785141158	-0.467039004	0.647486962	0.879491544	-6.676231459	-0.040488892	-0.467039004	0.647486962	0.879491544	-6.676231459	7.646775806	7.80950572	7.936659681	7.87310872	7.76470172	7.989984549	7.887016021	7.676104191	7.713890102	7.679742491	7.662636441
ENSMUSG00000000402	ENSMUSG00000000402	Egfl6	54156	EGF-like-domain, multiple 6 [Source:MGI Symbol;Acc:MGI:1858599]	0.216194257	4.156124832	1.248475156	0.231850053	0.628450256	-5.847648953	0.216194257	1.248475156	0.231850053	0.628450256	-5.847648953	3.720277197	3.836797917	4.298876502	3.635905859	4.667294097	4.243595238	4.328620351	4.095469242	4.49902093	4.420723991	4.015718173
ENSMUSG00000000409	ENSMUSG00000000409	Lck	16818	lymphocyte protein tyrosine kinase [Source:MGI Symbol;Acc:MGI:96756]	0.113525316	1.52450881	0.283882447	0.780556891	0.933236001	-5.899658926	0.113525316	0.283882447	0.780556891	0.933236001	-5.899658926	2.20268937	1.354980921	1.523217025	1.636120867	0.799131169	0.494583449	1.255373725	1.374881629	2.175125096	2.918493607	1.334256464
ENSMUSG00000000416	ENSMUSG00000000416	Cttnbp2	30785	cortactin binding protein 2 [Source:MGI Symbol;Acc:MGI:1353467]	-0.148134485	4.256489864	-1.112975073	0.284022865	0.669504796	-6.029776052	-0.148134485	-1.112975073	0.284022865	0.669504796	-6.029776052	4.139442715	4.530610214	4.153663671	4.629744071	4.228176132	3.919801468	4.293250098	4.33384536	4.561525897	4.001457738	4.071612092
ENSMUSG00000000420	ENSMUSG00000000420	Galnt1	14423	polypeptide N-acetylgalactosaminyltransferase 1 [Source:MGI Symbol;Acc:MGI:894693]	-0.366933356	7.509678649	-3.891149631	0.001562539	0.126176805	-1.372333911	-0.366933356	-3.891149631	0.001562539	0.126176805	-1.372333911	7.705516128	7.716202258	7.763098516	7.589246116	7.781521231	7.444618641	7.429360682	7.621326326	7.198420316	7.217399059	7.14412158
ENSMUSG00000000439	ENSMUSG00000000439	Mkrn2	67027	makorin, ring finger protein, 2 [Source:MGI Symbol;Acc:MGI:1914277]	-0.034077609	4.609900415	-0.436074702	0.669273807	0.887164063	-6.620880801	-0.034077609	-0.436074702	0.669273807	0.887164063	-6.620880801	4.580859435	4.712980339	4.731617173	4.625132478	4.51302706	4.582356796	4.608676697	4.68293469	4.520158245	4.505792481	4.677604054
ENSMUSG00000000440	ENSMUSG00000000440	Pparg	19016	peroxisome proliferator activated receptor gamma [Source:MGI Symbol;Acc:MGI:97747]	0.404242371	2.106737738	1.611318862	0.128888835	0.520933591	-4.876479443	0.404242371	1.611318862	0.128888835	0.520933591	-4.876479443	2.02683423	1.745808071	1.402465773	2.356991412	1.920505841	1.557360627	2.115630528	2.713459453	2.784393238	2.613131094	2.127999734
ENSMUSG00000000441	ENSMUSG00000000441	Raf1	110157	v-raf-leukemia viral oncogene 1 [Source:MGI Symbol;Acc:MGI:97847]	-0.069563227	6.486003043	-0.896770274	0.384644881	0.744363059	-6.430951619	-0.069563227	-0.896770274	0.384644881	0.744363059	-6.430951619	6.567962428	6.650366912	6.5022131	6.385060922	6.519932262	6.356299915	6.49512858	6.535265168	6.601532892	6.428773565	6.312285979
ENSMUSG00000000486	ENSMUSG00000000486	Septin1	54204	septin 1 [Source:MGI Symbol;Acc:MGI:1858916]	-0.31290377	2.298793064	-1.67774586	0.115042721	0.50338204	-4.845478927	-0.31290377	-1.67774586	0.115042721	0.50338204	-4.845478927	2.679356289	2.394250666	2.828900942	2.128434358	2.405927702	1.870057928	1.915445294	2.10569701	2.08972798	2.716063602	2.315117483
ENSMUSG00000000489	ENSMUSG00000000489	Pdgfb	18591	platelet derived growth factor, B polypeptide [Source:MGI Symbol;Acc:MGI:97528]	0.186866227	4.991819874	1.010007572	0.329225927	0.707510373	-6.254782266	0.186866227	1.010007572	0.329225927	0.707510373	-6.254782266	5.11876842	4.960731356	4.832443365	5.109118588	4.489334223	5.011585094	5.186408542	4.715321743	4.487142767	5.579867108	5.444606438
ENSMUSG00000000530	ENSMUSG00000000530	Acvrl1	11482	activin A receptor, type II-like 1 [Source:MGI Symbol;Acc:MGI:1338946]	0.223197573	4.728111852	1.97345866	0.06802774	0.431327202	-4.921168447	0.223197573	1.97345866	0.06802774	0.431327202	-4.921168447	4.788149639	4.779928355	4.64776942	4.342886189	4.487626895	4.608516224	4.850612324	4.652036402	4.820100744	5.1054359	4.956046184
ENSMUSG00000000531	ENSMUSG00000000531	Grasp	56149	GRP1 (general receptor for phosphoinositides 1)-associated scaffold protein [Source:MGI Symbol;Acc:MGI:1860303]	-0.172455109	2.371629668	-1.105908933	0.286969023	0.672296942	-5.571544807	-0.172455109	-1.105908933	0.286969023	0.672296942	-5.571544807	2.48484902	2.638293625	2.456766336	2.334568373	2.523905005	2.499643797	2.438118272	2.025310282	2.012278498	2.665515149	2.160920328
ENSMUSG00000000532	ENSMUSG00000000532	Acvr1b	11479	activin A receptor, type 1B [Source:MGI Symbol;Acc:MGI:1338944]	-0.065270878	6.297607289	-0.653452731	0.523801406	0.822712077	-6.624641773	-0.065270878	-0.653452731	0.523801406	0.822712077	-6.624641773	6.333480941	6.430119895	6.288135094	6.2848277	6.333864818	6.329518782	6.294402225	6.532844243	6.383705005	6.184778815	5.888056281
ENSMUSG00000000538	ENSMUSG00000000538	Tom1l2	216810	target of myb1-like 2 (chicken) [Source:MGI Symbol;Acc:MGI:2443306]	-0.167019202	7.249542679	-1.526317031	0.148674993	0.543553212	-5.677234312	-0.167019202	-1.526317031	0.148674993	0.543553212	-5.677234312	7.234802671	7.452546691	7.317401308	7.214932353	7.491995326	7.243078679	7.229031553	7.42903562	7.252749484	7.131260973	6.753344327
ENSMUSG00000000544	ENSMUSG00000000544	Gpa33	59290	glycoprotein A33 (transmembrane) [Source:MGI Symbol;Acc:MGI:1891703]	0.412607948	-2.605645385	0.47000643	0.645416088	0.879251224	-4.973835036	0.412607948	0.47000643	0.645416088	0.879251224	-4.973835036	-1.666320562	-2.881870367	-2.182372477	-0.997101818	-3.426267146	-1.554575531	-1.979248466	-1.264125905	-3.911411037	-1.027225887	-2.091672347
ENSMUSG00000000552	ENSMUSG00000000552	Zfp385a	29813	zinc finger protein 385A [Source:MGI Symbol;Acc:MGI:1352495]	0.312747519	3.800766974	2.21848853	0.043132655	0.384402735	-4.329346134	0.312747519	2.21848853	0.043132655	0.384402735	-4.329346134	3.902193936	3.606183452	3.396241881	3.832738452	3.443396039	3.57313051	4.054131491	3.917610882	3.977460523	4.278708277	3.883895374
ENSMUSG00000000555	ENSMUSG00000000555	Itga5	16402	integrin alpha 5 (fibronectin receptor alpha) [Source:MGI Symbol;Acc:MGI:96604]	0.103668927	3.938667539	0.620722439	0.544519305	0.832274764	-6.379370043	0.103668927	0.620722439	0.544519305	0.832274764	-6.379370043	4.196795185	4.106849263	3.766139512	3.796282552	3.587449805	3.712315935	3.88167478	4.118255478	4.017650339	4.541269648	3.652699082
ENSMUSG00000000561	ENSMUSG00000000561	Wdr77	70465	WD repeat domain 77 [Source:MGI Symbol;Acc:MGI:1917715]	0.177728762	3.625768982	1.417066214	0.17781579	0.574552451	-5.518009658	0.177728762	1.417066214	0.17781579	0.574552451	-5.518009658	3.678871007	3.281095845	3.602181207	3.796282552	3.326009745	3.596191681	4.037784438	3.662504273	3.737867165	3.591802119	3.637185088
ENSMUSG00000000562	ENSMUSG00000000562	Adora3	11542//69296	adenosine A3 receptor [Source:MGI Symbol;Acc:MGI:104847]	-0.455924978	-3.46920417	-0.428160421	0.674893261	0.890257325	-4.901222511	-0.455924978	-0.428160421	0.674893261	0.890257325	-4.901222511	-1.983324531	-3.911411037	-2.182372477	-1.720307991	-2.533508884	-1.151948903	-3.911411037	-3.911411037	-3.911411037	-2.26634159	-1.089208299
ENSMUSG00000000563	ENSMUSG00000000563	Atp5pb	11950	ATP synthase peripheral stalk-membrane subunit b [Source:MGI Symbol;Acc:MGI:1100495]	-0.048363422	8.643116098	-0.566120231	0.580061437	0.85108352	-6.57423996	-0.048363422	-0.566120231	0.580061437	0.85108352	-6.57423996	8.508340839	8.57712762	8.76568543	8.723433974	8.77431796	8.725897165	8.686549859	8.552826615	8.698804039	8.434911119	8.628352633
ENSMUSG00000000567	ENSMUSG00000000567	Sox9	20682	SRY (sex determining region Y)-box 9 [Source:MGI Symbol;Acc:MGI:98371]	0.505294958	2.120876769	1.00439213	0.331832552	0.710437265	-5.592792428	0.505294958	1.00439213	0.331832552	0.710437265	-5.592792428	2.562793086	1.685003166	1.503780687	2.710429314	1.132022589	2.206133556	1.929690676	1.396347685	1.04883888	3.365088873	4.000642101
ENSMUSG00000000568	ENSMUSG00000000568	Hnrnpd	11991	heterogeneous nuclear ribonucleoprotein D [Source:MGI Symbol;Acc:MGI:101947]	0.014197217	6.299473089	0.105354243	0.917553787	0.977929181	-6.841384246	0.014197217	0.105354243	0.917553787	0.977929181	-6.841384246	6.208108673	6.001884028	6.447311489	6.344958171	6.462421331	6.295705147	6.307416378	5.898812366	6.311449821	6.218591146	6.807625935
ENSMUSG00000000579	ENSMUSG00000000579	Dynlt1c	100040563	dynein light chain Tctex-type 1C [Source:MGI Symbol;Acc:MGI:3807476]	0.197526924	2.672998467	1.04770098	0.312109485	0.695980352	-5.698987738	0.197526924	1.04770098	0.312109485	0.695980352	-5.698987738	2.899608877	2.738940483	2.756842392	1.887858231	2.569812453	2.749307487	2.650832987	2.492077795	2.815124003	2.697314868	3.270683658
ENSMUSG00000000581	ENSMUSG00000000581	C1d	57316	C1D nuclear receptor co-repressor [Source:MGI Symbol;Acc:MGI:1927354]	-0.05151171	5.521977087	-0.446736095	0.661736157	0.884655599	-6.723178227	-0.05151171	-0.446736095	0.661736157	0.884655599	-6.723178227	5.376818393	5.374597874	5.72981164	5.715019504	5.57423376	5.705305056	5.447519755	5.213980455	5.45604717	5.342088981	5.823552617
ENSMUSG00000000594	ENSMUSG00000000594	Gm2a	14667	GM2 ganglioside activator protein [Source:MGI Symbol;Acc:MGI:95762]	0.142484407	8.003209724	1.269640585	0.224424191	0.621341035	-5.973313758	0.142484407	1.269640585	0.224424191	0.621341035	-5.973313758	7.811692633	7.883039781	8.043789586	8.01932226	7.868384525	8.325547442	8.338892565	8.065918022	8.108669083	7.805250987	7.767892036
ENSMUSG00000000600	ENSMUSG00000000600	Krit1	79264	KRIT1, ankyrin repeat containing [Source:MGI Symbol;Acc:MGI:1930618]	0.021227114	5.30346546	0.224928194	0.825207815	0.950036336	-6.784227862	0.021227114	0.224928194	0.825207815	0.950036336	-6.784227862	5.180645281	5.304324094	5.080557081	5.397068468	5.500804686	5.425266246	5.356864814	5.220012368	5.474212916	5.305417384	5.112890454
ENSMUSG00000000605	ENSMUSG00000000605	Clcn4	12727	chloride channel, voltage-sensitive 4 [Source:MGI Symbol;Acc:MGI:104571]	-0.281101131	6.966272	-3.413367015	0.004072118	0.176382202	-2.338564138	-0.281101131	-3.413367015	0.004072118	0.176382202	-2.338564138	7.160287219	7.12611702	7.138346449	7.141349304	7.033189093	6.925671999	6.91094784	7.040304989	6.726017041	6.806591038	6.626503595
ENSMUSG00000000627	ENSMUSG00000000627	Sema4f	20355	sema domain, immunoglobulin domain (Ig), TM domain, and short cytoplasmic domain [Source:MGI Symbol;Acc:MGI:1340055]	-1.252831515	-2.668124878	-1.44922375	0.168783483	0.566015474	-4.440365805	-1.252831515	-1.44922375	0.168783483	0.566015474	-4.440365805	-1.29236925	-2.062038006	-1.950219183	-2.434628875	-0.742366464	-1.339261958	-3.911411037	-2.449380987	-2.219038379	-0.727926004	-3.911411037
ENSMUSG00000000628	ENSMUSG00000000628	Hk2	15277	hexokinase 2 [Source:MGI Symbol;Acc:MGI:1315197]	0.201079389	2.303113432	0.377120304	0.71160475	0.9054798	-6.07250409	0.201079389	0.377120304	0.71160475	0.9054798	-6.07250409	3.393356175	1.846414557	1.939567647	3.206558289	0.820990034	0.90663194	2.418049215	2.345282098	1.767146876	3.51536848	3.372571447
ENSMUSG00000000631	ENSMUSG00000000631	Myo18a	360013	myosin XVIIIA [Source:MGI Symbol;Acc:MGI:2667185]	0.092287416	8.371652084	1.044307394	0.313623442	0.697167131	-6.203707533	0.092287416	1.044307394	0.313623442	0.697167131	-6.203707533	8.283219604	8.269730941	8.248326241	8.208842442	8.606595928	8.51659878	8.528808561	8.385302488	8.386045357	8.296303107	8.360774093
ENSMUSG00000000673	ENSMUSG00000000673	Haao	107766	3-hydroxyanthranilate 3,4-dioxygenase [Source:MGI Symbol;Acc:MGI:1349444]	-0.244460785	6.886903141	-1.552240899	0.142384012	0.536995272	-5.655733229	-0.244460785	-1.552240899	0.142384012	0.536995272	-5.655733229	6.856124836	7.07852443	7.254831425	6.676713039	7.243049609	7.143439117	6.929231071	6.972697827	6.881563792	6.475371024	6.25117677
ENSMUSG00000000682	ENSMUSG00000000682	Cd52	23833	CD52 antigen [Source:MGI Symbol;Acc:MGI:1346088]	-0.217814428	2.729426731	-0.697141995	0.496857781	0.810276023	-6.023405141	-0.217814428	-0.697141995	0.496857781	0.810276023	-6.023405141	3.268654576	2.403715927	3.286781521	2.935701944	2.550316428	2.197542263	2.487102475	1.983372357	2.186922275	3.949589297	2.900157491
ENSMUSG00000000686	ENSMUSG00000000686	Abhd15	67477	abhydrolase domain containing 15 [Source:MGI Symbol;Acc:MGI:1914727]	0.036783136	2.221921711	0.196189635	0.847213993	0.957820692	-6.106214697	0.036783136	0.196189635	0.847213993	0.957820692	-6.106214697	2.539848815	1.953408553	1.982326667	2.204595558	2.376707817	2.223164165	2.012329703	2.670056268	2.08972798	2.632998676	1.925771056
ENSMUSG00000000690	ENSMUSG00000000690	Hoxb6	15414	homeobox B6 [Source:MGI Symbol;Acc:MGI:96187]	0.311847361	4.770487275	2.323766338	0.035302684	0.363881939	-4.327833151	0.311847361	2.323766338	0.035302684	0.363881939	-4.327833151	4.664555499	4.705346211	4.443607956	4.476892092	4.717686014	4.747429287	4.702923468	4.540774751	5.074653676	5.089946603	5.340685502
ENSMUSG00000000693	ENSMUSG00000000693	Loxl3	16950	lysyl oxidase-like 3 [Source:MGI Symbol;Acc:MGI:1337004]	0.281781732	2.871638026	1.405131061	0.181267955	0.57894612	-5.341181036	0.281781732	1.405131061	0.181267955	0.57894612	-5.341181036	3.031564421	2.76854733	2.637067648	2.835465011	2.434567506	2.633058893	2.813309862	2.579124525	3.039911916	3.595181985	3.329783217
ENSMUSG00000000708	ENSMUSG00000000708	Kat2b	18519	K(lysine) acetyltransferase 2B [Source:MGI Symbol;Acc:MGI:1343094]	-0.340420957	6.443870556	-2.950485409	0.010313356	0.251987204	-3.257018548	-0.340420957	-2.950485409	0.010313356	0.251987204	-3.257018548	6.603895884	6.664215685	6.696637869	6.550456857	6.636998746	6.307730073	6.333097703	6.559253572	6.578207504	6.076497519	5.884775518
ENSMUSG00000000711	ENSMUSG00000000711	Rab5b	19344	RAB5B, member RAS oncogene family [Source:MGI Symbol;Acc:MGI:105938]	-0.115089303	7.229448266	-1.117447322	0.282169952	0.668398529	-6.185860725	-0.115089303	-1.117447322	0.282169952	0.668398529	-6.185860725	7.225246661	7.343962571	7.227320837	7.366985996	7.300338411	7.340674894	7.269145725	7.317775407	7.282262054	7.10304886	6.752444604
ENSMUSG00000000730	ENSMUSG00000000730	Dnmt3l	54427	DNA (cytosine-5-)-methyltransferase 3-like [Source:MGI Symbol;Acc:MGI:1859287]	1.528556413	-3.134955061	1.400442438	0.182639092	0.580823049	-4.46641031	1.528556413	1.400442438	0.182639092	0.580823049	-4.46641031	-3.911411037	-3.911411037	-1.950219183	-2.155371267	-2.533508884	-2.297300688	-1.181850342	-2.449380987	-3.911411037	-1.639467774	-0.140490824
ENSMUSG00000000731	ENSMUSG00000000731	Aire	11634	autoimmune regulator (autoimmune polyendocrinopathy candidiasis ectodermal dystrophy) [Source:MGI Symbol;Acc:MGI:1338803]	1.691683816	-3.435438045	1.753364378	0.100873419	0.479662894	-4.239721844	1.691683816	1.753364378	0.100873419	0.479662894	-4.239721844	-2.39019232	-3.911411037	-2.802027669	-2.781239047	-3.911411037	-2.505972919	-1.181850342	-3.246941099	-3.271744089	-2.477328208	-0.436236627
ENSMUSG00000000732	ENSMUSG00000000732	Icosl	50723	icos ligand [Source:MGI Symbol;Acc:MGI:1354701]	0.187457248	4.04429046	1.536906234	0.146077433	0.540729585	-5.454266689	0.187457248	1.536906234	0.146077433	0.540729585	-5.454266689	4.22583696	4.041654453	3.79040556	3.836732823	3.838477483	3.955907752	4.142401988	3.845310619	4.263076472	4.40732751	4.187982182
ENSMUSG00000000738	ENSMUSG00000000738	Spg7	234847	SPG7, paraplegin matrix AAA peptidase subunit [Source:MGI Symbol;Acc:MGI:2385906]	-0.034231637	6.966867002	-0.442977223	0.664389419	0.885329765	-6.727192861	-0.034231637	-0.442977223	0.664389419	0.885329765	-6.727192861	6.96024175	7.089196333	7.027448353	6.838837347	7.015228786	7.106916293	6.875512125	7.063133524	6.929750422	6.875619908	6.859939032
ENSMUSG00000000739	ENSMUSG00000000739	Sult5a1	57429	sulfotransferase family 5A, member 1 [Source:MGI Symbol;Acc:MGI:1931463]	0.353581346	1.250905459	1.228628541	0.238987375	0.635528869	-5.15557074	0.353581346	1.228628541	0.238987375	0.635528869	-5.15557074	1.708034411	1.393495879	0.75012289	1.084528224	0.585893154	0.948195627	1.185861165	1.062166394	1.509735129	2.153741236	1.72025532
ENSMUSG00000000740	ENSMUSG00000000740	Rpl13	270106	ribosomal protein L13 [Source:MGI Symbol;Acc:MGI:105922]	0.294332718	8.151869088	2.375695068	0.031953611	0.355441292	-4.264952173	0.294332718	2.375695068	0.031953611	0.355441292	-4.264952173	7.872834264	7.909650714	8.130699057	7.963333309	8.078624433	8.201196922	8.327506036	7.934986607	8.188956843	8.274596926	8.790971279
ENSMUSG00000000743	ENSMUSG00000000743	Chmp1a	234852	charged multivesicular body protein 1A [Source:MGI Symbol;Acc:MGI:1920159]	0.092549994	6.712619657	1.311550106	0.210276865	0.607959915	-5.980866311	0.092549994	1.311550106	0.210276865	0.607959915	-5.980866311	6.672744999	6.692003612	6.726813921	6.636034164	6.584852213	6.802899801	6.866284088	6.774345289	6.583795471	6.752750808	6.753793978
ENSMUSG00000000751	ENSMUSG00000000751	Rpa1	68275	replication protein A1 [Source:MGI Symbol;Acc:MGI:1915525]	0.123301982	5.919177304	1.238183222	0.235530117	0.632791062	-6.074428344	0.123301982	1.238183222	0.235530117	0.632791062	-6.074428344	5.705390685	5.80432501	5.840476715	5.800331034	6.114122836	6.069570082	6.049796173	5.941419025	5.748477443	5.822665359	6.2274147
ENSMUSG00000000753	ENSMUSG00000000753	Serpinf1	20317	serine (or cysteine) peptidase inhibitor, clade F, member 1 [Source:MGI Symbol;Acc:MGI:108080]	-0.370476247	2.004261963	-1.418480778	0.177410249	0.574435436	-5.124134346	-0.370476247	-1.418480778	0.177410249	0.574435436	-5.124134346	2.324043845	1.94046027	2.16664819	2.514898266	2.229208757	1.92313315	1.648900357	1.997487555	2.012278498	2.691010751	0.80567449
ENSMUSG00000000759	ENSMUSG00000000759	Tubgcp3	259279	tubulin, gamma complex associated protein 3 [Source:MGI Symbol;Acc:MGI:2183752]	-0.027002601	4.654774576	-0.311367473	0.760000461	0.925395381	-6.677060347	-0.027002601	-0.311367473	0.760000461	0.925395381	-6.677060347	4.824994371	4.833438942	4.505993395	4.686178636	4.51302706	4.682725335	4.735723868	4.599792828	4.597327051	4.597964369	4.656597533
ENSMUSG00000000776	ENSMUSG00000000776	Polr3d	67065	polymerase (RNA) III (DNA directed) polypeptide D [Source:MGI Symbol;Acc:MGI:1914315]	0.216357119	3.949476531	1.804933874	0.09211427	0.46394109	-5.040762881	0.216357119	1.804933874	0.09211427	0.46394109	-5.040762881	4.033923713	3.650587442	3.531958153	4.091979765	3.872891916	4.027942515	3.994394392	3.79770693	4.156116733	4.095148135	4.242826621
ENSMUSG00000000782	ENSMUSG00000000782	Tcf7	21414	transcription factor 7, T cell specific [Source:MGI Symbol;Acc:MGI:98507]	-0.249147074	1.621144716	-0.715678969	0.485677054	0.804937679	-5.720634839	-0.249147074	-0.715678969	0.485677054	0.804937679	-5.720634839	2.163198514	1.621522337	1.464104366	1.792367378	1.837151129	0.522368121	1.009320029	1.702381011	1.452243687	2.945225794	1.597367355
ENSMUSG00000000787	ENSMUSG00000000787	Ddx3x	13205	DEAD/H (Asp-Glu-Ala-Asp/His) box polypeptide 3, X-linked [Source:MGI Symbol;Acc:MGI:103064]	-0.149136838	8.554400456	-1.690175478	0.112600588	0.499511238	-5.373439195	-0.149136838	-1.690175478	0.112600588	0.499511238	-5.373439195	8.630223497	8.674789183	8.595373555	8.727876692	8.549231537	8.644480305	8.534354154	8.612940235	8.510819226	8.387818971	8.232597252
ENSMUSG00000000791	ENSMUSG00000000791	Il12rb1	16161	interleukin 12 receptor, beta 1 [Source:MGI Symbol;Acc:MGI:104579]	-0.992031579	-1.354053335	-1.187220586	0.254429489	0.645025438	-4.731164611	-0.992031579	-1.187220586	0.254429489	0.645025438	-4.731164611	-0.414841565	-0.334353376	0.193384993	-0.363019424	-2.14657541	-1.67561971	-0.955532182	-1.264125905	-0.375181587	-0.173697355	-3.911411037
ENSMUSG00000000792	ENSMUSG00000000792	Slc5a5	114479	solute carrier family 5 (sodium iodide symporter), member 5 [Source:MGI Symbol;Acc:MGI:2149330]	0.515839724	-1.816265772	0.990096021	0.338535175	0.714113475	-4.814812881	0.515839724	0.990096021	0.338535175	0.714113475	-4.814812881	-1.983324531	-2.287193881	-1.950219183	-1.720307991	-1.18978541	-0.412376681	-1.181850342	-1.264125905	-1.075959048	-2.26634159	-1.898410863
ENSMUSG00000000794	ENSMUSG00000000794	Kcnn3	140493	potassium intermediate/small conductance calcium-activated channel, subfamily N, member 3 [Source:MGI Symbol;Acc:MGI:2153183]	-0.455622957	1.069504263	-1.54286759	0.144632077	0.53984959	-4.757296815	-0.455622957	-1.54286759	0.144632077	0.53984959	-4.757296815	1.453588014	1.189733684	0.935624687	1.353452717	1.771314175	1.192585391	0.421341563	0.697364681	1.813543655	1.271227376	0.058982557
ENSMUSG00000000804	ENSMUSG00000000804	Usp32	237898	ubiquitin specific peptidase 32 [Source:MGI Symbol;Acc:MGI:2144475]	-0.047190815	6.694987395	-0.477766586	0.640014929	0.877028846	-6.719885499	-0.047190815	-0.477766586	0.640014929	0.877028846	-6.719885499	6.69108382	6.827402139	6.66253421	6.694980976	6.732717058	6.839943964	6.805784378	6.889991601	6.660365051	6.492690774	6.354995942
ENSMUSG00000000805	ENSMUSG00000000805	Car4	12351	carbonic anhydrase 4 [Source:MGI Symbol;Acc:MGI:1096574]	-0.500115439	6.544163656	-3.949790353	0.001390267	0.120167705	-1.287115011	-0.500115439	-3.949790353	0.001390267	0.120167705	-1.287115011	6.728768342	6.682314297	6.922028577	6.692778961	7.066738278	6.100428856	6.258172277	6.366073921	6.736590737	6.468937284	5.971611457
ENSMUSG00000000811	ENSMUSG00000000811	Txnrd3	232223	thioredoxin reductase 3 [Source:MGI Symbol;Acc:MGI:2386711]	-0.024333073	4.952806795	-0.262113652	0.796960386	0.939133792	-6.736412273	-0.024333073	-0.262113652	0.796960386	0.939133792	-6.736412273	5.068885839	4.78174439	4.932144217	4.897879263	5.153151064	5.178044374	4.861799308	4.938412642	4.899319549	4.803325386	4.991556627
ENSMUSG00000000817	ENSMUSG00000000817	Fasl	14103	Fas ligand (TNF superfamily, member 6) [Source:MGI Symbol;Acc:MGI:99255]	-0.948884768	-2.749523262	-1.124298787	0.279348922	0.666193003	-4.662313137	-0.948884768	-1.124298787	0.279348922	0.666193003	-4.662313137	-1.81613308	-1.542503918	-1.030443933	-2.434628875	-2.533508884	-1.807757543	-1.780637667	-1.40554891	-3.911411037	-1.639467774	-3.911411037
ENSMUSG00000000823	ENSMUSG00000000823	Zfp512b	269401	zinc finger protein 512B [Source:MGI Symbol;Acc:MGI:2685478]	-0.139000931	5.260659285	-1.396830384	0.183701191	0.581920831	-5.842067676	-0.139000931	-1.396830384	0.183701191	0.581920831	-5.842067676	5.294682332	5.473417748	5.338189336	5.175280558	5.402749561	4.955365469	4.951797259	5.255683645	5.355099911	5.352112261	5.333483872
ENSMUSG00000000826	ENSMUSG00000000826	Dnajc5	13002	DnaJ heat shock protein family (Hsp40) member C5 [Source:MGI Symbol;Acc:MGI:892995]	-0.009539848	7.030722945	-0.143644864	0.887779368	0.969386716	-6.816779593	-0.009539848	-0.143644864	0.887779368	0.969386716	-6.816779593	7.040759659	7.066656192	7.080481875	7.055265505	6.937629505	7.084958033	7.062467284	7.087257269	7.004567119	6.938838303	6.98508781
ENSMUSG00000000827	ENSMUSG00000000827	Tpd52l2	66314	tumor protein D52-like 2 [Source:MGI Symbol;Acc:MGI:1913564]	0.154653065	5.731413932	2.081116757	0.055796578	0.41190312	-4.839623346	0.154653065	2.081116757	0.055796578	0.41190312	-4.839623346	5.61497882	5.63885103	5.644747052	5.652943384	5.692338251	5.862342678	5.770987668	5.723083793	5.663425232	5.786903578	6.009760513
ENSMUSG00000000838	ENSMUSG00000000838	Fmr1	14265	fragile X mental retardation 1 [Source:MGI Symbol;Acc:MGI:95564]	-0.232624258	5.886756718	-2.418983661	0.029394104	0.345892159	-4.253902493	-0.232624258	-2.418983661	0.029394104	0.345892159	-4.253902493	5.948361861	5.987006073	6.045089272	6.046963619	6.044991733	5.976595077	5.78965691	5.826528048	6.021462959	5.576451129	5.50461483
ENSMUSG00000000861	ENSMUSG00000000861	Bcl11a	14025	B cell CLL/lymphoma 11A (zinc finger protein) [Source:MGI Symbol;Acc:MGI:106190]	-1.632058068	-1.422381789	-2.819595182	0.013387507	0.273306252	-2.95325337	-1.632058068	-2.819595182	0.013387507	0.273306252	-2.95325337	-0.245837637	-0.536737661	-0.81988523	-0.887607462	0.304882431	-1.442905685	-2.822925239	-0.312720609	-3.271744089	-0.946381639	-1.898410863
ENSMUSG00000000876	ENSMUSG00000000876	Pxmp4	59038	peroxisomal membrane protein 4 [Source:MGI Symbol;Acc:MGI:1891701]	0.004982554	7.126242088	0.052647757	0.958738736	0.989108236	-6.822196295	0.004982554	0.052647757	0.958738736	0.989108236	-6.822196295	7.216230048	7.102698591	7.242791346	7.082853916	6.976190024	7.232078534	7.216013935	7.305772618	7.215439011	6.931837909	6.872415659
ENSMUSG00000000881	ENSMUSG00000000881	Dlg3	53310	discs large MAGUK scaffold protein 3 [Source:MGI Symbol;Acc:MGI:1888986]	0.151324445	4.77844179	1.595172542	0.132463603	0.52489547	-5.510561797	0.151324445	1.595172542	0.132463603	0.52489547	-5.510561797	4.657467281	4.748700787	4.737869583	4.788709821	4.573832885	4.964255924	4.846863968	4.689470526	5.136795372	4.725270111	4.722401637
ENSMUSG00000000884	ENSMUSG00000000884	Gnb1l	13972	guanine nucleotide binding protein (G protein), beta polypeptide 1-like [Source:MGI Symbol;Acc:MGI:1338057]	0.156550363	1.412066903	0.768459351	0.454680491	0.787872136	-5.621747878	0.156550363	0.768459351	0.454680491	0.787872136	-5.621747878	1.279849556	1.431009301	1.338075701	1.375586384	1.387747317	1.502616192	0.926503377	1.63174128	1.286691944	1.718235377	1.951087442
ENSMUSG00000000901	ENSMUSG00000000901	Mmp11	17385	matrix metallopeptidase 11 [Source:MGI Symbol;Acc:MGI:97008]	-0.061917323	3.341468128	-0.239083622	0.814422897	0.945393404	-6.402306581	-0.061917323	-0.239083622	0.814422897	0.945393404	-6.402306581	4.074403101	3.568808052	3.046008917	3.296313653	2.992090812	3.03621917	2.95236635	3.214174365	3.170425353	4.346457702	3.139188292
ENSMUSG00000000902	ENSMUSG00000000902	Smarcb1	20587	SWI/SNF related, matrix associated, actin dependent regulator of chromatin, subfamily b, member 1 [Source:MGI Symbol;Acc:MGI:1328366]	0.09082233	5.325187991	0.87662353	0.395135009	0.751403641	-6.416576415	0.09082233	0.87662353	0.395135009	0.751403641	-6.416576415	5.383277564	5.309368838	5.18034115	5.146606745	5.358596108	5.174765336	5.394583616	5.10900627	5.463340939	5.372937171	5.703926927
ENSMUSG00000000903	ENSMUSG00000000903	Vpreb3	22364	pre-B lymphocyte gene 3 [Source:MGI Symbol;Acc:MGI:98938]	0.458811241	-3.681943506	0.497491643	0.626381355	0.873346249	-4.858499624	0.458811241	0.497491643	0.626381355	0.873346249	-4.858499624	-2.39019232	-2.554106035	-2.802027669	-3.238375557	-3.911411037	-3.413420097	-2.822925239	-2.171587425	-1.791119909	-2.082310433	-3.911411037
ENSMUSG00000000915	ENSMUSG00000000915	Hip1r	29816	huntingtin interacting protein 1 related [Source:MGI Symbol;Acc:MGI:1352504]	0.236809831	6.271281783	3.293209405	0.005185385	0.1910555	-2.590907744	0.236809831	3.293209405	0.005185385	0.1910555	-2.590907744	6.208108673	6.156850566	6.023072376	6.125796926	6.201081066	6.365916552	6.361617267	6.222486111	6.379213208	6.47031836	6.479836317
ENSMUSG00000000916	ENSMUSG00000000916	Nsun5	100609	NOL1/NOP2/Sun domain family, member 5 [Source:MGI Symbol;Acc:MGI:2140844]	0.218166855	3.340373508	1.892904418	0.078724451	0.443947862	-4.761796193	0.218166855	1.892904418	0.078724451	0.443947862	-4.761796193	3.309924587	3.260405798	3.375004142	2.979716284	3.198219419	3.362548491	3.718956391	3.442847686	3.279125387	3.388653217	3.506674259
ENSMUSG00000000934	ENSMUSG00000000934	Top1mt	72960	DNA topoisomerase 1, mitochondrial [Source:MGI Symbol;Acc:MGI:1920210]	0.067151722	5.409213081	0.766901822	0.455577212	0.78840463	-6.514562469	0.067151722	0.766901822	0.455577212	0.78840463	-6.514562469	5.328546293	5.362514127	5.392041165	5.224890173	5.557241658	5.514436497	5.606710448	5.40611365	5.226689755	5.358092972	5.542583342
ENSMUSG00000000938	ENSMUSG00000000938	Hoxa10	15395	homeobox A10 [Source:MGI Symbol;Acc:MGI:96171]	-0.159032287	5.090231844	-1.956684977	0.070139839	0.432891089	-5.000743533	-0.159032287	-1.956684977	0.070139839	0.432891089	-5.000743533	5.094042711	5.188627928	5.323020755	5.122268722	5.158526231	4.867379062	5.07386672	5.100857357	5.194910799	4.966195147	4.926037526
ENSMUSG00000000942	ENSMUSG00000000942	Hoxa4	15401	homeobox A4 [Source:MGI Symbol;Acc:MGI:96176]	0.879242915	0.720407611	3.468598221	0.00364404	0.170537909	-1.705000699	0.879242915	3.468598221	0.00364404	0.170537909	-1.705000699	0.318805412	0.536662914	0.241116754	0.535165844	-0.044437227	1.121699438	1.137586133	0.62647276	1.148732712	1.110464446	1.69050066
ENSMUSG00000000948	ENSMUSG00000000948	Gm38393	NA	predicted gene, 38393 [Source:MGI Symbol;Acc:MGI:5613898]	-1.080925321	0.053905803	-2.697801917	0.017041358	0.28712084	-2.957102165	-1.080925321	-2.697801917	0.017041358	0.28712084	-2.957102165	0.550723731	0.699225233	0.906317175	0.719516629	0.731494267	0.653790346	-0.16815674	0.255672982	-1.989271327	0.154200523	-0.989508505
ENSMUSG00000000957	ENSMUSG00000000957	Mmp14	17387	matrix metallopeptidase 14 (membrane-inserted) [Source:MGI Symbol;Acc:MGI:101900]	0.297162014	5.431650878	0.994637964	0.336395357	0.71243132	-6.312767864	0.297162014	0.994637964	0.336395357	0.71243132	-6.312767864	5.78641353	5.387774132	5.178809996	5.43971219	4.599353812	4.988114586	5.064214133	5.194200722	5.252179925	6.678219476	6.198638012
ENSMUSG00000000958	ENSMUSG00000000958	Slc7a7	20540	solute carrier family 7 (cationic amino acid transporter, y+ system), member 7 [Source:MGI Symbol;Acc:MGI:1337120]	0.049060717	7.272569556	0.33897949	0.739536423	0.915926528	-6.756628481	0.049060717	0.33897949	0.739536423	0.915926528	-6.756628481	7.126997452	7.341809946	7.179888315	7.439696793	7.145184562	7.22099387	7.601901996	7.277853531	7.721767741	7.205285563	6.742057258
ENSMUSG00000000959	ENSMUSG00000000959	Oxa1l	69089	oxidase assembly 1-like [Source:MGI Symbol;Acc:MGI:1916339]	0.117465161	5.920819324	1.751416705	0.101218187	0.480183989	-5.375865809	0.117465161	1.751416705	0.101218187	0.480183989	-5.375865809	5.861585788	5.922622429	5.846275616	5.823663282	5.835456896	6.050613681	6.023471524	5.949609924	6.021462959	5.980255104	5.826975431
ENSMUSG00000000976	ENSMUSG00000000976	Heatr6	217026	HEAT repeat containing 6 [Source:MGI Symbol;Acc:MGI:1919790]	-0.065683977	4.30664182	-0.527071131	0.606200097	0.863119915	-6.518744769	-0.065683977	-0.527071131	0.606200097	0.863119915	-6.518744769	4.507858121	4.283865024	4.214709806	4.179505062	4.497840687	4.128539745	4.610888486	4.291510503	4.390975524	4.416909102	3.890453446
ENSMUSG00000000982	ENSMUSG00000000982	Ccl3	20302	chemokine (C-C motif) ligand 3 [Source:MGI Symbol;Acc:MGI:98260]	-0.422148993	-2.612154879	-0.372264853	0.71513783	0.906943095	-5.007154126	-0.422148993	-0.372264853	0.71513783	0.906943095	-5.007154126	-0.995666501	-1.277544864	-1.277072528	-0.887607462	-3.911411037	-2.505972919	-1.979248466	-2.793734842	-2.492461013	0.154200523	-3.911411037
ENSMUSG00000001014	ENSMUSG00000001014	Icam4	78369	intercellular adhesion molecule 4, Landsteiner-Wiener blood group [Source:MGI Symbol;Acc:MGI:1925619]	-0.758218586	-2.409374977	-0.944380377	0.360611303	0.725298439	-4.795272071	-0.758218586	-0.944380377	0.360611303	0.725298439	-4.795272071	-1.983324531	-1.542503918	-1.750296546	-2.434628875	-1.10490509	-3.043916947	-1.064257938	-2.449380987	-0.446291974	-1.639467774	-3.911411037
ENSMUSG00000001016	ENSMUSG00000001016	Ilf2	67781	interleukin enhancer binding factor 2 [Source:MGI Symbol;Acc:MGI:1915031]	0.030190048	5.164126636	0.363342949	0.721647474	0.909372063	-6.727707773	0.030190048	0.363342949	0.721647474	0.909372063	-6.727707773	5.214847322	5.090941072	5.082196084	5.275795664	5.080255538	5.029848445	5.099295608	5.206404924	5.379722261	5.093535845	5.27453885
ENSMUSG00000001017	ENSMUSG00000001017	Chtop	66511	chromatin target of PRMT1 [Source:MGI Symbol;Acc:MGI:1913761]	-0.057632372	6.332306835	-0.80896793	0.431747341	0.774235728	-6.508536114	-0.057632372	-0.80896793	0.431747341	0.774235728	-6.508536114	6.361557978	6.346701149	6.401440675	6.45429112	6.257774751	6.333935311	6.329744586	6.244105962	6.173730207	6.321142348	6.440715233
ENSMUSG00000001018	ENSMUSG00000001018	Snapin	20615	SNAP-associated protein [Source:MGI Symbol;Acc:MGI:1333745]	0.000230288	4.564831389	0.003076439	0.997587737	0.999462035	-6.712204291	0.000230288	0.003076439	0.997587737	0.999462035	-6.712204291	4.546739868	4.528448616	4.591338874	4.703781221	4.477340276	4.55907161	4.63064346	4.555160834	4.556987634	4.493166452	4.603700871
ENSMUSG00000001025	ENSMUSG00000001025	S100a6	20200	S100 calcium binding protein A6 (calcyclin) [Source:MGI Symbol;Acc:MGI:1339467]	0.492527144	4.566790092	1.552056336	0.142427989	0.536995272	-5.527811856	0.492527144	1.552056336	0.142427989	0.536995272	-5.527811856	4.503911685	4.19942969	4.019812024	4.650315743	4.192986791	4.59876194	4.590859245	3.813749989	4.365248824	5.172585108	6.162518187
ENSMUSG00000001027	ENSMUSG00000001027	Scn4a	110880	sodium channel, voltage-gated, type IV, alpha [Source:MGI Symbol;Acc:MGI:98250]	-1.0087464	-3.421670054	-0.83714066	0.416243073	0.764758864	-4.770682097	-1.0087464	-0.83714066	0.416243073	0.764758864	-4.770682097	-1.666320562	-1.695791537	-2.459184011	-0.887607462	-3.911411037	-3.911411037	-1.309884995	-2.793734842	-3.911411037	-0.797133167	-3.911411037
ENSMUSG00000001029	ENSMUSG00000001029	Icam2	15896	intercellular adhesion molecule 2 [Source:MGI Symbol;Acc:MGI:96394]	0.281034068	2.862184868	1.94101194	0.072166955	0.435513607	-4.570035221	0.281034068	1.94101194	0.072166955	0.435513607	-4.570035221	2.727533491	2.76854733	2.781264002	2.544506755	2.762859525	2.676984578	2.945372313	2.836344512	2.980148559	3.206183937	3.363172018
ENSMUSG00000001034	ENSMUSG00000001034	Mapk7	23939	mitogen-activated protein kinase 7 [Source:MGI Symbol;Acc:MGI:1346347]	-0.23478818	3.309585886	-1.472470198	0.162494025	0.558202162	-5.375849504	-0.23478818	-1.472470198	0.162494025	0.558202162	-5.375849504	3.750570155	3.356143569	3.337068785	3.218853241	3.532204945	2.931313514	2.966253521	3.447996323	2.966524775	3.693062506	3.285687061
ENSMUSG00000001036	ENSMUSG00000001036	Epn2	13855	epsin 2 [Source:MGI Symbol;Acc:MGI:1333766]	-0.002489918	5.416428205	-0.033806983	0.973496993	0.992652836	-6.819748371	-0.002489918	-0.033806983	0.973496993	0.992652836	-6.819748371	5.407773235	5.432387904	5.336816946	5.43971219	5.48034665	5.411402298	5.314066631	5.384793488	5.55039058	5.538331651	5.30308401
ENSMUSG00000001039	ENSMUSG00000001039	B9d1	27078	B9 protein domain 1 [Source:MGI Symbol;Acc:MGI:1351471]	0.012328862	2.731312285	0.065807562	0.948439414	0.986145739	-6.262986369	0.012328862	0.065807562	0.948439414	0.986145739	-6.262986369	2.727533491	2.693358839	3.046008917	2.666220845	2.601731545	2.540979511	2.642208291	2.181840022	2.728987105	2.939918836	3.395805538
ENSMUSG00000001052	ENSMUSG00000001052	Sec24b	99683	Sec24 related gene family, member B (S. cerevisiae) [Source:MGI Symbol;Acc:MGI:2139764]	0.0284932	5.73318291	0.329632354	0.746441915	0.918459491	-6.781441614	0.0284932	0.329632354	0.746441915	0.918459491	-6.781441614	5.783160806	5.750630214	5.537723303	5.827682823	5.692338251	5.598414661	5.862936078	5.942331425	5.689575139	5.802338728	5.59270767
ENSMUSG00000001053	ENSMUSG00000001053	N4bp3	212706	NEDD4 binding protein 3 [Source:MGI Symbol;Acc:MGI:2442218]	0.223694371	4.357241896	2.788692894	0.014234913	0.276594222	-3.409853681	0.223694371	2.788692894	0.014234913	0.276594222	-3.409853681	4.318626072	4.306748453	4.20270548	4.238061246	4.139626737	4.483342594	4.347312682	4.446172093	4.42623916	4.467577981	4.591677945
ENSMUSG00000001054	ENSMUSG00000001054	Rmnd5b	66089	required for meiotic nuclear division 5 homolog B [Source:MGI Symbol;Acc:MGI:1913339]	-0.024603121	5.038079636	-0.249922008	0.806191336	0.942692186	-6.750490858	-0.024603121	-0.249922008	0.806191336	0.942692186	-6.750490858	5.211221361	5.226456375	5.083833226	4.976014347	4.774801542	4.937418491	4.898474902	5.242410059	4.952120346	5.058460005	5.081710425
ENSMUSG00000001056	ENSMUSG00000001056	Nhp2	52530	NHP2 ribonucleoprotein [Source:MGI Symbol;Acc:MGI:1098547]	-0.145870893	5.372337148	-1.500841155	0.155084496	0.549240039	-5.712761089	-0.145870893	-1.500841155	0.155084496	0.549240039	-5.712761089	5.344081502	5.459870374	5.581258253	5.336295956	5.548260514	5.359396609	5.414979452	5.050972959	5.233815652	5.196147163	5.589688375
ENSMUSG00000001062	ENSMUSG00000001062	Vps9d1	72325	VPS9 domain containing 1 [Source:MGI Symbol;Acc:MGI:1914143]	-0.009233853	4.718423603	-0.095390144	0.925324735	0.981057991	-6.733444926	-0.009233853	-0.095390144	0.925324735	0.981057991	-6.733444926	4.848526336	4.876563256	4.748230425	4.582951046	4.565764115	4.572423414	4.531384219	4.838054835	4.904687442	4.673450932	4.790603437
ENSMUSG00000001065	ENSMUSG00000001065	Zfp276	57247	zinc finger protein (C2H2 type) 276 [Source:MGI Symbol;Acc:MGI:1888495]	-0.018318988	4.198482709	-0.196768248	0.846769556	0.957618216	-6.619876312	-0.018318988	-0.196768248	0.846769556	0.957618216	-6.619876312	4.268332044	4.278730146	4.276144245	4.047865754	4.180359214	4.233124579	4.239943398	4.165903965	4.403668856	4.155916929	3.976187822
ENSMUSG00000001076	ENSMUSG00000001076	C1ql4	239659	complement component 1, q subcomponent-like 4 [Source:MGI Symbol;Acc:MGI:3579909]	1.143382703	-0.606318991	1.85475585	0.084300633	0.45159863	-4.098580048	1.143382703	1.85475585	0.084300633	0.45159863	-4.098580048	-0.47588185	-0.689380313	-0.326860478	-0.997101818	-2.533508884	0.549627787	-0.671279209	0.764935629	1.172661642	-0.946381639	-0.989508505
ENSMUSG00000001082	ENSMUSG00000001082	Mfsd10	68294	major facilitator superfamily domain containing 10 [Source:MGI Symbol;Acc:MGI:1915544]	0.014377547	3.528706806	0.088407297	0.930775377	0.982405836	-6.47459206	0.014377547	0.088407297	0.930775377	0.982405836	-6.47459206	3.614444473	3.44133316	3.442913663	3.418610378	3.694933839	3.25900681	3.352015335	3.368768227	3.364709361	3.705625511	4.222178589
ENSMUSG00000001089	ENSMUSG00000001089	Luzp1	269593	leucine zipper protein 1 [Source:MGI Symbol;Acc:MGI:107629]	0.119548222	6.362788172	1.601941089	0.130954834	0.52324926	-5.599125657	0.119548222	1.601941089	0.130954834	0.52324926	-5.599125657	6.300302941	6.318830142	6.179018474	6.321633467	6.374618956	6.306232427	6.477055313	6.505325175	6.344083956	6.312441675	6.560697717
ENSMUSG00000001095	ENSMUSG00000001095	Slc13a2	20500	solute carrier family 13 (sodium-dependent dicarboxylate transporter), member 2 [Source:MGI Symbol;Acc:MGI:1276558]	-0.004796419	5.902447613	-0.031177727	0.975557455	0.992652836	-6.843809848	-0.004796419	-0.031177727	0.975557455	0.992652836	-6.843809848	5.695043416	5.824727199	5.920530438	5.723673435	6.365351577	6.374993364	6.014310337	5.992526242	5.584237233	5.525988415	5.918856971
ENSMUSG00000001098	ENSMUSG00000001098	Kctd10	330171	potassium channel tetramerisation domain containing 10 [Source:MGI Symbol;Acc:MGI:2141207]	-0.050182654	5.807801131	-0.434464849	0.67041522	0.887944298	-6.742676253	-0.050182654	-0.434464849	0.67041522	0.887944298	-6.742676253	6.04318824	6.053156802	5.698096455	5.843649924	5.544980732	5.605738308	5.842376204	5.84810939	5.626000308	6.117032861	5.677626662
ENSMUSG00000001100	ENSMUSG00000001100	Poldip2	67811	polymerase (DNA-directed), delta interacting protein 2 [Source:MGI Symbol;Acc:MGI:1915061]	-0.019858048	6.710683567	-0.19662796	0.846877308	0.957618216	-6.818851192	-0.019858048	-0.19662796	0.846877308	0.957618216	-6.818851192	6.626305258	6.631356955	6.821110538	6.699374948	6.834281282	6.765969273	6.917663735	6.701846244	6.813753576	6.706621843	6.306780614
ENSMUSG00000001105	ENSMUSG00000001105	Ift20	55978	intraflagellar transport 20 [Source:MGI Symbol;Acc:MGI:1915585]	0.063631409	4.783184452	0.538096852	0.598760679	0.85922514	-6.596103835	0.063631409	0.538096852	0.598760679	0.85922514	-6.596103835	4.575228583	4.6724428	4.840213095	4.690599458	4.976952386	4.907440707	4.833667496	4.604411603	4.638718276	4.676645033	5.227399256
ENSMUSG00000001119	ENSMUSG00000001119	Col6a1	12833	collagen, type VI, alpha 1 [Source:MGI Symbol;Acc:MGI:88459]	0.543913319	5.70367518	2.601529309	0.02059747	0.30681317	-3.906984312	0.543913319	2.601529309	0.02059747	0.30681317	-3.906984312	5.638568528	5.493503228	5.177277216	5.636997842	5.10607875	5.517891175	6.335774597	5.424513787	5.535473441	6.473076552	6.417063745
ENSMUSG00000001120	ENSMUSG00000001120	Pcbp3	59093	poly(rC) binding protein 3 [Source:MGI Symbol;Acc:MGI:1890470]	-0.149376946	4.496950859	-1.519973782	0.150249626	0.544648673	-5.574374119	-0.149376946	-1.519973782	0.150249626	0.544648673	-5.574374119	4.605008984	4.573175666	4.706332989	4.432712491	4.56899704	4.157621652	4.312403303	4.656491166	4.465512471	4.462035188	4.561174831
ENSMUSG00000001123	ENSMUSG00000001123	Lgals9	16859	lectin, galactose binding, soluble 9 [Source:MGI Symbol;Acc:MGI:109496]	0.254034048	4.03773426	1.630868851	0.124671799	0.516562539	-5.318667529	0.254034048	1.630868851	0.124671799	0.516562539	-5.318667529	4.172138975	3.960603964	3.946122498	3.984468606	3.498691492	3.7713995	4.172662525	4.017960519	4.194607288	4.619700927	4.125421055
ENSMUSG00000001127	ENSMUSG00000001127	Araf	11836	Araf proto-oncogene, serine/threonine kinase [Source:MGI Symbol;Acc:MGI:88065]	0.090553176	6.188340514	1.212862765	0.244778518	0.638963426	-6.107154932	0.090553176	1.212862765	0.244778518	0.638963426	-6.107154932	6.118033649	6.202306109	6.148835918	6.068353974	6.162008462	6.255917167	6.370129635	6.2610253	6.279438445	6.203722695	6.012769301
ENSMUSG00000001128	ENSMUSG00000001128	Cfp	18636	complement factor properdin [Source:MGI Symbol;Acc:MGI:97545]	0.19954028	2.147795766	0.567411274	0.579207304	0.850801766	-5.939763767	0.19954028	0.567411274	0.579207304	0.850801766	-5.939763767	2.65108646	1.760617143	1.86535981	2.204595558	1.804608175	1.260150916	1.780481186	2.430984733	1.751343672	3.06706597	3.240200491
ENSMUSG00000001131	ENSMUSG00000001131	Timp1	21857	tissue inhibitor of metalloproteinase 1 [Source:MGI Symbol;Acc:MGI:98752]	1.204371096	1.304095572	1.602655938	0.130796352	0.52279187	-4.68500577	1.204371096	1.602655938	0.130796352	0.52279187	-4.68500577	1.608634632	-0.272744449	0.574941719	2.102126831	-0.125733395	2.223164165	1.699659798	0.731545718	-0.446291974	2.770890777	3.932369322
ENSMUSG00000001134	ENSMUSG00000001134	Uxt	22294	ubiquitously expressed prefoldin like chaperone [Source:MGI Symbol;Acc:MGI:1277988]	-0.183205237	3.012379819	-0.992495746	0.337403404	0.712924017	-5.851835531	-0.183205237	-0.992495746	0.337403404	0.712924017	-5.851835531	2.917520501	2.723906051	3.198866505	3.261078716	3.522232399	3.178346999	3.072785944	2.289011753	2.896406523	2.945225794	3.229894605
ENSMUSG00000001138	ENSMUSG00000001138	Cnnm3	94218	cyclin M3 [Source:MGI Symbol;Acc:MGI:2151055]	-0.166199282	4.90607541	-1.684994594	0.113612965	0.501004325	-5.401690603	-0.166199282	-1.684994594	0.113612965	0.501004325	-5.401690603	5.018600254	5.086540016	4.997875714	5.002924978	4.885262196	4.780882873	4.711193745	5.144324555	4.927720247	4.891187844	4.546716284
ENSMUSG00000001143	ENSMUSG00000001143	Lman2l	214895	lectin, mannose-binding 2-like [Source:MGI Symbol;Acc:MGI:2443010]	-0.085320446	5.503523165	-0.971245594	0.347519317	0.719708683	-6.344086552	-0.085320446	-0.971245594	0.347519317	0.719708683	-6.344086552	5.516562545	5.587864237	5.571955971	5.461864185	5.614685765	5.489139576	5.404817576	5.716698808	5.509872277	5.494660246	5.188013925
ENSMUSG00000001150	ENSMUSG00000001150	Mcm3ap	54387	minichromosome maintenance complex component 3 associated protein [Source:MGI Symbol;Acc:MGI:1930089]	-0.047407357	5.504720703	-0.552778212	0.588926402	0.854908505	-6.667023322	-0.047407357	-0.552778212	0.588926402	0.854908505	-6.667023322	5.598418552	5.616638516	5.366712015	5.534979863	5.535922694	5.471431336	5.498582085	5.657925517	5.616217756	5.427043972	5.245417474
ENSMUSG00000001151	ENSMUSG00000001151	Pcnt	18541	pericentrin (kendrin) [Source:MGI Symbol;Acc:MGI:102722]	-0.109811364	5.861612123	-0.922686928	0.37143022	0.732785822	-6.406137633	-0.109811364	-0.922686928	0.37143022	0.732785822	-6.406137633	5.884533074	5.918501431	5.861626359	5.747207514	6.196385132	5.729345199	5.603381856	5.955044801	6.238221616	5.776520965	5.580592392
ENSMUSG00000001155	ENSMUSG00000001155	Ftcd	14317	formiminotransferase cyclodeaminase [Source:MGI Symbol;Acc:MGI:1339962]	0.481051647	5.152448132	4.438946609	0.000530255	0.082857358	-0.285147267	0.481051647	4.438946609	0.000530255	0.082857358	-0.285147267	4.648557754	4.921733734	4.838274582	4.825355165	5.20394419	5.225299876	5.300427575	5.541124782	5.570793709	5.195033844	5.428924526
ENSMUSG00000001156	ENSMUSG00000001156	Mxd1	17119	MAX dimerization protein 1 [Source:MGI Symbol;Acc:MGI:96908]	-0.515356431	3.587603216	-4.60235124	0.000386232	0.074184298	0.210762338	-0.515356431	-4.60235124	0.000386232	0.074184298	0.210762338	3.767128727	3.871320362	3.887337982	3.918157	3.951788841	3.525871923	3.040331703	3.463332897	3.430691839	3.529570095	3.144684779
ENSMUSG00000001157	ENSMUSG00000001157	Gmcl1	23885	germ cell-less, spermatogenesis associated 1 [Source:MGI Symbol;Acc:MGI:1345156]	-0.129503075	4.886328818	-1.541375502	0.144992698	0.540176023	-5.605482042	-0.129503075	-1.541375502	0.144992698	0.540176023	-5.605482042	4.922827313	4.965532765	5.023693282	5.062125608	4.831088795	4.884875858	4.885744227	4.824262412	4.979510032	4.798935176	4.597701932
ENSMUSG00000001158	ENSMUSG00000001158	Snrnp27	66618	small nuclear ribonucleoprotein 27 (U4/U6.U5) [Source:MGI Symbol;Acc:MGI:1913868]	0.101102255	4.3718698	0.460527385	0.652041802	0.880905091	-6.563086663	0.101102255	0.460527385	0.652041802	0.880905091	-6.563086663	4.092911694	4.004811455	4.699942094	4.419456775	4.414031017	4.233124579	4.536047289	3.809755918	4.212031627	4.33032339	5.377331815
ENSMUSG00000001166	ENSMUSG00000001166	Oas1c	114643	2'-5' oligoadenylate synthetase 1C [Source:MGI Symbol;Acc:MGI:2149633]	0.884902836	2.539225935	3.747290583	0.00208288	0.140727312	-1.250810108	0.884902836	3.747290583	0.00208288	0.140727312	-1.250810108	1.708034411	2.040931645	2.525842077	1.840902718	2.221011684	3.138506389	3.625785577	2.670056268	2.986912508	2.342541765	2.976114293
ENSMUSG00000001173	ENSMUSG00000001173	Ocrl	320634	OCRL, inositol polyphosphate-5-phosphatase [Source:MGI Symbol;Acc:MGI:109589]	-0.033820317	4.596924483	-0.383205894	0.707186233	0.904834603	-6.641121477	-0.033820317	-0.383205894	0.707186233	0.904834603	-6.641121477	4.760298741	4.684141647	4.446155862	4.63663394	4.551125624	4.425657803	4.597566603	4.713185079	4.617081519	4.692510316	4.474351032
ENSMUSG00000001175	ENSMUSG00000001175	Calm1	12313	calmodulin 1 [Source:MGI Symbol;Acc:MGI:88251]	0.101719981	7.927963593	1.161680089	0.264330894	0.653147265	-6.102703365	0.101719981	1.161680089	0.264330894	0.653147265	-6.102703365	7.837598265	7.764526768	7.917966722	7.883765469	7.958656864	7.935485493	7.889295602	7.857540534	7.878431581	8.013783412	8.273781401
ENSMUSG00000001211	ENSMUSG00000001211	Agpat3	28169	1-acylglycerol-3-phosphate O-acyltransferase 3 [Source:MGI Symbol;Acc:MGI:1336186]	-0.020264103	8.626391471	-0.174131719	0.864195586	0.963704035	-6.726587079	-0.020264103	-0.174131719	0.864195586	0.963704035	-6.726587079	8.592278693	8.71443006	8.732150053	8.457367506	8.701157879	8.650591163	8.750641584	8.899638651	8.726474743	8.463162734	8.204418325
ENSMUSG00000001227	ENSMUSG00000001227	Sema6b	20359	sema domain, transmembrane domain (TM), and cytoplasmic domain, (semaphorin) 6B [Source:MGI Symbol;Acc:MGI:1202889]	0.023812071	2.40784509	0.117221098	0.908310326	0.975032387	-6.169219075	0.023812071	0.117221098	0.908310326	0.975032387	-6.169219075	2.760986669	2.336116701	2.273803668	2.36807358	2.277436576	2.135926556	2.496702852	2.367189757	2.973352749	2.800473417	1.847042002
ENSMUSG00000001228	ENSMUSG00000001228	Uhrf1	18140	ubiquitin-like, containing PHD and RING finger domains, 1 [Source:MGI Symbol;Acc:MGI:1338889]	0.82099506	2.091775497	1.633732444	0.124064208	0.515374485	-4.827786758	0.82099506	1.633732444	0.124064208	0.515374485	-4.827786758	2.296931285	0.759445946	1.803116615	1.872375582	1.678580242	2.162656148	1.842028835	1.769722808	1.652706884	2.788713052	4.59569673
ENSMUSG00000001229	ENSMUSG00000001229	Dpp9	224897	dipeptidylpeptidase 9 [Source:MGI Symbol;Acc:MGI:2443967]	0.065580292	5.582291903	0.688476114	0.502136407	0.812493076	-6.5844153	0.065580292	0.688476114	0.502136407	0.812493076	-6.5844153	5.567555361	5.637848755	5.519692803	5.473455446	5.536748506	5.659120727	5.796474605	5.725205857	5.681258626	5.591759735	5.232570322
ENSMUSG00000001240	ENSMUSG00000001240	Ramp2	54409	receptor (calcitonin) activity modifying protein 2 [Source:MGI Symbol;Acc:MGI:1859650]	0.390420194	3.487643311	2.189023786	0.045599335	0.390655282	-4.307039476	0.390420194	2.189023786	0.045599335	0.390655282	-4.307039476	3.439541319	3.316604444	3.463181705	3.375328819	2.871587849	3.234019098	3.488183792	3.43768061	3.725787331	3.914846423	4.169227391
ENSMUSG00000001247	ENSMUSG00000001247	Lsr	54135	lipolysis stimulated lipoprotein receptor [Source:MGI Symbol;Acc:MGI:1927471]	0.272091594	5.469310863	2.79651259	0.014015664	0.275507026	-3.531346276	0.272091594	2.79651259	0.014015664	0.275507026	-3.531346276	5.467758934	5.295453122	5.272232672	5.290432301	5.28972395	5.537596617	5.399709671	5.593174447	5.38228981	5.792803124	5.85909344
ENSMUSG00000001248	ENSMUSG00000001248	Gramd1a	52857	GRAM domain containing 1A [Source:MGI Symbol;Acc:MGI:105490]	0.203129254	4.762267277	1.731570939	0.104790776	0.486123274	-5.306716483	0.203129254	1.731570939	0.104790776	0.486123274	-5.306716483	4.832881084	4.770813733	4.407456565	4.629744071	4.627535351	4.681185517	4.765811384	4.538363062	5.013031709	5.067004993	5.080277012
ENSMUSG00000001249	ENSMUSG00000001249	Hpn	15451	hepsin [Source:MGI Symbol;Acc:MGI:1196620]	-0.058174054	8.356374679	-0.610275492	0.551226003	0.835436021	-6.564283483	-0.058174054	-0.610275492	0.551226003	0.835436021	-6.564283483	8.303369226	8.432612777	8.528571733	8.267723169	8.410146507	8.468646895	8.525588185	8.359748553	8.340230279	8.240603638	8.045287806
ENSMUSG00000001260	ENSMUSG00000001260	Gabrg1	14405	gamma-aminobutyric acid (GABA) A receptor, subunit gamma 1 [Source:MGI Symbol;Acc:MGI:103156]	-1.082793074	-2.224498371	-1.564170948	0.139565752	0.53417988	-4.354892376	-1.082793074	-1.564170948	0.139565752	0.53417988	-4.354892376	-1.666320562	-0.772218816	-1.574736493	-1.386496513	-1.590275303	-1.339261958	-1.780637667	-2.793734842	-1.616926681	-1.517649376	-3.911411037
ENSMUSG00000001270	ENSMUSG00000001270	Ckb	12709	creatine kinase, brain [Source:MGI Symbol;Acc:MGI:88407]	0.108834311	6.735869092	0.91904287	0.37326925	0.733936562	-6.404879435	0.108834311	0.91904287	0.37326925	0.733936562	-6.404879435	6.5881394	6.66224541	6.883068643	6.443199345	6.811942341	6.432411409	6.766641796	6.707224004	6.954116498	7.140254547	6.712753432
ENSMUSG00000001280	ENSMUSG00000001280	Sp1	20683	trans-acting transcription factor 1 [Source:MGI Symbol;Acc:MGI:98372]	-0.235776388	6.416970028	-2.122411474	0.051667734	0.405819808	-4.776714576	-0.235776388	-2.122411474	0.051667734	0.405819808	-4.776714576	6.558956335	6.552708622	6.607258789	6.659338945	6.349929043	6.419540074	6.372738752	6.606641601	6.243879827	6.339395889	5.885596409
ENSMUSG00000001281	ENSMUSG00000001281	Itgb7	16421	integrin beta 7 [Source:MGI Symbol;Acc:MGI:96616]	-0.865303595	2.5451258	-3.439046596	0.003867149	0.172070841	-1.848848527	-0.865303595	-3.439046596	0.003867149	0.172070841	-1.848848527	3.152455632	3.053490405	3.072636529	2.986923205	2.943098443	2.337060943	1.957766278	2.300442772	2.277979851	3.076769688	0.987956362
ENSMUSG00000001285	ENSMUSG00000001285	Myg1	60315	melanocyte proliferating gene 1 [Source:MGI Symbol;Acc:MGI:1929864]	-0.011921475	4.252434195	-0.100205894	0.92156792	0.979337394	-6.646108707	-0.011921475	-0.100205894	0.92156792	0.979337394	-6.646108707	4.21863114	4.191254532	4.370375949	4.07517209	4.438982458	4.121744458	4.268244907	4.095469242	4.122726003	4.209826337	4.705765127
ENSMUSG00000001288	ENSMUSG00000001288	Rarg	19411	retinoic acid receptor, gamma [Source:MGI Symbol;Acc:MGI:97858]	0.086122953	4.640202166	0.62975204	0.538758874	0.829712177	-6.517540982	0.086122953	0.62975204	0.538758874	0.829712177	-6.517540982	4.794625388	4.783558141	4.493730257	4.611208585	4.309672117	4.384617752	4.789437624	4.708902236	4.655797039	5.112529101	4.430023492
ENSMUSG00000001289	ENSMUSG00000001289	Pfdn5	56612	prefoldin 5 [Source:MGI Symbol;Acc:MGI:1928753]	0.112738783	6.620938163	0.936479758	0.364525904	0.728193367	-6.391964105	0.112738783	0.936479758	0.364525904	0.728193367	-6.391964105	6.42084114	6.491329361	6.666909783	6.519108486	6.700651814	6.760875809	6.796097844	6.199774493	6.57259781	6.701534829	7.008639585
ENSMUSG00000001300	ENSMUSG00000001300	Efnb2	13642	ephrin B2 [Source:MGI Symbol;Acc:MGI:105097]	-0.051147525	4.837105092	-0.459205577	0.652968164	0.881091439	-6.646500175	-0.051147525	-0.459205577	0.652968164	0.881091439	-6.646500175	4.994895005	4.984580186	4.863274328	4.981436781	4.533030045	4.756231373	4.923604112	4.695976887	4.982897468	4.97530269	4.544638898
ENSMUSG00000001305	ENSMUSG00000001305	Rrp15	67223	ribosomal RNA processing 15 homolog (S. cerevisiae) [Source:MGI Symbol;Acc:MGI:1914473]	0.169738995	3.526781667	1.287678976	0.218245058	0.615640787	-5.655407329	0.169738995	1.287678976	0.218245058	0.615640787	-5.655407329	3.376188116	3.389873137	3.417171512	3.369826171	3.637580874	3.672571925	3.563200578	3.226211466	3.745864559	3.479240515	3.98540682
ENSMUSG00000001313	ENSMUSG00000001313	Rnd2	11858	Rho family GTPase 2 [Source:MGI Symbol;Acc:MGI:1338755]	0.270409964	3.452500983	2.342826913	0.034036602	0.360272106	-4.03647755	0.270409964	2.342826913	0.034036602	0.360272106	-4.03647755	3.132145564	3.370695765	3.286781521	3.386271547	3.356263824	3.415369169	3.735268553	3.556852407	3.693071034	3.353160777	3.764022937
ENSMUSG00000001323	ENSMUSG00000001323	Srr	27364	serine racemase [Source:MGI Symbol;Acc:MGI:1351636]	-0.101773944	6.925317032	-0.814714049	0.428555297	0.772916676	-6.488597483	-0.101773944	-0.814714049	0.428555297	0.772916676	-6.488597483	6.874581058	7.046404458	7.027873647	6.912123736	7.047456017	7.208220512	6.99463673	7.159261991	6.826536407	6.631661869	6.45627019
ENSMUSG00000001333	ENSMUSG00000001333	Sync	68828	syncoilin [Source:MGI Symbol;Acc:MGI:1916078]	-0.168515472	0.519497903	-0.56018189	0.583998549	0.852455894	-5.530285454	-0.168515472	-0.56018189	0.583998549	0.852455894	-5.530285454	0.723574847	0.570673841	0.537200156	0.229684635	1.21690977	0.407866893	0.156494548	0.054340528	0.094453779	1.219604893	1.059537854
ENSMUSG00000001334	ENSMUSG00000001334	Fndc5	384061	fibronectin type III domain containing 5 [Source:MGI Symbol;Acc:MGI:1917614]	0.847970937	1.547144928	2.365845412	0.03256481	0.356162603	-3.599311661	0.847970937	2.365845412	0.03256481	0.356162603	-3.599311661	1.788101913	0.899840564	1.175615627	1.44002009	0.479963049	1.912673164	1.137586133	1.969117691	1.172661642	2.806317844	2.531961318
ENSMUSG00000001348	ENSMUSG00000001348	Acp5	11433	acid phosphatase 5, tartrate resistant [Source:MGI Symbol;Acc:MGI:87883]	-0.285413924	5.345626084	-3.124578091	0.007276962	0.222287546	-2.893873567	-0.285413924	-3.124578091	0.007276962	0.222287546	-2.893873567	5.409883768	5.430073891	5.679810118	5.565387255	5.446470892	5.429858112	5.186408542	5.141149292	5.138315131	5.382749125	5.011247751
ENSMUSG00000001349	ENSMUSG00000001349	Cnn1	12797	calponin 1 [Source:MGI Symbol;Acc:MGI:104979]	0.010815505	1.642197711	0.045986957	0.963954739	0.990081335	-5.971053975	0.010815505	0.045986957	0.963954739	0.990081335	-5.971053975	1.92426109	2.275541489	0.906317175	1.460873981	1.654434502	1.516498279	1.796116005	1.479153745	2.139143469	1.705782173	1.463028954
ENSMUSG00000001366	ENSMUSG00000001366	Fbxo9	71538	f-box protein 9 [Source:MGI Symbol;Acc:MGI:1918788]	-0.147959351	5.792932096	-1.029079107	0.320482971	0.702154008	-6.301222112	-0.147959351	-1.029079107	0.320482971	0.702154008	-6.301222112	5.89737633	5.998764552	5.888103293	5.720434291	5.861398149	5.744906598	5.969335841	6.023033685	5.970330671	5.571311949	5.091704629
ENSMUSG00000001376	ENSMUSG00000001376	Vps50	73288	VPS50 EARP/GARPII complex subunit [Source:MGI Symbol;Acc:MGI:1920538]	-0.114143147	5.298713996	-1.261788709	0.227156782	0.623673514	-6.013918488	-0.114143147	-1.261788709	0.227156782	0.623673514	-6.013918488	5.337444029	5.392535819	5.428576033	5.40784815	5.250998266	5.483849889	5.268559603	5.368594022	5.171351075	4.981773055	5.214389916
ENSMUSG00000001380	ENSMUSG00000001380	Hars	15115	histidyl-tRNA synthetase [Source:MGI Symbol;Acc:MGI:108087]	-0.019553276	5.681729082	-0.259631734	0.798837082	0.939915941	-6.801109798	-0.019553276	-0.259631734	0.798837082	0.939915941	-6.801109798	5.612231942	5.596144187	5.7831852	5.620874088	5.854790884	5.641809051	5.681222098	5.575640395	5.77802591	5.634272241	5.736142042
ENSMUSG00000001383	ENSMUSG00000001383	Zmat2	66492	zinc finger, matrin type 2 [Source:MGI Symbol;Acc:MGI:1913742]	-0.018193308	5.85727477	-0.14432106	0.887254997	0.969369095	-6.832278688	-0.018193308	-0.14432106	0.887254997	0.969369095	-6.832278688	5.677631324	5.639852609	5.991149755	5.797259688	6.236584248	5.799861327	5.787703064	5.637790027	5.833491877	5.769058797	6.273299812
ENSMUSG00000001403	ENSMUSG00000001403	Ube2c	68612	ubiquitin-conjugating enzyme E2C [Source:MGI Symbol;Acc:MGI:1915862]	0.065879198	0.310419424	0.117471104	0.908115732	0.97498457	-5.610303501	0.065879198	0.117471104	0.908115732	0.97498457	-5.610303501	0.802807634	0.429537338	0.241116754	0.277488381	-0.044437227	-0.837518904	0.645027313	-0.000711008	-1.075959048	1.254224298	2.472010289
ENSMUSG00000001415	ENSMUSG00000001415	Smg5	229512	Smg-5 homolog, nonsense mediated mRNA decay factor (C. elegans) [Source:MGI Symbol;Acc:MGI:2447364]	0.036436623	6.126982268	0.449679807	0.659661567	0.883829367	-6.741211844	0.036436623	0.449679807	0.659661567	0.883829367	-6.741211844	6.167521066	6.170083706	6.043407542	6.023500157	6.135541223	6.025956004	6.329073026	6.236687382	6.221112603	6.10226222	5.952935292
ENSMUSG00000001416	ENSMUSG00000001416	Cct3	12462	chaperonin containing Tcp1, subunit 3 (gamma) [Source:MGI Symbol;Acc:MGI:104708]	0.161061082	7.088316111	1.958732498	0.069878867	0.432505632	-5.031014505	0.161061082	1.958732498	0.069878867	0.432505632	-5.031014505	7.012913104	7.00386119	7.087435172	6.999344872	6.900578466	7.038810818	7.134572224	7.090964718	7.152155869	7.10867647	7.447964667
ENSMUSG00000001418	ENSMUSG00000001418	Glmp	56700	glycosylated lysosomal membrane protein [Source:MGI Symbol;Acc:MGI:1913318]	0.038172604	6.70604339	0.497052854	0.626683129	0.873350974	-6.710017719	0.038172604	0.497052854	0.626683129	0.873350974	-6.710017719	6.61948214	6.715945965	6.705172254	6.755311158	6.630437524	6.777184068	6.784877329	6.723238043	6.476141843	6.773410189	6.812813973
ENSMUSG00000001419	ENSMUSG00000001419	Mef2d	17261	myocyte enhancer factor 2D [Source:MGI Symbol;Acc:MGI:99533]	0.072934273	6.026481253	0.973187429	0.346586142	0.719161545	-6.361460392	0.072934273	0.973187429	0.346586142	0.719161545	-6.361460392	6.088691527	6.149133427	5.906722241	5.937771122	5.85611476	5.98722651	6.136022501	6.10109478	5.977989696	6.087338788	6.075265986
ENSMUSG00000001420	ENSMUSG00000001420	Tmem79	71913	transmembrane protein 79 [Source:MGI Symbol;Acc:MGI:1919163]	0.167845932	2.863330099	1.349580459	0.198065704	0.596238708	-5.411518511	0.167845932	1.349580459	0.198065704	0.596238708	-5.411518511	2.893588575	2.811848634	2.65479926	2.70169533	2.855791859	3.021691651	2.709803927	3.006523023	2.776607166	3.147538897	3.024617673
ENSMUSG00000001424	ENSMUSG00000001424	Snd1	56463	staphylococcal nuclease and tudor domain containing 1 [Source:MGI Symbol;Acc:MGI:1929266]	0.017025524	6.748838809	0.264706377	0.795001292	0.938835246	-6.801238369	0.017025524	0.264706377	0.795001292	0.938835246	-6.801238369	6.755984765	6.696823975	6.756371706	6.714649311	6.777771665	6.748430583	6.809640854	6.754742518	6.646013948	6.770423512	6.813676835
ENSMUSG00000001435	ENSMUSG00000001435	Col18a1	12822	collagen, type XVIII, alpha 1 [Source:MGI Symbol;Acc:MGI:88451]	0.059425603	8.435757584	0.381732218	0.708255219	0.905232353	-6.677797416	0.059425603	0.381732218	0.708255219	0.905232353	-6.677797416	8.722051428	8.482456809	8.073138934	8.498920435	8.233976408	8.271570737	8.121876742	8.287631247	8.356154059	8.888327866	8.859528754
ENSMUSG00000001436	ENSMUSG00000001436	Slc19a1	20509	solute carrier family 19 (folate transporter), member 1 [Source:MGI Symbol;Acc:MGI:103182]	-0.230164493	6.316272046	-2.357200082	0.033110383	0.357525166	-4.367571235	-0.230164493	-2.357200082	0.033110383	0.357525166	-4.367571235	6.511589418	6.453663649	6.385599256	6.435318194	6.426781142	6.325088692	6.423324928	6.3316685	6.266293335	6.087338788	5.842278388
ENSMUSG00000001440	ENSMUSG00000001440	Kpnb1	16211	karyopherin (importin) beta 1 [Source:MGI Symbol;Acc:MGI:107532]	0.14829995	7.768645681	1.902852274	0.077325977	0.441905779	-5.089354449	0.14829995	1.902852274	0.077325977	0.441905779	-5.089354449	7.703366746	7.64540834	7.635795318	7.742944568	7.715041444	7.806360278	7.890661623	7.809845495	7.73889852	7.713762242	8.056630416
ENSMUSG00000001441	ENSMUSG00000001441	Npepps	19155	aminopeptidase puromycin sensitive [Source:MGI Symbol;Acc:MGI:1101358]	0.137724849	6.914718257	1.645834256	0.121524629	0.513115978	-5.52208841	0.137724849	1.645834256	0.121524629	0.513115978	-5.52208841	6.713470732	6.886824635	6.925228241	6.867917151	6.806474346	7.086412971	7.126865039	6.978491416	6.828420563	6.773783089	7.074554834
ENSMUSG00000001444	ENSMUSG00000001444	Tbx21	57765	T-box 21 [Source:MGI Symbol;Acc:MGI:1888984]	-2.020273157	-1.835089326	-2.175870747	0.046742375	0.394465531	-3.750567653	-2.020273157	-2.175870747	0.046742375	0.394465531	-3.750567653	0.167355952	0.001100091	0.092905484	-1.543769029	-1.479258668	-1.953229556	-1.979248466	-0.806266739	-3.911411037	0.421201104	-3.911411037
ENSMUSG00000001445	ENSMUSG00000001445	Mrpl10	107732	mitochondrial ribosomal protein L10 [Source:MGI Symbol;Acc:MGI:1333801]	0.043289738	6.027382424	0.559980085	0.584132588	0.852514244	-6.682468849	0.043289738	0.559980085	0.584132588	0.852514244	-6.682468849	6.01712058	5.908562741	6.074206577	5.896270374	6.12734097	6.100428856	6.197654181	6.110866363	5.9677686	6.001425831	5.911621276
ENSMUSG00000001467	ENSMUSG00000001467	Cyp51	13121	cytochrome P450, family 51 [Source:MGI Symbol;Acc:MGI:106040]	-0.679661049	7.033370005	-3.383029868	0.004328332	0.180728881	-2.393484908	-0.679661049	-3.383029868	0.004328332	0.180728881	-2.393484908	7.580397925	7.392606644	7.29919551	7.241915866	7.513758708	6.761240225	6.223179264	7.166307734	7.178985056	7.03654715	5.979322397
ENSMUSG00000001472	ENSMUSG00000001472	Tcf25	66855	transcription factor 25 (basic helix-loop-helix) [Source:MGI Symbol;Acc:MGI:1914105]	0.07916556	7.714670068	1.14406624	0.27132894	0.661338558	-6.133555662	0.07916556	1.14406624	0.27132894	0.661338558	-6.133555662	7.665445578	7.783230979	7.650783836	7.567177383	7.694281567	7.766073548	7.835222511	7.729935216	7.715418167	7.751738421	7.705803926
ENSMUSG00000001473	ENSMUSG00000001473	Tubb6	67951	tubulin, beta 6 class V [Source:MGI Symbol;Acc:MGI:1915201]	0.366660444	2.714459089	1.853478835	0.084493271	0.451642822	-4.668491007	0.366660444	1.853478835	0.084493271	0.451642822	-4.668491007	3.080083119	2.157415863	2.446622743	2.611317949	2.346883866	2.547755102	3.135583042	2.738888108	2.566900306	3.296153986	3.054124545
ENSMUSG00000001482	ENSMUSG00000001482	Def8	23854	differentially expressed in FDCP 8 [Source:MGI Symbol;Acc:MGI:1346331]	-0.313510752	7.38223674	-2.914760477	0.011075969	0.258774922	-3.295116243	-0.313510752	-2.914760477	0.011075969	0.258774922	-3.295116243	7.558209946	7.650138149	7.5809153	7.394006222	7.590530013	7.344571159	7.313616489	7.585273005	7.176028555	7.094416804	6.921670626
ENSMUSG00000001493	ENSMUSG00000001493	Meox1	17285	mesenchyme homeobox 1 [Source:MGI Symbol;Acc:MGI:103220]	0.310416667	2.630510477	1.76803168	0.098310184	0.475515382	-4.77937608	0.310416667	1.76803168	0.098310184	0.475515382	-4.77937608	2.720748752	2.555793984	2.715197947	2.356991412	2.055705024	2.626673178	2.766458761	2.956821277	2.993644893	2.992129885	2.324834199
ENSMUSG00000001494	ENSMUSG00000001494	Sost	74499	sclerostin [Source:MGI Symbol;Acc:MGI:1921749]	-0.117843146	-0.062612492	-0.314281098	0.757831974	0.924333341	-5.47979047	-0.117843146	-0.314281098	0.757831974	0.924333341	-5.47979047	0.972336662	0.001100091	0.144019825	0.020856161	-0.742366464	-0.36070932	0.338346519	0.346697829	0.191340655	0.154200523	-0.896255511
ENSMUSG00000001504	ENSMUSG00000001504	Irx2	16372	Iroquois homeobox 2 [Source:MGI Symbol;Acc:MGI:1197526]	-0.148082005	3.936396605	-1.229132568	0.238804013	0.635327447	-5.830077451	-0.148082005	-1.229132568	0.238804013	0.635327447	-5.830077451	3.972420671	4.109743798	4.036815998	3.783922957	4.154767565	3.518992528	3.903491494	3.947001465	4.13495769	4.036687062	3.753269243
ENSMUSG00000001506	ENSMUSG00000001506	Col1a1	12842	collagen, type I, alpha 1 [Source:MGI Symbol;Acc:MGI:88467]	0.403207653	6.566824994	1.108575926	0.285854373	0.671308727	-6.219427067	0.403207653	1.108575926	0.285854373	0.671308727	-6.219427067	6.819679713	6.386628664	5.900232907	6.867429125	5.746882062	6.436980625	6.619522742	5.959558278	5.816505389	7.831101731	7.859735153
ENSMUSG00000001507	ENSMUSG00000001507	Itga3	16400	integrin alpha 3 [Source:MGI Symbol;Acc:MGI:96602]	0.192105313	6.347682716	1.724817629	0.106031515	0.488319826	-5.418364653	0.192105313	1.724817629	0.106031515	0.488319826	-5.418364653	6.454969306	6.273085368	6.038350559	6.21902455	6.233022038	6.202173913	6.241138874	6.481670942	6.293829249	6.765556936	6.631405764
ENSMUSG00000001508	ENSMUSG00000001508	Sgca	20391	sarcoglycan, alpha (dystrophin-associated glycoprotein) [Source:MGI Symbol;Acc:MGI:894698]	-0.714606999	-3.273548393	-0.828361997	0.421034822	0.767272969	-4.784444475	-0.714606999	-0.828361997	0.421034822	0.767272969	-4.784444475	-3.357968402	-1.403950268	-2.182372477	-2.434628875	-2.327108807	-2.115032065	-2.209633752	-2.793734842	-3.911411037	-1.517649376	-3.911411037
ENSMUSG00000001517	ENSMUSG00000001517	Foxm1	14235	forkhead box M1 [Source:MGI Symbol;Acc:MGI:1347487]	-0.306199056	0.482376841	-0.562755055	0.582290853	0.852148106	-5.521258508	-0.306199056	-0.562755055	0.582290853	0.852148106	-5.521258508	1.548600373	0.817253337	0.092905484	1.111155665	-0.125733395	-1.554575531	0.003281781	0.301903172	0.969100247	1.337303926	1.5148827
ENSMUSG00000001518	ENSMUSG00000001518	Itfg2	101142	integrin alpha FG-GAP repeat containing 2 [Source:MGI Symbol;Acc:MGI:1915450]	0.02701044	3.884166437	0.218028537	0.830478039	0.95237174	-6.542738619	0.02701044	0.218028537	0.830478039	0.95237174	-6.542738619	3.986630647	3.847241666	3.967563502	3.82471638	3.744385718	3.917187538	3.921423408	3.91016872	4.276940855	3.906708609	3.476480076
ENSMUSG00000001520	ENSMUSG00000001520	Nrip2	60345	nuclear receptor interacting protein 2 [Source:MGI Symbol;Acc:MGI:1891884]	0.532300176	0.532154774	1.693709848	0.111914472	0.497983185	-4.441705373	0.532300176	1.693709848	0.111914472	0.497983185	-4.441705373	-0.04748023	-0.213659075	0.992511903	0.573968769	0.335578107	0.628446237	0.712494034	0.107368348	0.666123392	1.184134282	1.480521438
ENSMUSG00000001521	ENSMUSG00000001521	Tulp3	22158	tubby-like protein 3 [Source:MGI Symbol;Acc:MGI:1329045]	-0.33865814	5.526459429	-2.990213732	0.00952582	0.245954419	-3.166058527	-0.33865814	-2.990213732	0.00952582	0.245954419	-3.166058527	5.539877159	5.721595898	5.968287428	5.506427484	5.824001536	5.428023119	5.37649762	5.542328825	5.495714124	5.435553519	4.970045851
ENSMUSG00000001524	ENSMUSG00000001524	Gtf2h4	14885	general transcription factor II H, polypeptide 4 [Source:MGI Symbol;Acc:MGI:1338799]	-0.01920763	3.581909872	-0.16287984	0.872885408	0.965218534	-6.479198641	-0.01920763	-0.16287984	0.872885408	0.965218534	-6.479198641	3.596025522	3.53043857	3.629340512	3.40791111	3.778299684	3.687987926	3.814172419	3.547288899	3.737867165	3.337101673	3.40040779
ENSMUSG00000001525	ENSMUSG00000001525	Tubb5	22154	tubulin, beta 5 class I [Source:MGI Symbol;Acc:MGI:107812]	0.098807109	6.272733341	0.571704996	0.576371358	0.849304781	-6.676514597	0.098807109	0.571704996	0.576371358	0.849304781	-6.676514597	6.374043571	6.053156802	6.250730046	6.241042947	6.179563585	5.911763434	6.093157963	6.302120038	5.891417353	6.853916151	6.85952128
ENSMUSG00000001542	ENSMUSG00000001542	Ell2	192657	elongation factor RNA polymerase II 2 [Source:MGI Symbol;Acc:MGI:2183438]	-0.237040664	5.762513725	-2.569630826	0.021926322	0.313309484	-3.97454194	-0.237040664	-2.569630826	0.021926322	0.313309484	-3.97454194	6.023337202	5.848315154	5.821958226	6.036582496	5.734698287	5.829356335	5.718621904	5.751471604	5.688538193	5.559248851	5.390114783
ENSMUSG00000001552	ENSMUSG00000001552	Jup	16480	junction plakoglobin [Source:MGI Symbol;Acc:MGI:96650]	0.098101259	7.591689186	1.271582508	0.223752393	0.620651353	-5.992478855	0.098101259	1.271582508	0.223752393	0.620651353	-5.992478855	7.525005126	7.629361293	7.478534995	7.432456451	7.633045957	7.63242201	7.769422704	7.697337854	7.638303343	7.610033027	7.466737169
ENSMUSG00000001555	ENSMUSG00000001555	Fkbp10	14230	FK506 binding protein 10 [Source:MGI Symbol;Acc:MGI:104769]	0.315984127	3.134573611	1.576832878	0.136626713	0.530729521	-5.176981543	0.315984127	1.576832878	0.136626713	0.530729521	-5.176981543	3.116723147	3.07734498	2.781264002	3.090917613	2.807338901	2.812562008	3.276002269	2.738888108	3.415730759	3.571354937	3.883895374
ENSMUSG00000001569	ENSMUSG00000001569	Nom1	433864	nucleolar protein with MIF4G domain 1 [Source:MGI Symbol;Acc:MGI:1861749]	-0.009481897	5.171196251	-0.112710802	0.911821992	0.976300905	-6.791471035	-0.009481897	-0.112710802	0.911821992	0.976300905	-6.791471035	5.071554683	5.290359396	5.154087925	5.05870966	5.308220272	5.228466168	5.187890851	5.169478165	5.335359952	5.123103937	4.977765141
ENSMUSG00000001576	ENSMUSG00000001576	Ergic1	67458	endoplasmic reticulum-golgi intermediate compartment (ERGIC) 1 [Source:MGI Symbol;Acc:MGI:1914708]	-0.090225709	6.618283994	-0.86359047	0.402022279	0.755367746	-6.457243167	-0.090225709	-0.86359047	0.402022279	0.755367746	-6.457243167	6.595575657	6.70928206	6.774732512	6.452990622	6.811601198	6.683388023	6.735558567	6.838482099	6.339466889	6.441973278	6.426119615
ENSMUSG00000001583	ENSMUSG00000001583	Tnk1	83813	tyrosine kinase, non-receptor, 1 [Source:MGI Symbol;Acc:MGI:1930958]	0.222993219	3.094839908	1.538200569	0.145762581	0.540729585	-5.222268	0.222993219	1.538200569	0.145762581	0.540729585	-5.222268	2.780692455	3.112403206	2.859806894	2.70169533	3.385896469	2.992190245	3.253527777	3.061304369	3.349044324	3.329004585	3.310351127
ENSMUSG00000001588	ENSMUSG00000001588	Acap1	216859	ArfGAP with coiled-coil, ankyrin repeat and PH domains 1 [Source:MGI Symbol;Acc:MGI:2388270]	-0.228268505	1.488949889	-0.792915933	0.440744972	0.780536507	-5.630791488	-0.228268505	-0.792915933	0.440744972	0.780536507	-5.630791488	2.112264506	1.927394721	1.073845915	1.18821043	1.847837671	1.292782966	0.897806586	1.595080554	1.452243687	2.342541765	0.938182856
ENSMUSG00000001604	ENSMUSG00000001604	Tcea3	21401	transcription elongation factor A (SII), 3 [Source:MGI Symbol;Acc:MGI:1196908]	-0.093471435	5.887190584	-0.657992608	0.520963404	0.82212757	-6.618475442	-0.093471435	-0.657992608	0.520963404	0.82212757	-6.618475442	5.526322797	5.912712186	6.185132479	5.717187858	6.355556332	6.138517513	5.970197524	5.718830277	5.819350396	5.571311949	5.857420727
ENSMUSG00000001627	ENSMUSG00000001627	Ifrd1	15982	interferon-related developmental regulator 1 [Source:MGI Symbol;Acc:MGI:1316717]	0.064316488	4.40388214	0.45367771	0.656848671	0.88240578	-6.57353667	0.064316488	0.45367771	0.656848671	0.88240578	-6.57353667	4.554392033	4.149669078	4.428225293	4.456270112	4.303862612	4.502650764	4.479070351	4.308593807	3.893557681	4.546516771	4.857400768
ENSMUSG00000001630	ENSMUSG00000001630	Stk38l	232533	serine/threonine kinase 38 like [Source:MGI Symbol;Acc:MGI:1922250]	-0.163905948	4.701660415	-1.61245045	0.128641441	0.520643771	-5.4783997	-0.163905948	-1.61245045	0.128641441	0.520643771	-5.4783997	4.773472045	4.768983878	4.863274328	4.928146082	4.642957116	4.80087252	4.75984387	4.702454036	4.732258167	4.449018583	4.327426111
ENSMUSG00000001632	ENSMUSG00000001632	Brpf1	78783	bromodomain and PHD finger containing, 1 [Source:MGI Symbol;Acc:MGI:1926033]	-0.058688424	5.091811977	-0.680334797	0.507125311	0.814828229	-6.549526862	-0.058688424	-0.680334797	0.507125311	0.814828229	-6.549526862	5.219667805	5.068800294	5.030500645	5.060418645	5.234805116	4.929658054	5.218672628	5.035664974	5.181705827	5.169187466	4.883934566
ENSMUSG00000001642	ENSMUSG00000001642	Akr1b3	11677	aldo-keto reductase family 1, member B3 (aldose reductase) [Source:MGI Symbol;Acc:MGI:1353494]	0.335526025	6.792457601	1.447802635	0.169174449	0.566522803	-5.803373774	0.335526025	1.447802635	0.169174449	0.566522803	-5.803373774	6.978131927	6.747882751	6.023072376	6.482609414	6.834281282	6.546323835	6.275006917	7.639723932	6.939807767	6.785665288	7.471939059
ENSMUSG00000001656	ENSMUSG00000001656	Hoxc11	109663	homeobox C11 [Source:MGI Symbol;Acc:MGI:96193]	-0.597627349	-0.249808598	-1.69681442	0.111314805	0.496691918	-4.336211979	-0.597627349	-1.69681442	0.111314805	0.496691918	-4.336211979	0.282407316	0.231164744	-0.015099529	0.323758819	-0.084512755	-0.215960504	-0.230149963	0.107368348	-0.242683895	-0.173697355	-1.728006616
ENSMUSG00000001657	ENSMUSG00000001657	Hoxc8	15426	homeobox C8 [Source:MGI Symbol;Acc:MGI:96198]	0.390624442	2.482560811	1.661463432	0.118311491	0.509330561	-4.896213165	0.390624442	1.661463432	0.118311491	0.509330561	-4.896213165	2.173173032	2.16856326	2.50644131	2.411570092	2.204476479	2.442620105	2.477437786	2.378020084	2.363629828	2.606447298	3.720518691
ENSMUSG00000001661	ENSMUSG00000001661	Hoxc6	15425	homeobox C6 [Source:MGI Symbol;Acc:MGI:96197]	0.245773337	3.659142301	1.865922902	0.082632766	0.449319232	-4.878289973	0.245773337	1.865922902	0.082632766	0.449319232	-4.878289973	3.607105087	3.693665455	3.124461226	3.439773775	3.727125012	3.7713995	3.802608452	4.031742927	3.864469532	3.796514903	3.454519229
ENSMUSG00000001663	ENSMUSG00000001663	Gstt1	14871	glutathione S-transferase, theta 1 [Source:MGI Symbol;Acc:MGI:107379]	0.219861916	6.868663792	2.930834532	0.010726221	0.255369641	-3.286148767	0.219861916	2.930834532	0.010726221	0.255369641	-3.286148767	6.683689023	6.750667053	6.906848118	6.74152911	6.661435599	7.0367051	7.05923143	7.021001331	6.807080582	6.93116943	6.962701902
ENSMUSG00000001665	ENSMUSG00000001665	Gstt3	103140	glutathione S-transferase, theta 3 [Source:MGI Symbol;Acc:MGI:2143526]	0.270361702	4.51125501	1.660268857	0.118554452	0.509511222	-5.370140511	0.270361702	1.660268857	0.118554452	0.509511222	-5.370140511	4.307348592	4.373298344	4.438498604	4.44060785	4.315458322	5.056223296	5.080266085	4.115022253	4.298850409	4.463885153	4.769412303
ENSMUSG00000001666	ENSMUSG00000001666	Ddt	13202	D-dopachrome tautomerase [Source:MGI Symbol;Acc:MGI:1298381]	-0.356607568	-0.364885275	-1.060638505	0.306386701	0.691922015	-4.98160428	-0.356607568	-1.060638505	0.306386701	0.691922015	-4.98160428	-0.300001951	0.231164744	0.33208887	-0.363019424	-0.351602633	-0.36070932	-0.294927138	0.107368348	-0.967370952	-1.027225887	0.011639815
ENSMUSG00000001672	ENSMUSG00000001672	Marveld3	73608	MARVEL (membrane-associating) domain containing 3 [Source:MGI Symbol;Acc:MGI:1920858]	0.268269212	4.333126238	2.297635885	0.03711071	0.368146644	-4.302634428	0.268269212	2.297635885	0.03711071	0.368146644	-4.302634428	4.199237787	4.155283553	4.332317077	4.241078286	4.052232077	4.659453698	4.783567238	4.453870461	4.206246865	4.424528819	4.19594591
ENSMUSG00000001674	ENSMUSG00000001674	Ddx18	66942	DEAD (Asp-Glu-Ala-Asp) box polypeptide 18 [Source:MGI Symbol;Acc:MGI:1914192]	0.216524089	4.968404637	2.285808941	0.037957393	0.371573764	-4.423673316	0.216524089	2.285808941	0.037957393	0.371573764	-4.423673316	4.892961071	4.871455887	5.003076321	4.611208585	4.885262196	5.087946986	4.962229249	4.908844755	5.040925258	5.071865216	5.341882287
ENSMUSG00000001687	ENSMUSG00000001687	Ubl3	24109	ubiquitin-like 3 [Source:MGI Symbol;Acc:MGI:1344373]	-0.09243758	6.874310422	-1.040592544	0.315286848	0.698403261	-6.281752913	-0.09243758	-1.040592544	0.315286848	0.698403261	-6.281752913	6.871904187	6.990182254	6.983834656	6.956852191	6.822477966	6.914247692	6.885595252	6.983818772	6.938063693	6.755018989	6.522153781
ENSMUSG00000001700	ENSMUSG00000001700	Gramd3	107022	GRAM domain containing 3 [Source:MGI Symbol;Acc:MGI:1914815]	0.009027976	5.04581386	0.087711929	0.931318366	0.982445055	-6.779817248	0.009027976	0.087711929	0.931318366	0.982445055	-6.779817248	5.066212048	5.055350871	5.124169396	4.937475706	5.02364943	5.191086504	5.245967953	5.126773487	5.181705827	4.888435528	4.687052288
ENSMUSG00000001707	ENSMUSG00000001707	Eef1e1	66143	eukaryotic translation elongation factor 1 epsilon 1 [Source:MGI Symbol;Acc:MGI:1913393]	-0.119294404	3.744713373	-0.9600383	0.352939694	0.72236916	-6.069060114	-0.119294404	-0.9600383	0.352939694	0.72236916	-6.069060114	3.890149794	3.779783954	3.879818599	3.788054598	3.730016176	3.529299358	3.967029339	3.427290605	3.607879334	3.571354937	4.080242808
ENSMUSG00000001729	ENSMUSG00000001729	Akt1	11651	thymoma viral proto-oncogene 1 [Source:MGI Symbol;Acc:MGI:87986]	0.096805401	6.736397703	1.227932338	0.239240831	0.635958377	-6.080960189	0.096805401	1.227932338	0.239240831	0.635958377	-6.080960189	6.755569916	6.723524355	6.681580125	6.678939694	6.582054744	6.538691465	6.799980266	6.768183667	6.773733632	6.919083534	6.886426613
ENSMUSG00000001739	ENSMUSG00000001739	Cldn15	60363	claudin 15 [Source:MGI Symbol;Acc:MGI:1913103]	0.399046796	3.966107296	3.713348199	0.002229384	0.141055755	-1.546391502	0.399046796	3.713348199	0.002229384	0.141055755	-1.546391502	3.908178509	3.812131076	3.794410515	3.594042844	3.640656972	3.976141323	4.098941732	4.172139832	4.229248029	4.026709016	4.425514899
ENSMUSG00000001741	ENSMUSG00000001741	Il16	16170	interleukin 16 [Source:MGI Symbol;Acc:MGI:1270855]	-0.063459478	2.973435739	-0.303146517	0.766130185	0.927717427	-6.285243623	-0.063459478	-0.303146517	0.766130185	0.927717427	-6.285243623	3.367526861	2.88124886	2.963043877	3.156303101	2.751522057	2.405800713	2.56217407	2.713459453	3.182260868	3.511796125	3.315233742
ENSMUSG00000001750	ENSMUSG00000001750	Tcirg1	27060	T cell, immune regulator 1, ATPase, H+ transporting, lysosomal V0 protein A3 [Source:MGI Symbol;Acc:MGI:1350931]	0.239828418	4.903860731	2.00182833	0.064586831	0.425467676	-4.899576373	0.239828418	2.00182833	0.064586831	0.425467676	-4.899576373	4.862463453	4.868040901	4.832443365	4.712502624	4.618202538	4.764980081	4.916468891	4.979882123	4.770001611	5.371952296	5.272029762
ENSMUSG00000001751	ENSMUSG00000001751	Naglu	27419	alpha-N-acetylglucosaminidase (Sanfilippo disease IIIB) [Source:MGI Symbol;Acc:MGI:1351641]	0.152937746	5.547812349	1.925839623	0.074179712	0.437418391	-5.08659173	0.152937746	1.925839623	0.074179712	0.437418391	-5.08659173	5.378974665	5.663684242	5.502658569	5.330642103	5.452610023	5.641017199	5.612241093	5.756667854	5.4885826	5.568735477	5.646970148
ENSMUSG00000001755	ENSMUSG00000001755	Coasy	71743	Coenzyme A synthase [Source:MGI Symbol;Acc:MGI:1918993]	0.098979318	7.608379741	0.627293358	0.540324033	0.830323346	-6.595523399	0.098979318	0.627293358	0.540324033	0.830323346	-6.595523399	7.441069451	7.555651573	7.795930196	7.281650971	7.702216592	8.037242991	7.934367544	7.901365069	7.449825489	7.496005604	7.100948664
ENSMUSG00000001761	ENSMUSG00000001761	Smo	319757	smoothened, frizzled class receptor [Source:MGI Symbol;Acc:MGI:108075]	-0.154865488	6.297430214	-1.671382169	0.116310793	0.505885941	-5.498398499	-0.154865488	-1.671382169	0.116310793	0.505885941	-5.498398499	6.420317787	6.423737358	6.446039118	6.24028926	6.383368166	6.176173099	6.089197288	6.504089837	6.33018819	6.284450954	5.983929256
ENSMUSG00000001763	ENSMUSG00000001763	Tspan33	232670	tetraspanin 33 [Source:MGI Symbol;Acc:MGI:1919012]	0.250168578	5.912787841	2.800747177	0.013898312	0.275507026	-3.543052433	0.250168578	2.800747177	0.013898312	0.275507026	-3.543052433	5.662664	5.777272342	5.922361586	5.893396827	5.637191933	5.907818814	6.008450055	5.815615094	6.178169745	6.072865583	6.178013249
ENSMUSG00000001767	ENSMUSG00000001767	Crnkl1	66877	crooked neck pre-mRNA splicing factor 1 [Source:MGI Symbol;Acc:MGI:1914127]	-0.101902376	4.575393149	-1.218394712	0.242734198	0.638229176	-5.971255695	-0.101902376	-1.218394712	0.242734198	0.638229176	-5.971255695	4.685613562	4.589856322	4.691376621	4.686178636	4.52306322	4.602020701	4.563713558	4.625015033	4.586234329	4.511169992	4.298130622
ENSMUSG00000001768	ENSMUSG00000001768	Rin2	74030	Ras and Rab interactor 2 [Source:MGI Symbol;Acc:MGI:1921280]	-0.03879726	6.400998216	-0.488746263	0.632408954	0.874436969	-6.720961242	-0.03879726	-0.488746263	0.632408954	0.874436969	-6.720961242	6.505681041	6.507332366	6.216812693	6.546803973	6.33766076	6.365916552	6.239710304	6.420780839	6.460432586	6.43019361	6.388971172
ENSMUSG00000001773	ENSMUSG00000001773	Folh1	53320	folate hydrolase 1 [Source:MGI Symbol;Acc:MGI:1858193]	-0.475119734	7.433739174	-2.029493414	0.0613851	0.420077608	-4.896146779	-0.475119734	-2.029493414	0.0613851	0.420077608	-4.896146779	7.830328422	7.818379884	7.612165854	7.909119856	7.302525048	6.811370849	7.013150469	7.879619202	7.970890169	7.103642275	6.52479079
ENSMUSG00000001774	ENSMUSG00000001774	Chordc1	66917	cysteine and histidine-rich domain (CHORD)-containing, zinc-binding protein 1 [Source:MGI Symbol;Acc:MGI:1914167]	0.035123827	5.796542453	0.406563211	0.690329786	0.897969134	-6.754152451	0.035123827	0.406563211	0.690329786	0.897969134	-6.754152451	5.776633275	5.783630155	5.821958226	5.91433779	5.597374807	5.82726943	5.876788048	6.003058771	5.881469515	5.645726482	5.647938091
ENSMUSG00000001783	ENSMUSG00000001783	Rtcb	28088	RNA 2',3'-cyclic phosphate and 5'-OH ligase [Source:MGI Symbol;Acc:MGI:106379]	0.073793982	7.195234007	1.015080632	0.326883729	0.706354696	-6.29503752	0.073793982	1.015080632	0.326883729	0.706354696	-6.29503752	7.118634237	7.116795215	7.197008077	7.183127006	7.160535387	7.33945515	7.234421084	7.222219646	7.127498952	7.092624395	7.360622975
ENSMUSG00000001785	ENSMUSG00000001785	Pwp1	103136	PWP1 homolog, endonuclein [Source:MGI Symbol;Acc:MGI:1914735]	0.029856366	4.359024388	0.283541011	0.780813364	0.933236001	-6.630442242	0.029856366	0.283541011	0.780813364	0.933236001	-6.630442242	4.493998106	4.484522253	4.326797199	4.247093506	4.17612534	4.412725801	4.608676697	4.404405604	4.131909477	4.207619875	4.493862555
ENSMUSG00000001786	ENSMUSG00000001786	Fbxo7	69754	F-box protein 7 [Source:MGI Symbol;Acc:MGI:1917004]	-0.272999078	6.149265698	-2.252745889	0.040421682	0.377106818	-4.553020578	-0.272999078	-2.252745889	0.040421682	0.377106818	-4.553020578	6.105066325	6.354043372	6.456186801	6.209044087	6.369992708	6.211804664	6.103405117	6.212688277	6.178169745	5.92693412	5.525831688
ENSMUSG00000001794	ENSMUSG00000001794	Capns1	12336	calpain, small subunit 1 [Source:MGI Symbol;Acc:MGI:88266]	0.179331828	7.715555272	1.552624577	0.142292628	0.536995272	-5.619314047	0.179331828	1.552624577	0.142292628	0.536995272	-5.619314047	7.571940671	7.578293201	7.647466485	7.704115758	7.580153023	7.905302234	7.826921972	7.621041446	7.416393826	7.814886139	8.208360576
ENSMUSG00000001802	ENSMUSG00000001802	Lrp3	435965	low density lipoprotein receptor-related protein 3 [Source:MGI Symbol;Acc:MGI:3584516]	-0.140820625	4.155171864	-0.995566164	0.335959248	0.712170503	-6.129142845	-0.140820625	-0.995566164	0.335959248	0.712170503	-6.129142845	4.455692718	4.397187712	4.096422487	4.147704098	4.047604355	3.791520064	3.837025939	4.494248712	4.408715082	4.155916929	3.919601352
ENSMUSG00000001827	ENSMUSG00000001827	Folr1	14275	folate receptor 1 (adult) [Source:MGI Symbol;Acc:MGI:95568]	-0.102645621	8.317521613	-0.889714342	0.38829718	0.747098038	-6.353771064	-0.102645621	-0.889714342	0.38829718	0.747098038	-6.353771064	8.241167205	8.346737705	8.542628349	8.280609914	8.461714354	8.252515506	8.285546299	8.490254868	8.469459638	8.303165174	7.821424574
ENSMUSG00000001829	ENSMUSG00000001829	Clpb	20480	ClpB caseinolytic peptidase B [Source:MGI Symbol;Acc:MGI:1100517]	0.004792172	6.192346798	0.048460411	0.962017589	0.989610645	-6.846392964	0.004792172	0.048460411	0.962017589	0.989610645	-6.846392964	6.161896855	6.334380459	6.108388941	5.991609876	6.356959731	6.284593551	6.192494521	6.368112385	6.318170069	6.117032861	5.892963478
ENSMUSG00000001833	ENSMUSG00000001833	Septin7	235072	septin 7 [Source:MGI Symbol;Acc:MGI:1335094]	0.126415649	6.345667728	1.335408397	0.202547516	0.600271525	-5.958366698	0.126415649	1.335408397	0.202547516	0.600271525	-5.958366698	6.286585413	6.256203352	6.331501857	6.485156454	6.028059881	6.286113817	6.486722556	6.247800995	6.390097696	6.367339046	6.646497484
ENSMUSG00000001844	ENSMUSG00000001844	Zdhhc4	72881	zinc finger, DHHC domain containing 4 [Source:MGI Symbol;Acc:MGI:1920131]	0.00020567	4.440983558	0.001788262	0.998597806	0.999594276	-6.689037324	0.00020567	0.001788262	0.998597806	0.999594276	-6.689037324	4.311870168	4.500049073	4.391681428	4.384410852	4.610378807	4.214083731	4.543013754	4.385745534	4.27141108	4.418817807	4.85572609
ENSMUSG00000001847	ENSMUSG00000001847	Rac1	19353	Rac family small GTPase 1 [Source:MGI Symbol;Acc:MGI:97845]	-0.025210748	7.656337819	-0.281862377	0.78207467	0.93341107	-6.755673753	-0.025210748	-0.281862377	0.78207467	0.93341107	-6.755673753	7.54674692	7.629109136	7.769470598	7.802107661	7.595492507	7.857872452	7.748731492	7.580592449	7.418271605	7.616908126	7.658319847
ENSMUSG00000001855	ENSMUSG00000001855	Nup214	227720	nucleoporin 214 [Source:MGI Symbol;Acc:MGI:1095411]	-0.156602692	5.687233717	-1.473891505	0.16211591	0.557686259	-5.768335833	-0.156602692	-1.473891505	0.16211591	0.557686259	-5.768335833	5.880733784	5.834383708	5.59050094	5.715019504	5.840816341	5.486497157	5.565111104	5.989881051	5.643229394	5.700103335	5.328662735
ENSMUSG00000001864	ENSMUSG00000001864	Aif1l	108897	allograft inflammatory factor 1-like [Source:MGI Symbol;Acc:MGI:1919598]	0.155743892	7.925963459	1.78078008	0.096129217	0.47119904	-5.272700455	0.155743892	1.78078008	0.096129217	0.47119904	-5.272700455	7.697115366	7.874768422	7.819704368	7.847107687	7.969248032	8.041449792	8.147242531	7.781829695	7.983416421	7.882145691	8.144811527
ENSMUSG00000001870	ENSMUSG00000001870	Ltbp1	268977	latent transforming growth factor beta binding protein 1 [Source:MGI Symbol;Acc:MGI:109151]	-0.005811006	4.573290426	-0.056852719	0.955446865	0.988579007	-6.71186114	-0.005811006	-0.056852719	0.955446865	0.988579007	-6.71186114	4.621494204	4.618591289	4.337815916	4.494697643	4.794269497	4.610135546	4.599795477	4.713185079	4.6257752	4.642748978	4.280762777
ENSMUSG00000001891	ENSMUSG00000001891	Ugp2	216558	UDP-glucose pyrophosphorylase 2 [Source:MGI Symbol;Acc:MGI:2183447]	-0.031558325	7.571128917	-0.239929967	0.813779281	0.944858481	-6.771575259	-0.031558325	-0.239929967	0.813779281	0.944858481	-6.771575259	7.528165926	7.574369576	7.5809153	7.729043301	7.529609217	7.918595387	7.859841376	7.689479737	7.478605868	7.225327702	7.172650538
ENSMUSG00000001909	ENSMUSG00000001909	Trmt1	212528	tRNA methyltransferase 1 [Source:MGI Symbol;Acc:MGI:1289155]	0.145478145	5.354780174	1.888475554	0.079354355	0.445245308	-5.132975592	0.145478145	1.888475554	0.079354355	0.445245308	-5.132975592	5.294682332	5.300528926	5.191013961	5.230973125	5.360463069	5.386106427	5.618850001	5.4127121	5.312656537	5.316721815	5.497114595
ENSMUSG00000001910	ENSMUSG00000001910	Nacc1	66830	nucleus accumbens associated 1, BEN and BTB (POZ) domain containing [Source:MGI Symbol;Acc:MGI:1914080]	-0.014207749	6.616310545	-0.20427913	0.841005343	0.955157218	-6.81991089	-0.014207749	-0.20427913	0.841005343	0.955157218	-6.81991089	6.659058087	6.665691628	6.586621711	6.505999696	6.709833963	6.494661671	6.567518538	6.681772391	6.630439111	6.602988616	6.682842028
ENSMUSG00000001911	ENSMUSG00000001911	Nfix	18032	nuclear factor I/X [Source:MGI Symbol;Acc:MGI:97311]	-0.11402739	5.668710888	-1.285934329	0.218836726	0.615869872	-6.009191413	-0.11402739	-1.285934329	0.218836726	0.615869872	-6.009191413	5.737675857	5.701590173	5.72981164	5.731203276	5.758963805	5.359396609	5.582120532	5.722021589	5.671844883	5.878518136	5.498188447
ENSMUSG00000001918	ENSMUSG00000001918	Slc1a5	20514	solute carrier family 1 (neutral amino acid transporter), member 5 [Source:MGI Symbol;Acc:MGI:105305]	0.296099886	5.591816932	2.554389716	0.022589997	0.316210736	-3.99248101	0.296099886	2.554389716	0.022589997	0.316210736	-3.99248101	5.632255301	5.500136725	5.238822946	5.550871666	5.244947114	5.679315711	5.490196218	5.613937829	5.658137887	6.136881286	5.780950502
ENSMUSG00000001924	ENSMUSG00000001924	Uba1	22201	ubiquitin-like modifier activating enzyme 1 [Source:MGI Symbol;Acc:MGI:98890]	-0.005902847	8.218197767	-0.067196577	0.947352846	0.985966776	-6.764200448	-0.005902847	-0.067196577	0.947352846	0.985966776	-6.764200448	8.220724562	8.276830736	8.189856223	8.163645592	8.261463145	8.313794942	8.37853914	8.357527237	8.15951039	8.115113836	7.965814971
ENSMUSG00000001930	ENSMUSG00000001930	Vwf	22371	Von Willebrand factor [Source:MGI Symbol;Acc:MGI:98941]	0.142221035	3.936505698	0.671766448	0.512406909	0.817055028	-6.343241699	0.142221035	0.671766448	0.512406909	0.817055028	-6.343241699	4.025689735	3.98287703	3.180621837	4.068393806	3.981207515	3.981155685	4.491127536	4.314243583	4.206246865	3.898524631	3.224713922
ENSMUSG00000001942	ENSMUSG00000001942	Siae	22619	sialic acid acetylesterase [Source:MGI Symbol;Acc:MGI:104803]	-0.174224366	5.225964037	-1.707241247	0.109321292	0.493269618	-5.404432114	-0.174224366	-1.707241247	0.109321292	0.493269618	-5.404432114	5.18558121	5.373394044	5.370741038	5.32211956	5.362327616	5.320360951	5.331606795	5.365876338	4.895729826	5.075499668	4.90351949
ENSMUSG00000001943	ENSMUSG00000001943	Vsig2	57276	V-set and immunoglobulin domain containing 2 [Source:MGI Symbol;Acc:MGI:1928009]	-0.083490125	0.484279005	-0.227721035	0.823076998	0.949097213	-5.641626766	-0.083490125	-0.227721035	0.823076998	0.949097213	-5.641626766	0.949304149	0.729649782	0.33208887	0.180242465	0.708225132	1.209775733	0.250283948	0.551916477	1.04883888	0.863776556	-0.896255511
ENSMUSG00000001946	ENSMUSG00000001946	Esam	69524	endothelial cell-specific adhesion molecule [Source:MGI Symbol;Acc:MGI:1916774]	0.126763595	5.135688421	1.66752341	0.117085618	0.507517616	-5.45173309	0.126763595	1.66752341	0.117085618	0.507517616	-5.45173309	4.994895005	5.073255716	5.069031632	5.04668974	5.158526231	5.10871508	5.274152668	5.186520335	5.071475205	5.361074056	5.170607263
ENSMUSG00000001948	ENSMUSG00000001948	Spa17	20686	sperm autoantigenic protein 17 [Source:MGI Symbol;Acc:MGI:1333778]	0.093574994	2.288897074	0.350559843	0.73101328	0.912781308	-6.079658425	0.093574994	0.350559843	0.73101328	0.912781308	-6.079658425	1.993446979	2.265193651	2.516174305	1.856724972	2.595403972	2.188899501	2.407909015	1.63174128	2.363629828	2.097652745	3.427717191
ENSMUSG00000001962	ENSMUSG00000001962	Fam50a	108160	family with sequence similarity 50, member A [Source:MGI Symbol;Acc:MGI:1351626]	0.069962915	5.426021769	0.750260946	0.46522651	0.793208318	-6.52863347	0.069962915	0.750260946	0.46522651	0.793208318	-6.52863347	5.375739047	5.338038692	5.342298692	5.441024706	5.449982165	5.280239644	5.42255416	5.294787019	5.475415871	5.476448182	5.808048658
ENSMUSG00000001964	ENSMUSG00000001964	Emd	13726	emerin [Source:MGI Symbol;Acc:MGI:108117]	0.116912715	4.097181913	0.980011814	0.343320613	0.716567928	-6.127162083	0.116912715	0.980011814	0.343320613	0.716567928	-6.127162083	4.017408494	4.132693355	4.106121796	4.300130823	3.677067481	3.925015163	4.254163551	4.088892235	4.066362608	4.227357592	4.320157819
ENSMUSG00000001983	ENSMUSG00000001983	Taco1	70207	translational activator of mitochondrially encoded cytochrome c oxidase I [Source:MGI Symbol;Acc:MGI:1917457]	-0.221373924	4.720352087	-1.908411422	0.076554257	0.4400759	-5.0312323	-0.221373924	-1.908411422	0.076554257	0.4400759	-5.0312323	4.90348473	4.743119183	4.932144217	4.666115565	4.94744592	4.741531254	4.675712876	4.995790279	4.614899889	4.473099561	4.260654368
ENSMUSG00000001985	ENSMUSG00000001985	Grik3	14807	glutamate receptor, ionotropic, kainate 3 [Source:MGI Symbol;Acc:MGI:95816]	-0.213474296	-2.5910483	-0.252771072	0.804031419	0.941985139	-5.030656268	-0.213474296	-0.252771072	0.804031419	0.941985139	-5.030656268	-2.958952895	-1.542503918	-1.950219183	-1.386496513	-2.533508884	-2.750015659	-2.483933088	-1.264125905	-0.375181587	-1.77252889	-3.911411037
ENSMUSG00000001986	ENSMUSG00000001986	Gria3	53623	glutamate receptor, ionotropic, AMPA3 (alpha 3) [Source:MGI Symbol;Acc:MGI:95810]	-0.524873964	3.930746828	-3.742603396	0.002102516	0.140727312	-1.496026635	-0.524873964	-3.742603396	0.002102516	0.140727312	-1.496026635	4.22583696	4.041654453	4.083387797	4.453671515	4.334579765	3.943116135	3.549428842	3.706131845	3.188142412	3.699357683	4.065829463
ENSMUSG00000001995	ENSMUSG00000001995	Sipa1l2	244668	signal-induced proliferation-associated 1 like 2 [Source:MGI Symbol;Acc:MGI:2676970]	-0.213507729	4.49241294	-1.406477486	0.180875774	0.578609751	-5.725962379	-0.213507729	-1.406477486	0.180875774	0.578609751	-5.725962379	4.753666706	4.750556534	4.407456565	4.657108294	4.463509689	4.170848868	4.312403303	4.871011797	4.653673218	4.541269648	3.870689115
ENSMUSG00000001998	ENSMUSG00000001998	Ap4e1	108011	adaptor-related protein complex AP-4, epsilon 1 [Source:MGI Symbol;Acc:MGI:1336993]	-0.229451724	3.614317136	-1.516386053	0.15114645	0.545672939	-5.39168603	-0.229451724	-1.516386053	0.15114645	0.545672939	-5.39168603	3.710036527	3.716631444	3.728957553	3.902997815	3.66805064	3.647558475	3.651798332	3.773302796	3.70952192	3.501025676	2.813091115
ENSMUSG00000001999	ENSMUSG00000001999	Blvra	109778	biliverdin reductase A [Source:MGI Symbol;Acc:MGI:88170]	0.051299884	5.797245155	0.429258587	0.674112308	0.889938212	-6.744179887	0.051299884	0.429258587	0.674112308	0.889938212	-6.744179887	5.587271816	5.627787522	5.879645726	5.779730795	5.975429351	5.878557265	6.007610926	5.80562208	5.93753666	5.337051105	5.967740477
ENSMUSG00000002006	ENSMUSG00000002006	Pdzd4	245469	PDZ domain containing 4 [Source:MGI Symbol;Acc:MGI:2443483]	-0.30142154	1.428874842	-1.382130179	0.188076014	0.585875818	-5.034528495	-0.30142154	-1.382130179	0.188076014	0.585875818	-5.034528495	1.826528694	1.295209145	1.464104366	1.460873981	2.008860683	1.386471285	1.2999218	1.330966893	1.219360762	1.859847423	0.860146793
ENSMUSG00000002007	ENSMUSG00000002007	Srpk3	56504	serine/arginine-rich protein specific kinase 3 [Source:MGI Symbol;Acc:MGI:1891338]	-0.460767576	-0.925819181	-0.738790642	0.471950342	0.797325202	-5.109485699	-0.460767576	-0.738790642	0.471950342	0.797325202	-5.109485699	-0.47588185	-1.277544864	-1.277072528	-0.887607462	0.905256837	-0.837518904	-0.294927138	-0.057946872	-0.866387007	-0.370621739	-2.902731251
ENSMUSG00000002010	ENSMUSG00000002010	Idh3g	15929	isocitrate dehydrogenase 3 (NAD+), gamma [Source:MGI Symbol;Acc:MGI:1099463]	-0.012932674	7.727635494	-0.161270388	0.874129805	0.96558666	-6.780063246	-0.012932674	-0.161270388	0.874129805	0.96558666	-6.780063246	7.612594838	7.757622719	7.853687527	7.607479723	7.84740371	7.780167375	7.803181365	7.800818763	7.724805638	7.617946955	7.601995449
ENSMUSG00000002012	ENSMUSG00000002012	Pnck	93843	pregnancy upregulated non-ubiquitously expressed CaM kinase [Source:MGI Symbol;Acc:MGI:1347357]	0.014971955	-0.795046895	0.039611732	0.968948715	0.99144856	-5.349714139	0.014971955	0.039611732	0.968948715	0.99144856	-5.349714139	-0.82711937	-0.398711073	-0.63617958	-0.60160003	-0.948800405	-1.339261958	-0.294927138	-1.01710855	0.043455814	-0.26880219	-1.089208299
ENSMUSG00000002014	ENSMUSG00000002014	Ssr4	20832	signal sequence receptor, delta [Source:MGI Symbol;Acc:MGI:1099464]	0.037144754	5.446454169	0.365304811	0.720214112	0.908696295	-6.75210371	0.037144754	0.365304811	0.720214112	0.908696295	-6.75210371	5.361633572	5.265915523	5.642527056	5.56297811	5.319781149	5.540996344	5.63197768	5.186520335	5.348549889	5.425146125	5.643091872
ENSMUSG00000002015	ENSMUSG00000002015	Bcap31	27061	B cell receptor associated protein 31 [Source:MGI Symbol;Acc:MGI:1350933]	0.027689248	7.09058481	0.356760941	0.72646426	0.911097659	-6.758300792	0.027689248	0.356760941	0.72646426	0.911097659	-6.758300792	6.994397226	7.042244021	7.193221203	7.166957469	6.978927009	7.164531421	7.199942328	7.111795512	6.936317507	7.027506603	7.186373139
ENSMUSG00000002017	ENSMUSG00000002017	Fam98a	72722	family with sequence similarity 98, member A [Source:MGI Symbol;Acc:MGI:1919972]	-0.03431362	5.584146189	-0.396751838	0.697390367	0.900348247	-6.748861718	-0.03431362	-0.396751838	0.697390367	0.900348247	-6.748861718	5.614063775	5.564846258	5.758796366	5.654075636	5.431451902	5.455305922	5.643907342	5.511922128	5.643229394	5.402175076	5.762300171
ENSMUSG00000002020	ENSMUSG00000002020	Ltbp2	16997	latent transforming growth factor beta binding protein 2 [Source:MGI Symbol;Acc:MGI:99502]	-0.343529695	2.867304403	-0.873600546	0.396725423	0.752868222	-5.924238039	-0.343529695	-0.873600546	0.396725423	0.752868222	-5.924238039	4.159651029	3.016952277	2.663584005	2.986923205	2.595403972	2.171457081	2.103115246	2.451637878	2.454273459	4.426427477	2.629271567
ENSMUSG00000002028	ENSMUSG00000002028	Kmt2a	214162	lysine (K)-specific methyltransferase 2A [Source:MGI Symbol;Acc:MGI:96995]	0.050972776	6.535902376	0.549597268	0.591050136	0.855613321	-6.685828057	0.050972776	0.549597268	0.591050136	0.855613321	-6.685828057	6.637605899	6.615151966	6.239757414	6.397283298	6.65878289	6.496851604	6.562384946	6.669702816	6.661422438	6.594147642	6.370325239
ENSMUSG00000002031	ENSMUSG00000002031	Ift46	76568	intraflagellar transport 46 [Source:MGI Symbol;Acc:MGI:1923818]	0.025566819	4.667910549	0.325045818	0.749838674	0.920230513	-6.673822591	0.025566819	0.325045818	0.749838674	0.920230513	-6.673822591	4.610525014	4.666557608	4.64998137	4.544392207	4.809383559	4.759153507	4.56599531	4.643085395	4.645146528	4.737556937	4.746098443
ENSMUSG00000002032	ENSMUSG00000002032	Tmem25	71687	transmembrane protein 25 [Source:MGI Symbol;Acc:MGI:1918937]	-0.039758858	5.128617325	-0.315517879	0.756912127	0.923618717	-6.741529551	-0.039758858	-0.315517879	0.756912127	0.923618717	-6.741529551	5.028249146	5.235760511	5.19404889	4.778363164	5.506717373	5.36132094	5.065827389	5.33702723	4.922437529	4.974005127	5.033639261
ENSMUSG00000002033	ENSMUSG00000002033	Cd3g	12502	CD3 antigen, gamma polypeptide [Source:MGI Symbol;Acc:MGI:88333]	-0.881586181	0.512383592	-2.424928149	0.029058227	0.344040129	-3.394105667	-0.881586181	-2.424928149	0.029058227	0.344040129	-3.394105667	1.103305672	0.845311006	1.598445128	0.972813704	0.820990034	-0.002948932	-0.230149963	0.255672982	-0.967370952	1.588584238	0.274865519
ENSMUSG00000002043	ENSMUSG00000002043	Trappc6a	67091	trafficking protein particle complex 6A [Source:MGI Symbol;Acc:MGI:1914341]	0.117477666	3.689964509	0.710033353	0.489066214	0.806808565	-6.25842695	0.117477666	0.710033353	0.489066214	0.806808565	-6.25842695	3.512066244	3.62653666	3.818209538	3.439773775	3.77270243	3.75099435	3.731207771	3.532823709	3.311817212	3.727350918	4.427770957
ENSMUSG00000002052	ENSMUSG00000002052	Supt6	20926	SPT6, histone chaperone and transcription elongation factor [Source:MGI Symbol;Acc:MGI:107726]	0.033965615	7.118982012	0.375497016	0.712785181	0.905896199	-6.749896176	0.033965615	0.375497016	0.712785181	0.905896199	-6.749896176	7.198331274	7.103424855	6.941120975	7.094577481	7.173336902	7.120614423	7.178852491	7.274597053	7.279165619	7.121332158	6.82912075
ENSMUSG00000002055	ENSMUSG00000002055	Spag5	54141	sperm associated antigen 5 [Source:MGI Symbol;Acc:MGI:1927470]	-0.757948839	3.070279426	-2.903510544	0.011327385	0.261166674	-2.947465418	-0.757948839	-2.903510544	0.011327385	0.261166674	-2.947465418	3.376188116	3.573009012	3.216883326	3.237101411	3.903946545	1.984348803	1.871845222	3.238148966	3.435644585	2.835190028	3.203803125
ENSMUSG00000002057	ENSMUSG00000002057	Foxn1	15218	forkhead box N1 [Source:MGI Symbol;Acc:MGI:102949]	1.096695844	-3.39636602	1.015536392	0.326673896	0.706308764	-4.679420853	1.096695844	1.015536392	0.326673896	0.706308764	-4.679420853	-1.666320562	-2.554106035	-2.459184011	-3.911411037	-3.911411037	-3.043916947	-2.209633752	-2.793734842	-3.911411037	-0.869828272	-0.896255511
ENSMUSG00000002058	ENSMUSG00000002058	Unc119	22248	unc-119 lipid binding chaperone [Source:MGI Symbol;Acc:MGI:1328357]	-0.112822601	2.296288416	-0.60975853	0.551559046	0.83566268	-5.962323028	-0.112822601	-0.60975853	0.551559046	0.83566268	-5.962323028	2.607615115	2.630252746	2.23896207	2.115340558	2.293160781	2.117827672	2.077754189	2.144270795	1.873172436	2.740688819	2.581436738
ENSMUSG00000002059	ENSMUSG00000002059	Rab34	19376	RAB34, member RAS oncogene family [Source:MGI Symbol;Acc:MGI:104606]	0.139953689	5.769634355	1.32658941	0.205377509	0.60332115	-5.962273894	0.139953689	1.32658941	0.205377509	0.60332115	-5.962273894	5.64664515	5.625766828	5.657995766	5.786974386	5.758963805	5.960182172	6.086020901	5.545934935	5.56289341	5.816162979	6.032916122
ENSMUSG00000002064	ENSMUSG00000002064	Sdf2	20316	stromal cell derived factor 2 [Source:MGI Symbol;Acc:MGI:108019]	-0.133217509	5.651391481	-1.746556334	0.102083078	0.48158201	-5.37463846	-0.133217509	-1.746556334	0.102083078	0.48158201	-5.37463846	5.652004554	5.671541432	5.814089289	5.771407625	5.724586749	5.673131925	5.647143839	5.410076341	5.471803991	5.691444856	5.653732147
ENSMUSG00000002068	ENSMUSG00000002068	Ccne1	12447	cyclin E1 [Source:MGI Symbol;Acc:MGI:88316]	0.276241459	-0.647722402	0.664910406	0.51665581	0.819228426	-5.192576266	0.276241459	0.664910406	0.51665581	0.819228426	-5.192576266	-0.245837637	-0.772218816	-0.63617958	-1.386496513	-0.351602633	-0.52161747	-0.671279209	-1.562356986	-0.064289339	0.078945196	0.274865519
ENSMUSG00000002076	ENSMUSG00000002076	Hsf2bp	74377	heat shock transcription factor 2 binding protein [Source:MGI Symbol;Acc:MGI:1921627]	-0.233269359	2.750036098	-1.035959268	0.31737048	0.699761611	-5.741057048	-0.233269359	-1.035959268	0.31737048	0.699761611	-5.741057048	2.793681683	2.50393037	3.162143483	2.629852039	3.306773614	2.664570256	2.797861266	2.828469926	1.813543655	2.599732392	3.270683658
ENSMUSG00000002083	ENSMUSG00000002083	Bbc3	170770	BCL2 binding component 3 [Source:MGI Symbol;Acc:MGI:2181667]	0.362936596	2.118689643	1.660705721	0.11846555	0.509351655	-4.814060162	0.362936596	1.660705721	0.11846555	0.509351655	-4.814060162	2.269299425	1.953408553	1.464104366	2.323224794	1.771314175	2.435331017	1.780481186	2.118669872	2.012278498	2.671931414	2.690679905
ENSMUSG00000002100	ENSMUSG00000002100	Mybpc3	17868	myosin binding protein C, cardiac [Source:MGI Symbol;Acc:MGI:102844]	-0.727423338	-3.434527249	-0.682034287	0.506081507	0.81465817	-4.830175635	-0.727423338	-0.682034287	0.506081507	0.81465817	-4.830175635	-3.357968402	-2.287193881	-3.252612718	-0.785840247	-2.533508884	-3.911411037	-1.45039879	-3.911411037	-0.967370952	-1.77252889	-3.911411037
ENSMUSG00000002102	ENSMUSG00000002102	Psmc3	19182	proteasome (prosome, macropain) 26S subunit, ATPase 3 [Source:MGI Symbol;Acc:MGI:1098754]	0.152449705	7.422309582	1.752328133	0.101056721	0.47968109	-5.341604205	0.152449705	1.752328133	0.101056721	0.47968109	-5.341604205	7.248724294	7.325406436	7.373024712	7.281284636	7.472058812	7.530713782	7.601067791	7.361746428	7.392713012	7.335776229	7.727485205
ENSMUSG00000002103	ENSMUSG00000002103	Acp2	11432	acid phosphatase 2, lysosomal [Source:MGI Symbol;Acc:MGI:87882]	-0.013606372	5.642861949	-0.159064185	0.875836159	0.966245323	-6.821433191	-0.013606372	-0.159064185	0.875836159	0.966245323	-6.821433191	5.775815253	5.640853493	5.677643466	5.669834558	5.497415096	5.59596516	5.664283587	5.744165268	5.366815527	5.764562899	5.68989715
ENSMUSG00000002104	ENSMUSG00000002104	Rapsn	19400	receptor-associated protein of the synapse [Source:MGI Symbol;Acc:MGI:99422]	-0.40440024	1.539566425	-1.968438609	0.068653709	0.431546198	-4.254094052	-0.40440024	-1.968438609	0.068653709	0.431546198	-4.254094052	1.469864325	1.65361188	2.090517482	1.541399833	2.153702423	1.324693213	1.42586315	1.308497858	1.264595538	1.848563089	1.12773498
ENSMUSG00000002105	ENSMUSG00000002105	Slc39a13	68427	solute carrier family 39 (metal ion transporter), member 13 [Source:MGI Symbol;Acc:MGI:1915677]	-0.021105249	5.111186933	-0.187809457	0.853656832	0.960285946	-6.773279881	-0.021105249	-0.187809457	0.853656832	0.960285946	-6.773279881	4.97507626	5.134228609	5.020277517	4.911199195	5.558868604	4.978116882	5.044713025	5.192667912	5.008052843	5.175974768	5.24669592
ENSMUSG00000002107	ENSMUSG00000002107	Celf2	14007	CUGBP, Elav-like family member 2 [Source:MGI Symbol;Acc:MGI:1338822]	-0.20897264	4.020807664	-1.135321811	0.274854932	0.663872008	-5.95608376	-0.20897264	-1.135321811	0.274854932	0.663872008	-5.95608376	4.449550433	4.065703908	3.905966746	4.354076817	3.934346771	3.46274351	3.630153738	3.975805238	4.16210561	4.577604955	3.760447271
ENSMUSG00000002108	ENSMUSG00000002108	Nr1h3	22259	nuclear receptor subfamily 1, group H, member 3 [Source:MGI Symbol;Acc:MGI:1352462]	-0.109117124	5.555768557	-1.49101236	0.157618693	0.552417751	-5.738374483	-0.109117124	-1.49101236	0.157618693	0.552417751	-5.738374483	5.678506938	5.58162294	5.628013211	5.549655415	5.642572257	5.475878815	5.398429864	5.655702068	5.580888078	5.559248851	5.379664432
ENSMUSG00000002109	ENSMUSG00000002109	Ddb2	107986	damage specific DNA binding protein 2 [Source:MGI Symbol;Acc:MGI:1355314]	-0.026196333	2.748793295	-0.184302866	0.856356005	0.960858514	-6.253248605	-0.026196333	-0.184302866	0.856356005	0.960858514	-6.253248605	2.614951914	2.840010591	2.610054787	2.979716284	2.866341712	2.823770696	2.356110563	2.607010843	2.792137515	2.976664006	2.887099929
ENSMUSG00000002111	ENSMUSG00000002111	Spi1	20375	spleen focus forming virus (SFFV) proviral integration oncogene [Source:MGI Symbol;Acc:MGI:98282]	-0.074364603	2.894557202	-0.246715818	0.808623953	0.943437246	-6.28069898	-0.074364603	-0.246715818	0.808623953	0.943437246	-6.28069898	3.488294074	2.76854733	3.180621837	2.97247318	2.434567506	2.329217024	2.438118272	2.588479984	2.29987375	3.787679345	3.664226067
ENSMUSG00000002129	ENSMUSG00000002129	Sf3a1	67465	splicing factor 3a, subunit 1 [Source:MGI Symbol;Acc:MGI:1914715]	0.113205419	5.873813387	1.657003427	0.119220807	0.510095683	-5.515803669	0.113205419	1.657003427	0.119220807	0.510095683	-5.515803669	5.856952204	5.860395781	5.757771163	5.687636462	5.901060101	5.878557265	5.968473643	5.929505018	5.905765576	5.869474523	6.009760513
ENSMUSG00000002147	ENSMUSG00000002147	Stat6	20852	signal transducer and activator of transcription 6 [Source:MGI Symbol;Acc:MGI:103034]	0.026001535	6.738391465	0.343601465	0.736130324	0.915156235	-6.77636228	0.026001535	0.343601465	0.736130324	0.915156235	-6.77636228	6.819282783	6.716895443	6.571531397	6.659902678	6.860243494	6.735506185	6.762668488	6.784556537	6.779101729	6.834743135	6.605232374
ENSMUSG00000002204	ENSMUSG00000002204	Napsa	16541	napsin A aspartic peptidase [Source:MGI Symbol;Acc:MGI:109365]	-0.047751597	10.70560632	-0.383722206	0.706811858	0.904722244	-6.536322511	-0.047751597	-0.383722206	0.706811858	0.904722244	-6.536322511	10.58997065	10.88024969	10.80094372	10.54633777	10.847081	10.83100204	10.66953071	10.9718703	10.76062988	10.59443133	10.27009555
ENSMUSG00000002205	ENSMUSG00000002205	Vrk3	101568	vaccinia related kinase 3 [Source:MGI Symbol;Acc:MGI:2182465]	-0.002453607	5.600481912	-0.032546866	0.974484482	0.992652836	-6.831839215	-0.002453607	-0.032546866	0.974484482	0.992652836	-6.831839215	5.589135597	5.575354524	5.574287171	5.543558734	5.731095153	5.564572714	5.484176328	5.695209099	5.503989922	5.5951397	5.76497931
ENSMUSG00000002210	ENSMUSG00000002210	Smg9	71997	smg-9 homolog, nonsense mediated mRNA decay factor (C. elegans) [Source:MGI Symbol;Acc:MGI:1919247]	0.082544154	4.058934234	0.791428395	0.441584773	0.781305902	-6.285120456	0.082544154	0.791428395	0.441584773	0.781305902	-6.285120456	4.134346096	4.07757995	3.967563502	3.741942417	4.143968927	4.124013112	4.111493114	4.178348862	3.834782806	4.125852469	4.255583166
ENSMUSG00000002221	ENSMUSG00000002221	Paxip1	55982	PAX interacting (with transcription-activation domain) protein 1 [Source:MGI Symbol;Acc:MGI:1890430]	-0.196101513	4.976129515	-1.509907522	0.152777322	0.546747656	-5.660867728	-0.196101513	-1.509907522	0.152777322	0.546747656	-5.660867728	5.086145725	5.251572174	4.968046159	5.002924978	5.098268327	4.946419887	4.850612324	5.087722595	5.293687558	4.793060704	4.384290675
ENSMUSG00000002222	ENSMUSG00000002222	Rmnd5a	68477	required for meiotic nuclear division 5 homolog A [Source:MGI Symbol;Acc:MGI:1915727]	-0.310960036	7.225518193	-2.129112655	0.051024986	0.405247939	-4.739087148	-0.310960036	-2.129112655	0.051024986	0.405247939	-4.739087148	7.30054791	7.41120358	7.504437258	7.465400726	7.29302559	7.297106761	7.020240354	7.448753666	7.276062523	7.032501495	6.436800147
ENSMUSG00000002227	ENSMUSG00000002227	Mov10	17454	Mov10 RISC complex RNA helicase [Source:MGI Symbol;Acc:MGI:97054]	-0.4851745	4.596891746	-4.059649401	0.001117713	0.112795409	-0.975979395	-0.4851745	-4.059649401	0.001117713	0.112795409	-0.975979395	4.972222655	4.689955688	4.973355215	4.634340971	5.034214357	4.284734099	3.960106196	4.606715457	4.438627304	4.476768909	4.527911233
ENSMUSG00000002228	ENSMUSG00000002228	Ppm1j	71887	protein phosphatase 1J [Source:MGI Symbol;Acc:MGI:1919137]	0.890918282	1.770565896	3.405189428	0.004139649	0.176921791	-1.811871172	0.890918282	3.405189428	0.004139649	0.176921791	-1.811871172	1.788101913	1.145285219	1.293494869	1.213007156	1.183551836	2.664570256	2.457911977	1.940178739	1.351020371	2.135286303	2.548642358
ENSMUSG00000002233	ENSMUSG00000002233	Rhoc	11853	ras homolog family member C [Source:MGI Symbol;Acc:MGI:106028]	0.452445539	6.463160942	3.871440079	0.001625189	0.127132302	-1.444809635	0.452445539	3.871440079	0.001625189	0.127132302	-1.444809635	6.401349511	6.18250938	6.182078715	6.225893877	6.091819875	6.785807011	6.812526461	6.374886538	6.383705005	6.619265198	7.043997184
ENSMUSG00000002249	ENSMUSG00000002249	Tead3	21678	TEA domain family member 3 [Source:MGI Symbol;Acc:MGI:109241]	0.050424859	4.213615043	0.492845929	0.629579927	0.873820701	-6.515488869	0.050424859	0.492845929	0.629579927	0.873820701	-6.515488869	4.251954586	4.204854172	4.26464237	4.134784807	4.090979665	3.968586949	4.17565396	4.172139832	4.309681662	4.301646745	4.517357087
ENSMUSG00000002250	ENSMUSG00000002250	Ppard	19015	peroxisome proliferator activator receptor delta [Source:MGI Symbol;Acc:MGI:101884]	-0.321179461	4.208752947	-1.96248186	0.069403268	0.431586115	-4.855434305	-0.321179461	-1.96248186	0.069403268	0.431586115	-4.855434305	4.610525014	4.42534239	4.147414547	4.334435882	4.386809608	3.978650682	4.447241776	4.115022253	4.268638224	4.291265359	3.334600617
ENSMUSG00000002257	ENSMUSG00000002257	Def6	23853	differentially expressed in FDCP 6 [Source:MGI Symbol;Acc:MGI:1346328]	0.029412845	2.428674789	0.14529144	0.886502592	0.969219368	-6.171236464	0.029412845	0.14529144	0.886502592	0.969219368	-6.171236464	2.492835676	2.555793984	2.03743602	2.474450655	2.576253017	2.197542263	2.038856577	2.079395992	2.530326326	2.929245994	2.951237067
ENSMUSG00000002265	ENSMUSG00000002265	Peg3	18616	paternally expressed 3 [Source:MGI Symbol;Acc:MGI:104748]	-0.10025845	4.763131459	-0.550759232	0.590273907	0.855388408	-6.587838005	-0.10025845	-0.550759232	0.590273907	0.855388408	-6.587838005	5.072887256	5.037221019	4.359604048	5.068933337	4.537987755	4.300866704	4.466911549	5.01326268	5.278606395	4.766325487	4.521588015
ENSMUSG00000002266	ENSMUSG00000002266	Zim1	22776	zinc finger, imprinted 1 [Source:MGI Symbol;Acc:MGI:1341879]	-0.246660028	0.906741536	-0.745470896	0.468027219	0.79587337	-5.517696845	-0.246660028	-0.745470896	0.468027219	0.79587337	-5.517696845	1.124022899	1.052056246	0.682581001	1.397385604	0.984872119	0.147366974	0.421341563	1.417499021	2.151237331	0.509828396	0.531360961
ENSMUSG00000002274	ENSMUSG00000002274	Metrn	70083	meteorin, glial cell differentiation regulator [Source:MGI Symbol;Acc:MGI:1917333]	0.323317031	3.497406765	2.381268584	0.031612591	0.354575553	-3.977570009	0.323317031	2.381268584	0.031612591	0.354575553	-3.977570009	3.177447626	3.33155889	3.633817767	3.104233932	3.393210496	3.377838477	3.612601174	3.688838809	3.44549936	3.854074944	3.922803954
ENSMUSG00000002279	ENSMUSG00000002279	Lmf1	76483	lipase maturation factor 1 [Source:MGI Symbol;Acc:MGI:1923733]	0.095704382	4.64743737	1.200573026	0.249367998	0.641895192	-6.000999394	0.095704382	1.200573026	0.249367998	0.641895192	-6.000999394	4.453648194	4.646765084	4.595935441	4.582951046	4.710384923	4.805120218	4.667236076	4.656491166	4.678955023	4.582721807	4.772965845
ENSMUSG00000002280	ENSMUSG00000002280	Ciao3	67563	cytosolic iron-sulfur assembly component 3 [Source:MGI Symbol;Acc:MGI:1914813]	-0.075773373	5.256506213	-1.056625107	0.308153698	0.69268947	-6.239525183	-0.075773373	-1.056625107	0.308153698	0.69268947	-6.239525183	5.273975725	5.381799838	5.289361461	5.208028587	5.337898488	5.157150139	5.196752866	5.201840438	5.387411239	5.161228376	5.24669592
ENSMUSG00000002289	ENSMUSG00000002289	Angptl4	57875	angiopoietin-like 4 [Source:MGI Symbol;Acc:MGI:1888999]	-0.322329162	5.198226527	-1.611851457	0.128772345	0.520701961	-5.541834159	-0.322329162	-1.611851457	0.128772345	0.520701961	-5.541834159	5.497834159	5.180391156	5.166501915	5.56297811	5.464810464	4.711673884	4.500701253	5.673394444	4.597327051	5.262484655	5.584642133
ENSMUSG00000002297	ENSMUSG00000002297	Dbf4	27214	DBF4 zinc finger [Source:MGI Symbol;Acc:MGI:1351328]	-0.171903859	1.705210092	-0.700823887	0.494624986	0.809329083	-5.750619781	-0.171903859	-0.700823887	0.494624986	0.809329083	-5.750619781	1.912400525	1.485511573	1.423305954	1.887858231	2.316430345	1.4163958	1.185861165	1.576394819	1.582991353	1.718235377	2.498009222
ENSMUSG00000002307	ENSMUSG00000002307	Daxx	13163	Fas death domain-associated protein [Source:MGI Symbol;Acc:MGI:1197015]	0.170392836	4.704947664	2.081509696	0.055755896	0.411804971	-4.739817769	0.170392836	2.081509696	0.055755896	0.411804971	-4.739817769	4.748672595	4.716782307	4.572804743	4.524719312	4.507982677	4.688868225	4.839337914	4.660932216	4.864851074	4.798935176	4.860744303
ENSMUSG00000002308	ENSMUSG00000002308	Cd320	54219	CD320 antigen [Source:MGI Symbol;Acc:MGI:1860083]	0.08111392	3.965025248	0.657552355	0.521238234	0.822165872	-6.362349164	0.08111392	0.657552355	0.521238234	0.822165872	-6.362349164	3.925984705	3.954176557	4.134834501	3.879956128	3.778299684	4.168652737	4.304225902	3.841403092	3.607879334	4.075923132	3.994567282
ENSMUSG00000002319	ENSMUSG00000002319	Ipo4	75751	importin 4 [Source:MGI Symbol;Acc:MGI:1923001]	0.136707039	4.158002929	1.080073898	0.297934978	0.682718885	-6.039011551	0.136707039	1.080073898	0.297934978	0.682718885	-6.039011551	4.251954586	4.191254532	4.156778112	4.121748777	3.752939242	4.224692989	4.389149883	4.218068991	3.815913528	4.205410033	4.454572006
ENSMUSG00000002320	ENSMUSG00000002320	Tm9sf1	74140	transmembrane 9 superfamily member 1 [Source:MGI Symbol;Acc:MGI:1921390]	-0.332728602	6.187629128	-3.373524246	0.004411886	0.181622146	-2.432448604	-0.332728602	-3.373524246	0.004411886	0.181622146	-2.432448604	6.330698649	6.357091637	6.496078474	6.259014322	6.40659386	6.183261383	6.100259892	6.263217614	5.896814673	6.082530501	5.699265478
ENSMUSG00000002324	ENSMUSG00000002324	Rec8	56739	REC8 meiotic recombination protein [Source:MGI Symbol;Acc:MGI:1929645]	-0.279908323	3.458189836	-1.870143031	0.082010207	0.448948234	-4.83633016	-0.279908323	-1.870143031	0.082010207	0.448948234	-4.83633016	3.527699494	3.826278014	3.309348084	3.663154552	3.778299684	3.229812076	3.314509369	3.047802808	3.228655226	3.876470969	3.310351127
ENSMUSG00000002325	ENSMUSG00000002325	Irf9	16391	interferon regulatory factor 9 [Source:MGI Symbol;Acc:MGI:107587]	0.133301223	4.460635479	0.837912158	0.415823668	0.764352584	-6.32982922	0.133301223	0.837912158	0.415823668	0.764352584	-6.32982922	4.595768473	4.434606493	4.598228244	4.36241319	4.024240427	4.363651462	4.279411865	4.474200846	4.147086544	4.983063653	4.84056586
ENSMUSG00000002326	ENSMUSG00000002326	Gmpr2	105446	guanosine monophosphate reductase 2 [Source:MGI Symbol;Acc:MGI:1917903]	0.156042836	4.452881262	1.528623902	0.148105808	0.543139166	-5.54969449	0.156042836	1.528623902	0.148105808	0.543139166	-5.54969449	4.369396341	4.334232971	4.476384835	4.50477444	4.203425993	4.530281977	4.47421912	4.336623999	4.450909978	4.476768909	4.860744303
ENSMUSG00000002329	ENSMUSG00000002329	Mdp1	67881	magnesium-dependent phosphatase 1 [Source:MGI Symbol;Acc:MGI:1915131]	-0.125305982	4.862429736	-1.40691252	0.180749209	0.578439481	-5.783547845	-0.125305982	-1.40691252	0.180749209	0.578439481	-5.783547845	4.778381187	4.77264127	4.948410742	5.03108693	5.134724229	4.849667461	4.960495814	4.751169067	4.716065957	4.845089199	4.72607273
ENSMUSG00000002332	ENSMUSG00000002332	Dhrs1	52585	dehydrogenase/reductase (SDR family) member 1 [Source:MGI Symbol;Acc:MGI:1196314]	0.02450098	6.592988415	0.182268302	0.857922953	0.961310598	-6.825066063	0.02450098	0.182268302	0.857922953	0.961310598	-6.825066063	6.316143596	6.576442721	6.903143826	6.469806327	6.634300679	6.913592133	6.919895437	6.60721702	6.256530244	6.353435119	6.580604483
ENSMUSG00000002342	ENSMUSG00000002342	Tmem161a	234371	transmembrane protein 161A [Source:MGI Symbol;Acc:MGI:2384577]	-0.083209029	4.777575089	-0.883056562	0.391764769	0.749951924	-6.347792365	-0.083209029	-0.883056562	0.391764769	0.749951924	-6.347792365	4.836023737	4.890095167	4.900908984	4.790770277	4.713309795	4.790912318	4.783567238	4.859465702	4.842649413	4.790114473	4.384290675
ENSMUSG00000002343	ENSMUSG00000002343	Armc6	76813	armadillo repeat containing 6 [Source:MGI Symbol;Acc:MGI:1924063]	-0.130631569	2.669880799	-0.753771922	0.463180232	0.792540514	-5.964310723	-0.130631569	-0.753771922	0.463180232	0.792540514	-5.964310723	2.812948845	2.973120932	2.748609116	2.639030553	2.595403972	2.761016515	2.684825233	2.820552122	2.830247348	2.728428751	1.900002473
ENSMUSG00000002345	ENSMUSG00000002345	Borcs8	72368	BLOC-1 related complex subunit 8 [Source:MGI Symbol;Acc:MGI:1919618]	0.024491244	3.398305997	0.2514228	0.805053358	0.942104516	-6.411563558	0.024491244	0.2514228	0.805053358	0.942104516	-6.411563558	3.33679631	3.486573685	3.298108926	3.476078738	3.356263824	3.291664457	3.521484593	3.363328388	3.450401618	3.411838849	3.463343723
ENSMUSG00000002346	ENSMUSG00000002346	Slc25a42	73095	solute carrier family 25, member 42 [Source:MGI Symbol;Acc:MGI:1920345]	-0.013456058	6.419191701	-0.07213176	0.943493152	0.985163751	-6.843257298	-0.013456058	-0.07213176	0.943493152	0.985163751	-6.843257298	6.423455061	6.357700518	6.61463911	6.137987536	6.605071674	6.887456393	6.852797709	6.756818555	6.062063944	5.982192605	5.940348832
ENSMUSG00000002365	ENSMUSG00000002365	Snx9	66616	sorting nexin 9 [Source:MGI Symbol;Acc:MGI:1913866]	0.021934287	7.056276008	0.215071518	0.832739328	0.953187148	-6.802311098	0.021934287	0.215071518	0.832739328	0.953187148	-6.802311098	6.985226339	7.143169845	7.042680508	6.987267107	7.06845254	7.253218541	7.173625025	7.103254521	7.280886681	6.849677447	6.737517588
ENSMUSG00000002372	ENSMUSG00000002372	Ranbp3	71810	RAN binding protein 3 [Source:MGI Symbol;Acc:MGI:1919060]	-0.029037098	5.25731186	-0.340424278	0.738471095	0.915607253	-6.746094763	-0.029037098	-0.340424278	0.738471095	0.915607253	-6.746094763	5.333002021	5.374597874	5.189494099	5.125537612	5.34451636	5.073933617	5.241692349	5.209439912	5.162416034	5.355105716	5.441260349
ENSMUSG00000002379	ENSMUSG00000002379	Ndufa11	69875	NADH:ubiquinone oxidoreductase subunit A11 [Source:MGI Symbol;Acc:MGI:1917125]	0.001623167	5.411961766	0.013691763	0.989264505	0.996294129	-6.819920487	0.001623167	0.013691763	0.989264505	0.996294129	-6.819920487	5.161983668	5.380602005	5.606534513	5.427845494	5.501650841	5.467863454	5.478131214	4.932914625	5.41149279	5.570453636	5.610691933
ENSMUSG00000002393	ENSMUSG00000002393	Nr2f6	13864	nuclear receptor subfamily 2, group F, member 6 [Source:MGI Symbol;Acc:MGI:1352453]	-0.345545711	6.408218664	-3.228397286	0.005907132	0.200457686	-2.71637251	-0.345545711	-3.228397286	0.005907132	0.200457686	-2.71637251	6.716884246	6.640392903	6.845924571	6.447776878	6.333389623	6.032009044	6.305369301	6.373534249	6.381139976	6.378660729	6.044723555
ENSMUSG00000002395	ENSMUSG00000002395	Use1	67023	unconventional SNARE in the ER 1 homolog (S. cerevisiae) [Source:MGI Symbol;Acc:MGI:1914273]	0.11041741	5.317564447	0.977614296	0.344465359	0.717636165	-6.322434744	0.11041741	0.977614296	0.344465359	0.717636165	-6.322434744	5.194178659	5.187258395	5.450314798	5.153028135	5.321698987	5.466076199	5.218672628	5.05940773	5.29641273	5.398310755	5.767653484
ENSMUSG00000002396	ENSMUSG00000002396	Ocel1	77090	occludin/ELL domain containing 1 [Source:MGI Symbol;Acc:MGI:1924340]	-0.20102344	3.261340195	-1.071501424	0.301641359	0.686438865	-5.838160897	-0.20102344	-1.071501424	0.301641359	0.686438865	-5.838160897	3.519904045	3.311584982	3.483168946	3.2905006	3.275452149	3.0313929	3.123240393	3.214174365	3.812109876	3.4608315	2.436599771
ENSMUSG00000002409	ENSMUSG00000002409	Dyrk1b	13549	dual-specificity tyrosine-(Y)-phosphorylation regulated kinase 1b [Source:MGI Symbol;Acc:MGI:1330302]	-0.236060272	4.124028458	-1.614483513	0.128197988	0.52002198	-5.370052447	-0.236060272	-1.614483513	0.128197988	0.52002198	-5.370052447	4.367225695	4.378107969	4.287555147	4.044415834	4.211723307	3.971109472	3.84831836	4.322676977	3.977460523	4.469420857	3.532061353
ENSMUSG00000002413	ENSMUSG00000002413	Braf	109880	Braf transforming gene [Source:MGI Symbol;Acc:MGI:88190]	-0.24327525	5.927973032	-2.19933692	0.044721365	0.388699226	-4.644104654	-0.24327525	-2.19933692	0.044721365	0.388699226	-4.644104654	5.962090641	6.110638757	6.067602814	6.035714021	6.129532265	6.000869554	5.810976357	6.182116855	5.841910705	5.583275017	5.496039943
ENSMUSG00000002416	ENSMUSG00000002416	Ndufb2	68198	NADH:ubiquinone oxidoreductase subunit B2 [Source:MGI Symbol;Acc:MGI:1915448]	-0.610347141	1.886329838	-2.074170806	0.05652025	0.413850164	-4.158516783	-0.610347141	-2.074170806	0.05652025	0.413850164	-4.158516783	2.278568973	2.450132556	2.050890603	2.061743599	2.229208757	1.47444474	1.915445294	2.118669872	2.530326326	1.602086392	0.274865519
ENSMUSG00000002428	ENSMUSG00000002428	Hltf	20585	helicase-like transcription factor [Source:MGI Symbol;Acc:MGI:1196437]	-0.130474943	5.427012892	-1.168795207	0.261543395	0.650629877	-6.132467769	-0.130474943	-1.168795207	0.261543395	0.650629877	-6.132467769	5.515582879	5.379403176	5.425996861	5.511433882	5.661625541	5.695423157	5.52345113	5.53266823	5.18758963	5.155516309	5.126843448
ENSMUSG00000002455	ENSMUSG00000002455	Prpf6	68879	pre-mRNA splicing factor 6 [Source:MGI Symbol;Acc:MGI:1922946]	0.125330696	6.417155426	1.530100759	0.147742385	0.543098938	-5.699921895	0.125330696	1.530100759	0.147742385	0.543098938	-5.699921895	6.266926229	6.312562778	6.295218504	6.335814616	6.539016348	6.530591028	6.636991803	6.484805588	6.439628173	6.499470687	6.256898034
ENSMUSG00000002458	ENSMUSG00000002458	Rgs19	56470	regulator of G-protein signaling 19 [Source:MGI Symbol;Acc:MGI:1915153]	0.122157098	2.166708623	0.591448578	0.563425092	0.842972806	-5.932596644	0.122157098	0.591448578	0.563425092	0.842972806	-5.932596644	2.500778361	1.966241658	1.86535981	1.933333529	2.261539099	1.769305882	2.212026399	2.33420224	1.916330402	2.728428751	2.523547908
ENSMUSG00000002475	ENSMUSG00000002475	Abhd3	106861	abhydrolase domain containing 3 [Source:MGI Symbol;Acc:MGI:2147183]	-0.633531563	5.829722828	-3.184646558	0.006450025	0.211106768	-2.797181743	-0.633531563	-3.184646558	0.006450025	0.211106768	-2.797181743	6.05199908	6.090266719	6.324594792	6.117612247	6.289478148	5.763215847	5.428836178	6.071376535	5.93228983	5.466332677	4.605694987
ENSMUSG00000002477	ENSMUSG00000002477	Snrpd1	20641	small nuclear ribonucleoprotein D1 [Source:MGI Symbol;Acc:MGI:98344]	0.220955384	3.923920938	1.0202445	0.324511937	0.704705676	-6.045664826	0.220955384	1.0202445	0.324511937	0.704705676	-6.045664826	3.643434244	3.650587442	3.891083028	4.085280174	3.825019453	3.866601245	3.88167478	3.183634754	4.251888228	4.107034953	4.830369807
ENSMUSG00000002486	ENSMUSG00000002486	Tchp	77832	trichoplein, keratin filament binding [Source:MGI Symbol;Acc:MGI:1925082]	0.206491264	3.39396206	1.367134226	0.192626148	0.59027433	-5.523215292	0.206491264	1.367134226	0.192626148	0.59027433	-5.523215292	3.614444473	3.191037366	3.092289597	3.249139875	3.283346496	3.279504306	3.549428842	3.094515604	3.484258784	3.667603459	3.903480828
ENSMUSG00000002489	ENSMUSG00000002489	Tiam1	21844	T cell lymphoma invasion and metastasis 1 [Source:MGI Symbol;Acc:MGI:103306]	-0.108313471	3.678121091	-0.601043043	0.557190268	0.839059633	-6.33264442	-0.108313471	-0.601043043	0.557190268	0.839059633	-6.33264442	4.014637483	3.805005244	3.453083276	3.516481363	3.870273602	3.576447619	3.398847458	3.868536103	4.07907948	3.938988019	3.000569809
ENSMUSG00000002496	ENSMUSG00000002496	Tsc2	22084	TSC complex subunit 2 [Source:MGI Symbol;Acc:MGI:102548]	-0.066209322	6.654501801	-0.611014139	0.550750335	0.835028137	-6.645832021	-0.066209322	-0.611014139	0.550750335	0.835028137	-6.645832021	6.695848569	6.794949895	6.652640379	6.603582502	6.712759951	6.631311186	6.707929446	6.78608201	6.889256272	6.54299889	6.190024788
ENSMUSG00000002500	ENSMUSG00000002500	Rpl3l	66211	ribosomal protein L3-like [Source:MGI Symbol;Acc:MGI:1913461]	0.370140922	1.225587348	1.140890417	0.272605533	0.662022382	-5.241379064	0.370140922	1.140890417	0.272605533	0.662022382	-5.241379064	0.853310831	0.636380886	1.381320131	1.111155665	1.358153056	2.428004915	1.764675071	1.557463888	1.04883888	1.129237573	0.564546021
ENSMUSG00000002504	ENSMUSG00000002504	Slc9a3r2	65962	solute carrier family 9 (sodium/hydrogen exchanger), member 3 regulator 2 [Source:MGI Symbol;Acc:MGI:1890662]	-0.073714792	5.991312323	-0.703701057	0.492884337	0.808331139	-6.588799259	-0.073714792	-0.703701057	0.492884337	0.808331139	-6.588799259	6.028840688	6.197552401	6.011936632	5.862384152	6.060004895	5.832827815	6.083634012	6.024757635	6.205973947	6.017259946	5.59170194
ENSMUSG00000002524	ENSMUSG00000002524	Puf60	67959	poly-U binding splicing factor 60 [Source:MGI Symbol;Acc:MGI:1915209]	0.029207831	6.351301933	0.335791882	0.741888792	0.916660671	-6.787415943	0.029207831	0.335791882	0.741888792	0.916660671	-6.787415943	6.3273528	6.259465273	6.375609304	6.21442676	6.506505899	6.225074942	6.307416378	6.217972301	6.485127669	6.367833145	6.587179496
ENSMUSG00000002546	ENSMUSG00000002546	Golga2	99412	golgi autoantigen, golgin subfamily a, 2 [Source:MGI Symbol;Acc:MGI:2139395]	-0.107165874	6.4253209	-0.986293961	0.340333841	0.715291112	-6.348017281	-0.107165874	-0.986293961	0.340333841	0.715291112	-6.348017281	6.39390508	6.4929931	6.450487514	6.325191844	6.764085091	6.393447691	6.407507655	6.527382263	6.592137047	6.338387839	6.002210977
ENSMUSG00000002550	ENSMUSG00000002550	Uck1	22245	uridine-cytidine kinase 1 [Source:MGI Symbol;Acc:MGI:98904]	0.119504591	6.212416234	1.806482859	0.091861946	0.46339676	-5.29404546	0.119504591	1.806482859	0.091861946	0.46339676	-5.29404546	6.141085105	6.114967017	6.14492029	6.182610142	6.15772031	6.353402379	6.349747375	6.2544283	6.29859446	6.1650144	6.184698668
ENSMUSG00000002565	ENSMUSG00000002565	Scin	20259	scinderin [Source:MGI Symbol;Acc:MGI:1306794]	-0.023543251	6.462240348	-0.131116427	0.897504376	0.972641226	-6.836137699	-0.023543251	-0.131116427	0.897504376	0.972641226	-6.836137699	6.474258733	6.373441892	6.309981417	6.504745005	6.717137836	6.269814455	6.248970822	6.228482641	5.954889549	6.864108565	7.147889773
ENSMUSG00000002578	ENSMUSG00000002578	Ikzf4	22781	IKAROS family zinc finger 4 [Source:MGI Symbol;Acc:MGI:1343139]	0.005666281	2.169130602	0.020144413	0.984205699	0.994345018	-6.112039703	0.005666281	0.020144413	0.984205699	0.994345018	-6.112039703	2.112264506	1.846414557	1.953961926	2.389985754	2.550316428	2.313400073	2.20032331	2.323036631	3.000346007	2.342541765	1.012213633
ENSMUSG00000002580	ENSMUSG00000002580	Mien1	103742	migration and invasion enhancer 1 [Source:MGI Symbol;Acc:MGI:1913678]	-0.136764513	5.791423165	-1.159446895	0.265210456	0.654337424	-6.16208341	-0.136764513	-1.159446895	0.265210456	0.654337424	-6.16208341	5.861585788	5.633832678	5.887166008	6.017354229	5.943402385	5.960816902	5.821519089	5.411394822	5.432703914	5.748715997	6.001453846
ENSMUSG00000002588	ENSMUSG00000002588	Pon1	18979	paraoxonase 1 [Source:MGI Symbol;Acc:MGI:103295]	-0.023044926	-2.154172564	-0.024344112	0.980913545	0.993539803	-5.10989952	-0.023044926	-0.024344112	0.980913545	0.993539803	-5.10989952	-1.666320562	-2.881870367	-2.802027669	-0.363019424	-1.18978541	-1.066687342	-2.822925239	-0.622345715	-1.075959048	-0.424359543	-3.911411037
ENSMUSG00000002602	ENSMUSG00000002602	Axl	26362	AXL receptor tyrosine kinase [Source:MGI Symbol;Acc:MGI:1347244]	0.192774034	6.342893205	1.340340449	0.200978592	0.599282367	-5.952103792	0.192774034	1.340340449	0.200978592	0.599282367	-5.952103792	6.503212057	6.365592674	6.093838413	6.332989516	5.894632406	6.142439518	6.448277303	6.250750223	6.238221616	6.953067322	6.55864038
ENSMUSG00000002603	ENSMUSG00000002603	Tgfb1	21803	transforming growth factor, beta 1 [Source:MGI Symbol;Acc:MGI:98725]	0.154523072	4.633548469	0.878871154	0.393955288	0.750851277	-6.324808396	0.154523072	0.878871154	0.393955288	0.750851277	-6.324808396	4.84541083	4.612481794	4.321256121	4.549268798	4.446032891	4.416432502	4.396861062	4.506638617	4.463088963	5.094730277	5.34904222
ENSMUSG00000002608	ENSMUSG00000002608	Ccdc97	52132	coiled-coil domain containing 97 [Source:MGI Symbol;Acc:MGI:1196455]	0.116373874	5.161639892	1.610692539	0.129025941	0.520978765	-5.537425939	0.116373874	1.610692539	0.129025941	0.520978765	-5.537425939	5.154450905	5.179013777	5.085468512	5.027596604	5.053961672	5.180226266	5.196752866	5.239443715	5.267538402	5.33098234	5.084572983
ENSMUSG00000002617	ENSMUSG00000002617	Zfp40	22700	zinc finger protein 40 [Source:MGI Symbol;Acc:MGI:99185]	0.151032097	2.981992487	0.992516934	0.337393424	0.712924017	-5.836242467	0.151032097	0.992516934	0.337393424	0.712924017	-5.836242467	3.182394489	2.914735913	2.977206957	2.943131551	2.563343008	3.29569517	3.098233721	3.352386785	2.784393238	2.852239998	2.938635718
ENSMUSG00000002625	ENSMUSG00000002625	Akap8l	54194	A kinase (PRKA) anchor protein 8-like [Source:MGI Symbol;Acc:MGI:1860606]	0.061915491	4.963056594	0.652227783	0.524568656	0.823041176	-6.551550594	0.061915491	0.652227783	0.524568656	0.823041176	-6.551550594	5.055467054	4.992442985	4.656596945	4.774203634	5.155303534	4.951538438	5.036509117	4.888159507	4.977813327	5.036251921	5.094547446
ENSMUSG00000002633	ENSMUSG00000002633	Shh	20423	sonic hedgehog [Source:MGI Symbol;Acc:MGI:98297]	-0.623246334	-0.195127626	-1.534241882	0.146727362	0.541483804	-4.535508644	-0.623246334	-1.534241882	0.146727362	0.541483804	-4.535508644	-0.001877307	0.636380886	0.241116754	-0.60160003	0.660529744	-0.465963359	-0.362750107	0.255672982	0.094453779	0.117063497	-1.728006616
ENSMUSG00000002635	ENSMUSG00000002635	Pdcd2l	68079	programmed cell death 2-like [Source:MGI Symbol;Acc:MGI:1915329]	-0.015808968	3.722578246	-0.156896903	0.877513032	0.966701791	-6.516173345	-0.015808968	-0.156896903	0.877513032	0.966701791	-6.516173345	3.911161512	3.689801993	3.849342914	3.658648694	3.574640047	3.715328293	3.914277366	3.64467701	3.761727566	3.631847107	3.656551653
ENSMUSG00000002658	ENSMUSG00000002658	Gtf2f1	98053	general transcription factor IIF, polypeptide 1 [Source:MGI Symbol;Acc:MGI:1923848]	0.349230436	5.476613197	2.247772871	0.04080507	0.378862101	-4.536933008	0.349230436	2.247772871	0.04080507	0.378862101	-4.536933008	5.312841976	5.114189276	5.272232672	5.24906959	5.488906115	5.510973527	5.531646451	5.192667912	5.614034818	5.642463111	6.3316922
ENSMUSG00000002660	ENSMUSG00000002660	Clpp	53895	caseinolytic mitochondrial matrix peptidase proteolytic subunit [Source:MGI Symbol;Acc:MGI:1858213]	0.188083773	5.541851846	2.017912482	0.062707292	0.42284698	-4.935233669	0.188083773	2.017912482	0.062707292	0.42284698	-4.935233669	5.418295157	5.325643482	5.537723303	5.368382517	5.552349785	5.58365488	5.708329947	5.399484882	5.678127532	5.50098054	5.904349107
ENSMUSG00000002661	ENSMUSG00000002661	Alkbh7	66400	alkB homolog 7 [Source:MGI Symbol;Acc:MGI:1913650]	-0.156890744	3.581209267	-1.410900369	0.179592401	0.576748339	-5.522800376	-0.156890744	-1.410900369	0.179592401	0.576748339	-5.522800376	3.654156966	3.662464132	3.978165682	3.565443703	3.522232399	3.426440598	3.46880386	3.357867959	3.676430395	3.479240515	3.66804802
ENSMUSG00000002668	ENSMUSG00000002668	Dennd1c	70785	DENN/MADD domain containing 1C [Source:MGI Symbol;Acc:MGI:1918035]	-0.164634327	1.618583861	-0.515558062	0.614016902	0.867360034	-5.839089174	-0.164634327	-0.515558062	0.614016902	0.867360034	-5.839089174	2.287779343	1.832464656	1.634637536	1.759078943	1.21690977	0.863835202	0.954640472	1.75317975	1.172661642	2.599732392	2.000425213
ENSMUSG00000002679	ENSMUSG00000002679	Med6	69792	mediator complex subunit 6 [Source:MGI Symbol;Acc:MGI:1917042]	0.069380333	3.527446723	0.485219501	0.634847419	0.874861229	-6.354903426	0.069380333	0.485219501	0.634847419	0.874861229	-6.354903426	3.31443811	3.346359913	3.448007431	3.531345327	3.811434697	3.625310198	3.526179717	3.39032476	3.512659935	3.324938935	4.039516914
ENSMUSG00000002688	ENSMUSG00000002688	Prkd1	18760	protein kinase D1 [Source:MGI Symbol;Acc:MGI:99879]	-0.142470898	3.255220321	-0.633146416	0.536602211	0.828888725	-6.204166077	-0.142470898	-0.633146416	0.536602211	0.828888725	-6.204166077	3.211724664	3.508672834	3.281084292	3.296313653	3.378545173	3.433774628	3.079190094	3.603741512	3.789074927	3.161285498	2.150030051
ENSMUSG00000002699	ENSMUSG00000002699	Lcp2	16822	lymphocyte cytosolic protein 2 [Source:MGI Symbol;Acc:MGI:1321402]	-0.222503872	2.072313979	-0.771136214	0.453141908	0.787745021	-5.796194133	-0.222503872	-0.771136214	0.453141908	0.787745021	-5.796194133	2.600240815	2.040931645	1.910340941	2.19217797	2.354397852	1.685769599	1.42586315	1.834060924	1.702868086	3.291994563	1.951087442
ENSMUSG00000002718	ENSMUSG00000002718	Cse1l	110750	chromosome segregation 1-like (S. cerevisiae) [Source:MGI Symbol;Acc:MGI:1339951]	-0.167395687	5.816196904	-1.914976614	0.075651829	0.439260075	-5.11732909	-0.167395687	-1.914976614	0.075651829	0.439260075	-5.11732909	5.89285646	5.899391734	5.822938832	5.948885343	5.976647071	5.830745929	5.744035089	6.024757635	5.574166352	5.562705755	5.715053336
ENSMUSG00000002728	ENSMUSG00000002728	Naa20	67877	N(alpha)-acetyltransferase 20, NatB catalytic subunit [Source:MGI Symbol;Acc:MGI:1915127]	0.159901191	5.081423737	1.619984221	0.127004757	0.519417928	-5.514486476	0.159901191	1.619984221	0.127004757	0.519417928	-5.514486476	4.921348594	4.983002471	4.957369074	5.146606745	4.979384233	5.196486118	5.346283706	5.040785705	4.95384752	4.974005127	5.4198863
ENSMUSG00000002731	ENSMUSG00000002731	Prkra	23992	protein kinase, interferon inducible double stranded RNA dependent activator [Source:MGI Symbol;Acc:MGI:1344375]	0.107862066	3.700274545	0.87126856	0.397955217	0.753664537	-6.133985565	0.107862066	0.87126856	0.397955217	0.753664537	-6.133985565	3.840941829	3.634598219	3.682171778	3.902997815	3.235319154	3.7713995	3.668883198	3.760944159	3.642561985	3.730428012	3.893721336
ENSMUSG00000002732	ENSMUSG00000002732	Fkbp7	14231	FK506 binding protein 7 [Source:MGI Symbol;Acc:MGI:1336879]	0.243480016	1.874938885	1.084505	0.296032406	0.680584999	-5.459412524	0.243480016	1.084505	0.296032406	0.680584999	-5.459412524	1.775062123	2.14618166	1.895502514	1.775819169	1.281397259	1.570728202	1.998881088	1.499133377	2.384270744	2.144543278	2.372459718
ENSMUSG00000002733	ENSMUSG00000002733	Plekha3	83435	pleckstrin homology domain-containing, family A (phosphoinositide binding specific) member 3 [Source:MGI Symbol;Acc:MGI:1932515]	-0.005792965	5.459877191	-0.062373156	0.951126458	0.986935033	-6.821596193	-0.005792965	-0.062373156	0.951126458	0.986935033	-6.821596193	5.402483356	5.451908589	5.51727162	5.476018684	5.474324665	5.458006039	5.467185765	5.572107867	5.261972401	5.241068965	5.75423277
ENSMUSG00000002741	ENSMUSG00000002741	Ykt6	56418	YKT6 v-SNARE homolog (S. cerevisiae) [Source:MGI Symbol;Acc:MGI:1927550]	-0.005054296	6.565772003	-0.0709354	0.944428667	0.985337735	-6.840554329	-0.005054296	-0.0709354	0.944428667	0.985337735	-6.840554329	6.544140405	6.490219135	6.664176605	6.563772187	6.585650495	6.528879861	6.705861641	6.567556161	6.634752439	6.440564786	6.506229693
ENSMUSG00000002748	ENSMUSG00000002748	Baz1b	22385	bromodomain adjacent to zinc finger domain, 1B [Source:MGI Symbol;Acc:MGI:1353499]	0.18190117	7.049176669	2.396349985	0.030707042	0.350523205	-4.27948741	0.18190117	2.396349985	0.030707042	0.350523205	-4.27948741	6.939572613	6.971209139	6.837700557	6.902628171	7.106494542	7.204473546	7.244427988	7.170985852	7.050490685	6.99621013	7.122696611
ENSMUSG00000002763	ENSMUSG00000002763	Pex6	224824	peroxisomal biogenesis factor 6 [Source:MGI Symbol;Acc:MGI:2385054]	0.063464178	6.239794694	0.673579175	0.511286885	0.816723514	-6.611320153	0.063464178	0.673579175	0.511286885	0.816723514	-6.611320153	6.178085124	6.199591623	6.173647381	6.011182007	6.468925825	6.296711061	6.448277303	6.287115716	6.305374716	6.270249273	6.009007335
ENSMUSG00000002767	ENSMUSG00000002767	Mrpl2	27398	mitochondrial ribosomal protein L2 [Source:MGI Symbol;Acc:MGI:1351622]	0.01569596	5.569486869	0.170252994	0.867189131	0.964727308	-6.815210547	0.01569596	0.170252994	0.867189131	0.964727308	-6.815210547	5.419343141	5.465530581	5.72981164	5.496362266	5.701205026	5.580354321	5.731892614	5.325883547	5.698874267	5.497372335	5.634327441
ENSMUSG00000002768	ENSMUSG00000002768	Mea1	17256	male enhanced antigen 1 [Source:MGI Symbol;Acc:MGI:96957]	0.167741037	5.306493254	1.147616645	0.269907148	0.66007072	-6.143847943	0.167741037	1.147616645	0.269907148	0.66007072	-6.143847943	5.068885839	5.028069934	5.44650227	5.178431642	5.366978469	5.237923564	5.377797023	4.923704446	5.485003575	5.341082812	5.937184985
ENSMUSG00000002769	ENSMUSG00000002769	Gnmt	14711	glycine N-methyltransferase [Source:MGI Symbol;Acc:MGI:1202304]	-0.274127356	4.0968071	-1.421353511	0.176589013	0.573100381	-5.629144432	-0.274127356	-1.421353511	0.176589013	0.573100381	-5.629144432	4.009079442	4.3042237	4.493730257	3.883822056	4.509666099	4.128539745	4.690428474	3.608347683	4.237779793	3.574782989	3.671859874
ENSMUSG00000002771	ENSMUSG00000002771	Grin2d	14814	glutamate receptor, ionotropic, NMDA2D (epsilon 4) [Source:MGI Symbol;Acc:MGI:95823]	0.528878322	-0.510210961	0.988468357	0.339304356	0.714826756	-4.996198596	0.528878322	0.988468357	0.339304356	0.714826756	-4.996198596	-0.676219521	-0.953694686	-0.81988523	-1.386496513	0.335578107	-0.986184698	-1.45039879	0.158515978	-0.307412195	0.722569141	0.987956362
ENSMUSG00000002778	ENSMUSG00000002778	Kdelr1	68137	KDEL (Lys-Asp-Glu-Leu) endoplasmic reticulum protein retention receptor 1 [Source:MGI Symbol;Acc:MGI:1915387]	0.048860429	6.382976023	0.653772993	0.523600913	0.822590005	-6.623740843	0.048860429	0.653772993	0.523600913	0.822590005	-6.623740843	6.217778495	6.352211316	6.366222521	6.430700896	6.419187997	6.380696802	6.463044169	6.368791233	6.253027351	6.408264471	6.562238796
ENSMUSG00000002781	ENSMUSG00000002781	Tmem143	70209	transmembrane protein 143 [Source:MGI Symbol;Acc:MGI:1917459]	-0.108903198	4.869903481	-1.285932057	0.218837497	0.615869872	-5.936834746	-0.108903198	-1.285932057	0.218837497	0.615869872	-5.936834746	4.824994371	4.852572636	5.015138658	4.928146082	5.029528383	4.910072341	4.781605122	4.936582297	4.960735614	4.663825978	4.692691669
ENSMUSG00000002791	ENSMUSG00000002791	Pdxk-ps	NA	pyridoxal (pyridoxine, vitamin B6) kinase, pseudogene [Source:MGI Symbol;Acc:MGI:1933201]	-1.093761813	-2.179886031	-2.084609757	0.05543589	0.410354612	-3.866479629	-1.093761813	-2.084609757	0.05543589	0.410354612	-3.866479629	-1.406578268	-1.542503918	-1.750296546	-1.386496513	-1.024742392	-2.750015659	-2.209633752	-1.938744434	-0.967370952	-3.023065886	-2.314887054
ENSMUSG00000002797	ENSMUSG00000002797	Ggct	110175	gamma-glutamyl cyclotransferase [Source:MGI Symbol;Acc:MGI:95700]	-0.5559189	4.651934741	-4.412730345	0.000558058	0.083679332	-0.294084095	-0.5559189	-4.412730345	0.000558058	0.083679332	-0.294084095	4.983603367	4.707258534	5.24175905	4.601850768	5.239885027	4.490393682	4.248492298	4.393772278	4.588459707	4.424528819	4.283256736
ENSMUSG00000002799	ENSMUSG00000002799	Jag2	16450	jagged 2 [Source:MGI Symbol;Acc:MGI:1098270]	-0.001328541	3.346641753	-0.008208791	0.993563479	0.998282609	-6.430506161	-0.001328541	-0.008208791	0.993563479	0.998282609	-6.430506161	3.480282167	3.513052331	3.012018043	3.284664029	3.382225504	2.83489297	3.378220632	3.740108215	3.659595573	3.361123789	3.245325957
ENSMUSG00000002803	ENSMUSG00000002803	Btbd6	399566	BTB (POZ) domain containing 6 [Source:MGI Symbol;Acc:MGI:3026623]	-0.143794637	4.393932487	-1.245165949	0.23302836	0.629343092	-5.907300049	-0.143794637	-1.245165949	0.23302836	0.629343092	-5.907300049	4.237767253	4.486750627	4.468886765	4.348492353	4.792887608	4.049586026	4.36314415	4.311421461	4.550153359	4.354457694	4.40733829
ENSMUSG00000002804	ENSMUSG00000002804	Nudt14	66174	nudix (nucleoside diphosphate linked moiety X)-type motif 14 [Source:MGI Symbol;Acc:MGI:1913424]	0.0749718	3.804468988	0.470766397	0.64488622	0.879251224	-6.432178803	0.0749718	0.470766397	0.64488622	0.879251224	-6.432178803	3.753897108	3.836797917	3.913351417	3.676588302	3.691971435	3.858449263	3.910691028	3.542483266	3.469845752	3.730428012	4.521588015
ENSMUSG00000002808	ENSMUSG00000002808	Epdr1	105298	ependymin related protein 1 (zebrafish) [Source:MGI Symbol;Acc:MGI:2145369]	-0.536151312	3.599782965	-4.111410456	0.001008825	0.105823124	-0.726324474	-0.536151312	-4.111410456	0.001008825	0.105823124	-0.726324474	3.911161512	3.581374412	3.988690516	3.783922957	4.215854137	3.539533078	3.129424916	3.463332897	3.217195756	3.508214902	3.324949677
ENSMUSG00000002812	ENSMUSG00000002812	Flii	14248	flightless I actin binding protein [Source:MGI Symbol;Acc:MGI:1342286]	-0.014596477	6.836010661	-0.194973766	0.848148087	0.958211967	-6.815097234	-0.014596477	-0.194973766	0.848148087	0.958211967	-6.815097234	6.94649528	6.850946755	6.716825203	6.830849209	6.879575823	6.773214596	6.692870271	6.835047354	6.964005984	6.926481383	6.78668518
ENSMUSG00000002814	ENSMUSG00000002814	Top3a	21975	topoisomerase (DNA) III alpha [Source:MGI Symbol;Acc:MGI:1197527]	0.080260594	3.586156245	0.769902332	0.453850703	0.787745021	-6.188061831	0.080260594	0.769902332	0.453850703	0.787745021	-6.188061831	3.480282167	3.618429801	3.569835311	3.386271547	3.646789563	3.469895746	3.673122988	3.626626697	3.717677548	3.497417584	3.826914276
ENSMUSG00000002820	ENSMUSG00000002820	Atg4d	235040	autophagy related 4D, cysteine peptidase [Source:MGI Symbol;Acc:MGI:2444308]	-0.103877676	5.476085238	-0.981496092	0.342613262	0.716028423	-6.332485615	-0.103877676	-0.981496092	0.342613262	0.716028423	-6.332485615	5.410937877	5.572210073	5.686290618	5.334884568	5.659352389	5.319371398	5.586622713	5.519278395	5.570793709	5.523329641	5.071646502
ENSMUSG00000002825	ENSMUSG00000002825	Qtrt1	60507	queuine tRNA-ribosyltransferase catalytic subunit 1 [Source:MGI Symbol;Acc:MGI:1931441]	0.067851017	2.206184113	0.40018556	0.694916005	0.899503798	-6.040444626	0.067851017	0.40018556	0.694916005	0.899503798	-6.040444626	2.410906883	2.016462123	2.154235465	2.241219634	2.153702423	2.42064142	1.943796772	2.025310282	1.998956161	2.405499985	2.667956983
ENSMUSG00000002831	ENSMUSG00000002831	Plin4	57435	perilipin 4 [Source:MGI Symbol;Acc:MGI:1929709]	0.003400029	3.623841662	0.014825174	0.988375882	0.996075767	-6.503918811	0.003400029	0.014825174	0.988375882	0.996075767	-6.503918811	3.327894566	3.6664014	3.204897147	4.192031735	3.783875305	3.579757117	2.805606242	4.25378776	3.479470421	4.061334368	3.573404974
ENSMUSG00000002833	ENSMUSG00000002833	Hdgfl2	15193	HDGF like 2 [Source:MGI Symbol;Acc:MGI:1194492]	0.026648562	5.325551271	0.216440529	0.831692227	0.952817762	-6.7880731	0.026648562	0.216440529	0.831692227	0.952817762	-6.7880731	5.290106479	5.125674385	5.192532224	5.24456671	5.698255485	5.134824309	5.172998774	5.172591752	5.428983363	5.463561549	5.676678442
ENSMUSG00000002835	ENSMUSG00000002835	Chaf1a	27221	chromatin assembly factor 1, subunit A (p150) [Source:MGI Symbol;Acc:MGI:1351331]	0.164554704	2.392192238	0.540658947	0.597038532	0.858217756	-6.019850456	0.164554704	0.540658947	0.597038532	0.858217756	-6.019850456	2.332969306	2.179625184	2.191157773	2.216907177	2.626767909	2.052631379	2.223635316	2.254165002	1.873172436	2.599732392	3.919601352
ENSMUSG00000002844	ENSMUSG00000002844	Adprh	11544	ADP-ribosylarginine hydrolase [Source:MGI Symbol;Acc:MGI:1098234]	-0.125973479	4.403210471	-1.43590011	0.172478564	0.570001405	-5.670352544	-0.125973479	-1.43590011	0.172478564	0.570001405	-5.670352544	4.473964211	4.484522253	4.505993395	4.484549966	4.442511982	4.245680282	4.386570303	4.280008207	4.18287304	4.594591023	4.391243702
ENSMUSG00000002845	ENSMUSG00000002845	Tmem39a	67846	transmembrane protein 39a [Source:MGI Symbol;Acc:MGI:1915096]	0.128290319	3.549928089	0.98014211	0.343258477	0.716567928	-5.996229201	0.128290319	0.98014211	0.343258477	0.716567928	-5.996229201	3.699722645	3.642614981	3.522331416	3.429230883	3.181419371	3.896103827	3.802608452	3.518212014	3.440580387	3.511796125	3.472114569
ENSMUSG00000002846	ENSMUSG00000002846	Timmdc1	76916	translocase of inner mitochondrial membrane domain containing 1 [Source:MGI Symbol;Acc:MGI:1922139]	-0.025657932	4.739597416	-0.24655837	0.808743465	0.943437246	-6.70987557	-0.025657932	-0.24655837	0.808743465	0.943437246	-6.70987557	4.560104639	4.720574282	4.924855358	4.657108294	4.917323356	4.760612358	4.741791779	4.521367401	4.75818896	4.5844234	5.018750269
ENSMUSG00000002847	ENSMUSG00000002847	Pla1a	85031	phospholipase A1 member A [Source:MGI Symbol;Acc:MGI:1934677]	0.37260797	4.774738995	3.309311174	0.005020153	0.189732266	-2.466340976	0.37260797	3.309311174	0.005020153	0.189732266	-2.466340976	4.211389148	4.678304082	4.561098821	4.549268798	4.861728851	4.75769318	4.914679557	4.855596377	4.986276968	5.08634841	5.0888562
ENSMUSG00000002870	ENSMUSG00000002870	Mcm2	17216	minichromosome maintenance complex component 2 [Source:MGI Symbol;Acc:MGI:105380]	0.089358677	4.170114458	0.532117335	0.602789571	0.861862545	-6.48400415	0.089358677	0.532117335	0.602789571	0.861862545	-6.48400415	4.254305636	3.847241666	3.978165682	4.154120616	4.357195906	4.073259581	4.105231073	4.147032992	3.987613424	4.036687062	4.97468238
ENSMUSG00000002871	ENSMUSG00000002871	Tpra1	24100	transmembrane protein, adipocyte asscociated 1 [Source:MGI Symbol;Acc:MGI:1345190]	0.131625648	4.854459793	1.622766285	0.126404913	0.518284343	-5.482276056	0.131625648	1.622766285	0.126404913	0.518284343	-5.482276056	4.909463962	4.767151699	4.770765701	4.905505705	4.58664978	4.959182374	4.955282977	4.940240668	4.904687442	4.938522385	4.78884935
ENSMUSG00000002881	ENSMUSG00000002881	Nab1	17936	Ngfi-A binding protein 1 [Source:MGI Symbol;Acc:MGI:107564]	-0.116900044	6.030547224	-1.369999891	0.191749776	0.589094188	-5.914379274	-0.116900044	-1.369999891	0.191749776	0.589094188	-5.914379274	6.024715043	6.083656995	6.209332642	6.094444994	6.064020348	6.085955039	6.075649075	6.036767942	6.106220449	5.862479116	5.704857412
ENSMUSG00000002885	ENSMUSG00000002885	Adgre5	26364	adhesion G protein-coupled receptor E5 [Source:MGI Symbol;Acc:MGI:1347095]	0.174422758	5.7316723	2.063031716	0.057698843	0.414670097	-4.869849961	0.174422758	2.063031716	0.057698843	0.414670097	-4.869849961	5.713102723	5.812342871	5.711925385	5.497624265	5.455233103	5.782014142	5.957217922	5.849082731	5.661312618	5.806718609	5.81668253
ENSMUSG00000002897	ENSMUSG00000002897	Il17ra	16172	interleukin 17 receptor A [Source:MGI Symbol;Acc:MGI:107399]	-0.309924681	4.780572907	-3.044453888	0.008545502	0.238716746	-2.992415346	-0.309924681	-3.044453888	0.008545502	0.238716746	-2.992415346	5.131613713	4.981423028	4.944811775	4.839358482	4.853798317	4.526856878	4.52904702	4.808336474	4.825771037	4.806244788	4.367935431
ENSMUSG00000002900	ENSMUSG00000002900	Lamb1	16777	laminin B1 [Source:MGI Symbol;Acc:MGI:96743]	0.168674556	8.162415562	1.943733922	0.071811134	0.434783118	-5.002927068	0.168674556	1.943733922	0.071811134	0.434783118	-5.002927068	8.190351356	8.198612881	7.811823095	8.184365303	7.967105378	8.259626261	8.267608761	8.236849453	8.226592334	8.294225109	8.152163965
ENSMUSG00000002908	ENSMUSG00000002908	Kcnn1	84036	potassium intermediate/small conductance calcium-activated channel, subfamily N, member 1 [Source:MGI Symbol;Acc:MGI:1933993]	0.517098415	2.906599972	3.038275592	0.008651939	0.23925071	-2.646688317	0.517098415	3.038275592	0.008651939	0.23925071	-2.646688317	2.686338031	2.761202385	2.637067648	2.874846125	2.300959079	2.941639701	2.902680734	3.013485533	3.354284925	3.625249657	2.982267146
ENSMUSG00000002910	ENSMUSG00000002910	Arrdc2	70807	arrestin domain containing 2 [Source:MGI Symbol;Acc:MGI:1918057]	-0.172421313	3.08392651	-1.032887477	0.318757396	0.701173838	-5.830522331	-0.172421313	-1.032887477	0.318757396	0.701173838	-5.830522331	3.147404857	3.201928948	2.748609116	3.516481363	3.283346496	2.873159255	2.693199609	3.346884707	3.369893468	3.138301184	2.69817537
ENSMUSG00000002944	ENSMUSG00000002944	Cd36	12491	CD36 molecule [Source:MGI Symbol;Acc:MGI:107899]	-0.066786402	9.003267225	-0.380711057	0.70899633	0.905232353	-6.64346853	-0.066786402	-0.380711057	0.70899633	0.905232353	-6.64346853	8.890877333	8.914529639	9.310584999	9.035412527	9.048360756	9.411031571	9.307891244	9.34458353	8.614915828	8.440558902	8.718762377
ENSMUSG00000002948	ENSMUSG00000002948	Map2k7	26400	mitogen-activated protein kinase kinase 7 [Source:MGI Symbol;Acc:MGI:1346871]	-0.196172851	4.228422057	-1.665208982	0.117552496	0.508830981	-5.317694116	-0.196172851	-1.665208982	0.117552496	0.508830981	-5.317694116	4.233006968	4.36120366	4.329559778	4.259049223	4.504609929	3.893446566	4.166660982	3.872370924	4.107289101	4.342441008	4.485223328
ENSMUSG00000002949	ENSMUSG00000002949	Timm44	21856	translocase of inner mitochondrial membrane 44 [Source:MGI Symbol;Acc:MGI:1343262]	0.034713413	5.944624056	0.445217525	0.662807501	0.884995566	-6.741047116	0.034713413	0.445217525	0.662807501	0.884995566	-6.741047116	5.873869746	5.839623778	5.99637462	5.84761424	6.076568073	6.077785821	6.074848146	5.835395834	6.003230046	5.924249224	5.854069471
ENSMUSG00000002957	ENSMUSG00000002957	Ap2a2	11772	adaptor-related protein complex 2, alpha 2 subunit [Source:MGI Symbol;Acc:MGI:101920]	0.076620581	8.138970048	0.769019237	0.454358416	0.787872136	-6.465644302	0.076620581	0.769019237	0.454358416	0.787872136	-6.465644302	8.096506498	8.209447635	8.137020847	8.032006947	8.012188547	8.349375146	8.456398376	8.203940735	8.10128537	8.00205457	7.931248227
ENSMUSG00000002963	ENSMUSG00000002963	Pnkp	59047	polynucleotide kinase 3'- phosphatase [Source:MGI Symbol;Acc:MGI:1891698]	0.088462065	4.737950257	1.14808591	0.269719651	0.66000755	-6.074839358	0.088462065	1.14808591	0.269719651	0.66000755	-6.074839358	4.678628304	4.797986645	4.697805489	4.541947716	4.739370179	4.734124641	4.816521279	4.736516116	4.821993319	4.891187844	4.690814324
ENSMUSG00000002968	ENSMUSG00000002968	Med25	75613	mediator complex subunit 25 [Source:MGI Symbol;Acc:MGI:1922863]	0.04991829	6.212130903	0.560364994	0.583876946	0.852455894	-6.683289531	0.04991829	0.560364994	0.583876946	0.852455894	-6.683289531	6.233950773	6.282094517	6.100323439	6.009413654	6.303617542	6.21287079	6.26450831	6.390347425	6.36565329	6.20427612	5.97701344
ENSMUSG00000002980	ENSMUSG00000002980	Bcam	57278	basal cell adhesion molecule [Source:MGI Symbol;Acc:MGI:1929940]	0.2947193	7.647270224	2.565150217	0.02211946	0.314419314	-3.945362028	0.2947193	2.565150217	0.02211946	0.314419314	-3.945362028	7.554160533	7.544463541	7.317053355	7.390274102	7.629760075	7.632222795	7.775350809	7.578246464	7.538821222	8.051179795	8.112393852
ENSMUSG00000002981	ENSMUSG00000002981	Clptm1	56457	cleft lip and palate associated transmembrane protein 1 [Source:MGI Symbol;Acc:MGI:1927155]	-0.088757441	7.653188129	-0.903888729	0.380983863	0.741198748	-6.377703749	-0.088757441	-0.903888729	0.380983863	0.741198748	-6.377703749	7.672714534	7.807278624	7.730808981	7.539873955	7.76470172	7.680226117	7.73839998	7.848808235	7.570687725	7.533924436	7.301569077
ENSMUSG00000002983	ENSMUSG00000002983	Relb	19698	avian reticuloendotheliosis viral (v-rel) oncogene related B [Source:MGI Symbol;Acc:MGI:103289]	0.114421053	3.52504472	0.456174069	0.655094974	0.881824343	-6.368185987	0.114421053	0.456174069	0.655094974	0.881824343	-6.368185987	4.011861139	3.223468496	3.458141326	3.626707381	3.103299908	3.115887885	3.259179308	3.406283383	3.13432484	4.376231648	4.130970144
ENSMUSG00000002984	ENSMUSG00000002984	Tomm40	53333	translocase of outer mitochondrial membrane 40 [Source:MGI Symbol;Acc:MGI:1858259]	0.08176538	5.696052767	0.846378942	0.411239086	0.761648282	-6.467225468	0.08176538	0.846378942	0.411239086	0.761648282	-6.467225468	5.634964354	5.589938684	5.721422195	5.500144957	5.814498931	5.668476628	5.752073666	5.572107867	5.748477443	5.5951397	6.074546249
ENSMUSG00000002985	ENSMUSG00000002985	Apoe	11816	apolipoprotein E [Source:MGI Symbol;Acc:MGI:88057]	0.241363882	8.904256052	0.803934354	0.434556061	0.776471493	-6.393944604	0.241363882	0.803934354	0.434556061	0.776471493	-6.393944604	8.980848245	8.689253423	8.864475256	8.971453407	8.332259792	8.394120211	8.522801155	8.416169809	8.778203155	9.72696331	10.27201953
ENSMUSG00000002996	ENSMUSG00000002996	Hbp1	73389	high mobility group box transcription factor 1 [Source:MGI Symbol;Acc:MGI:894659]	-0.246319152	6.478082915	-2.315091532	0.035893499	0.364907633	-4.440436878	-0.246319152	-2.315091532	0.035893499	0.364907633	-4.440436878	6.529656065	6.611072117	6.59353359	6.678939694	6.651176733	6.579765311	6.156607996	6.682864635	6.330852937	6.400558135	6.05278547
ENSMUSG00000002997	ENSMUSG00000002997	Prkar2b	19088	protein kinase, cAMP dependent regulatory, type II beta [Source:MGI Symbol;Acc:MGI:97760]	0.074333435	3.052476124	0.224238547	0.825734206	0.950210099	-6.326068836	0.074333435	0.224238547	0.825734206	0.950210099	-6.326068836	3.596025522	2.654242171	2.65479926	4.144485105	2.229208757	2.956991708	2.642208291	3.612939194	2.3739872	3.760843282	3.054124545
ENSMUSG00000003031	ENSMUSG00000003031	Cdkn1b	12576	cyclin-dependent kinase inhibitor 1B [Source:MGI Symbol;Acc:MGI:104565]	-0.162002634	5.577527565	-2.225324835	0.042578436	0.383623468	-4.586567093	-0.162002634	-2.225324835	0.042578436	0.383623468	-4.586567093	5.614063775	5.649830341	5.761867613	5.725828832	5.588640807	5.596782122	5.426326652	5.518054952	5.623832133	5.485582952	5.378498595
ENSMUSG00000003032	ENSMUSG00000003032	Klf4	16600	Kruppel-like factor 4 (gut) [Source:MGI Symbol;Acc:MGI:1342287]	0.034817916	4.005897776	0.187229875	0.854102831	0.960285946	-6.57799423	0.034817916	0.187229875	0.854102831	0.960285946	-6.57799423	3.997898708	4.065703908	4.002605244	4.058166292	3.849154242	3.396725862	3.866944835	3.979365608	3.815913528	4.496785178	4.585628698
ENSMUSG00000003033	ENSMUSG00000003033	Ap1m1	11767	adaptor-related protein complex AP-1, mu subunit 1 [Source:MGI Symbol;Acc:MGI:102776]	-0.118022645	5.372372316	-1.463529829	0.164889375	0.560869835	-5.763219716	-0.118022645	-1.463529829	0.164889375	0.560869835	-5.763219716	5.360542802	5.593044772	5.389395783	5.368382517	5.476047798	5.211498401	5.348936267	5.463169745	5.278606395	5.446822063	5.178667212
ENSMUSG00000003037	ENSMUSG00000003037	Rab8a	17274	RAB8A, member RAS oncogene family [Source:MGI Symbol;Acc:MGI:96960]	0.073135397	6.374907248	0.943001683	0.361292308	0.72570959	-6.390352519	0.073135397	0.943001683	0.361292308	0.72570959	-6.390352519	6.255235614	6.256203352	6.442853273	6.318066291	6.407497096	6.478352017	6.609602634	6.321184815	6.399633931	6.345429438	6.299407295
ENSMUSG00000003038	ENSMUSG00000003038	Hmgn2	15331	high mobility group nucleosomal binding domain 2 [Source:MGI Symbol;Acc:MGI:96136]	-0.261581423	4.893074229	-2.038392923	0.060386446	0.418085039	-4.843371547	-0.261581423	-2.038392923	0.060386446	0.418085039	-4.843371547	4.862463453	4.711075591	5.309091359	5.144996921	5.19350875	5.168184816	4.650131576	4.538363062	4.781718326	4.772309609	4.718721178
ENSMUSG00000003039	ENSMUSG00000003039	Fam32a	67922	family with sequence similarity 32, member A [Source:MGI Symbol;Acc:MGI:1915172]	-0.007281004	6.525411333	-0.095784949	0.925016673	0.980966477	-6.83920921	-0.007281004	-0.095784949	0.925016673	0.980966477	-6.83920921	6.477784089	6.524244978	6.691278127	6.537631092	6.416947092	6.6593453	6.458752758	6.599718616	6.533284765	6.501273295	6.387812834
ENSMUSG00000003051	ENSMUSG00000003051	Elf3	13710	E74-like factor 3 [Source:MGI Symbol;Acc:MGI:1101781]	0.395110844	5.140830109	2.504031898	0.024922693	0.326601898	-4.047582241	0.395110844	2.504031898	0.024922693	0.326601898	-4.047582241	5.101896706	4.741253839	4.699942094	5.141771876	4.962274586	5.144913709	5.1366178	5.097584861	5.006389396	5.68432179	5.854908015
ENSMUSG00000003062	ENSMUSG00000003062	Stard3nl	76205	STARD3 N-terminal like [Source:MGI Symbol;Acc:MGI:1923455]	-0.028797715	4.70815796	-0.234750089	0.81772056	0.94692483	-6.708049018	-0.028797715	-0.234750089	0.81772056	0.94692483	-6.708049018	4.507858121	4.652731405	4.935774883	4.772119364	4.785958235	4.985621648	4.963960603	4.545586069	4.375594621	4.523640114	4.771190168
ENSMUSG00000003068	ENSMUSG00000003068	Stk11	20869	serine/threonine kinase 11 [Source:MGI Symbol;Acc:MGI:1341870]	0.025428523	6.572159471	0.307551792	0.762843469	0.926340822	-6.793239535	0.025428523	0.307551792	0.762843469	0.926340822	-6.793239535	6.467688701	6.52641288	6.725765728	6.467232019	6.607824908	6.575627273	6.595152083	6.488558195	6.772755464	6.664208148	6.410804696
ENSMUSG00000003070	ENSMUSG00000003070	Efna2	13637	ephrin A2 [Source:MGI Symbol;Acc:MGI:102707]	0.594843578	-0.68473101	1.207671699	0.246709008	0.640623	-4.784054457	0.594843578	1.207671699	0.246709008	0.640623	-4.784054457	-0.300001951	-0.860105161	-0.81988523	-0.690781072	-1.590275303	-0.36070932	-0.108718001	0.797570208	-0.683432537	0.19040553	-1.728006616
ENSMUSG00000003072	ENSMUSG00000003072	Atp5d	66043	ATP synthase, H+ transporting, mitochondrial F1 complex, delta subunit [Source:MGI Symbol;Acc:MGI:1913293]	-0.033003007	7.849597434	-0.37497652	0.71316384	0.905966718	-6.713227327	-0.033003007	-0.37497652	0.71316384	0.905966718	-6.713227327	7.770606684	7.836839824	8.05718532	7.820377312	7.848401827	7.927552284	7.965381403	7.651209059	7.6751528	7.84607359	7.950205409
ENSMUSG00000003099	ENSMUSG00000003099	Ppp5c	19060	protein phosphatase 5, catalytic subunit [Source:MGI Symbol;Acc:MGI:102666]	0.00323285	6.282404378	0.045879721	0.964038728	0.990081335	-6.846243083	0.00323285	0.045879721	0.964038728	0.990081335	-6.846243083	6.276789307	6.328801634	6.237552838	6.189654633	6.376003943	6.254882393	6.435231132	6.213444323	6.307402595	6.199842767	6.296941124
ENSMUSG00000003119	ENSMUSG00000003119	Cdk12	69131	cyclin-dependent kinase 12 [Source:MGI Symbol;Acc:MGI:1098802]	-0.114602551	5.340548681	-0.997363443	0.335115953	0.712047808	-6.306740851	-0.114602551	-0.997363443	0.335115953	0.712047808	-6.306740851	5.421436828	5.493503228	5.392041165	5.421210463	5.290703375	5.337080332	5.457386269	5.479604273	5.442578728	5.251816547	4.7782798
ENSMUSG00000003123	ENSMUSG00000003123	Lipe	16890	lipase, hormone sensitive [Source:MGI Symbol;Acc:MGI:96790]	0.17425322	5.158917749	0.906852788	0.379466456	0.740605097	-6.372469836	0.17425322	0.906852788	0.379466456	0.740605097	-6.372469836	5.290106479	5.106964375	4.952000753	5.418547883	4.589836291	5.247319366	5.043075971	5.736821741	5.073065316	5.669969274	4.643068716
ENSMUSG00000003131	ENSMUSG00000003131	Pafah1b2	18475	platelet-activating factor acetylhydrolase, isoform 1b, subunit 2 [Source:MGI Symbol;Acc:MGI:108415]	0.040685609	6.127393952	0.504429225	0.621619302	0.87095858	-6.714019304	0.040685609	0.504429225	0.621619302	0.87095858	-6.714019304	6.07811327	6.077756153	6.217558569	6.294299102	5.864032606	6.187606157	6.163405068	6.118959095	6.164809935	6.067400478	6.178683186
ENSMUSG00000003134	ENSMUSG00000003134	Tbc1d8	54610	TBC1 domain family, member 8 [Source:MGI Symbol;Acc:MGI:1927225]	-0.00956499	3.197000291	-0.052074089	0.959187895	0.989157706	-6.390425307	-0.00956499	-0.052074089	0.959187895	0.989157706	-6.390425307	3.58859159	3.094980582	3.137131653	3.084213076	3.160140405	2.99714923	2.75049741	3.411563935	3.109746002	3.854074944	3.065760365
ENSMUSG00000003135	ENSMUSG00000003135	Cnot11	52846	CCR4-NOT transcription complex, subunit 11 [Source:MGI Symbol;Acc:MGI:106580]	-0.148836485	5.081371229	-2.054332041	0.058634998	0.415663697	-4.838771823	-0.148836485	-2.054332041	0.058634998	0.415663697	-4.838771823	5.067549563	5.239729703	5.249073274	5.079085073	5.186158769	5.076278652	5.056120682	5.07113417	5.016341433	4.970105422	4.906757951
ENSMUSG00000003153	ENSMUSG00000003153	Slc2a3	20527	solute carrier family 2 (facilitated glucose transporter), member 3 [Source:MGI Symbol;Acc:MGI:95757]	0.101656062	1.344889799	0.340538314	0.738387033	0.915607253	-5.834554724	0.101656062	0.340538314	0.738387033	0.915607253	-5.834554724	1.63774021	1.637656327	1.175615627	1.18821043	0.945613606	1.324693213	2.025654108	1.685042685	1.546828161	1.718235377	0.234196208
ENSMUSG00000003154	ENSMUSG00000003154	Foxj2	60611	forkhead box J2 [Source:MGI Symbol;Acc:MGI:1926805]	-0.058603252	4.88466531	-0.797899765	0.437938709	0.778592868	-6.43515702	-0.058603252	-0.797899765	0.437938709	0.778592868	-6.43515702	5.026874677	4.906833499	4.889721311	4.817291818	4.943714816	4.830347071	4.872900214	4.895715775	4.941713651	4.899413428	4.73338701
ENSMUSG00000003161	ENSMUSG00000003161	Sri	109552	sorcin [Source:MGI Symbol;Acc:MGI:98419]	0.073804191	6.789092556	0.836825132	0.416414682	0.764928332	-6.47556372	0.073804191	0.836825132	0.416414682	0.764928332	-6.47556372	6.710477267	6.651360531	6.831379821	6.892590103	6.656885107	6.891457005	6.899684736	6.654194042	6.6540044	6.800015638	7.045099747
ENSMUSG00000003166	ENSMUSG00000003166	Dgcr2	13356	DiGeorge syndrome critical region gene 2 [Source:MGI Symbol;Acc:MGI:892866]	-0.088355529	5.761189178	-1.103746669	0.287875107	0.67312192	-6.222044397	-0.088355529	-1.103746669	0.287875107	0.67312192	-6.222044397	5.722472905	5.749702686	5.795226729	5.780767823	6.004374653	5.795598095	5.739998942	5.817605417	5.507522212	5.716490235	5.757823852
ENSMUSG00000003184	ENSMUSG00000003184	Irf3	54131	interferon regulatory factor 3 [Source:MGI Symbol;Acc:MGI:1859179]	0.1510592	5.443489777	2.050459343	0.059056203	0.416480462	-4.874973334	0.1510592	2.050459343	0.059056203	0.416480462	-4.874973334	5.378974665	5.305586935	5.442679641	5.351730764	5.337898488	5.504893255	5.452461447	5.404790331	5.548105651	5.460785088	5.708573363
ENSMUSG00000003190	ENSMUSG00000003190	Bcl2l12	75736	BCL2-like 12 (proline rich) [Source:MGI Symbol;Acc:MGI:1922986]	0.186970876	2.563888203	1.023647905	0.322955531	0.703704257	-5.694036727	0.186970876	1.023647905	0.322955531	0.703704257	-5.694036727	2.444238763	2.275541489	2.426119058	2.216907177	2.917963898	2.594313623	2.758500159	2.502013104	2.628755137	2.358540762	3.214296409
ENSMUSG00000003198	ENSMUSG00000003198	Zfp959	224893	zinc finger protein 959 [Source:MGI Symbol;Acc:MGI:2385058]	-0.197573577	2.674580489	-1.277937359	0.221565094	0.618489092	-5.457933322	-0.197573577	-1.277937359	0.221565094	0.618489092	-5.457933322	2.881472075	2.825998328	2.844436676	2.648151041	2.740094788	2.731563809	2.880851664	2.788439071	2.679741405	2.487812391	2.036351899
ENSMUSG00000003199	ENSMUSG00000003199	Mpnd	68047	MPN domain containing [Source:MGI Symbol;Acc:MGI:1915297]	0.237528292	5.212818808	2.129422387	0.050995458	0.405247939	-4.721276181	0.237528292	2.129422387	0.050995458	0.405247939	-4.721276181	4.960751451	5.074737805	5.157201451	4.933751094	5.297540797	5.213630318	5.269959903	5.156956179	5.132226467	5.467255205	5.698331378
ENSMUSG00000003200	ENSMUSG00000003200	Sh3gl1	20405	SH3-domain GRB2-like 1 [Source:MGI Symbol;Acc:MGI:700010]	0.1226926	4.724668873	1.166551255	0.262420073	0.651655102	-6.051528265	0.1226926	1.166551255	0.262420073	0.651655102	-6.051528265	4.726829421	4.788985755	4.515729402	4.641208973	4.633723853	4.611753052	4.944800456	4.540774751	4.655797039	5.05109523	4.890492459
ENSMUSG00000003206	ENSMUSG00000003206	Ebi3	50498	Epstein-Barr virus induced gene 3 [Source:MGI Symbol;Acc:MGI:1354171]	0.676482421	-0.116900622	1.088376565	0.294377464	0.679210633	-4.985455039	0.676482421	1.088376565	0.294377464	0.679210633	-4.985455039	0.167355952	-1.403950268	0.144019825	-0.096109047	-0.506315723	0.182620261	0.338346519	-0.384122354	-1.791119909	1.237018435	1.873765242
ENSMUSG00000003208	ENSMUSG00000003208	Yju2	72886	YJU2 splicing factor [Source:MGI Symbol;Acc:MGI:1920136]	0.084080068	3.030226578	0.593068882	0.562369551	0.842244726	-6.163504057	0.084080068	0.593068882	0.562369551	0.842244726	-6.163504057	2.941061906	2.790360433	3.098781572	2.835465011	3.263529038	2.992190245	3.013832188	2.836344512	3.188142412	2.997248552	3.472114569
ENSMUSG00000003226	ENSMUSG00000003226	Ranbp2	19386	RAN binding protein 2 [Source:MGI Symbol;Acc:MGI:894323]	-0.086055479	7.910314889	-0.760853945	0.459069609	0.789909545	-6.483844222	-0.086055479	-0.760853945	0.459069609	0.789909545	-6.483844222	7.951187657	8.022811644	7.855126211	8.048891698	7.913432035	7.989518057	7.992565409	8.147697336	7.951138067	7.688669045	7.455724126
ENSMUSG00000003227	ENSMUSG00000003227	Edar	13608	ectodysplasin-A receptor [Source:MGI Symbol;Acc:MGI:1343498]	0.011757802	-0.035153194	0.032534808	0.974493932	0.992652836	-5.529105228	0.011757802	0.032534808	0.974493932	0.992652836	-5.529105228	-0.245837637	0.143490662	0.039913444	0.495290356	-0.125733395	0.774233824	-0.955532182	0.829482874	-0.446291974	0.078945196	-0.140490824
ENSMUSG00000003228	ENSMUSG00000003228	Grk5	14773	G protein-coupled receptor kinase 5 [Source:MGI Symbol;Acc:MGI:109161]	0.000825954	4.135018645	0.007637602	0.994011339	0.998295988	-6.625834898	0.000825954	0.007637602	0.994011339	0.998295988	-6.625834898	4.254305636	4.278730146	3.814270198	4.07517209	4.24444344	3.991132425	4.105231073	4.21202893	4.020949496	4.35645078	4.177295031
ENSMUSG00000003233	ENSMUSG00000003233	Dvl3	13544	dishevelled segment polarity protein 3 [Source:MGI Symbol;Acc:MGI:108100]	-0.034230964	5.463617659	-0.435393226	0.669756882	0.887499237	-6.724579754	-0.034230964	-0.435393226	0.669756882	0.887499237	-6.724579754	5.564716599	5.59097479	5.38276103	5.486226333	5.389096209	5.319371398	5.494994109	5.442682202	5.638941373	5.369980525	5.43790648
ENSMUSG00000003234	ENSMUSG00000003234	Abcf3	27406	ATP-binding cassette, sub-family F (GCN20), member 3 [Source:MGI Symbol;Acc:MGI:1351656]	0.051486666	5.762513674	0.671448632	0.512603422	0.817104777	-6.605039992	0.051486666	0.671448632	0.512603422	0.817104777	-6.605039992	5.667964334	5.788154358	5.82783189	5.665349547	5.728206154	5.675453952	5.849886466	5.774196407	5.841910705	5.632628471	5.95058368
ENSMUSG00000003235	ENSMUSG00000003235	Eif2b5	224045	eukaryotic translation initiation factor 2B, subunit 5 epsilon [Source:MGI Symbol;Acc:MGI:2446176]	0.105568134	6.067777804	1.345164223	0.199453621	0.598005964	-5.946092017	0.105568134	1.345164223	0.199453621	0.598005964	-5.946092017	5.951263007	6.029659874	6.008492885	5.995188252	6.072017881	6.120451308	6.341113529	6.003058771	5.985608276	6.036034302	6.214405499
ENSMUSG00000003269	ENSMUSG00000003269	Cyth2	19158	cytohesin 2 [Source:MGI Symbol;Acc:MGI:1334255]	0.004340616	5.426299374	0.0472082	0.962998261	0.9897673	-6.819887868	0.004340616	0.0472082	0.962998261	0.9897673	-6.819887868	5.344081502	5.357652145	5.38143041	5.570193511	5.48034665	5.305445909	5.276941091	5.258616819	5.492152768	5.567875629	5.672879314
ENSMUSG00000003271	ENSMUSG00000003271	Sult2b1	54200	sulfotransferase family, cytosolic, 2B, member 1 [Source:MGI Symbol;Acc:MGI:1926342]	0.428728215	0.518017706	1.306214382	0.212037431	0.609193501	-4.905273945	0.428728215	1.306214382	0.212037431	0.609193501	-4.905273945	0.042328188	0.788639158	-0.07229371	0.277488381	0.731494267	0.948195627	-0.230149963	0.551916477	0.632009257	1.321066338	1.275343652
ENSMUSG00000003273	ENSMUSG00000003273	Car11	12348	carbonic anhydrase 11 [Source:MGI Symbol;Acc:MGI:1336193]	0.392198666	1.362482223	1.891709198	0.078893999	0.444124364	-4.320242542	0.392198666	1.891709198	0.078893999	0.444124364	-4.320242542	1.164585658	1.189733684	1.199974611	0.787130562	1.500403228	1.401511128	1.596289676	1.702381011	1.635591282	1.947078805	1.171472165
ENSMUSG00000003279	ENSMUSG00000003279	Dlgap1	224997	DLG associated protein 1 [Source:MGI Symbol;Acc:MGI:1346065]	-0.48191604	0.370543575	-1.158644874	0.265526883	0.654337424	-5.043020219	-0.48191604	-1.158644874	0.265526883	0.654337424	-5.043020219	0.519789084	1.027776273	1.073845915	0.819785191	0.208670789	0.927563458	-0.362750107	0.207912194	-1.321234191	0.19040553	1.480521438
ENSMUSG00000003282	ENSMUSG00000003282	Plag1	56711	pleiomorphic adenoma gene 1 [Source:MGI Symbol;Acc:MGI:1891916]	0.102773688	1.45358116	0.499574826	0.624949602	0.872954822	-5.797904515	0.102773688	0.499574826	0.624949602	0.872954822	-5.797904515	1.563844762	1.520735138	1.35985994	1.598975346	1.096617998	1.722164703	1.631575764	1.685042685	1.329894671	0.992386767	1.77798459
ENSMUSG00000003283	ENSMUSG00000003283	Hck	15162	hemopoietic cell kinase [Source:MGI Symbol;Acc:MGI:96052]	0.246499648	2.351488011	0.793366761	0.440490654	0.780462492	-5.841117833	0.246499648	0.793366761	0.440490654	0.780462492	-5.841117833	2.787201688	2.076874924	2.191157773	2.484669365	1.714057638	1.757664209	2.334858979	2.025310282	2.102241437	3.279443854	3.275702149
ENSMUSG00000003299	ENSMUSG00000003299	Mrpl4	66163	mitochondrial ribosomal protein L4 [Source:MGI Symbol;Acc:MGI:2137210]	-0.084789779	5.816746011	-1.139921541	0.272995899	0.662302825	-6.184677332	-0.084789779	-1.139921541	0.272995899	0.662302825	-6.184677332	5.788037145	5.853504958	5.885289609	5.845633444	5.948996638	5.912419823	5.861079059	5.811626191	5.681258626	5.801607454	5.608704716
ENSMUSG00000003308	ENSMUSG00000003308	Keap1	50868	kelch-like ECH-associated protein 1 [Source:MGI Symbol;Acc:MGI:1858732]	-0.02843109	5.742056645	-0.351166671	0.730567656	0.912649634	-6.774265764	-0.02843109	-0.351166671	0.730567656	0.912649634	-6.774265764	5.809778975	5.780000551	5.918696963	5.62665328	5.660110505	5.741216699	5.736964404	5.839319644	5.641086977	5.856154116	5.56735167
ENSMUSG00000003309	ENSMUSG00000003309	Ap1m2	11768	adaptor protein complex AP-1, mu 2 subunit [Source:MGI Symbol;Acc:MGI:1336974]	0.231025285	4.34388719	2.413864714	0.029686291	0.346980515	-4.09890128	0.231025285	2.413864714	0.029686291	0.346980515	-4.09890128	4.077061767	4.204854172	4.175324874	4.291425569	4.372078739	4.500906115	4.386570303	4.344927949	4.257493196	4.577604955	4.633327008
ENSMUSG00000003316	ENSMUSG00000003316	Glg1	20340	golgi apparatus protein 1 [Source:MGI Symbol;Acc:MGI:104967]	0.005784397	8.53475728	0.074850013	0.941367889	0.984957378	-6.74521065	0.005784397	0.074850013	0.941367889	0.984957378	-6.74521065	8.484506694	8.53481495	8.579069669	8.483079856	8.580303051	8.596375724	8.584031764	8.687480009	8.506265489	8.462584586	8.385938928
ENSMUSG00000003344	ENSMUSG00000003344	Btbd2	208198	BTB (POZ) domain containing 2 [Source:MGI Symbol;Acc:MGI:1933831]	-0.006487904	5.833175967	-0.075851046	0.940585348	0.98456203	-6.839490221	-0.006487904	-0.075851046	0.940585348	0.98456203	-6.839490221	5.779900732	5.838751753	5.990277101	5.624344381	5.953951162	5.884591058	5.954607929	5.865529838	5.876924995	5.776520965	5.63335032
ENSMUSG00000003345	ENSMUSG00000003345	Csnk1g2	103236	casein kinase 1, gamma 2 [Source:MGI Symbol;Acc:MGI:1920014]	0.100618226	6.520290026	1.374183688	0.190476127	0.587898696	-5.906680895	0.100618226	1.374183688	0.190476127	0.587898696	-5.906680895	6.441105222	6.471775962	6.520462002	6.35682835	6.540663964	6.574383544	6.508239879	6.449944082	6.515267495	6.61510919	6.737972198
ENSMUSG00000003346	ENSMUSG00000003346	Abhd17a	216169	abhydrolase domain containing 17A [Source:MGI Symbol;Acc:MGI:106388]	0.008267451	5.740391642	0.114521943	0.910411625	0.975784638	-6.832100514	0.008267451	0.114521943	0.910411625	0.975784638	-6.832100514	5.76596264	5.815892112	5.830759779	5.656337477	5.616249237	5.737517338	5.810014095	5.83342992	5.713221482	5.62272633	5.756926919
ENSMUSG00000003348	ENSMUSG00000003348	Mob3a	208228	MOB kinase activator 3A [Source:MGI Symbol;Acc:MGI:3050117]	0.042513016	3.788839475	0.258234797	0.799893939	0.94007627	-6.509527569	0.042513016	0.258234797	0.799893939	0.94007627	-6.509527569	3.980963441	3.826278014	3.560458842	3.840716165	3.674068125	3.46632406	3.660366055	3.658068067	3.625324879	4.441527451	4.000642101
ENSMUSG00000003352	ENSMUSG00000003352	Cacnb3	12297	calcium channel, voltage-dependent, beta 3 subunit [Source:MGI Symbol;Acc:MGI:103307]	0.459882515	3.930697522	2.976712822	0.009786573	0.247879358	-2.965840681	0.459882515	2.976712822	0.009786573	0.247879358	-2.965840681	3.822047344	3.833299799	3.541521079	3.589315517	3.655939846	3.888117316	3.935610172	3.880010121	4.034071193	4.592901387	4.517357087
ENSMUSG00000003354	ENSMUSG00000003354	Ccdc65	105833	coiled-coil domain containing 65 [Source:MGI Symbol;Acc:MGI:2146001]	1.007148348	-0.536145773	2.527945333	0.023787545	0.321757846	-3.23374306	1.007148348	2.527945333	0.023787545	0.321757846	-3.23374306	-0.53961928	-1.403950268	-0.55241384	-0.517612296	-1.479258668	0.377763082	-0.955532182	-0.117547591	-0.064289339	0.078945196	0.497394566
ENSMUSG00000003355	ENSMUSG00000003355	Fkbp11	66120	FK506 binding protein 11 [Source:MGI Symbol;Acc:MGI:1913370]	0.961834791	1.573380426	3.986496276	0.001292388	0.115700513	-0.777837383	0.961834791	3.986496276	0.001292388	0.115700513	-0.777837383	1.31631143	0.845311006	1.423305954	1.418860333	0.479963049	1.502616192	2.223635316	1.834060924	2.175125096	2.068769003	2.305334881
ENSMUSG00000003360	ENSMUSG00000003360	Ddx23	74351	DEAD (Asp-Glu-Ala-Asp) box polypeptide 23 [Source:MGI Symbol;Acc:MGI:1921601]	-0.013627417	6.411115822	-0.196071967	0.847304382	0.957820692	-6.825834992	-0.013627417	-0.196071967	0.847304382	0.957820692	-6.825834992	6.410864823	6.416157774	6.360831096	6.407390104	6.503129693	6.301229015	6.351732485	6.381629031	6.565837256	6.444317713	6.388392119
ENSMUSG00000003363	ENSMUSG00000003363	Pld3	18807	phospholipase D family, member 3 [Source:MGI Symbol;Acc:MGI:1333782]	0.155672803	5.981110282	1.900343073	0.077676595	0.442832406	-5.144001946	0.155672803	1.900343073	0.077676595	0.442832406	-5.144001946	5.965681868	6.00344124	5.856846774	5.744020838	5.915101029	6.128948018	6.18360623	6.074708954	5.955751739	6.135140897	5.841432469
ENSMUSG00000003378	ENSMUSG00000003378	Grik5	14809	glutamate receptor, ionotropic, kainate 5 (gamma 2) [Source:MGI Symbol;Acc:MGI:95818]	0.255522842	3.839409866	1.967867397	0.068725266	0.431586115	-4.757601913	0.255522842	1.967867397	0.068725266	0.431586115	-4.757601913	3.543165153	3.931452418	3.597604528	3.50146266	3.921757767	3.774291103	3.956632126	3.887609081	4.17696993	4.244678367	3.753269243
ENSMUSG00000003379	ENSMUSG00000003379	Cd79a	12518	CD79A antigen (immunoglobulin-associated alpha) [Source:MGI Symbol;Acc:MGI:101774]	-1.114384471	0.897066154	-2.468455207	0.026707873	0.336802014	-3.361427176	-1.114384471	-2.468455207	0.026707873	0.336802014	-3.361427176	2.62225159	1.572008687	1.099969247	0.229684635	1.950562717	0.602648929	1.209406129	0.92119212	0.043455814	0.92951432	-0.808665984
ENSMUSG00000003380	ENSMUSG00000003380	Rabac1	14470	Rab acceptor 1 (prenylated) [Source:MGI Symbol;Acc:MGI:1201692]	-0.024290587	6.648054772	-0.304680031	0.764985518	0.927131279	-6.792107879	-0.024290587	-0.304680031	0.764985518	0.927131279	-6.792107879	6.616286941	6.720213706	6.773211339	6.58113852	6.618395579	6.610832421	6.781935829	6.527382263	6.749575515	6.702318615	6.455164667
ENSMUSG00000003382	ENSMUSG00000003382	Etv3	27049	ets variant 3 [Source:MGI Symbol;Acc:MGI:1350926]	-0.10418285	4.84640413	-1.063181366	0.305270997	0.690875599	-6.184943542	-0.10418285	-1.063181366	0.305270997	0.690875599	-6.184943542	5.047355462	4.898488608	4.889721311	4.92251921	4.778995419	4.883537459	4.584120558	4.773898598	5.085723501	4.871810444	4.601703995
ENSMUSG00000003402	ENSMUSG00000003402	Prkcsh	19089	protein kinase C substrate 80K-H [Source:MGI Symbol;Acc:MGI:107877]	0.214907298	7.252360376	3.204799995	0.006194044	0.206873324	-2.739706705	0.214907298	3.204799995	0.006194044	0.206873324	-2.739706705	7.182678472	7.109583385	7.095978528	7.133252629	7.158927181	7.259165221	7.345843507	7.28002044	7.427934718	7.35010064	7.437646664
ENSMUSG00000003410	ENSMUSG00000003410	Elavl3	15571	ELAV like RNA binding protein 3 [Source:MGI Symbol;Acc:MGI:109157]	-0.818630006	-0.185292395	-1.996191178	0.065257648	0.425849978	-3.960146194	-0.818630006	-1.996191178	0.065257648	0.425849978	-3.960146194	0.167355952	0.845311006	-0.131849232	0.075964781	0.68457453	0.111230624	-1.309884995	-0.117547591	-1.616926681	-0.370621739	0.628710377
ENSMUSG00000003411	ENSMUSG00000003411	Rab3b	69908	RAB3B, member RAS oncogene family [Source:MGI Symbol;Acc:MGI:1917158]	0.228947365	2.121329072	1.59906727	0.131593623	0.524063448	-4.903367382	0.228947365	1.59906727	0.131593623	0.524063448	-4.903367382	1.936024942	2.016462123	2.178955029	2.061743599	1.910346098	2.27308198	1.943796772	2.345282098	2.3739872	2.251227758	2.224590134
ENSMUSG00000003418	ENSMUSG00000003418	St8sia6	241230	ST8 alpha-N-acetyl-neuraminide alpha-2,8-sialyltransferase 6 [Source:MGI Symbol;Acc:MGI:2386797]	-0.344636724	5.761085744	-3.634527359	0.002611075	0.152396604	-1.910160369	-0.344636724	-3.634527359	0.002611075	0.152396604	-1.910160369	5.962090641	5.901063532	5.940546358	6.013830479	5.931520573	5.745643447	5.478131214	5.946884788	5.56966774	5.511751324	5.385479525
ENSMUSG00000003420	ENSMUSG00000003420	Fcgrt	14132	Fc receptor, IgG, alpha chain transporter [Source:MGI Symbol;Acc:MGI:103017]	-0.043716532	7.915160273	-0.494596575	0.628373699	0.873571048	-6.655368535	-0.043716532	-0.494596575	0.628373699	0.873571048	-6.655368535	7.963992238	7.933126696	8.016833362	7.917394677	7.865100634	7.979999841	7.933705076	8.05203717	7.97727304	7.842878389	7.587690042
ENSMUSG00000003421	ENSMUSG00000003421	Nosip	66394	nitric oxide synthase interacting protein [Source:MGI Symbol;Acc:MGI:1913644]	0.144578196	4.913073882	1.776930956	0.09678316	0.472636284	-5.260279529	0.144578196	1.776930956	0.09678316	0.472636284	-5.260279529	4.912444311	4.711075591	4.906470453	4.8030716	4.853798317	4.929658054	4.852482855	4.847826456	5.102949126	5.095923722	5.054229031
ENSMUSG00000003423	ENSMUSG00000003423	Pih1d1	68845	PIH1 domain containing 1 [Source:MGI Symbol;Acc:MGI:1916095]	0.025826622	5.058532854	0.299384518	0.76894066	0.928372022	-6.738058017	0.025826622	0.299384518	0.76894066	0.928372022	-6.738058017	4.892961071	5.058350486	5.093617256	5.011784785	5.177712681	5.087946986	5.043075971	4.958394649	4.986276968	5.026270855	5.331075317
ENSMUSG00000003429	ENSMUSG00000003429	Rps11	27207	ribosomal protein S11 [Source:MGI Symbol;Acc:MGI:1351329]	0.101507469	7.758652851	0.646363431	0.528250628	0.824555033	-6.575184837	0.101507469	0.646363431	0.528250628	0.824555033	-6.575184837	7.610761138	7.540446694	7.825831795	7.864575186	7.666443159	7.754405658	7.853784298	7.177974709	7.838554527	7.837715633	8.378377141
ENSMUSG00000003435	ENSMUSG00000003435	Supt5	20924	suppressor of Ty 5, DSIF elongation factor subunit [Source:MGI Symbol;Acc:MGI:1202400]	0.093251567	6.813116728	1.285594917	0.218951979	0.615926324	-6.009603162	0.093251567	1.285594917	0.218951979	0.615926324	-6.009603162	6.844858697	6.860000218	6.62254515	6.705394892	6.785087928	6.715335751	6.874131677	6.896597123	6.889256272	6.918746365	6.839325604
ENSMUSG00000003437	ENSMUSG00000003437	Paf1	54624	Paf1, RNA polymerase II complex component [Source:MGI Symbol;Acc:MGI:1923988]	0.100952152	5.796947384	1.072928691	0.30102192	0.68608224	-6.255362756	0.100952152	1.072928691	0.30102192	0.68608224	-6.255362756	5.770076075	5.662699077	5.708745839	5.631260023	5.941532803	5.750790877	5.800356014	5.619652796	5.823135032	5.959424891	6.112907174
ENSMUSG00000003438	ENSMUSG00000003438	Timm50	66525	translocase of inner mitochondrial membrane 50 [Source:MGI Symbol;Acc:MGI:1913775]	0.313837321	5.634778992	2.673395403	0.017882142	0.291852904	-3.773023685	0.313837321	2.673395403	0.017882142	0.291852904	-3.773023685	5.398237443	5.610520728	5.580098743	5.220311068	5.51344519	5.982233241	6.087609969	5.703843433	5.540079779	5.486493256	5.875714763
ENSMUSG00000003444	ENSMUSG00000003444	Med29	67224	mediator complex subunit 29 [Source:MGI Symbol;Acc:MGI:1914474]	0.187869043	3.571664277	1.567874997	0.138700458	0.532347933	-5.301775742	0.187869043	1.567874997	0.138700458	0.532347933	-5.301775742	3.192237617	3.564594823	3.560458842	3.486285964	3.596983031	3.753927101	3.759396105	3.302095944	3.800638375	3.708749242	3.629365078
ENSMUSG00000003452	ENSMUSG00000003452	Bicd1	12121	BICD cargo adaptor 1 [Source:MGI Symbol;Acc:MGI:1101760]	-0.226360364	4.084186635	-2.049883716	0.059119046	0.416480462	-4.686398139	-0.226360364	-2.049883716	0.059119046	0.416480462	-4.686398139	4.196795185	4.144032669	4.08011064	4.244089031	4.399576876	4.192628252	3.651798332	4.150195346	3.889953575	4.107034953	3.916391625
ENSMUSG00000003458	ENSMUSG00000003458	Ncstn	59287	nicastrin [Source:MGI Symbol;Acc:MGI:1891700]	-0.0730402	6.513095892	-0.932615606	0.366451187	0.729333125	-6.397691984	-0.0730402	-0.932615606	0.366451187	0.729333125	-6.397691984	6.602512508	6.621250188	6.431968474	6.53086705	6.582454715	6.486750273	6.451983214	6.629481191	6.450067881	6.592034639	6.273299812
ENSMUSG00000003464	ENSMUSG00000003464	Pex19	19298	peroxisomal biogenesis factor 19 [Source:MGI Symbol;Acc:MGI:1334458]	-0.1100471	6.691446782	-1.278067822	0.221520367	0.618453806	-6.021955617	-0.1100471	-1.278067822	0.221520367	0.618453806	-6.021955617	6.639855443	6.782306163	6.733087136	6.678383352	6.929477781	6.769596483	6.71411514	6.792167822	6.549367257	6.599627011	6.425555285
ENSMUSG00000003469	ENSMUSG00000003469	Phyhip	105653	phytanoyl-CoA hydroxylase interacting protein [Source:MGI Symbol;Acc:MGI:1860417]	-0.326165581	2.046989473	-1.941475875	0.072106196	0.435513607	-4.39756498	-0.326165581	-1.941475875	0.072106196	0.435513607	-4.39756498	2.212395462	2.134859291	2.446622743	2.006078398	2.331737459	1.685769599	1.748693864	2.378020084	2.151237331	1.767000294	1.847042002
ENSMUSG00000003476	ENSMUSG00000003476	Crhr2	12922	corticotropin releasing hormone receptor 2 [Source:MGI Symbol;Acc:MGI:894312]	0.711908539	-1.371043373	1.57909186	0.136107958	0.530103231	-4.363875618	0.711908539	1.57909186	0.136107958	0.530103231	-4.363875618	-1.530611804	-1.695791537	-1.418241152	-1.92150153	-1.10490509	-0.579504966	-1.45039879	-1.738310809	-0.009411151	-0.869828272	-0.726091224
ENSMUSG00000003477	ENSMUSG00000003477	Inmt	21743	indolethylamine N-methyltransferase [Source:MGI Symbol;Acc:MGI:102963]	-0.729911499	8.246065324	-2.064366621	0.057556418	0.414251924	-4.794502482	-0.729911499	-2.064366621	0.057556418	0.414251924	-4.794502482	8.559382313	8.668668237	9.091999608	7.80949412	9.110555818	8.235174156	7.685077862	8.906667796	8.03266567	8.18393027	6.426119615
ENSMUSG00000003484	ENSMUSG00000003484	Cyp4f18	72054	cytochrome P450, family 4, subfamily f, polypeptide 18 [Source:MGI Symbol;Acc:MGI:1919304]	0.47432049	1.311988513	1.134265309	0.275283278	0.663918673	-5.267463566	0.47432049	1.134265309	0.275283278	0.663918673	-5.267463566	1.563844762	1.621522337	1.199974611	1.397385604	-0.084512755	0.90663194	1.560118861	1.14057962	0.825550675	2.835190028	1.819814407
ENSMUSG00000003500	ENSMUSG00000003500	Impdh1	23917	inosine monophosphate dehydrogenase 1 [Source:MGI Symbol;Acc:MGI:96567]	0.261256246	3.295716887	1.626437911	0.125617007	0.517996584	-5.149503972	0.261256246	1.626437911	0.125617007	0.517996584	-5.149503972	3.427091288	3.301493361	3.059384155	3.375328819	2.693458484	3.138506389	3.535524374	3.503450815	3.256911888	3.742671173	3.300536041
ENSMUSG00000003518	ENSMUSG00000003518	Dusp3	72349	dual specificity phosphatase 3 (vaccinia virus phosphatase VH1-related) [Source:MGI Symbol;Acc:MGI:1919599]	-0.140480579	6.375704387	-1.421199427	0.176632982	0.573100381	-5.847549064	-0.140480579	-1.421199427	0.176632982	0.573100381	-5.847549064	6.622215261	6.462748229	6.413208621	6.574575874	6.191149437	6.159128384	6.159632871	6.391684053	6.566401847	6.386484607	6.215058753
ENSMUSG00000003526	ENSMUSG00000003526	Prodh	19125	proline dehydrogenase [Source:MGI Symbol;Acc:MGI:97770]	-0.254604241	7.702188429	-1.460889159	0.165602481	0.56226666	-5.74371746	-0.254604241	-1.460889159	0.165602481	0.56226666	-5.74371746	7.892023266	8.009505794	7.866108717	7.670101285	7.777858682	7.448923218	7.744960248	7.665921473	8.200278182	7.589420794	6.862859911
ENSMUSG00000003527	ENSMUSG00000003527	Ess2	27886	ess-2 splicing factor [Source:MGI Symbol;Acc:MGI:107854]	-0.027671348	3.89319638	-0.272621323	0.789029567	0.935998746	-6.532357787	-0.027671348	-0.272621323	0.789029567	0.935998746	-6.532357787	3.840941829	4.023350561	4.046923008	3.95169376	3.738655064	3.75099435	3.870641444	3.740108215	3.96381121	4.090365849	3.860704477
ENSMUSG00000003528	ENSMUSG00000003528	Slc25a1	13358	solute carrier family 25 (mitochondrial carrier, citrate transporter), member 1 [Source:MGI Symbol;Acc:MGI:1345283]	-0.062922858	6.461991114	-0.735805482	0.473709911	0.798099607	-6.564104508	-0.062922858	-0.735805482	0.473709911	0.798099607	-6.564104508	6.474258733	6.467269157	6.719460526	6.414088852	6.407948502	6.616080168	6.498118901	6.485431701	6.332181512	6.42355474	6.252450124
ENSMUSG00000003531	ENSMUSG00000003531	Dgcr6	13353	DiGeorge syndrome critical region gene 6 [Source:MGI Symbol;Acc:MGI:1202877]	-0.020598086	5.620776448	-0.21689846	0.831342049	0.952682401	-6.808815711	-0.020598086	-0.21689846	0.831342049	0.952682401	-6.808815711	5.466745548	5.52528627	5.810138666	5.543558734	5.821970526	5.650490855	5.797445937	5.431028804	5.514560952	5.544463891	5.738870155
ENSMUSG00000003534	ENSMUSG00000003534	Ddr1	12305	discoidin domain receptor family, member 1 [Source:MGI Symbol;Acc:MGI:99216]	0.327843175	7.909000368	3.845053338	0.001713075	0.13076289	-1.449031843	0.327843175	3.845053338	0.001713075	0.13076289	-1.449031843	7.727258839	7.698045657	7.717160734	7.666739456	7.841066216	8.208564512	8.10530344	7.916765886	7.833638073	8.097049095	8.190701054
ENSMUSG00000003541	ENSMUSG00000003541	Ier3	15937	immediate early response 3 [Source:MGI Symbol;Acc:MGI:104814]	0.470918297	4.84823705	3.156706247	0.006822377	0.215575934	-2.771726249	0.470918297	3.156706247	0.006822377	0.215575934	-2.771726249	4.515718754	4.263214937	4.667555932	4.746870378	4.792887608	5.147146248	5.044713025	4.897598675	4.57729833	5.184975117	5.520556654
ENSMUSG00000003545	ENSMUSG00000003545	Fosb	14282	FBJ osteosarcoma oncogene B [Source:MGI Symbol;Acc:MGI:95575]	-1.209398018	-2.053729533	-1.735239285	0.104122175	0.484888843	-4.201601627	-1.209398018	-1.735239285	0.104122175	0.484888843	-4.201601627	-0.749697408	-1.053779265	-1.950219183	-0.60160003	-1.479258668	-1.554575531	-2.483933088	-1.562356986	-3.911411037	-0.727926004	-2.314887054
ENSMUSG00000003546	ENSMUSG00000003546	Klc4	74764	kinesin light chain 4 [Source:MGI Symbol;Acc:MGI:1922014]	-0.070136405	6.607437712	-0.825673406	0.422509509	0.768716493	-6.489858105	-0.070136405	-0.825673406	0.422509509	0.768716493	-6.489858105	6.513553512	6.638890836	6.754317117	6.492137713	6.836630401	6.621710321	6.519468167	6.702384923	6.674051003	6.439625026	6.497127405
ENSMUSG00000003549	ENSMUSG00000003549	Ercc1	13870	excision repair cross-complementing rodent repair deficiency, complementation group 1 [Source:MGI Symbol;Acc:MGI:95412]	0.242831142	3.120383197	2.041278548	0.060065848	0.417213263	-4.47188519	0.242831142	2.041278548	0.060065848	0.417213263	-4.47188519	3.06944132	3.065466995	3.039274508	2.928233877	2.912884011	3.319645786	2.980008289	3.189794613	3.128219276	3.279443854	3.502399301
ENSMUSG00000003555	ENSMUSG00000003555	Cyp17a1	13074	cytochrome P450, family 17, subfamily a, polypeptide 1 [Source:MGI Symbol;Acc:MGI:88586]	0.57655961	-1.33433006	1.248375666	0.23188541	0.628457715	-4.670074477	0.57655961	1.248375666	0.23188541	0.628457715	-4.670074477	-2.172462638	-0.953694686	-1.418241152	-1.92150153	-0.742366464	-0.986184698	-1.45039879	-0.806266739	-0.866387007	-1.301110228	-0.037309367
ENSMUSG00000003559	ENSMUSG00000003559	As3mt	57344	arsenic (+3 oxidation state) methyltransferase [Source:MGI Symbol;Acc:MGI:1929882]	-0.128064093	5.978349632	-1.875916527	0.081165309	0.446989853	-5.183578439	-0.128064093	-1.875916527	0.081165309	0.446989853	-5.183578439	5.985629196	6.025067544	6.102747827	6.05040746	6.082801246	6.016218003	5.848012563	6.010908011	5.9314135	5.920886062	5.800233748
ENSMUSG00000003573	ENSMUSG00000003573	Homer3	26558	homer scaffolding protein 3 [Source:MGI Symbol;Acc:MGI:1347359]	0.328800239	3.664728717	2.226362296	0.042494914	0.383289406	-4.284880289	0.328800239	2.226362296	0.042494914	0.383289406	-4.284880289	3.767128727	3.772496137	3.26962189	3.418610378	3.231243761	3.477012699	3.723051755	3.706131845	3.893557681	4.041650325	4.074494738
ENSMUSG00000003575	ENSMUSG00000003575	Crtc1	382056	CREB regulated transcription coactivator 1 [Source:MGI Symbol;Acc:MGI:2142523]	-0.181388688	4.369200612	-1.934063873	0.073082468	0.436486907	-4.930838493	-0.181388688	-1.934063873	0.073082468	0.436486907	-4.930838493	4.428885201	4.585704204	4.461349521	4.267951437	4.589836291	4.175231128	4.284963096	4.49921745	4.153112946	4.389918631	4.2631833
ENSMUSG00000003581	ENSMUSG00000003581	Rnf215	71673	ring finger protein 215 [Source:MGI Symbol;Acc:MGI:1918923]	-0.057858367	4.166598047	-0.586434147	0.566698414	0.844871066	-6.455553549	-0.057858367	-0.586434147	0.566698414	0.844871066	-6.455553549	4.36287458	4.344098931	4.102895933	4.101971176	4.104410557	4.196944951	4.037784438	4.302921819	4.01434362	4.295426882	4.012715536
ENSMUSG00000003585	ENSMUSG00000003585	Sec14l2	67815	SEC14-like lipid binding 2 [Source:MGI Symbol;Acc:MGI:1915065]	0.612680129	2.200646464	2.910702564	0.011166019	0.259307241	-2.759694926	0.612680129	2.910702564	0.011166019	0.259307241	-2.759694926	1.813833152	1.700446331	1.787126979	2.356991412	1.837151129	2.513554377	2.012329703	2.804584945	1.998956161	2.659070221	2.900157491
ENSMUSG00000003604	ENSMUSG00000003604	Aven	74268	apoptosis, caspase activation inhibitor [Source:MGI Symbol;Acc:MGI:1921518]	-0.108152279	3.978044407	-0.804744595	0.434103161	0.776114537	-6.259960693	-0.108152279	-0.804744595	0.434103161	0.776114537	-6.259960693	3.949389509	3.998578432	4.09966284	4.023541248	4.108859878	3.742160157	3.866944835	3.773302796	4.13495769	3.654703452	4.456783114
ENSMUSG00000003617	ENSMUSG00000003617	Cp	12870	ceruloplasmin [Source:MGI Symbol;Acc:MGI:88476]	0.667321135	7.801941677	2.449041902	0.027732839	0.340043324	-4.151554641	0.667321135	2.449041902	0.027732839	0.340043324	-4.151554641	7.792004069	7.400901558	7.020199102	8.037440275	6.919381244	7.98531282	8.041759294	7.670333633	7.447068917	8.328896607	9.181875096
ENSMUSG00000003623	ENSMUSG00000003623	Crot	74114	carnitine O-octanoyltransferase [Source:MGI Symbol;Acc:MGI:1921364]	-0.161167442	9.063664202	-0.878724906	0.394031977	0.750851277	-6.318893639	-0.161167442	-0.878724906	0.394031977	0.750851277	-6.318893639	9.396636689	9.145572827	9.150096966	9.038342149	9.038555361	9.138168206	8.938800957	9.609734215	9.216394724	8.761703511	8.267812037
ENSMUSG00000003644	ENSMUSG00000003644	Rps6ka1	20111	ribosomal protein S6 kinase polypeptide 1 [Source:MGI Symbol;Acc:MGI:104558]	0.167312713	4.847755909	1.373185356	0.190779416	0.588212358	-5.82089271	0.167312713	1.373185356	0.190779416	0.588212358	-5.82089271	4.81228526	4.812272276	4.744095012	4.63892327	4.788733979	4.710164671	4.717365488	4.916293732	4.695566735	5.168053138	5.34904222
ENSMUSG00000003660	ENSMUSG00000003660	Snrnp200	320632	small nuclear ribonucleoprotein 200 (U5) [Source:MGI Symbol;Acc:MGI:2444401]	-0.054910008	7.504379018	-0.444690018	0.663179834	0.884995566	-6.701483663	-0.054910008	-0.444690018	0.663179834	0.884995566	-6.701483663	7.576645265	7.618732577	7.446762022	7.434434696	7.60418525	7.559704398	7.456056317	7.869821509	7.561654607	7.439072624	6.985470744
ENSMUSG00000003662	ENSMUSG00000003662	Ciao1	26371	cytosolic iron-sulfur protein assembly 1 [Source:MGI Symbol;Acc:MGI:1346998]	-0.021465638	6.002321015	-0.279063665	0.784179	0.934144439	-6.805270056	-0.021465638	-0.279063665	0.784179	0.934144439	-6.805270056	5.997606874	6.051652365	6.095462405	5.949807675	5.980294077	6.082459608	6.021810175	6.108429665	6.073230418	5.888194427	5.78887028
ENSMUSG00000003680	ENSMUSG00000003680	Taf6l	225895	TATA-box binding protein associated factor 6 like [Source:MGI Symbol;Acc:MGI:2444957]	0.056023032	4.319061845	0.618561714	0.545902751	0.832919775	-6.46537856	0.056023032	0.618561714	0.545902751	0.832919775	-6.46537856	4.100771832	4.385292475	4.351472011	4.406078133	4.234297888	4.270468553	4.469351521	4.2713209	4.408715082	4.439648575	4.211742686
ENSMUSG00000003721	ENSMUSG00000003721	Insig2	72999	insulin induced gene 2 [Source:MGI Symbol;Acc:MGI:1920249]	-0.10212727	5.67345132	-0.970946586	0.347663167	0.719708683	-6.353829416	-0.10212727	-0.970946586	0.347663167	0.719708683	-6.353829416	5.589135597	5.755258927	5.872086037	5.767227964	5.669176952	5.729345199	5.798416615	5.8874875	5.479018731	5.594295451	5.282040036
ENSMUSG00000003731	ENSMUSG00000003731	Kpna6	16650	karyopherin (importin) alpha 6 [Source:MGI Symbol;Acc:MGI:1100836]	0.006709547	6.856467287	0.082818634	0.935140358	0.983297715	-6.830888172	0.006709547	0.082818634	0.935140358	0.983297715	-6.830888172	6.826410858	6.853539261	6.942475098	6.835846976	6.808527274	6.954321309	6.998443008	6.958336771	6.858237149	6.78010769	6.611696348
ENSMUSG00000003746	ENSMUSG00000003746	Man1a	17155	mannosidase 1, alpha [Source:MGI Symbol;Acc:MGI:104677]	-0.24460702	7.769563899	-1.763548577	0.099087473	0.477425694	-5.305325483	-0.24460702	-1.763548577	0.099087473	0.477425694	-5.305325483	7.916908779	7.948567774	7.945465953	7.924684378	7.782914045	7.766981141	7.701256496	8.003686464	7.896056526	7.526641259	7.055714639
ENSMUSG00000003752	ENSMUSG00000003752	Itpkc	233011	inositol 1,4,5-trisphosphate 3-kinase C [Source:MGI Symbol;Acc:MGI:2442554]	0.150578343	3.418317853	1.286747199	0.218560896	0.615645312	-5.629437097	0.150578343	1.286747199	0.218560896	0.615645312	-5.629437097	3.535453047	3.201928948	3.30373945	3.077477236	3.551945587	3.515540489	3.330702893	3.503450815	3.659595573	3.55409142	3.441180449
ENSMUSG00000003762	ENSMUSG00000003762	Coq8b	76889	coenzyme Q8B [Source:MGI Symbol;Acc:MGI:1924139]	0.212090673	4.078818702	1.34485056	0.199552496	0.598005964	-5.714496433	0.212090673	1.34485056	0.199552496	0.598005964	-5.714496433	4.052955519	3.973373505	4.134834501	3.808537162	3.885912677	4.119472231	4.486316747	4.068979376	3.545103056	4.251120418	4.587647933
ENSMUSG00000003778	ENSMUSG00000003778	Brd8	78656	bromodomain containing 8 [Source:MGI Symbol;Acc:MGI:1925906]	-0.178670447	5.267781405	-2.231090869	0.042116168	0.382804228	-4.554980625	-0.178670447	-2.231090869	0.042116168	0.382804228	-4.554980625	5.428740896	5.39846591	5.27079605	5.326387125	5.408174927	5.281256395	5.062599071	5.338414158	5.202195003	5.252886915	4.996124645
ENSMUSG00000003779	ENSMUSG00000003779	Kif20a	19348	kinesin family member 20A [Source:MGI Symbol;Acc:MGI:1201682]	0.090068607	1.358415445	0.260431383	0.798232288	0.939903953	-5.861505861	0.090068607	0.260431383	0.798232288	0.939903953	-5.861505861	1.851589458	1.189733684	0.845853216	1.521685811	1.21690977	0.407866893	1.484937408	1.007418399	2.342689307	2.207730501	1.192853371
ENSMUSG00000003808	ENSMUSG00000003808	Farsa	66590	phenylalanyl-tRNA synthetase, alpha subunit [Source:MGI Symbol;Acc:MGI:1913840]	-0.050603864	4.748588368	-0.579164284	0.571461908	0.847343894	-6.568562544	-0.050603864	-0.579164284	0.571461908	0.847343894	-6.568562544	4.840724918	4.776289414	4.725337548	4.604195919	4.922387663	4.654753982	4.891213992	4.763611364	4.764107376	4.782722465	4.538388731
ENSMUSG00000003809	ENSMUSG00000003809	Gcdh	270076	glutaryl-Coenzyme A dehydrogenase [Source:MGI Symbol;Acc:MGI:104541]	-0.074662374	8.436871326	-0.52190895	0.60969887	0.864971815	-6.61112919	-0.074662374	-0.52190895	0.60969887	0.864971815	-6.61112919	8.323241298	8.501866947	8.638202882	8.363411276	8.566924179	8.688256446	8.621947434	8.627053376	8.494001988	8.129317092	7.853665024
ENSMUSG00000003810	ENSMUSG00000003810	Mast2	17776	microtubule associated serine/threonine kinase 2 [Source:MGI Symbol;Acc:MGI:894676]	0.038985637	6.581626343	0.438915778	0.667261501	0.885958906	-6.741687747	0.038985637	0.438915778	0.667261501	0.885958906	-6.741687747	6.662160049	6.604417657	6.444765624	6.456888603	6.642379789	6.619702073	6.709478358	6.79166165	6.651877937	6.359907182	6.4628856
ENSMUSG00000003812	ENSMUSG00000003812	Dnase2a	13423	deoxyribonuclease II alpha [Source:MGI Symbol;Acc:MGI:1329019]	0.270918472	4.072914968	2.362418501	0.032780043	0.356728698	-4.137244837	0.270918472	2.362418501	0.032780043	0.356728698	-4.137244837	4.036657962	3.867905055	4.046923008	4.037491144	3.694933839	4.008427409	3.939135172	4.193755522	4.251888228	4.376231648	4.395860506
ENSMUSG00000003813	ENSMUSG00000003813	Rad23a	19358	RAD23 homolog A, nucleotide excision repair protein [Source:MGI Symbol;Acc:MGI:105126]	0.141181264	5.846629329	1.50714963	0.153476063	0.547522316	-5.727829681	0.141181264	1.50714963	0.153476063	0.547522316	-5.727829681	5.723321729	5.657763138	5.872086037	5.579758251	6.019223426	6.060123016	6.070836814	5.750430105	5.861365663	5.836297111	5.895410831
ENSMUSG00000003814	ENSMUSG00000003814	Calr	12317	calreticulin [Source:MGI Symbol;Acc:MGI:88252]	0.113294137	9.413931048	0.752506589	0.463917057	0.792888398	-6.402654845	0.113294137	0.752506589	0.463917057	0.792888398	-6.402654845	9.173436327	9.214589261	9.427696637	9.553662541	9.385976199	9.495539129	9.652613776	9.30877134	9.041546376	9.266580839	10.03399746
ENSMUSG00000003824	ENSMUSG00000003824	Syce2	71846	synaptonemal complex central element protein 2 [Source:MGI Symbol;Acc:MGI:1919096]	0.605631506	0.611699664	1.653052495	0.120031387	0.510955166	-4.508080164	0.605631506	1.653052495	0.120031387	0.510955166	-4.508080164	0.206734706	0.231164744	0.716747169	1.501698665	-0.619518703	1.027894471	0.537515333	0.158515978	0.969100247	1.012749764	1.548444568
ENSMUSG00000003847	ENSMUSG00000003847	Nfat5	54446	nuclear factor of activated T cells 5 [Source:MGI Symbol;Acc:MGI:1859333]	-0.053095077	6.890222361	-0.494890528	0.628171268	0.873571048	-6.704674399	-0.053095077	-0.494890528	0.628171268	0.873571048	-6.704674399	7.090949622	7.067772996	6.573280665	6.932796557	6.939504148	6.818742433	6.749679138	7.091376069	7.007480568	6.881514341	6.646013111
ENSMUSG00000003848	ENSMUSG00000003848	Nob1	67619	NIN1/RPN12 binding protein 1 homolog [Source:MGI Symbol;Acc:MGI:1914869]	0.146888066	4.175080462	1.158114868	0.265736148	0.654456708	-5.957735985	0.146888066	1.158114868	0.265736148	0.654456708	-5.957735985	4.365051778	4.263214937	4.112551963	3.998799575	3.755779184	4.170848868	4.352609164	4.078970161	4.515487754	4.026709016	4.32984076
ENSMUSG00000003849	ENSMUSG00000003849	Nqo1	18104	NAD(P)H dehydrogenase, quinone 1 [Source:MGI Symbol;Acc:MGI:103187]	0.886233905	6.573235147	4.42752886	0.000542185	0.083604906	-0.346869825	0.886233905	4.42752886	0.000542185	0.083604906	-0.346869825	6.081427315	5.862113357	6.332190748	6.310905371	5.866662261	7.671528084	7.507416366	6.879073583	6.629358761	6.424505022	6.749291147
ENSMUSG00000003863	ENSMUSG00000003863	Ppfia3	76787	protein tyrosine phosphatase, receptor type, f polypeptide (PTPRF), interacting protein (liprin), alpha 3 [Source:MGI Symbol;Acc:MGI:1924037]	-0.039811279	0.100137933	-0.146531708	0.885541088	0.968607676	-5.554573022	-0.039811279	-0.146531708	0.885541088	0.968607676	-5.554573022	0.422794333	0.353429263	0.144019825	0.180242465	-0.125733395	-0.17076772	-0.294927138	0.346697829	0.094453779	0.566026118	0.314419732
ENSMUSG00000003865	ENSMUSG00000003865	Gys1	14936	glycogen synthase 1, muscle [Source:MGI Symbol;Acc:MGI:101805]	0.189823047	6.005281948	2.298758371	0.037031282	0.367926782	-4.470626047	0.189823047	2.298758371	0.037031282	0.367926782	-4.470626047	5.887565319	6.00344124	5.848203415	5.851567692	5.922702508	6.235079343	6.277793691	6.14534753	6.038654748	5.927604564	5.932426166
ENSMUSG00000003868	ENSMUSG00000003868	Ruvbl2	20174	RuvB-like protein 2 [Source:MGI Symbol;Acc:MGI:1342299]	0.140095371	4.407088856	1.67359453	0.115868571	0.505164175	-5.334369886	0.140095371	1.67359453	0.115868571	0.505164175	-5.334369886	4.399447374	4.39244138	4.346025075	4.201355873	4.323137338	4.384617752	4.357886273	4.420210073	4.64728293	4.514743896	4.527911233
ENSMUSG00000003872	ENSMUSG00000003872	Lin7b	22342	lin-7 homolog B (C. elegans) [Source:MGI Symbol;Acc:MGI:1330858]	-0.602530287	-2.040265236	-0.785774296	0.444786084	0.782765803	-4.921257493	-0.602530287	-0.785774296	0.444786084	0.782765803	-4.921257493	-0.82711937	-0.860105161	-1.950219183	-1.543769029	-2.14657541	-1.242567577	-2.209633752	-1.264125905	-0.866387007	-1.40532097	-3.911411037
ENSMUSG00000003873	ENSMUSG00000003873	Bax	12028	BCL2-associated X protein [Source:MGI Symbol;Acc:MGI:99702]	0.320890158	3.25824737	1.175448125	0.258957372	0.648695607	-5.713696382	0.320890158	1.175448125	0.258957372	0.648695607	-5.713696382	2.911574635	2.874457155	3.427523556	3.261078716	3.089858624	3.40421212	3.171989792	2.218455688	3.684774707	3.615296565	4.268227904
ENSMUSG00000003882	ENSMUSG00000003882	Il7r	16197	interleukin 7 receptor [Source:MGI Symbol;Acc:MGI:96562]	-1.800756371	0.194790852	-2.16527629	0.047682393	0.396238657	-3.748691311	-1.800756371	-2.16527629	0.047682393	0.396238657	-3.748691311	1.666270193	1.374366923	1.35985994	0.972813704	0.884647063	0.750936138	-0.854429199	1.007418399	-0.375181587	1.730582004	-3.911411037
ENSMUSG00000003923	ENSMUSG00000003923	Tfam	21780	transcription factor A, mitochondrial [Source:MGI Symbol;Acc:MGI:107810]	0.074645146	5.9307941	0.77134098	0.453024348	0.787745021	-6.536545557	0.074645146	0.77134098	0.453024348	0.787745021	-6.536545557	5.708823348	5.880025511	5.899303472	5.919055005	6.049049132	6.250735859	6.070836814	5.986346569	5.93228983	5.734226774	5.820980166
ENSMUSG00000003929	ENSMUSG00000003929	Zfp81	224694	zinc finger protein 81 [Source:MGI Symbol;Acc:MGI:1890752]	-0.414886111	3.227754673	-2.862713307	0.012286935	0.267108926	-3.05529547	-0.414886111	-2.862713307	0.012286935	0.267108926	-3.05529547	3.389083275	3.482112941	3.286781521	3.486285964	3.634498202	3.267240788	3.079190094	3.463332897	2.896406523	3.032579561	2.573307765
ENSMUSG00000003934	ENSMUSG00000003934	Efnb3	13643	ephrin B3 [Source:MGI Symbol;Acc:MGI:109196]	-0.089980443	-1.606136908	-0.181304968	0.858665093	0.961629521	-5.18482411	-0.089980443	-0.181304968	0.858665093	0.961629521	-5.18482411	-1.087949815	-1.403950268	-1.950219183	-1.386496513	-1.10490509	-2.505972919	-1.979248466	-1.135336903	-0.683432537	-1.112870743	-0.896255511
ENSMUSG00000003948	ENSMUSG00000003948	Mmd	67468	monocyte to macrophage differentiation-associated [Source:MGI Symbol;Acc:MGI:1914718]	0.181227699	4.327359167	1.406316982	0.180922489	0.578609751	-5.688921469	0.181227699	1.406316982	0.180922489	0.578609751	-5.688921469	4.463841963	4.032531535	4.150542492	4.534589292	4.014787872	4.22257737	4.381397265	4.339397296	4.214915332	4.720635439	4.565279368
ENSMUSG00000003949	ENSMUSG00000003949	Hlf	217082	hepatic leukemia factor [Source:MGI Symbol;Acc:MGI:96108]	0.19397759	6.872130831	0.987051474	0.339974939	0.715141878	-6.336148291	0.19397759	0.987051474	0.339974939	0.715141878	-6.336148291	6.398163743	6.683286162	6.972832507	6.600061846	7.187078212	7.404355364	7.431552146	7.246062019	6.632597387	6.533340938	6.511025402
ENSMUSG00000003955	ENSMUSG00000003955	Fam162a	70186	family with sequence similarity 162, member A [Source:MGI Symbol;Acc:MGI:1917436]	0.190932194	5.0419563	1.051681442	0.310340513	0.695047959	-6.218445424	0.190932194	1.051681442	0.310340513	0.695047959	-6.218445424	4.8375925	4.770813733	4.997875714	4.977824091	5.123773943	5.250437751	5.339630887	4.435843281	5.058690828	4.896676775	5.79674682
ENSMUSG00000003970	ENSMUSG00000003970	Rpl8	26961	ribosomal protein L8 [Source:MGI Symbol;Acc:MGI:1350927]	0.174929952	8.605240638	1.63562545	0.123663959	0.514967695	-5.45221558	0.174929952	1.63562545	0.123663959	0.514967695	-5.45221558	8.418561078	8.432612777	8.598240105	8.405198411	8.697285242	8.622184139	8.770316517	8.358211083	8.668621557	8.697997592	8.990446485
ENSMUSG00000003992	ENSMUSG00000003992	Ssbp2	66970	single-stranded DNA binding protein 2 [Source:MGI Symbol;Acc:MGI:1914220]	0.039834754	3.864600164	0.436873127	0.668708024	0.886811977	-6.463390263	0.039834754	0.436873127	0.668708024	0.886811977	-6.463390263	3.840941829	4.00169831	3.879818599	3.804463847	3.727125012	3.855721668	3.870641444	3.932381015	3.90788474	4.001457738	3.742434791
ENSMUSG00000004018	ENSMUSG00000004018	Fancl	67030	Fanconi anemia, complementation group L [Source:MGI Symbol;Acc:MGI:1914280]	-0.454308841	2.331778442	-3.008052012	0.009191765	0.244711707	-2.618956375	-0.454308841	-3.008052012	0.009191765	0.244711707	-2.618956375	2.570360797	2.716329671	2.689621782	2.334568373	2.675573732	2.313400073	2.223635316	1.685042685	2.114647288	2.334475237	2.150030051
ENSMUSG00000004031	ENSMUSG00000004031	Brinp2	240843	bone morphogenic protein/retinoic acid inducible neural-specific 2 [Source:MGI Symbol;Acc:MGI:2443333]	-0.520547936	-2.110989881	-0.61995662	0.545009415	0.832599548	-4.989498385	-0.520547936	-0.61995662	0.545009415	0.832599548	-4.989498385	-1.81613308	-2.287193881	-1.750296546	-1.244695913	-0.948800405	-1.242567577	-1.780637667	-1.264125905	0.282128366	-2.72454448	-3.911411037
ENSMUSG00000004032	ENSMUSG00000004032	Gstm5	14866	glutathione S-transferase, mu 5 [Source:MGI Symbol;Acc:MGI:1309466]	0.192813236	6.67102928	1.893441766	0.078648332	0.4439464	-5.150619828	0.192813236	1.893441766	0.078648332	0.4439464	-5.150619828	6.394438101	6.441078204	6.713656449	6.677826796	6.606645594	6.697547491	6.784387495	6.664183087	6.710265231	6.571161766	7.127909323
ENSMUSG00000004035	ENSMUSG00000004035	Gstm7	68312	glutathione S-transferase, mu 7 [Source:MGI Symbol;Acc:MGI:1915562]	-0.094958219	2.995241751	-0.566836821	0.579587272	0.850903434	-6.174505279	-0.094958219	-0.566836821	0.579587272	0.850903434	-6.174505279	2.760986669	3.380316316	3.059384155	3.2431332	2.85048786	2.941639701	2.966253521	3.041004347	3.465009232	2.782796723	2.556911105
ENSMUSG00000004040	ENSMUSG00000004040	Stat3	20848	signal transducer and activator of transcription 3 [Source:MGI Symbol;Acc:MGI:103038]	0.092366527	7.057221011	1.072320714	0.301285669	0.686386241	-6.242429425	0.092366527	1.072320714	0.301285669	0.686386241	-6.242429425	7.190679551	7.013166629	6.867470397	7.176050491	6.784392738	7.107203001	7.106631513	7.043284701	7.060945648	7.210253384	7.075274567
ENSMUSG00000004043	ENSMUSG00000004043	Stat5a	20850	signal transducer and activator of transcription 5A [Source:MGI Symbol;Acc:MGI:103036]	-0.303085737	4.544566895	-2.584060423	0.021315289	0.310077132	-3.830853701	-0.303085737	-2.584060423	0.021315289	0.310077132	-3.830853701	4.950638778	4.616557664	4.491265071	4.740488477	4.75222594	4.336518701	4.409622138	4.606715457	4.357440496	4.69408729	4.068723675
ENSMUSG00000004044	ENSMUSG00000004044	Cavin1	19285	caveolae associated 1 [Source:MGI Symbol;Acc:MGI:1277968]	0.05110875	6.035916481	0.40436933	0.691906014	0.898322001	-6.760628551	0.05110875	0.40436933	0.691906014	0.898322001	-6.760628551	6.081427315	6.062150626	5.99637462	6.052984956	5.85412849	5.689308174	6.000880259	5.829490037	6.007394171	6.442911509	6.39012858
ENSMUSG00000004054	ENSMUSG00000004054	Map3k11	26403	mitogen-activated protein kinase kinase kinase 11 [Source:MGI Symbol;Acc:MGI:1346880]	-0.138726497	6.093970498	-1.62134046	0.126712031	0.519303081	-5.571694254	-0.138726497	-1.62134046	0.126712031	0.519303081	-5.571694254	6.218380712	6.321953643	6.157413074	6.069203026	6.085061194	5.89989707	6.039980634	6.105174319	6.170762907	6.163307641	5.814097789
ENSMUSG00000004056	ENSMUSG00000004056	Akt2	11652	thymoma viral proto-oncogene 2 [Source:MGI Symbol;Acc:MGI:104874]	0.132283574	6.75250163	1.811211342	0.091095493	0.461705395	-5.277894424	0.132283574	1.811211342	0.091095493	0.461705395	-5.277894424	6.650158408	6.728711501	6.634882049	6.625105398	6.76831019	6.876397161	6.957315531	6.861816887	6.740098152	6.76817944	6.673841368
ENSMUSG00000004069	ENSMUSG00000004069	Dnaja3	83945	DnaJ heat shock protein family (Hsp40) member A3 [Source:MGI Symbol;Acc:MGI:1933786]	0.053099582	7.029319676	0.560904476	0.58351874	0.852455894	-6.663463296	0.053099582	0.560904476	0.58351874	0.852455894	-6.663463296	6.908562698	6.909426585	7.133612065	6.874732243	7.181544582	7.217279975	7.23262681	6.91530508	7.094214566	6.837242947	7.024005586
ENSMUSG00000004070	ENSMUSG00000004070	Hmox2	15369	heme oxygenase 2 [Source:MGI Symbol;Acc:MGI:109373]	0.03734156	6.218304219	0.46076902	0.651872521	0.88079453	-6.736133723	0.03734156	0.46076902	0.651872521	0.88079453	-6.736133723	6.040466351	6.168002316	6.14492029	6.256780104	6.385203364	6.270838578	6.207187724	6.057969344	6.36565329	6.223513438	6.291376776
ENSMUSG00000004071	ENSMUSG00000004071	Cdip1	66626	cell death inducing Trp53 target 1 [Source:MGI Symbol;Acc:MGI:1913876]	-0.070509366	5.940101754	-0.618622263	0.545863956	0.832919775	-6.645477827	-0.070509366	-0.618622263	0.545863956	0.832919775	-6.645477827	5.918283819	5.994072655	6.105974021	5.875063561	6.002582486	5.952543545	6.062780534	6.060492701	6.139990926	5.811085233	5.431175262
ENSMUSG00000004085	ENSMUSG00000004085	Map3k20	65964	mitogen-activated protein kinase kinase kinase 20 [Source:MGI Symbol;Acc:MGI:2443258]	0.055485725	4.314799866	0.629264196	0.539069228	0.829796383	-6.457542046	0.055485725	0.629264196	0.539069228	0.829796383	-6.457542046	4.336488659	4.329274574	4.276144245	4.389858256	4.108859878	4.203395877	4.360517607	4.393772278	4.491905774	4.248976262	4.363228245
ENSMUSG00000004096	ENSMUSG00000004096	Cwc15	66070	CWC15 spliceosome-associated protein [Source:MGI Symbol;Acc:MGI:1913320]	0.206583904	5.779555118	2.023976945	0.062011698	0.421760378	-4.936612338	0.206583904	2.023976945	0.062011698	0.421760378	-4.936612338	5.45555107	5.52528627	5.699164938	5.703034948	5.957039121	5.794174213	5.907702006	5.650128408	6.059659842	5.820501153	6.017270749
ENSMUSG00000004098	ENSMUSG00000004098	Col5a3	53867	collagen, type V, alpha 3 [Source:MGI Symbol;Acc:MGI:1858212]	0.287110793	2.940878348	1.101584393	0.288783331	0.67360032	-5.712767101	0.287110793	1.101584393	0.288783331	0.67360032	-5.712767101	3.147404857	2.708713293	2.698197649	3.45024018	2.1099815	2.71961228	3.224933188	2.451637878	2.799840443	3.490174215	3.656551653
ENSMUSG00000004099	ENSMUSG00000004099	Dnmt1	13433	DNA methyltransferase (cytosine-5) 1 [Source:MGI Symbol;Acc:MGI:94912]	0.116597875	5.267913395	1.194317261	0.251729588	0.642830923	-6.088149716	0.116597875	1.194317261	0.251729588	0.642830923	-6.088149716	5.17693222	5.209016441	5.082196084	5.002924978	5.53922311	5.261814506	5.181952454	5.392825516	5.368111409	5.28358709	5.46891013
ENSMUSG00000004100	ENSMUSG00000004100	Ppan	235036	peter pan homolog [Source:MGI Symbol;Acc:MGI:2178445]	0.096692431	3.271221937	0.4302208	0.673428358	0.889673174	-6.312299742	0.096692431	0.4302208	0.673428358	0.889673174	-6.312299742	3.216555574	3.201928948	3.216883326	2.851346686	3.571419756	2.862329206	3.298132015	2.905345994	3.273603995	3.388653217	4.280762777
ENSMUSG00000004105	ENSMUSG00000004105	Angptl2	26360	angiopoietin-like 2 [Source:MGI Symbol;Acc:MGI:1347002]	0.220742489	5.738029545	2.097556929	0.05411763	0.409155845	-4.811473266	0.220742489	2.097556929	0.05411763	0.409155845	-4.811473266	5.639468167	5.769056623	5.664574775	5.380746403	5.641804867	6.119314624	5.739998942	5.820585763	5.595345262	6.052724834	5.709500858
ENSMUSG00000004110	ENSMUSG00000004110	Cacna1e	12290	calcium channel, voltage-dependent, R type, alpha 1E subunit [Source:MGI Symbol;Acc:MGI:106217]	-1.489688256	-0.343658045	-2.786051127	0.014309736	0.276594222	-2.846279235	-1.489688256	-2.786051127	0.014309736	0.276594222	-2.846279235	0.925897949	0.952383912	0.092905484	-0.517612296	1.004107898	-0.465963359	0.10720964	0.301903172	-2.830113062	-0.946381639	-0.989508505
ENSMUSG00000004127	ENSMUSG00000004127	Trmt10a	108943	tRNA methyltransferase 10A [Source:MGI Symbol;Acc:MGI:1920421]	-0.203592675	2.620435851	-1.461919872	0.165323835	0.561815394	-5.216320751	-0.203592675	-1.461919872	0.165323835	0.561815394	-5.216320751	2.585378161	2.746399351	2.781264002	2.905594888	2.734347031	2.683151908	2.324114631	2.242359833	2.728987105	2.443497831	2.778153289
ENSMUSG00000004151	ENSMUSG00000004151	Etv1	14009	ets variant 1 [Source:MGI Symbol;Acc:MGI:99254]	-0.171602617	4.824836601	-1.22421069	0.240599271	0.637321177	-6.004538178	-0.171602617	-1.22421069	0.240599271	0.637321177	-6.004538178	4.956426125	4.840426045	5.141566189	4.903602871	4.773400869	5.19756362	4.806906807	5.035664974	4.527135752	4.378194899	4.54047513
ENSMUSG00000004187	ENSMUSG00000004187	Kifc2	16581	kinesin family member C2 [Source:MGI Symbol;Acc:MGI:109187]	-0.040516898	2.934856096	-0.263038667	0.79626127	0.939056289	-6.285188201	-0.040516898	-0.263038667	0.79626127	0.939056289	-6.285188201	3.127023055	2.992069085	2.748609116	2.639030553	3.271488717	3.03621917	3.104526142	2.890295007	2.867376337	3.161285498	2.548642358
ENSMUSG00000004207	ENSMUSG00000004207	Psap	19156	prosaposin [Source:MGI Symbol;Acc:MGI:97783]	0.088444127	11.16463011	0.824782414	0.422998955	0.768716493	-6.236389634	0.088444127	0.824782414	0.422998955	0.768716493	-6.236389634	11.23379631	11.16090006	11.16387161	11.15297846	10.86336306	11.35019325	11.36432299	11.25754748	11.14820401	11.20377716	10.91231978
ENSMUSG00000004221	ENSMUSG00000004221	Ikbkg	16151	inhibitor of kappaB kinase gamma [Source:MGI Symbol;Acc:MGI:1338074]	-0.040526937	5.614984644	-0.477141667	0.640449104	0.877435526	-6.714022984	-0.040526937	-0.477141667	0.640449104	0.877435526	-6.714022984	5.701088338	5.70828962	5.659094353	5.602223549	5.520141778	5.722624299	5.60449224	5.801605413	5.603070305	5.468177143	5.390114783
ENSMUSG00000004231	ENSMUSG00000004231	Pax2	18504	paired box 2 [Source:MGI Symbol;Acc:MGI:97486]	-0.094027708	5.300051747	-0.685588142	0.503902825	0.813452796	-6.566934533	-0.094027708	-0.685588142	0.503902825	0.813452796	-6.566934533	5.494854693	5.479025156	5.166501915	5.132053256	5.460464998	4.915321251	5.320838108	5.615082635	5.566284551	5.257160462	4.913213145
ENSMUSG00000004233	ENSMUSG00000004233	Wars2	70560	tryptophanyl tRNA synthetase 2 (mitochondrial) [Source:MGI Symbol;Acc:MGI:1917810]	-0.142518655	3.962508509	-1.109200154	0.285593949	0.671156227	-5.970414324	-0.142518655	-1.109200154	0.285593949	0.671156227	-5.970414324	4.0229346	4.191254532	4.131672275	3.969993851	3.934346771	4.177417276	3.833242071	4.004045174	4.027525263	3.954860866	3.391188557
ENSMUSG00000004263	ENSMUSG00000004263	Atn1	13498	atrophin 1 [Source:MGI Symbol;Acc:MGI:104725]	-0.347215807	1.038753694	-0.850685137	0.408920165	0.760607771	-5.475192754	-0.347215807	-0.850685137	0.408920165	0.760607771	-5.475192754	1.06095677	0.313814647	2.215257914	1.501698665	1.402319865	1.084906078	0.421341563	-0.622345715	1.351020371	1.384948141	1.74940869
ENSMUSG00000004264	ENSMUSG00000004264	Phb2	12034	prohibitin 2 [Source:MGI Symbol;Acc:MGI:102520]	0.129300209	7.074377983	1.340809668	0.200829843	0.599282367	-5.931512551	0.129300209	1.340809668	0.200829843	0.599282367	-5.931512551	6.989466302	6.958420342	7.124096429	6.828845245	7.123360271	7.149298152	7.188140398	6.931937302	7.068538183	7.015889248	7.446018264
ENSMUSG00000004266	ENSMUSG00000004266	Ptpn6	15170	protein tyrosine phosphatase, non-receptor type 6 [Source:MGI Symbol;Acc:MGI:96055]	-0.060857618	5.148790298	-0.599163138	0.558408962	0.839831603	-6.60897856	-0.060857618	-0.599163138	0.558408962	0.839831603	-6.60897856	5.324076762	5.020399438	5.386745543	5.025848268	5.169216856	5.002982424	5.038153635	4.960197546	5.153425311	5.419437561	5.158432277
ENSMUSG00000004267	ENSMUSG00000004267	Eno2	13807	enolase 2, gamma neuronal [Source:MGI Symbol;Acc:MGI:95394]	0.549133985	0.966613627	1.569936253	0.138220915	0.531992581	-4.681811202	0.549133985	1.569936253	0.138220915	0.531992581	-4.681811202	0.902105737	1.027776273	0.287319748	0.85171703	0.560130848	0.885392258	1.087639645	1.088780502	0.237448543	1.947078805	2.182457323
ENSMUSG00000004268	ENSMUSG00000004268	Emg1	14791	EMG1 N1-specific pseudouridine methyltransferase [Source:MGI Symbol;Acc:MGI:1315195]	0.163727993	5.187216117	1.201001327	0.249206941	0.641895192	-6.072266783	0.163727993	1.201001327	0.249206941	0.641895192	-6.072266783	4.937531734	4.952693325	5.249073274	5.226413317	5.146674316	5.337080332	5.517568696	4.895715775	5.044171676	5.069437151	5.704857412
ENSMUSG00000004270	ENSMUSG00000004270	Lpcat3	14792	lysophosphatidylcholine acyltransferase 3 [Source:MGI Symbol;Acc:MGI:1315211]	0.166870601	6.636964129	1.482563682	0.159824716	0.554567307	-5.760963233	0.166870601	1.482563682	0.159824716	0.554567307	-5.760963233	6.574092258	6.561720789	6.515011528	6.659338945	6.421872496	6.936361255	7.046623491	6.81625755	6.522268639	6.558231795	6.402799157
ENSMUSG00000004285	ENSMUSG00000004285	Atp6v1f	66144	ATPase, H+ transporting, lysosomal V1 subunit F [Source:MGI Symbol;Acc:MGI:1913394]	0.081126813	6.727049465	0.774206987	0.45138093	0.787167729	-6.528526191	0.081126813	0.774206987	0.45138093	0.787167729	-6.528526191	6.545580872	6.620742986	6.827476327	6.763202858	6.655745238	6.897768706	6.797069429	6.465260074	6.655066458	6.678617807	7.098472526
ENSMUSG00000004296	ENSMUSG00000004296	Il12b	16160	interleukin 12b [Source:MGI Symbol;Acc:MGI:96540]	-0.592410861	-2.382016	-0.648049611	0.527190457	0.824555033	-4.945513126	-0.592410861	-0.648049611	0.527190457	0.824555033	-4.945513126	-1.666320562	-1.053779265	-0.63617958	-3.238375557	-1.841776329	-1.442905685	-1.606089655	-2.793734842	-2.830113062	0.154200523	-3.911411037
ENSMUSG00000004317	ENSMUSG00000004317	Clcn5	12728	chloride channel, voltage-sensitive 5 [Source:MGI Symbol;Acc:MGI:99486]	-0.284026636	7.15472655	-2.058247775	0.05821192	0.415411219	-4.862005177	-0.284026636	-2.058247775	0.05821192	0.415411219	-4.862005177	7.444934064	7.424923007	7.303768544	7.358328793	7.016413386	7.194523748	7.119504879	7.321286719	7.186349909	6.858845618	6.478748712
ENSMUSG00000004319	ENSMUSG00000004319	Clcn3	12725	chloride channel, voltage-sensitive 3 [Source:MGI Symbol;Acc:MGI:103555]	-0.26444389	7.583628788	-2.044536992	0.059705706	0.417210715	-4.865135411	-0.26444389	-2.044536992	0.059705706	0.417210715	-4.865135411	7.643640553	7.753464375	7.709492752	7.796735139	7.73874016	7.756600587	7.652971101	7.76258735	7.371547424	7.238355975	6.999947432
ENSMUSG00000004328	ENSMUSG00000004328	Hif3a	53417	hypoxia inducible factor 3, alpha subunit [Source:MGI Symbol;Acc:MGI:1859778]	-0.549928165	0.12914587	-1.765034317	0.098829273	0.476948984	-4.300002327	-0.549928165	-1.765034317	0.098829273	0.476948984	-4.300002327	1.124022899	0.353429263	0.33208887	0.454281321	0.069513808	-0.17076772	0.29498705	0.662354118	0.043455814	-0.424359543	-0.573896731
ENSMUSG00000004341	ENSMUSG00000004341	Gpx6	75512	glutathione peroxidase 6 [Source:MGI Symbol;Acc:MGI:1922762]	-0.088507363	4.949721081	-0.483778103	0.635845294	0.875235167	-6.65014767	-0.088507363	-0.483778103	0.635845294	0.875235167	-6.65014767	4.634187065	5.052345007	5.072334024	4.829370002	5.380841742	4.902162995	4.998158391	5.049280071	5.482612616	4.85216923	4.219576682
ENSMUSG00000004347	ENSMUSG00000004347	Pde1c	18575	phosphodiesterase 1C [Source:MGI Symbol;Acc:MGI:108413]	0.271959762	1.908943106	1.373510058	0.19068073	0.588212358	-5.143321476	0.271959762	1.373510058	0.19068073	0.588212358	-5.143321476	1.623260818	1.730845409	1.616654822	1.617667653	2.253524183	2.171457081	1.523017809	2.19414879	2.310697352	1.893180319	2.27558266
ENSMUSG00000004356	ENSMUSG00000004356	Utp20	70683	UTP20 small subunit processome component [Source:MGI Symbol;Acc:MGI:1917933]	0.065454914	6.298030346	0.675844806	0.509889021	0.815960748	-6.609523968	0.065454914	0.675844806	0.509889021	0.815960748	-6.609523968	6.391771024	6.474024096	6.065118589	6.239535179	6.14640289	6.225074942	6.345104803	6.608367169	6.329523136	6.168989004	6.29447073
ENSMUSG00000004359	ENSMUSG00000004359	Spic	20728	Spi-C transcription factor (Spi-1/PU.1 related) [Source:MGI Symbol;Acc:MGI:1341168]	-0.391825456	-2.121020226	-0.486704174	0.633820353	0.874757195	-5.037651761	-0.391825456	-0.486704174	0.633820353	0.874757195	-5.037651761	-0.995666501	-2.287193881	-2.182372477	-1.115593885	-1.590275303	-1.442905685	-1.606089655	-2.449380987	-0.683432537	-0.661887344	-3.911411037
ENSMUSG00000004360	ENSMUSG00000004360	9330159F19Rik	212448	RIKEN cDNA 9330159F19 gene [Source:MGI Symbol;Acc:MGI:3036239]	-0.247750809	-3.936847532	-0.232799764	0.819205859	0.947676021	-4.890679928	-0.247750809	-0.232799764	0.819205859	0.947676021	-4.890679928	-2.172462638	-2.287193881	-3.911411037	-1.543769029	-3.911411037	-3.911411037	-3.266859158	-1.938744434	-3.911411037	-2.72454448	-2.314887054
ENSMUSG00000004364	ENSMUSG00000004364	Cul3	26554	cullin 3 [Source:MGI Symbol;Acc:MGI:1347360]	-0.068945052	7.184194614	-0.797878044	0.437950915	0.778592868	-6.491549128	-0.068945052	-0.797878044	0.437950915	0.778592868	-6.491549128	7.13148072	7.214149015	7.28894159	7.281650971	7.193900096	7.364136125	7.193315626	7.263323695	7.167866799	6.917396901	7.015405796
ENSMUSG00000004371	ENSMUSG00000004371	Il11	16156	interleukin 11 [Source:MGI Symbol;Acc:MGI:107613]	0.827951733	-1.471193576	1.220872252	0.241822947	0.638229176	-4.678054663	0.827951733	1.220872252	0.241822947	0.638229176	-4.678054663	-0.908932957	-1.161328081	-1.277072528	-1.386496513	-3.063854278	-0.465963359	-0.16815674	-0.711377329	-2.830113062	-0.869828272	-0.647987973
ENSMUSG00000004383	ENSMUSG00000004383	Large1	16795	LARGE xylosyl- and glucuronyltransferase 1 [Source:MGI Symbol;Acc:MGI:1342270]	-0.172295447	4.475790606	-0.994956772	0.336245522	0.712290629	-6.194070014	-0.172295447	-0.994956772	0.336245522	0.712290629	-6.194070014	4.989260233	4.66459053	4.250134863	4.784580058	4.163348654	3.955907752	4.30148977	4.604411603	4.732258167	4.627974707	4.19594591
ENSMUSG00000004393	ENSMUSG00000004393	Ddx56	52513	DEAD (Asp-Glu-Ala-Asp) box polypeptide 56 [Source:MGI Symbol;Acc:MGI:1277172]	0.058083013	4.973863569	0.637013023	0.53415138	0.827700607	-6.563122745	0.058083013	0.637013023	0.53415138	0.827700607	-6.563122745	4.829731571	4.942988197	4.921197072	4.911199195	5.10607875	4.821987037	5.043075971	4.952972401	4.932983692	4.992065657	5.28328645
ENSMUSG00000004394	ENSMUSG00000004394	Tmed4	103694	transmembrane p24 trafficking protein 4 [Source:MGI Symbol;Acc:MGI:1915070]	0.065554179	7.068629352	0.827796411	0.421344767	0.767681895	-6.472568808	0.065554179	0.827796411	0.421344767	0.767681895	-6.472568808	6.895819081	6.996451579	7.100837826	7.038455622	7.134313684	7.267911308	7.160095345	7.073581191	6.951525444	6.989804334	7.151989335
ENSMUSG00000004415	ENSMUSG00000004415	Col26a1	140709	collagen, type XXVI, alpha 1 [Source:MGI Symbol;Acc:MGI:2155345]	-0.206466976	1.257761658	-0.68637693	0.503420006	0.813294829	-5.646402642	-0.206466976	-0.68637693	0.503420006	0.813294829	-5.646402642	1.261267124	1.685003166	1.020135866	0.913535568	1.999306485	1.292782966	1.087639645	0.891265478	2.210231114	1.353360792	0.462609155
ENSMUSG00000004446	ENSMUSG00000004446	Bid	12122	BH3 interacting domain death agonist [Source:MGI Symbol;Acc:MGI:108093]	0.242846028	5.976494369	2.467476779	0.026758654	0.336802014	-4.166582524	0.242846028	2.467476779	0.026758654	0.336802014	-4.166582524	5.831985232	5.879177575	5.897442803	5.71176085	5.904263242	6.227186905	6.364897201	6.057969344	6.167789491	5.809631159	5.901916883
ENSMUSG00000004451	ENSMUSG00000004451	Ralb	64143	v-ral simian leukemia viral oncogene B [Source:MGI Symbol;Acc:MGI:1927244]	0.32162676	6.203098372	2.985131435	0.009623165	0.246165161	-3.192280179	0.32162676	2.985131435	0.009623165	0.246165161	-3.192280179	6.052674613	5.975944349	5.953140676	6.228176403	5.934030152	6.409345701	6.484311812	5.946884788	6.291782187	6.35143786	6.617143334
ENSMUSG00000004455	ENSMUSG00000004455	Ppp1cc	19047//434233	protein phosphatase 1 catalytic subunit gamma [Source:MGI Symbol;Acc:MGI:104872]	0.032513829	7.069324424	0.387399341	0.704147863	0.90336577	-6.747290591	0.032513829	0.387399341	0.704147863	0.90336577	-6.747290591	6.974571595	7.141402884	6.963969975	7.123067464	7.056697611	7.238374598	7.261422829	7.068575752	7.054118291	7.015889248	6.8703437
ENSMUSG00000004460	ENSMUSG00000004460	Dnajb11	67838	DnaJ heat shock protein family (Hsp40) member B11 [Source:MGI Symbol;Acc:MGI:1915088]	-0.04038371	6.71609342	-0.39456651	0.698966988	0.901234943	-6.757174859	-0.04038371	-0.39456651	0.698966988	0.901234943	-6.757174859	6.545100876	6.677445127	6.773211339	6.877643171	6.820783867	6.639263388	6.783897495	6.616392642	6.524594824	6.559962501	7.066252001
ENSMUSG00000004462	ENSMUSG00000004462	Tbccd1	70573	TBCC domain containing 1 [Source:MGI Symbol;Acc:MGI:1917823]	-0.287075871	4.610564362	-2.289154612	0.037716053	0.370669082	-4.373601487	-0.287075871	-2.289154612	0.037716053	0.370669082	-4.373601487	4.740310466	4.776289414	4.62770776	4.845318544	4.831088795	4.574083734	4.639337361	4.744907445	4.701747143	4.276604763	3.991520253
ENSMUSG00000004473	ENSMUSG00000004473	Clec11a	20256	C-type lectin domain family 11, member a [Source:MGI Symbol;Acc:MGI:1298219]	-0.027508557	2.42467923	-0.158417784	0.876336229	0.966245323	-6.169798795	-0.027508557	-0.158417784	0.876336229	0.966245323	-6.169798795	2.132854393	2.468288977	2.554462653	2.474450655	2.669562537	2.313400073	2.223635316	2.169425334	2.198623767	2.746780003	2.867289285
ENSMUSG00000004500	ENSMUSG00000004500	Zfp324	243834	zinc finger protein 324 [Source:MGI Symbol;Acc:MGI:2444641]	-0.140283975	3.429069619	-1.110269804	0.285148113	0.670559663	-5.83962955	-0.140283975	-1.110269804	0.285148113	0.670559663	-5.83962955	3.703168805	3.482112941	3.517493851	3.439773775	3.422101351	3.46632406	3.473673304	3.503450815	3.359506559	3.518932012	2.90664222
ENSMUSG00000004508	ENSMUSG00000004508	Gab2	14389	growth factor receptor bound protein 2-associated protein 2 [Source:MGI Symbol;Acc:MGI:1333854]	-0.298720969	5.093580104	-3.063601257	0.008223786	0.232424444	-2.990997759	-0.298720969	-3.063601257	0.008223786	0.232424444	-2.990997759	5.283215371	5.219773634	5.18187068	5.287516829	5.315937808	4.806533342	4.909298204	5.209439912	4.812505518	5.232412877	4.794105228
ENSMUSG00000004530	ENSMUSG00000004530	Coro1c	23790	coronin, actin binding protein 1C [Source:MGI Symbol;Acc:MGI:1345964]	0.291903726	6.733669896	2.281316374	0.038283748	0.371606457	-4.4952144	0.291903726	2.281316374	0.038283748	0.371606457	-4.4952144	6.550372071	6.476829346	6.752774253	6.544363568	6.551736431	6.79402258	7.088096112	6.643574474	6.610867941	6.68933138	7.375892913
ENSMUSG00000004535	ENSMUSG00000004535	Tax1bp1	52440	Tax1 (human T cell leukemia virus type I) binding protein 1 [Source:MGI Symbol;Acc:MGI:1289308]	0.032875432	8.597980321	0.309757285	0.761199753	0.92568886	-6.694100245	0.032875432	0.309757285	0.761199753	0.92568886	-6.694100245	8.417381403	8.531580787	8.602386511	8.590032806	8.762894094	8.907573549	8.754272968	8.619372419	8.568323098	8.292274264	8.533730107
ENSMUSG00000004552	ENSMUSG00000004552	Ctse	13034	cathepsin E [Source:MGI Symbol;Acc:MGI:107361]	0.067170533	1.688813121	0.209750017	0.836812635	0.953690255	-5.95870142	0.067170533	0.209750017	0.836812635	0.953690255	-5.95870142	2.122596181	1.789786902	0.75012289	0.972813704	2.469585803	1.597097413	1.780481186	2.607010843	1.902087384	1.588584238	1.255159037
ENSMUSG00000004558	ENSMUSG00000004558	Ndrg2	29811	N-myc downstream regulated gene 2 [Source:MGI Symbol;Acc:MGI:1352498]	0.17890152	7.063522695	1.423740966	0.175908893	0.573004392	-5.825303889	0.17890152	1.423740966	0.175908893	0.573004392	-5.825303889	6.777394169	6.956813741	7.107291535	6.927656057	7.065880382	7.24360041	7.322078514	7.21581972	7.403812447	7.080617751	6.603736565
ENSMUSG00000004561	ENSMUSG00000004561	Mettl17	52535	methyltransferase like 17 [Source:MGI Symbol;Acc:MGI:1098577]	0.144414332	3.731287135	1.289640813	0.217581255	0.614720314	-5.703841906	0.144414332	1.289640813	0.217581255	0.614720314	-5.703841906	3.550836252	3.750409162	3.606743412	3.536266144	3.825019453	3.797217629	3.910691028	3.552078577	3.800638375	3.696213528	4.077371636
ENSMUSG00000004562	ENSMUSG00000004562	Arhgef40	268739	Rho guanine nucleotide exchange factor (GEF) 40 [Source:MGI Symbol;Acc:MGI:2685515]	0.138736206	5.014741562	1.114651969	0.283327038	0.66909197	-6.149527556	0.138736206	1.114651969	0.283327038	0.66909197	-6.149527556	5.294682332	4.984580186	4.716921969	4.946745385	4.767784541	4.908757124	4.867360438	5.123559316	4.931231343	5.406029073	5.239008199
ENSMUSG00000004565	ENSMUSG00000004565	Pnpla6	50767	patatin-like phospholipase domain containing 6 [Source:MGI Symbol;Acc:MGI:1354723]	-0.063440329	6.199601037	-0.791118171	0.44176004	0.781346901	-6.523716297	-0.063440329	-0.791118171	0.44176004	0.781346901	-6.523716297	6.251121415	6.328801634	6.168256218	6.164449708	6.262774563	6.256951199	6.082040556	6.389678647	5.990665069	6.152451022	6.15912756
ENSMUSG00000004567	ENSMUSG00000004567	Mcoln1	94178	mucolipin 1 [Source:MGI Symbol;Acc:MGI:1890498]	-0.090938924	5.426634073	-0.980079951	0.343288119	0.716567928	-6.330443951	-0.090938924	-0.980079951	0.343288119	0.716567928	-6.330443951	5.508706521	5.491285268	5.613351869	5.371139219	5.400029208	5.379475189	5.530478538	5.516830471	5.496899291	5.343094448	5.06005825
ENSMUSG00000004568	ENSMUSG00000004568	Arhgef18	102098	rho/rac guanine nucleotide exchange factor (GEF) 18 [Source:MGI Symbol;Acc:MGI:2142567]	0.019835045	6.586519183	0.202878178	0.842079795	0.955219401	-6.82102728	0.019835045	0.202878178	0.842079795	0.955219401	-6.82102728	6.496772856	6.63437523	6.566270834	6.453641018	6.734517726	6.66831119	6.759681309	6.667497458	6.728037062	6.506667646	6.244153161
ENSMUSG00000004591	ENSMUSG00000004591	Pkn2	109333	protein kinase N2 [Source:MGI Symbol;Acc:MGI:109211]	-0.083251016	6.618028712	-0.923255631	0.371143777	0.732728514	-6.403903906	-0.083251016	-0.923255631	0.371143777	0.732728514	-6.403903906	6.680195959	6.714995861	6.578515776	6.780932486	6.565559732	6.677993937	6.737078113	6.737500253	6.564707411	6.455983083	6.312896391
ENSMUSG00000004609	ENSMUSG00000004609	Cd33	12489	CD33 antigen [Source:MGI Symbol;Acc:MGI:99440]	-0.402744357	1.962864674	-1.073070853	0.300960272	0.68608224	-5.505539659	-0.402744357	-1.073070853	0.300960272	0.68608224	-5.505539659	2.87537545	2.450132556	2.023854777	2.97247318	0.92557633	1.597097413	1.541687595	1.834060924	1.242155432	2.722259424	1.629084528
ENSMUSG00000004610	ENSMUSG00000004610	Etfb	110826	electron transferring flavoprotein, beta polypeptide [Source:MGI Symbol;Acc:MGI:106098]	0.256682233	-0.377684635	0.453251983	0.657147954	0.882582577	-5.349565371	0.256682233	0.453251983	0.657147954	0.882582577	-5.349565371	-0.82711937	-1.161328081	1.125627957	-0.517612296	-0.619518703	0.217032617	0.003281781	-0.312720609	-0.375181587	-1.77252889	1.275343652
ENSMUSG00000004612	ENSMUSG00000004612	Nkg7	72310	natural killer cell group 7 sequence [Source:MGI Symbol;Acc:MGI:1931250]	-0.965022968	0.235378797	-2.08911767	0.054973578	0.410264111	-3.869522783	-0.965022968	-2.08911767	0.054973578	0.410264111	-3.869522783	0.902105737	0.845311006	1.443849374	0.94347907	0.175119569	-0.639812617	-0.671279209	-0.17971704	-0.866387007	1.999035975	-0.573896731
ENSMUSG00000004626	ENSMUSG00000004626	Stxbp2	20911	syntaxin binding protein 2 [Source:MGI Symbol;Acc:MGI:107370]	0.108185175	6.562329831	1.473139419	0.162315898	0.557876526	-5.775414416	0.108185175	1.473139419	0.162315898	0.557876526	-5.775414416	6.502717753	6.499077115	6.540868826	6.424079014	6.552961476	6.687995527	6.607942631	6.52372942	6.461647082	6.61594135	6.7769848
ENSMUSG00000004631	ENSMUSG00000004631	Sgce	20392	sarcoglycan, epsilon [Source:MGI Symbol;Acc:MGI:1329042]	0.099638072	3.10508114	0.787331663	0.443902854	0.782081604	-6.049142294	0.099638072	0.787331663	0.443902854	0.782081604	-6.049142294	3.058720439	2.960349146	3.052712036	3.143460927	3.089858624	3.083614137	3.270416384	3.25587203	3.05286304	3.445933266	2.833654767
ENSMUSG00000004633	ENSMUSG00000004633	Chn2	69993	chimerin 2 [Source:MGI Symbol;Acc:MGI:1917243]	0.001578751	4.314429639	0.015445565	0.987889487	0.995793842	-6.663986836	0.001578751	0.015445565	0.987889487	0.995793842	-6.663986836	4.349741941	4.278730146	4.284710872	4.359639748	4.307738214	4.492151082	4.476646774	4.540774751	4.12885481	4.176369748	4.10300877
ENSMUSG00000004637	ENSMUSG00000004637	Wwox	80707	WW domain-containing oxidoreductase [Source:MGI Symbol;Acc:MGI:1931237]	0.116313185	3.859288959	1.150457944	0.268773406	0.658898393	-5.896573986	0.116313185	1.150457944	0.268773406	0.658898393	-5.896573986	3.760528087	3.854162398	4.056959705	3.741942417	3.622101222	3.888117316	3.980776747	3.856970098	3.777418048	3.89304274	4.074494738
ENSMUSG00000004642	ENSMUSG00000004642	Slbp	20492	stem-loop binding protein [Source:MGI Symbol;Acc:MGI:108402]	0.190353844	4.360635118	1.89869834	0.077907195	0.44297621	-4.979577964	0.190353844	1.89869834	0.077907195	0.44297621	-4.979577964	4.380200852	4.180281756	4.417878301	4.282667468	4.059145945	4.318802829	4.549946741	4.239012261	4.49902093	4.447149443	4.631370747
ENSMUSG00000004654	ENSMUSG00000004654	Ghrhr	14602	growth hormone releasing hormone receptor [Source:MGI Symbol;Acc:MGI:95710]	-0.262748411	-1.304861411	-0.501999913	0.623284835	0.871857096	-5.156419797	-0.262748411	-0.501999913	0.623284835	0.871857096	-5.156419797	-0.47588185	-1.277544864	-1.950219183	-0.517612296	-0.742366464	-1.242567577	-0.955532182	-1.562356986	-1.461518076	0.19040553	-2.314887054
ENSMUSG00000004655	ENSMUSG00000004655	Aqp1	11826	aquaporin 1 [Source:MGI Symbol;Acc:MGI:103201]	0.202491612	10.08069144	1.42055854	0.176815959	0.573276301	-5.661699055	0.202491612	1.42055854	0.176815959	0.573276301	-5.661699055	9.78483485	10.06089822	10.03692946	9.850504135	10.12711735	10.42595027	10.53084225	10.33398899	10.16028774	9.830113744	9.746874484
ENSMUSG00000004661	ENSMUSG00000004661	Arid3b	56380	AT rich interactive domain 3B (BRIGHT-like) [Source:MGI Symbol;Acc:MGI:1930768]	0.189091395	2.085492869	0.834888051	0.417469228	0.765395037	-5.740074144	0.189091395	0.834888051	0.417469228	0.765395037	-5.740074144	2.259969933	2.265193651	1.787126979	1.933333529	1.748683505	2.126905495	2.152537852	2.420546218	2.654473497	2.428418574	1.353371325
ENSMUSG00000004665	ENSMUSG00000004665	Cnn2	12798	calponin 2 [Source:MGI Symbol;Acc:MGI:105093]	0.131025541	5.052625401	0.842348856	0.413417136	0.762583377	-6.417396739	0.131025541	0.842348856	0.413417136	0.762583377	-6.417396739	5.044641432	4.995576145	4.985667559	4.880570922	5.01419299	4.651612312	5.163989178	4.800307089	5.011373996	5.709490057	5.345466695
ENSMUSG00000004667	ENSMUSG00000004667	Polr2e	66420	polymerase (RNA) II (DNA directed) polypeptide E [Source:MGI Symbol;Acc:MGI:1913670]	0.217644077	5.732053101	1.808953504	0.09146076	0.462340977	-5.28040156	0.217644077	1.808953504	0.09146076	0.462340977	-5.28040156	5.540840473	5.491285268	5.701299532	5.559356832	5.782131649	5.900558879	6.060354851	5.489625556	5.573043013	5.787642342	6.181359831
ENSMUSG00000004668	ENSMUSG00000004668	Abca13	268379	ATP-binding cassette, sub-family A (ABC1), member 13 [Source:MGI Symbol;Acc:MGI:2388707]	-0.751651553	8.416008406	-2.895697016	0.011505288	0.262707145	-3.278688515	-0.751651553	-2.895697016	0.011505288	0.262707145	-3.278688515	8.603502222	8.874138649	8.748112063	8.893183944	9.025744661	8.094327438	8.120519053	8.741420266	8.584300584	8.057472511	6.835932
ENSMUSG00000004677	ENSMUSG00000004677	Myo9b	17925	myosin IXb [Source:MGI Symbol;Acc:MGI:106624]	-0.08265691	5.530298994	-0.701873153	0.493989773	0.808593615	-6.572532339	-0.08265691	-0.701873153	0.493989773	0.808593615	-6.572532339	5.862356607	5.589938684	5.38276103	5.580949397	5.47087221	5.33903464	5.311349116	5.559080753	5.351173468	5.920886062	5.481996125
ENSMUSG00000004698	ENSMUSG00000004698	Hdac9	79221	histone deacetylase 9 [Source:MGI Symbol;Acc:MGI:1931221]	-0.830696222	0.599498688	-2.163736492	0.047820469	0.396487946	-3.803068293	-0.830696222	-2.163736492	0.047820469	0.396487946	-3.803068293	1.223368425	1.122536674	1.315957477	0.85171703	1.023090572	0.98859533	0.250283948	0.891265478	-0.064289339	1.052633281	-1.437803198
ENSMUSG00000004707	ENSMUSG00000004707	Ly9	17085	lymphocyte antigen 9 [Source:MGI Symbol;Acc:MGI:96885]	-0.271716815	1.252561192	-0.692907789	0.499432854	0.810756721	-5.642644605	-0.271716815	-0.692907789	0.499432854	0.810756721	-5.642644605	1.970751682	1.431009301	1.54239499	0.94347907	1.312591302	0.678696906	0.003281781	1.458893528	1.351020371	2.728428751	0.719904085
ENSMUSG00000004709	ENSMUSG00000004709	Cd244a	18106	CD244 molecule A [Source:MGI Symbol;Acc:MGI:109294]	-0.735300514	-0.850309931	-1.256568807	0.228987887	0.625467114	-4.731998028	-0.735300514	-1.256568807	0.228987887	0.625467114	-4.731998028	0.282407316	0.231164744	-0.55241384	-0.291521613	-1.18978541	-0.52161747	-1.309884995	-0.622345715	-1.193390427	0.509828396	-2.902731251
ENSMUSG00000004730	ENSMUSG00000004730	Adgre1	13733	adhesion G protein-coupled receptor E1 [Source:MGI Symbol;Acc:MGI:106912]	-0.012826942	4.102230225	-0.042322155	0.966825352	0.991234831	-6.619270876	-0.012826942	-0.042322155	0.966825352	0.991234831	-6.619270876	4.459773095	4.059729024	4.530211316	4.25606957	3.422101351	3.756853902	3.572309239	3.917610882	3.390445597	5.222612292	4.585628698
ENSMUSG00000004748	ENSMUSG00000004748	Mtfp1	67900	mitochondrial fission process 1 [Source:MGI Symbol;Acc:MGI:1916686]	0.017629695	4.054516495	0.155705412	0.878435175	0.9669492	-6.595085072	0.017629695	0.155705412	0.878435175	0.9669492	-6.595085072	4.003499906	4.109743798	4.273277362	3.966352356	3.911606867	4.170848868	4.41469513	3.91016872	3.911444383	3.903985771	4.071612092
ENSMUSG00000004768	ENSMUSG00000004768	Rab23	19335	RAB23, member RAS oncogene family [Source:MGI Symbol;Acc:MGI:99833]	-0.013504774	4.164174517	-0.12260711	0.904119444	0.974139101	-6.62498062	-0.013504774	-0.12260711	0.904119444	0.974139101	-6.62498062	4.066397576	4.080533748	4.279005443	4.160508723	4.296080036	4.456589773	4.050876865	4.35043748	4.13495769	4.061334368	3.913174742
ENSMUSG00000004771	ENSMUSG00000004771	Rab11a	53869	RAB11A, member RAS oncogene family [Source:MGI Symbol;Acc:MGI:1858202]	0.007340796	5.390065514	0.06204727	0.951381459	0.986935033	-6.816229925	0.007340796	0.06204727	0.951381459	0.986935033	-6.816229925	5.272816597	5.105515042	5.577776922	5.736557772	5.265019693	5.530773036	5.454925959	5.330072522	5.141349854	5.296101962	5.598727368
ENSMUSG00000004788	ENSMUSG00000004788	Eif2b2	217715	eukaryotic translation initiation factor 2B, subunit 2 beta [Source:MGI Symbol;Acc:MGI:2145118]	0.087642424	4.897601217	1.100525142	0.28922903	0.674344911	-6.150010429	0.087642424	1.100525142	0.28922903	0.674344911	-6.150010429	4.921348594	4.906833499	4.891591958	4.690599458	4.843155998	4.91138636	4.883916354	4.859465702	5.147400217	4.910308425	4.933995257
ENSMUSG00000004789	ENSMUSG00000004789	Dlst	78920	dihydrolipoamide S-succinyltransferase (E2 component of 2-oxo-glutarate complex) [Source:MGI Symbol;Acc:MGI:1926170]	0.096003337	8.801656188	0.970985862	0.347644269	0.719708683	-6.251270071	0.096003337	0.970985862	0.347644269	0.719708683	-6.251270071	8.671710224	8.767861018	8.790585755	8.69056711	8.830792067	9.039090555	9.051687407	8.935592755	8.812876334	8.61281305	8.616410618
ENSMUSG00000004791	ENSMUSG00000004791	Pgf	18654	placental growth factor [Source:MGI Symbol;Acc:MGI:105095]	0.118375827	-0.523584198	0.31603987	0.756524015	0.923400526	-5.364684387	0.118375827	0.31603987	0.756524015	0.923400526	-5.364684387	-0.143252573	-0.334353376	-1.030443933	-0.60160003	-0.351602633	-0.465963359	0.29498705	-1.01710855	0.043455814	0.078945196	-1.089208299
ENSMUSG00000004798	ENSMUSG00000004798	Ulk2	29869	unc-51 like kinase 2 [Source:MGI Symbol;Acc:MGI:1352758]	-0.334840801	5.833261933	-2.943484949	0.010458613	0.251987204	-3.268492224	-0.334840801	-2.943484949	0.010458613	0.251987204	-3.268492224	6.127683223	6.109193113	5.882470428	6.084401142	5.877133208	5.777697763	5.607818275	6.001308681	5.840977702	5.586674894	5.284531789
ENSMUSG00000004814	ENSMUSG00000004814	Ccl24	56221	chemokine (C-C motif) ligand 24 [Source:MGI Symbol;Acc:MGI:1928953]	0.067893965	-2.97905149	0.075789509	0.940633452	0.98456203	-4.999138618	0.067893965	0.075789509	0.940633452	0.98456203	-4.999138618	-1.983324531	-2.062038006	-2.182372477	-1.115593885	-3.911411037	-3.043916947	-1.45039879	-2.449380987	-2.830113062	-1.639467774	-3.320656214
ENSMUSG00000004815	ENSMUSG00000004815	Dgkq	110524	diacylglycerol kinase, theta [Source:MGI Symbol;Acc:MGI:102918]	-0.054917103	5.279293347	-0.608894418	0.552115978	0.835938561	-6.615953496	-0.054917103	-0.608894418	0.552115978	0.835938561	-6.615953496	5.446326899	5.424272567	5.286520748	5.26100901	5.130354083	5.18349293	5.244544159	5.416656732	5.445036906	5.166917917	5.087429874
ENSMUSG00000004837	ENSMUSG00000004837	Grap	71520	GRB2-related adaptor protein [Source:MGI Symbol;Acc:MGI:1918770]	-0.064952924	3.002881536	-0.397948923	0.696527333	0.900065128	-6.258786359	-0.064952924	-0.397948923	0.696527333	0.900065128	-6.258786359	3.053329974	3.112403206	2.963043877	2.913180759	3.185637759	2.620259073	2.726219314	2.942300505	3.000346007	3.571354937	3.042394116
ENSMUSG00000004843	ENSMUSG00000004843	Chmp2b	68942	charged multivesicular body protein 2B [Source:MGI Symbol;Acc:MGI:1916192]	0.185948463	6.233360292	1.884063368	0.079986391	0.445339262	-5.171823903	0.185948463	1.884063368	0.079986391	0.445339262	-5.171823903	6.199594082	6.105572653	6.122794181	6.300096901	5.936535374	6.464096135	6.416386683	6.097003672	6.238221616	6.142667465	6.554516883
ENSMUSG00000004846	ENSMUSG00000004846	Plod3	26433	procollagen-lysine, 2-oxoglutarate 5-dioxygenase 3 [Source:MGI Symbol;Acc:MGI:1347008]	0.063179493	5.325001309	0.888305013	0.389029473	0.747760579	-6.406600829	0.063179493	0.888305013	0.389029473	0.747760579	-6.406600829	5.367075088	5.301795091	5.189494099	5.358692367	5.244947114	5.260783955	5.300427575	5.345328866	5.422761044	5.462636656	5.340685502
ENSMUSG00000004849	ENSMUSG00000004849	Ap1s1	11769	adaptor protein complex AP-1, sigma 1 [Source:MGI Symbol;Acc:MGI:1098244]	0.180418148	5.943242124	2.186618613	0.045806388	0.39171168	-4.665851078	0.180418148	2.186618613	0.045806388	0.39171168	-4.665851078	5.811376522	5.7953637	5.936927694	5.841663674	5.846822013	6.171245344	6.070033207	5.817605417	5.864123649	6.053953523	6.179352813
ENSMUSG00000004864	ENSMUSG00000004864	Mapk13	26415	mitogen-activated protein kinase 13 [Source:MGI Symbol;Acc:MGI:1346864]	1.13525608	4.409871587	6.946545199	5.96E-06	0.008210959	4.244886751	1.13525608	6.946545199	5.96E-06	0.008210959	4.244886751	3.770417757	3.847241666	3.826056095	3.617449877	3.903946545	4.914010813	5.180464028	4.645328359	4.568306636	4.782722465	5.492811174
ENSMUSG00000004865	ENSMUSG00000004865	Srpk1	20815	serine/arginine-rich protein specific kinase 1 [Source:MGI Symbol;Acc:MGI:106908]	0.100641952	6.185697528	1.260170785	0.227723099	0.624387652	-6.05127863	0.100641952	1.260170785	0.227723099	0.624387652	-6.05127863	6.172502025	6.032713327	6.169798607	6.081037592	6.203683329	6.183805196	6.2978384	6.197483542	6.118592278	6.120555426	6.475480969
ENSMUSG00000004880	ENSMUSG00000004880	Lbr	98386	lamin B receptor [Source:MGI Symbol;Acc:MGI:2138281]	-0.119155114	5.173751661	-1.090606953	0.293427183	0.677910699	-6.195853063	-0.119155114	-1.090606953	0.293427183	0.677910699	-6.195853063	5.1557091	5.27883233	5.418231566	4.965107954	5.377157875	5.37281333	5.254481333	5.212468528	5.07782516	4.925155958	4.895391391
ENSMUSG00000004885	ENSMUSG00000004885	Crabp2	12904	cellular retinoic acid binding protein II [Source:MGI Symbol;Acc:MGI:88491]	1.023921245	-3.375000244	1.137034896	0.274161454	0.663460391	-4.618269007	1.023921245	1.137034896	0.274161454	0.663460391	-4.618269007	-2.39019232	-2.554106035	-2.802027669	-3.238375557	-3.911411037	-3.413420097	-1.780637667	-1.562356986	-2.830113062	-1.20392253	-3.320656214
ENSMUSG00000004891	ENSMUSG00000004891	Nes	18008	nestin [Source:MGI Symbol;Acc:MGI:101784]	0.342601567	6.27754042	2.202511788	0.044454274	0.388320256	-4.64015922	0.342601567	2.202511788	0.044454274	0.388320256	-4.64015922	6.175606413	6.130727126	5.970943954	6.062396573	6.116334286	6.1728898	6.138324337	6.072210362	6.364355197	6.886695386	6.972779941
ENSMUSG00000004895	ENSMUSG00000004895	Prcc	94315	papillary renal cell carcinoma (translocation-associated) [Source:MGI Symbol;Acc:MGI:2137738]	0.096297438	5.53840804	1.317690924	0.208265166	0.60608386	-5.962215354	0.096297438	1.317690924	0.208265166	0.60608386	-5.962215354	5.44220826	5.586825894	5.415633818	5.410530532	5.577447782	5.540147163	5.724762019	5.605898651	5.480217688	5.619410456	5.536324244
ENSMUSG00000004896	ENSMUSG00000004896	Rrnad1	229503	ribosomal RNA adenine dimethylase domain containing 1 [Source:MGI Symbol;Acc:MGI:2387197]	0.128782142	3.450337678	1.089333128	0.293969631	0.678675846	-5.861140079	0.128782142	1.089333128	0.293969631	0.678675846	-5.861140079	3.464123624	3.291330651	3.186729065	3.49642148	3.518892839	3.75099435	3.424223066	3.319055093	3.338505665	3.641687056	3.593640811
ENSMUSG00000004897	ENSMUSG00000004897	Hdgf	15191	heparin binding growth factor [Source:MGI Symbol;Acc:MGI:1194494]	0.236621666	7.970910653	2.314715547	0.035919316	0.364907633	-4.382745957	0.236621666	2.314715547	0.035919316	0.364907633	-4.382745957	7.669635206	7.794742948	7.957571187	7.70630055	8.087810002	8.152298555	8.130767054	7.989411391	8.011260893	7.855440797	8.327933183
ENSMUSG00000004929	ENSMUSG00000004929	Thop1	50492	thimet oligopeptidase 1 [Source:MGI Symbol;Acc:MGI:1354165]	0.235548673	4.213334452	2.224227099	0.042666979	0.383623468	-4.408131335	0.235548673	2.224227099	0.042666979	0.383623468	-4.408131335	4.105988233	4.236979605	4.09966284	4.009455147	3.990881925	4.181779659	4.41469513	4.193755522	4.254693434	4.229534095	4.67190527
ENSMUSG00000004931	ENSMUSG00000004931	Apba3	57267	amyloid beta (A4) precursor protein-binding, family A, member 3 [Source:MGI Symbol;Acc:MGI:1888527]	-0.134765444	4.904623617	-1.768761611	0.098184138	0.475502329	-5.275265483	-0.134765444	-1.768761611	0.098184138	0.475502329	-5.275265483	5.101896706	4.939738592	5.106560261	4.905505705	4.849816641	4.867379062	4.874742089	4.905105793	4.838915691	4.800400064	4.787093127
ENSMUSG00000004933	ENSMUSG00000004933	Matk	17179	megakaryocyte-associated tyrosine kinase [Source:MGI Symbol;Acc:MGI:99259]	-0.984944947	-1.008574963	-1.304183222	0.21271072	0.609820012	-4.668300752	-0.984944947	-1.304183222	0.21271072	0.609820012	-4.668300752	0.354307764	-0.15689863	-1.148494493	-0.036441411	-0.679635393	-0.837518904	-1.064257938	-0.384122354	-3.911411037	0.039792353	-0.372038216
ENSMUSG00000004934	ENSMUSG00000004934	Pias4	59004	protein inhibitor of activated STAT 4 [Source:MGI Symbol;Acc:MGI:2136940]	0.019959315	4.563267123	0.21375736	0.833744784	0.953307145	-6.687542008	0.019959315	0.21375736	0.833744784	0.953307145	-6.687542008	4.573346738	4.511038233	4.822671988	4.376200985	4.496143402	4.481574424	4.540695335	4.540774751	4.750259781	4.662215558	4.474351032
ENSMUSG00000004936	ENSMUSG00000004936	Map2k1	26395	mitogen-activated protein kinase kinase 1 [Source:MGI Symbol;Acc:MGI:1346866]	0.031314993	6.026831634	0.408030486	0.689276429	0.897573023	-6.759018058	0.031314993	0.408030486	0.689276429	0.897573023	-6.759018058	5.991982705	6.069602886	5.999847381	6.12007253	5.873215503	5.963986372	6.110456904	5.956851887	6.227552283	6.03292216	5.96074643
ENSMUSG00000004937	ENSMUSG00000004937	Sgta	52551	small glutamine-rich tetratricopeptide repeat (TPR)-containing, alpha [Source:MGI Symbol;Acc:MGI:1098703]	0.111555911	6.309456222	1.614387034	0.128219002	0.52002198	-5.581767091	0.111555911	1.614387034	0.128219002	0.52002198	-5.581767091	6.148055766	6.323824503	6.286003271	6.173953233	6.316658389	6.308228943	6.375993527	6.377587317	6.314813858	6.306268278	6.482551748
ENSMUSG00000004945	ENSMUSG00000004945	Tmem242	70544	transmembrane protein 242 [Source:MGI Symbol;Acc:MGI:1917794]	-0.047876705	5.61525296	-0.515495659	0.614059405	0.867360034	-6.694300298	-0.047876705	-0.515495659	0.614059405	0.867360034	-6.694300298	5.517541547	5.585786804	5.815075256	5.657467069	5.643339239	5.730834489	5.660017702	5.313243147	5.796431685	5.521554398	5.542583342
ENSMUSG00000004947	ENSMUSG00000004947	Dtx2	74198	deltex 2, E3 ubiquitin ligase [Source:MGI Symbol;Acc:MGI:1921448]	-0.1215739	3.460518011	-0.806181344	0.433300806	0.77540368	-6.132259531	-0.1215739	-0.806181344	0.433300806	0.77540368	-6.132259531	3.696268233	3.504280002	3.555747655	3.364302455	3.532204945	3.303722969	3.439236918	3.603741512	3.498529247	3.799448106	2.840444695
ENSMUSG00000004951	ENSMUSG00000004951	Hspb1	15507	heat shock protein 1 [Source:MGI Symbol;Acc:MGI:96240]	0.383847326	4.570730573	1.132784422	0.275884534	0.664470254	-6.057210244	0.383847326	1.132784422	0.275884534	0.664470254	-6.057210244	4.745333557	4.278730146	3.981682498	4.819311883	4.068313195	4.211952485	3.914277366	4.574121812	4.179924504	5.737289253	5.802843424
ENSMUSG00000004952	ENSMUSG00000004952	Rasa4	54153	RAS p21 protein activator 4 [Source:MGI Symbol;Acc:MGI:1858600]	-0.220537648	3.041531241	-0.78622591	0.444529846	0.782565785	-6.040759485	-0.220537648	-0.78622591	0.444529846	0.782565785	-6.040759485	3.406099463	3.275951084	3.162143483	3.272919569	2.871587849	2.689292985	2.650832987	2.912813011	1.985509654	4.137489985	3.19323296
ENSMUSG00000004980	ENSMUSG00000004980	Hnrnpa2b1	53379	heterogeneous nuclear ribonucleoprotein A2/B1 [Source:MGI Symbol;Acc:MGI:104819]	-0.066615857	8.974528374	-0.737253034	0.472856169	0.797720573	-6.440049087	-0.066615857	-0.737253034	0.472856169	0.797720573	-6.440049087	8.918749789	8.854104498	9.096264117	9.046125512	9.141897621	8.868107886	8.848548303	8.852245675	9.059103775	8.881423498	9.154807132
ENSMUSG00000004988	ENSMUSG00000004988	Fxyd4	108017	FXYD domain-containing ion transport regulator 4 [Source:MGI Symbol;Acc:MGI:1889005]	0.288434751	4.384692885	1.611724402	0.128800127	0.520701961	-5.416095464	0.288434751	1.611724402	0.128800127	0.520701961	-5.416095464	3.840941829	4.014110787	4.326797199	4.308783864	4.674815972	4.61981349	4.637168792	4.024868181	4.243439734	4.541269648	5.038076159
ENSMUSG00000004994	ENSMUSG00000004994	Ccdc130	67736	coiled-coil domain containing 130 [Source:MGI Symbol;Acc:MGI:1914986]	0.153951823	2.88404958	0.809651905	0.431366585	0.774043138	-5.970481886	0.153951823	0.809651905	0.431366585	0.774043138	-5.970481886	2.850728001	2.708713293	2.882559481	2.379071268	3.189843849	2.977210188	2.820972565	2.356277511	3.245675548	3.007431724	3.414127108
ENSMUSG00000004996	ENSMUSG00000004996	Mri1	67873	methylthioribose-1-phosphate isomerase 1 [Source:MGI Symbol;Acc:MGI:1915123]	0.038509645	3.905250108	0.290515122	0.775579973	0.931478845	-6.528364939	0.038509645	0.290515122	0.775579973	0.931478845	-6.528364939	4.014637483	4.007917898	3.84162233	3.95169376	3.643726526	3.847507803	3.821830554	3.872370924	3.838527226	3.727350918	4.443465346
ENSMUSG00000005034	ENSMUSG00000005034	Prkacb	18749	protein kinase, cAMP dependent, catalytic, beta [Source:MGI Symbol;Acc:MGI:97594]	-0.073531398	6.457709601	-0.642466805	0.530705192	0.825817924	-6.629984397	-0.073531398	-0.642466805	0.530705192	0.825817924	-6.629984397	6.482304068	6.54096162	6.531301561	6.548022629	6.38795179	6.681078741	6.68396884	6.603184261	6.079572669	6.334854109	6.170623327
ENSMUSG00000005043	ENSMUSG00000005043	Sgsh	27029	N-sulfoglucosamine sulfohydrolase (sulfamidase) [Source:MGI Symbol;Acc:MGI:1350341]	-0.101076023	4.578512237	-1.014941361	0.326947869	0.706371303	-6.191560994	-0.101076023	-1.014941361	0.326947869	0.706371303	-6.191560994	4.725135398	4.705346211	4.591338874	4.456270112	4.668801613	4.308865857	4.658709175	4.751169067	4.623606686	4.577604955	4.32984076
ENSMUSG00000005045	ENSMUSG00000005045	Chd5	269610	chromodomain helicase DNA binding protein 5 [Source:MGI Symbol;Acc:MGI:3036258]	0.494965027	0.511266	1.349342289	0.198140355	0.596277181	-4.850421224	0.494965027	1.349342289	0.198140355	0.596277181	-4.850421224	0.042328188	0.391985119	0.33208887	-0.438246163	0.945613606	0.03612363	0.4611147	1.238911571	1.843666092	0.697629986	0.659753196
ENSMUSG00000005054	ENSMUSG00000005054	Cstb	13014	cystatin B [Source:MGI Symbol;Acc:MGI:109514]	0.36298061	5.60304268	1.361745618	0.194282903	0.592138817	-5.907419228	0.36298061	1.361745618	0.194282903	0.592138817	-5.907419228	5.39717401	5.185887559	5.46546495	5.809506035	5.201863132	5.911763434	5.816736487	4.814329322	5.351173468	5.817610487	6.879026002
ENSMUSG00000005057	ENSMUSG00000005057	Sh2b2	23921	SH2B adaptor protein 2 [Source:MGI Symbol;Acc:MGI:1345171]	0.121178265	1.195992974	0.346154483	0.734251367	0.914460578	-5.793058387	0.121178265	0.346154483	0.734251367	0.914460578	-5.793058387	1.92426109	0.899840564	0.647586036	1.598975346	0.754394045	0.437355365	1.343135406	1.649728112	0.597068878	2.088088939	1.581243393
ENSMUSG00000005069	ENSMUSG00000005069	Pex5	19305	peroxisomal biogenesis factor 5 [Source:MGI Symbol;Acc:MGI:1098808]	-0.020584558	6.811089132	-0.195325146	0.847878115	0.95796311	-6.815893752	-0.020584558	-0.195325146	0.847878115	0.95796311	-6.815893752	6.828779078	6.862147456	6.907310487	6.758999324	6.759140118	6.910309867	7.023979764	6.942463929	6.904072651	6.622167297	6.409663763
ENSMUSG00000005078	ENSMUSG00000005078	Jkamp	104771	JNK1/MAPK8-associated membrane protein [Source:MGI Symbol;Acc:MGI:1915057]	-0.038064783	4.94831056	-0.499887108	0.624735108	0.872798127	-6.641432769	-0.038064783	-0.499887108	0.624735108	0.872798127	-6.641432769	4.924304518	4.878261702	4.987417919	5.161014888	4.917323356	5.005445569	4.967417092	4.952972401	4.904687442	4.934525444	4.823532184
ENSMUSG00000005087	ENSMUSG00000005087	Cd44	12505	CD44 antigen [Source:MGI Symbol;Acc:MGI:88338]	-0.274126333	3.495668849	-0.536440288	0.599875487	0.859928604	-6.327481936	-0.274126333	-0.536440288	0.599875487	0.859928604	-6.327481936	4.367225695	3.436730091	3.401502823	4.064992684	3.189843849	2.749307487	2.56217407	2.99249638	1.719208264	5.114885772	4.940329988
ENSMUSG00000005089	ENSMUSG00000005089	Slc1a2	20511	solute carrier family 1 (glial high affinity glutamate transporter), member 2 [Source:MGI Symbol;Acc:MGI:101931]	-0.314513977	3.339525357	-1.574565189	0.137149164	0.53126683	-5.245386799	-0.314513977	-1.574565189	0.137149164	0.53126683	-5.245386799	3.614444473	3.491020679	3.527152814	3.418610378	3.568192262	2.982220843	2.525126518	3.068008061	3.020264594	3.60527433	3.994567282
ENSMUSG00000005102	ENSMUSG00000005102	Eif2ak4	27103	eukaryotic translation initiation factor 2 alpha kinase 4 [Source:MGI Symbol;Acc:MGI:1353427]	-0.219521347	4.255917954	-1.721072896	0.10672505	0.489325716	-5.240549665	-0.219521347	-1.721072896	0.10672505	0.489325716	-5.240549665	4.395192503	4.319306361	4.214709806	4.282667468	4.618202538	3.966060009	4.057378791	4.49673522	4.501384872	4.121171051	3.883895374
ENSMUSG00000005103	ENSMUSG00000005103	Wdr1	22388	WD repeat domain 1 [Source:MGI Symbol;Acc:MGI:1337100]	-0.002241261	7.304487336	-0.027488515	0.978448873	0.993057095	-6.815015672	-0.002241261	-0.027488515	0.978448873	0.993057095	-6.815015672	7.239260354	7.216836274	7.386353081	7.375934716	7.308339931	7.26970541	7.347833992	7.163962974	7.16003272	7.37931025	7.5067697
ENSMUSG00000005107	ENSMUSG00000005107	Slc2a9	117591	solute carrier family 2 (facilitated glucose transporter), member 9 [Source:MGI Symbol;Acc:MGI:2152844]	0.179821883	4.803072516	1.247742567	0.232110501	0.628578949	-5.96887292	0.179821883	1.247742567	0.232110501	0.628578949	-5.96887292	4.490013521	4.752409896	4.822671988	4.675066949	4.810749745	5.27412404	5.29080293	4.680749482	4.517824889	4.642748978	4.905139629
ENSMUSG00000005124	ENSMUSG00000005124	Ccn4	22402	cellular communication network factor 4 [Source:MGI Symbol;Acc:MGI:1197008]	0.479564662	2.211422401	1.81445349	0.090573255	0.461455198	-4.609863547	0.479564662	1.81445349	0.090573255	0.461455198	-4.609863547	2.614951914	2.157415863	1.880509883	2.19217797	1.149404307	2.398322715	2.42811864	1.969117691	1.998956161	2.835190028	2.880526561
ENSMUSG00000005125	ENSMUSG00000005125	Ndrg1	17988	N-myc downstream regulated gene 1 [Source:MGI Symbol;Acc:MGI:1341799]	-0.097217689	11.59018252	-0.540128306	0.597395004	0.858351749	-6.405717618	-0.097217689	-0.540128306	0.597395004	0.858351749	-6.405717618	11.87863115	11.90219881	11.51260978	11.91402791	11.00296438	11.29515163	11.43214579	11.90735472	11.88043534	11.52612604	11.24062327
ENSMUSG00000005131	ENSMUSG00000005131	4930550C14Rik	75311	RIKEN cDNA 4930550C14 gene [Source:MGI Symbol;Acc:MGI:1922561]	-0.831541729	1.270641173	-3.240881818	0.005760725	0.199984342	-2.083332853	-0.831541729	-3.240881818	0.005760725	0.199984342	-2.083332853	1.95926873	1.555119172	1.850048953	1.672333947	1.737233641	1.121699438	1.137586133	1.007418399	0.855426022	1.574954524	-0.140490824
ENSMUSG00000005142	ENSMUSG00000005142	Man2b1	17159	mannosidase 2, alpha B1 [Source:MGI Symbol;Acc:MGI:107286]	-0.353658616	7.522551644	-3.812505243	0.001828157	0.133983742	-1.527291489	-0.353658616	-3.812505243	0.001828157	0.133983742	-1.527291489	7.719834975	7.759006174	7.725312722	7.718528736	7.656409944	7.376082147	7.491599393	7.430011687	7.479805168	7.408420572	6.987383891
ENSMUSG00000005148	ENSMUSG00000005148	Klf5	12224	Kruppel-like factor 5 [Source:MGI Symbol;Acc:MGI:1338056]	-0.074175558	2.185997489	-0.372164358	0.715211026	0.906943095	-6.048435853	-0.074175558	-0.372164358	0.715211026	0.906943095	-6.048435853	2.350656262	2.306146997	2.090517482	2.048027357	2.354397852	1.859204486	1.871845222	2.492077795	2.620079449	2.537848932	1.69050066
ENSMUSG00000005150	ENSMUSG00000005150	Wdr83	67836	WD repeat domain containing 83 [Source:MGI Symbol;Acc:MGI:1915086]	0.093969226	4.382221713	0.700087494	0.495071078	0.809487624	-6.422276688	0.093969226	0.700087494	0.495071078	0.809487624	-6.422276688	4.20411062	4.09813065	4.577460646	4.262022736	4.534684509	4.506133746	4.5591392	4.380369453	3.984237057	4.370325813	4.765849986
ENSMUSG00000005161	ENSMUSG00000005161	Prdx2	21672	peroxiredoxin 2 [Source:MGI Symbol;Acc:MGI:109486]	0.11652849	7.432124306	1.270381311	0.224167753	0.6208657	-6.001963479	0.11652849	1.270381311	0.224167753	0.6208657	-6.001963479	7.231226581	7.320105179	7.457851864	7.421859753	7.409639632	7.498070888	7.550111631	7.277853531	7.336559729	7.489436408	7.765218305
ENSMUSG00000005198	ENSMUSG00000005198	Polr2a	20020	polymerase (RNA) II (DNA directed) polypeptide A [Source:MGI Symbol;Acc:MGI:98086]	-0.042453394	7.337713575	-0.307041304	0.763224096	0.926452827	-6.763956764	-0.042453394	-0.307041304	0.763224096	0.926452827	-6.763956764	7.435641541	7.425503928	7.095167051	7.366640703	7.494547827	7.197758234	7.2931028	7.723049727	7.504468277	7.393696234	6.790196482
ENSMUSG00000005202	ENSMUSG00000005202	Shbg	20415	sex hormone binding globulin [Source:MGI Symbol;Acc:MGI:98295]	1.301769802	-3.744131815	1.236166153	0.236256692	0.63309436	-4.556698426	1.301769802	1.236166153	0.236256692	0.63309436	-4.556698426	-2.646724105	-2.554106035	-3.252612718	-3.911411037	-3.911411037	-3.413420097	-2.483933088	-2.449380987	-0.866387007	-1.40532097	-3.911411037
ENSMUSG00000005204	ENSMUSG00000005204	Senp3	80886	SUMO/sentrin specific peptidase 3 [Source:MGI Symbol;Acc:MGI:2158736]	-0.004754192	5.502178098	-0.065673095	0.948544608	0.986201915	-6.824238667	-0.004754192	-0.065673095	0.948544608	0.986201915	-6.824238667	5.555213513	5.55319807	5.519692803	5.413207936	5.48719828	5.395527061	5.592230753	5.518054952	5.384852797	5.494660246	5.627473659
ENSMUSG00000005220	ENSMUSG00000005220	Corin	53419	corin, serine peptidase [Source:MGI Symbol;Acc:MGI:1349451]	-1.748351367	1.727610835	-5.044284859	0.000166431	0.047175772	1.038645607	-1.748351367	-5.044284859	0.000166431	0.047175772	1.038645607	2.122596181	2.275541489	2.963043877	2.56391346	3.512190437	1.209775733	0.679155018	1.849706926	-0.121337848	1.237018435	1.012213633
ENSMUSG00000005225	ENSMUSG00000005225	Plekha8	231999	pleckstrin homology domain containing, family A (phosphoinositide binding specific) member 8 [Source:MGI Symbol;Acc:MGI:2681164]	-0.075395913	5.929622361	-0.696574723	0.497202318	0.810320864	-6.592644111	-0.075395913	-0.696574723	0.497202318	0.810320864	-6.592644111	5.850750851	5.896042315	6.144135887	5.960829907	6.008547738	6.170147998	6.132177927	5.824550005	5.733473119	5.573883827	5.94429391
ENSMUSG00000005232	ENSMUSG00000005232	G6pc2	14378	glucose-6-phosphatase, catalytic, 2 [Source:MGI Symbol;Acc:MGI:1277193]	-1.648370129	-3.458147331	-2.280480413	0.038344765	0.371606457	-3.831920699	-1.648370129	-2.280480413	0.038344765	0.371606457	-3.831920699	-1.81613308	-2.554106035	-2.459184011	-2.434628875	-1.710552307	-2.505972919	-2.209633752	-2.793734842	-3.911411037	-3.399916862	-3.911411037
ENSMUSG00000005233	ENSMUSG00000005233	Spc25	66442	SPC25, NDC80 kinetochore complex component, homolog (S. cerevisiae) [Source:MGI Symbol;Acc:MGI:1913692]	-0.277427634	4.247625959	-1.780569397	0.096164909	0.47119904	-5.149584973	-0.277427634	-1.780569397	0.096164909	0.47119904	-5.149584973	4.401570113	4.477816404	4.356898459	4.539499076	4.268505567	4.713181519	3.910691028	4.011019624	4.301565855	3.635134553	4.150225577
ENSMUSG00000005237	ENSMUSG00000005237	Dnah2	327954	dynein, axonemal, heavy chain 2 [Source:MGI Symbol;Acc:MGI:107731]	0.312735403	0.915399642	1.069768401	0.302394759	0.687391374	-5.240141588	0.312735403	1.069768401	0.302394759	0.687391374	-5.240141588	1.279849556	0.977954969	0.716747169	1.084528224	-0.044437227	0.774233824	0.574250109	1.667493451	1.04883888	1.052633281	1.372236234
ENSMUSG00000005251	ENSMUSG00000005251	Ripk4	72388	receptor-interacting serine-threonine kinase 4 [Source:MGI Symbol;Acc:MGI:1919638]	0.138112186	4.93247999	1.440467344	0.171204443	0.569343349	-5.745261852	0.138112186	1.440467344	0.171204443	0.569343349	-5.745261852	4.713221214	4.908496701	4.828542753	4.786646417	5.052807517	5.162678027	5.172998774	5.009785087	4.924200585	4.974005127	4.749709805
ENSMUSG00000005262	ENSMUSG00000005262	Ufd1	22230	ubiquitin recognition factor in ER-associated degradation 1 [Source:MGI Symbol;Acc:MGI:109353]	0.037846372	5.24224953	0.437015681	0.668607029	0.886811977	-6.704725679	0.037846372	0.437015681	0.668607029	0.886811977	-6.704725679	5.284366177	5.203607615	5.306289268	5.309240598	5.024827139	5.340010802	5.300427575	5.209439912	5.141349854	5.112529101	5.453491587
ENSMUSG00000005267	ENSMUSG00000005267	Zfp287	170740	zinc finger protein 287 [Source:MGI Symbol;Acc:MGI:2176561]	-0.098508271	1.598577555	-0.424125518	0.677765975	0.891759987	-5.874481017	-0.098508271	-0.424125518	0.677765975	0.891759987	-5.874481017	1.680326364	1.887472753	1.484078917	1.617667653	1.714057638	1.53024806	1.699659798	2.039022986	0.632009257	1.936458995	1.629084528
ENSMUSG00000005268	ENSMUSG00000005268	Prlr	19116	prolactin receptor [Source:MGI Symbol;Acc:MGI:97763]	-0.316715895	4.968146179	-1.6236547	0.126213876	0.518160154	-5.49981207	-0.316715895	-1.6236547	0.126213876	0.518160154	-5.49981207	5.203941984	4.821129491	4.952000753	5.725828832	5.022470759	4.521703935	5.008261629	4.36139382	5.435178961	5.104250302	4.519474102
ENSMUSG00000005299	ENSMUSG00000005299	Letm1	56384	leucine zipper-EF-hand containing transmembrane protein 1 [Source:MGI Symbol;Acc:MGI:1932557]	-0.109057332	7.35231366	-1.143125795	0.2717065	0.661505972	-6.151965278	-0.109057332	-1.143125795	0.2717065	0.661505972	-6.151965278	7.403432739	7.461355038	7.495854739	7.17486769	7.533131018	7.259423217	7.349159458	7.42903562	7.469579201	7.283050149	7.021393681
ENSMUSG00000005312	ENSMUSG00000005312	Ubqln1	56085	ubiquilin 1 [Source:MGI Symbol;Acc:MGI:1860276]	-0.014613711	7.575677657	-0.164349932	0.871749065	0.96516842	-6.787512438	-0.014613711	-0.164349932	0.871749065	0.96516842	-6.787512438	7.565801673	7.616444771	7.585256213	7.652363639	7.502178347	7.623630454	7.704366996	7.760002203	7.606539538	7.376612178	7.343398249
ENSMUSG00000005320	ENSMUSG00000005320	Fgfr4	14186	fibroblast growth factor receptor 4 [Source:MGI Symbol;Acc:MGI:95525]	-0.363611951	5.322966598	-3.607208438	0.002758233	0.15277284	-1.942348745	-0.363611951	-3.607208438	0.002758233	0.15277284	-1.942348745	5.409883768	5.50783745	5.508765338	5.43576746	5.741161336	5.077449741	5.062599071	5.456798585	5.222397261	5.256093261	4.893760261
ENSMUSG00000005338	ENSMUSG00000005338	Cadm3	94332	cell adhesion molecule 3 [Source:MGI Symbol;Acc:MGI:2137858]	-0.365048393	-0.781281731	-0.69134943	0.500382557	0.811584802	-5.162816768	-0.365048393	-0.69134943	0.500382557	0.811584802	-5.162816768	-0.193633488	-0.611041156	-0.258885408	-1.543769029	0.175119569	-1.151948903	-1.064257938	0.207912194	-1.989271327	0.646419848	-1.312011103
ENSMUSG00000005354	ENSMUSG00000005354	Txn2	56551	thioredoxin 2 [Source:MGI Symbol;Acc:MGI:1929468]	0.004527908	7.096104566	0.046574777	0.96349435	0.989973877	-6.823815711	0.004527908	0.046574777	0.96349435	0.989973877	-6.823815711	6.901080092	7.117154862	7.193221203	6.982317401	7.278287796	7.278133397	7.25365837	7.061034881	6.885188893	6.93850572	7.174331031
ENSMUSG00000005360	ENSMUSG00000005360	Slc1a3	20512	solute carrier family 1 (glial high affinity glutamate transporter), member 3 [Source:MGI Symbol;Acc:MGI:99917]	0.149928745	2.418992431	0.687863903	0.502510561	0.81256753	-5.93713386	0.149928745	0.687863903	0.502510561	0.81256753	-5.93713386	2.153154555	2.064993052	1.787126979	2.920726951	2.779700402	2.289344675	2.064904495	2.905345994	2.566900306	2.646093341	2.581436738
ENSMUSG00000005362	ENSMUSG00000005362	Crbn	58799	cereblon [Source:MGI Symbol;Acc:MGI:1913277]	-0.290587482	5.89100163	-2.200429323	0.044629297	0.388699226	-4.641270401	-0.290587482	-2.200429323	0.044629297	0.388699226	-4.641270401	6.01781264	6.106297472	6.028183102	6.028747337	6.069737391	6.042840926	5.936204565	6.029058517	5.698874267	5.68749194	5.16925955
ENSMUSG00000005364	ENSMUSG00000005364	Il5ra	16192	interleukin 5 receptor, alpha [Source:MGI Symbol;Acc:MGI:96558]	-0.254616184	2.941925022	-1.404865222	0.18134547	0.578979637	-5.37145536	-0.254616184	-1.404865222	0.18134547	0.578979637	-5.37145536	2.741007989	3.260405798	3.085768276	3.084213076	3.295107607	2.534171948	2.496702852	2.844176351	2.557843368	3.300301451	3.265647649
ENSMUSG00000005370	ENSMUSG00000005370	Msh6	17688	mutS homolog 6 [Source:MGI Symbol;Acc:MGI:1343961]	-0.048187798	5.146753173	-0.485559873	0.634611888	0.874793926	-6.672375489	-0.048187798	-0.485559873	0.634611888	0.874793926	-6.672375489	5.170722469	5.139903377	5.130519801	5.125537612	5.291682136	5.015256307	5.272756434	5.245370317	4.931231343	4.906232437	5.407365556
ENSMUSG00000005371	ENSMUSG00000005371	Fbxo11	225055	F-box protein 11 [Source:MGI Symbol;Acc:MGI:2147134]	-0.094638282	5.923244298	-0.908701903	0.378521915	0.739885399	-6.420356766	-0.094638282	-0.908701903	0.378521915	0.739885399	-6.420356766	5.939623253	5.963197644	6.016229788	6.052984956	5.908097647	6.054187031	6.033399643	6.018714778	5.837239645	5.909392309	5.435666229
ENSMUSG00000005373	ENSMUSG00000005373	Mlxipl	58805	MLX interacting protein-like [Source:MGI Symbol;Acc:MGI:1927999]	0.131095594	6.424487728	1.52040629	0.150141815	0.544648673	-5.713262578	0.131095594	1.52040629	0.150141815	0.544648673	-5.713262578	6.419794244	6.37283962	6.195770034	6.247058314	6.537779399	6.441990106	6.484914876	6.646376685	6.600981886	6.295920214	6.435118995
ENSMUSG00000005374	ENSMUSG00000005374	Tbl2	27368	transducin (beta)-like 2 [Source:MGI Symbol;Acc:MGI:1351652]	0.073249592	4.464207961	0.801704355	0.435804121	0.777341256	-6.361013421	0.073249592	0.801704355	0.435804121	0.777341256	-6.361013421	4.401570113	4.475574176	4.468886765	4.291425569	4.487626895	4.540508753	4.74984283	4.514021805	4.293404135	4.399616153	4.519474102
ENSMUSG00000005378	ENSMUSG00000005378	Bud23	66138	BUD23, rRNA methyltransferase and ribosome maturation factor [Source:MGI Symbol;Acc:MGI:1913388]	0.095242154	4.262219471	0.874573423	0.396213119	0.752421194	-6.259461566	0.095242154	0.874573423	0.396213119	0.752421194	-6.259461566	4.430965096	4.017197292	4.326797199	4.179505062	4.106636933	4.177417276	4.328620351	4.28289239	4.296129842	4.155916929	4.623519072
ENSMUSG00000005397	ENSMUSG00000005397	Nid1	18073	nidogen 1 [Source:MGI Symbol;Acc:MGI:97342]	-0.027427884	6.729269868	-0.19675254	0.846781621	0.957618216	-6.818263686	-0.027427884	-0.19675254	0.846781621	0.957618216	-6.818263686	6.977420563	6.920183998	6.435819552	6.896900687	6.491250361	6.380222376	6.670777913	6.776393328	6.568094296	7.183558447	6.728852662
ENSMUSG00000005410	ENSMUSG00000005410	Mcm5	17218	minichromosome maintenance complex component 5 [Source:MGI Symbol;Acc:MGI:103197]	0.53443623	2.971219194	1.861352061	0.083311841	0.450889831	-4.711288159	0.53443623	1.861352061	0.083311841	0.450889831	-4.711288159	2.911574635	2.316206232	2.73200025	2.744845909	2.762859525	2.867754393	2.909884305	3.013485533	2.628755137	3.427091481	4.474351032
ENSMUSG00000005413	ENSMUSG00000005413	Hmox1	15368	heme oxygenase 1 [Source:MGI Symbol;Acc:MGI:96163]	0.290539139	5.089837612	1.789258791	0.094702518	0.468417434	-5.26059619	0.290539139	1.789258791	0.094702518	0.468417434	-5.26059619	5.420390364	5.105515042	4.982160455	4.948592195	4.230219605	5.118988081	5.186408542	5.339799753	5.41901473	5.138243145	5.122671701
ENSMUSG00000005417	ENSMUSG00000005417	Mprip	26936	myosin phosphatase Rho interacting protein [Source:MGI Symbol;Acc:MGI:1349438]	0.102183948	8.117046819	1.243034694	0.233789721	0.630604096	-5.99860763	0.102183948	1.243034694	0.233789721	0.630604096	-5.99860763	8.048546228	8.142654021	7.925062076	7.916923107	8.284631005	8.084604882	8.164661622	8.168510397	8.191338044	8.14280459	8.220611136
ENSMUSG00000005442	ENSMUSG00000005442	Cic	71722	capicua transcriptional repressor [Source:MGI Symbol;Acc:MGI:1918972]	-0.043346451	6.42006356	-0.373933947	0.713922542	0.906572041	-6.772341548	-0.043346451	-0.373933947	0.713922542	0.906572041	-6.772341548	6.691951309	6.568048592	6.181314263	6.374795909	6.407497096	6.316187491	6.387005158	6.638516738	6.441475973	6.589494943	6.033656925
ENSMUSG00000005447	ENSMUSG00000005447	Pafah1b3	18476	platelet-activating factor acetylhydrolase, isoform 1b, subunit 3 [Source:MGI Symbol;Acc:MGI:108414]	0.177027585	3.312636219	0.891047001	0.387605581	0.746431587	-6.015621793	0.177027585	0.891047001	0.387605581	0.746431587	-6.015621793	3.226169133	3.053490405	3.263856356	3.255121645	3.356263824	3.169588124	3.444207014	2.971197352	2.889203556	3.856893534	4.033603933
ENSMUSG00000005465	ENSMUSG00000005465	Il27ra	50931	interleukin 27 receptor, alpha [Source:MGI Symbol;Acc:MGI:1355318]	-0.495833512	0.743378422	-1.060525213	0.306436478	0.691922015	-5.222125339	-0.495833512	-1.060525213	0.306436478	0.691922015	-5.222125339	1.876222319	1.538029588	1.503780687	0.684482988	-0.125733395	-0.043109225	0.897806586	-0.117547591	0.408420848	2.078461311	0.011639815
ENSMUSG00000005469	ENSMUSG00000005469	Prkaca	18747	protein kinase, cAMP dependent, catalytic, alpha [Source:MGI Symbol;Acc:MGI:97592]	0.031878547	6.098850595	0.378115924	0.710881128	0.905464457	-6.772030739	0.031878547	0.378115924	0.710881128	0.905464457	-6.772030739	5.937430306	6.061403278	6.230179823	6.183394564	6.001386471	6.216064448	6.2289507	5.928584468	5.978838195	6.166719143	6.165900864
ENSMUSG00000005470	ENSMUSG00000005470	Asf1b	66929	anti-silencing function 1B histone chaperone [Source:MGI Symbol;Acc:MGI:1914179]	0.462663374	-0.571155889	1.143615592	0.271509811	0.661476513	-4.860920552	0.462663374	1.143615592	0.271509811	0.661476513	-4.860920552	-0.676219521	-0.860105161	-0.131849232	-0.363019424	-1.376177829	-1.066687342	-0.671279209	-0.117547591	-0.180735435	-0.220466231	0.596984886
ENSMUSG00000005481	ENSMUSG00000005481	Ddx39	68278	DEAD (Asp-Glu-Ala-Asp) box polypeptide 39 [Source:MGI Symbol;Acc:MGI:1915528]	0.217192319	4.510622777	1.779072777	0.096418793	0.471693461	-5.193165421	0.217192319	1.779072777	0.096418793	0.471693461	-5.193165421	4.430965096	4.321804879	4.473889806	4.419456775	4.34215794	4.443933294	4.820349199	4.456427482	4.260287535	4.687769023	4.994603579
ENSMUSG00000005483	ENSMUSG00000005483	Dnajb1	81489	DnaJ heat shock protein family (Hsp40) member B1 [Source:MGI Symbol;Acc:MGI:1931874]	-0.037377618	5.315208894	-0.4004718	0.694709901	0.899503798	-6.728074644	-0.037377618	-0.4004718	0.694709901	0.899503798	-6.728074644	5.303790726	5.316903031	5.416933276	5.306362926	5.338845759	5.188920987	5.440075334	5.158527383	5.605269885	5.319789531	5.091704629
ENSMUSG00000005501	ENSMUSG00000005501	Usp40	227334	ubiquitin specific peptidase 40 [Source:MGI Symbol;Acc:MGI:2443184]	-0.126130897	5.279559819	-1.740961693	0.103086682	0.483807109	-5.358295908	-0.126130897	-1.740961693	0.103086682	0.483807109	-5.358295908	5.440144523	5.351551536	5.218101184	5.393005231	5.339792409	5.124663853	5.327577952	5.291926541	5.243733144	5.216041385	5.148891295
ENSMUSG00000005505	ENSMUSG00000005505	Kbtbd4	67136	kelch repeat and BTB (POZ) domain containing 4 [Source:MGI Symbol;Acc:MGI:1914386]	0.119211367	4.582319263	1.145388762	0.270798662	0.661049165	-6.051441505	0.119211367	1.145388762	0.270798662	0.661049165	-6.051441505	4.401570113	4.56265146	4.430800487	4.534589292	4.642957116	4.552349083	5.006582661	4.734410635	4.614899889	4.487721286	4.469979067
ENSMUSG00000005506	ENSMUSG00000005506	Celf1	13046	CUGBP, Elav-like family member 1 [Source:MGI Symbol;Acc:MGI:1342295]	0.008607161	7.074509426	0.124720986	0.902475427	0.973676822	-6.8176864	0.008607161	0.124720986	0.902475427	0.973676822	-6.8176864	7.033591632	7.050929475	7.116118507	7.118563111	7.032603762	7.106342705	7.209825656	7.09957856	7.046449285	6.948450008	7.062990014
ENSMUSG00000005510	ENSMUSG00000005510	Ndufs3	68349	NADH:ubiquinone oxidoreductase core subunit S3 [Source:MGI Symbol;Acc:MGI:1915599]	0.006738374	6.912458393	0.079292736	0.937895355	0.984359819	-6.829140616	0.006738374	0.079292736	0.937895355	0.984359819	-6.829140616	6.782697243	6.934131431	7.03466136	6.981866585	6.807843289	6.993932145	7.00223927	6.712046907	6.83593268	6.869352383	7.088881701
ENSMUSG00000005514	ENSMUSG00000005514	Por	18984	P450 (cytochrome) oxidoreductase [Source:MGI Symbol;Acc:MGI:97744]	0.066174087	8.486230116	0.492032404	0.630140834	0.873820701	-6.624677432	0.066174087	0.492032404	0.630140834	0.873820701	-6.624677432	8.305496335	8.443121986	8.573690935	8.176113093	8.762364649	8.829444946	8.687729037	8.68951921	8.423922689	8.296303107	8.163038206
ENSMUSG00000005533	ENSMUSG00000005533	Igf1r	16001	insulin-like growth factor I receptor [Source:MGI Symbol;Acc:MGI:96433]	-0.051696886	8.348367272	-0.652065957	0.524670063	0.823066287	-6.537702683	-0.051696886	-0.652065957	0.524670063	0.823066287	-6.537702683	8.229713215	8.304411933	8.561551678	8.343020552	8.445535451	8.341841743	8.328682337	8.420105011	8.289496859	8.253227896	8.316868675
ENSMUSG00000005534	ENSMUSG00000005534	Insr	16337	insulin receptor [Source:MGI Symbol;Acc:MGI:96575]	-0.018204195	7.278778646	-0.177917148	0.861276126	0.962382454	-6.799845379	-0.018204195	-0.177917148	0.861276126	0.962382454	-6.799845379	7.228239719	7.405620184	7.3020114	7.276146151	7.234167556	7.481578809	7.323764979	7.458353089	7.358892955	7.071243383	6.93164098
ENSMUSG00000005540	ENSMUSG00000005540	Fcer2a	14128	Fc receptor, IgE, low affinity II, alpha polypeptide [Source:MGI Symbol;Acc:MGI:95497]	-0.373489028	-1.710716689	-0.412499953	0.686071912	0.89624101	-5.122345847	-0.373489028	-0.412499953	0.686071912	0.89624101	-5.122345847	-0.356279395	-0.466074324	-0.81988523	-1.115593885	-3.063854278	-1.807757543	-1.309884995	-0.538490522	-3.911411037	-0.220466231	-1.196312896
ENSMUSG00000005547	ENSMUSG00000005547	Cyp2a5	13087	cytochrome P450, family 2, subfamily a, polypeptide 5 [Source:MGI Symbol;Acc:MGI:88597]	0.840728935	7.7337799	1.935312203	0.072917211	0.436213294	-5.04071924	0.840728935	1.935312203	0.072917211	0.436213294	-5.04071924	6.340689888	7.234514045	8.100084126	6.604168443	8.108786887	9.28965614	9.313419054	7.735472681	7.733378437	6.93016613	7.685678335
ENSMUSG00000005553	ENSMUSG00000005553	Atp4a	11944	ATPase, H+/K+ exchanging, gastric, alpha polypeptide [Source:MGI Symbol;Acc:MGI:88113]	-0.456994982	6.067783547	-4.050407362	0.001138382	0.113690757	-1.091864915	-0.456994982	-4.050407362	0.001138382	0.113690757	-1.091864915	6.259923234	6.343630827	6.37961359	6.342853257	6.262774563	5.967148894	5.92024122	6.1548249	5.651767388	6.033545125	5.441260349
ENSMUSG00000005566	ENSMUSG00000005566	Trim28	21849	tripartite motif-containing 28 [Source:MGI Symbol;Acc:MGI:109274]	0.09501205	6.641945949	1.229913856	0.238520003	0.635129661	-6.081348445	0.09501205	1.229913856	0.238520003	0.635129661	-6.081348445	6.686303281	6.63336984	6.569195737	6.503489222	6.563129931	6.543784195	6.796583718	6.674103444	6.535016489	6.749341837	6.814970161
ENSMUSG00000005575	ENSMUSG00000005575	Ube2m	22192	ubiquitin-conjugating enzyme E2M [Source:MGI Symbol;Acc:MGI:108278]	0.189523067	6.020862873	1.554922122	0.141746441	0.536648949	-5.665069893	0.189523067	1.554922122	0.141746441	0.536648949	-5.665069893	5.771718172	5.829124535	6.057640144	5.985326282	5.952095209	6.135709539	6.303319314	5.683251879	5.976291201	6.053339309	6.493901073
ENSMUSG00000005580	ENSMUSG00000005580	Adcy9	11515	adenylate cyclase 9 [Source:MGI Symbol;Acc:MGI:108450]	-0.105618706	4.441089314	-0.741047807	0.470622532	0.796895498	-6.406832838	-0.105618706	-0.741047807	0.470622532	0.796895498	-6.406832838	4.603165611	4.517591773	4.518153172	4.36241319	4.46871171	4.516532521	4.352609164	4.908844755	4.592900192	4.044125567	4.003669945
ENSMUSG00000005583	ENSMUSG00000005583	Mef2c	17260	myocyte enhancer factor 2C [Source:MGI Symbol;Acc:MGI:99458]	-0.175860617	3.97701808	-1.807826891	0.091643507	0.462767627	-5.050428363	-0.175860617	-1.807826891	0.091643507	0.462767627	-5.050428363	4.261335886	4.163664508	3.894818378	4.078549327	3.964119607	3.858449263	3.917854812	4.031742927	4.017650339	3.778789341	3.830329133
ENSMUSG00000005609	ENSMUSG00000005609	Ctr9	22083	CTR9 homolog, Paf1/RNA polymerase II complex component [Source:MGI Symbol;Acc:MGI:109345]	0.036020727	6.000958559	0.409590706	0.688157077	0.896881859	-6.757929194	0.036020727	0.409590706	0.688157077	0.896881859	-6.757929194	6.008789862	5.959191091	5.853971405	6.022623769	6.066881702	5.822388213	5.849886466	6.083006482	6.154332758	5.966619251	6.235164282
ENSMUSG00000005610	ENSMUSG00000005610	Eif4g2	13690	eukaryotic translation initiation factor 4, gamma 2 [Source:MGI Symbol;Acc:MGI:109207]	-0.130668086	10.2258432	-1.312888072	0.209837233	0.607959915	-5.787754702	-0.130668086	-1.312888072	0.209837233	0.607959915	-5.787754702	10.33836894	10.37427682	10.17624348	10.34849301	10.25352613	10.21625099	10.27070163	10.34748325	10.25224315	10.01937445	9.887972189
ENSMUSG00000005611	ENSMUSG00000005611	Mrvi1	17540	MRV integration site 1 [Source:MGI Symbol;Acc:MGI:1338023]	-0.069921126	3.811142233	-0.62459005	0.542047819	0.830845359	-6.350401101	-0.069921126	-0.62459005	0.542047819	0.830845359	-6.350401101	3.963827013	4.06271956	3.633817767	3.879956128	3.735781179	3.694108496	3.878006369	3.849207591	3.66803754	4.011611347	3.601656336
ENSMUSG00000005615	ENSMUSG00000005615	Pcyt1a	13026	phosphate cytidylyltransferase 1, choline, alpha isoform [Source:MGI Symbol;Acc:MGI:88557]	-0.178272216	7.063223053	-1.674035403	0.115780621	0.505164175	-5.473763335	-0.178272216	-1.674035403	0.115780621	0.505164175	-5.473763335	7.203207165	7.287242852	7.087843148	7.187043457	7.039029378	7.188303973	7.134572224	7.186855927	6.943724244	6.813136605	6.630426662
ENSMUSG00000005621	ENSMUSG00000005621	Zfp592	233410	zinc finger protein 592 [Source:MGI Symbol;Acc:MGI:2443541]	0.034581495	6.016498945	0.352894089	0.729299677	0.91212404	-6.78081085	0.034581495	0.352894089	0.729299677	0.91212404	-6.78081085	6.093951711	6.093925745	5.985905898	5.705221377	6.111907992	6.054187031	6.15736481	6.140585394	6.110872327	6.002698975	5.737051987
ENSMUSG00000005625	ENSMUSG00000005625	Psmd4	19185	proteasome (prosome, macropain) 26S subunit, non-ATPase, 4 [Source:MGI Symbol;Acc:MGI:1201670]	0.208657671	6.684538235	2.326560476	0.035114344	0.36348513	-4.416420237	0.208657671	2.326560476	0.035114344	0.36348513	-4.416420237	6.541255147	6.522616912	6.568026487	6.543141816	6.682856566	6.825728143	6.787812843	6.520067306	6.811373905	6.674629539	7.060084265
ENSMUSG00000005628	ENSMUSG00000005628	Tmod4	50874	tropomodulin 4 [Source:MGI Symbol;Acc:MGI:1355285]	-0.666494025	-2.852223849	-0.717905016	0.484344597	0.804042899	-4.86627009	-0.666494025	-0.717905016	0.484344597	0.804042899	-4.86627009	-1.666320562	-2.062038006	-3.911411037	-1.92150153	-0.401352722	-2.115032065	-2.483933088	-2.171587425	-2.219038379	-1.919120887	-3.911411037
ENSMUSG00000005640	ENSMUSG00000005640	Insrr	23920	insulin receptor-related receptor [Source:MGI Symbol;Acc:MGI:1346037]	-0.247316831	4.319729632	-1.406690895	0.180813677	0.57854974	-5.693699134	-0.247316831	-1.406690895	0.180813677	0.57854974	-5.693699134	4.316377617	4.537075645	4.476384835	4.370701669	4.589836291	4.328671825	4.07990751	4.535947334	4.396066266	4.55868635	3.367879387
ENSMUSG00000005656	ENSMUSG00000005656	Snx6	72183	sorting nexin 6 [Source:MGI Symbol;Acc:MGI:1919433]	-0.094932401	7.094634012	-1.247607852	0.23215842	0.628578949	-6.04388999	-0.094932401	-1.247607852	0.23215842	0.628578949	-6.04388999	7.049585297	7.185283424	7.206432001	7.26655442	7.025267016	6.985223246	7.106631513	7.164744984	7.124818282	6.97496216	6.957245963
ENSMUSG00000005667	ENSMUSG00000005667	Mthfd2	17768	methylenetetrahydrofolate dehydrogenase (NAD+ dependent), methenyltetrahydrofolate cyclohydrolase [Source:MGI Symbol;Acc:MGI:1338850]	0.374286017	2.554561469	2.014041596	0.063155005	0.423560448	-4.381229341	0.374286017	2.014041596	0.063155005	0.423560448	-4.381229341	2.707082796	2.088659736	2.250669679	2.422242359	2.41314113	3.15634929	2.726219314	2.242359833	2.424687217	2.923879818	2.880526561
ENSMUSG00000005672	ENSMUSG00000005672	Kit	16590	KIT proto-oncogene receptor tyrosine kinase [Source:MGI Symbol;Acc:MGI:96677]	-0.020480756	4.536972232	-0.180692271	0.859137181	0.961846857	-6.690356607	-0.020480756	-0.180692271	0.859137181	0.961846857	-6.690356607	4.451600768	4.688020276	4.525400146	4.36241319	4.727845863	4.535404427	4.276628218	4.660932216	4.467931914	4.864826381	4.379636637
ENSMUSG00000005674	ENSMUSG00000005674	Tomm40l	641376	translocase of outer mitochondrial membrane 40-like [Source:MGI Symbol;Acc:MGI:3589112]	0.083089142	5.392290201	0.850754967	0.408882632	0.760607771	-6.444648287	0.083089142	0.850754967	0.408882632	0.760607771	-6.444648287	5.234033358	5.445049056	5.394681704	5.275795664	5.398212786	5.63625694	5.662152222	5.286188515	5.165400534	5.353110769	5.483081285
ENSMUSG00000005677	ENSMUSG00000005677	Nr1i3	12355	nuclear receptor subfamily 1, group I, member 3 [Source:MGI Symbol;Acc:MGI:1346307]	0.238629373	-1.516901751	0.461149082	0.651606303	0.880518192	-5.128601012	0.238629373	0.461149082	0.651606303	0.880518192	-5.128601012	-2.172462638	-1.277544864	-1.574736493	-1.115593885	-0.948800405	-0.043109225	-1.606089655	-0.459242751	-1.989271327	-1.639467774	-1.575620241
ENSMUSG00000005681	ENSMUSG00000005681	Apoa2	11807	apolipoprotein A-II [Source:MGI Symbol;Acc:MGI:88050]	-0.328837607	1.052113316	-0.936703762	0.364414511	0.728193367	-5.407221147	-0.328837607	-0.936703762	0.364414511	0.728193367	-5.407221147	1.18444723	0.391985119	1.598445128	1.460873981	1.737233641	1.276559201	0.574250109	-0.312720609	1.528400853	0.886023632	1.660119383
ENSMUSG00000005682	ENSMUSG00000005682	Pan2	103135	PAN2 poly(A) specific ribonuclease subunit [Source:MGI Symbol;Acc:MGI:1918984]	0.04113493	4.625148993	0.527087378	0.606189101	0.863119915	-6.576864626	0.04113493	0.527087378	0.606189101	0.863119915	-6.576864626	4.726829421	4.618591289	4.530211316	4.582951046	4.567381483	4.661016874	4.650131576	4.640838939	4.524813664	4.606363385	4.799342027
ENSMUSG00000005683	ENSMUSG00000005683	Cs	12974	citrate synthase [Source:MGI Symbol;Acc:MGI:88529]	0.099467105	8.212933159	1.144535958	0.271140512	0.661213735	-6.106029634	0.099467105	1.144535958	0.271140512	0.661213735	-6.106029634	8.11376472	8.173414335	8.074168809	8.25360027	8.179761172	8.421930265	8.447144144	8.301564036	8.115822357	8.112610141	8.15114029
ENSMUSG00000005686	ENSMUSG00000005686	Ampd3	11717	adenosine monophosphate deaminase 3 [Source:MGI Symbol;Acc:MGI:1096344]	0.192670553	5.083007324	1.673721614	0.115843213	0.505164175	-5.435793213	0.192670553	1.673721614	0.115843213	0.505164175	-5.435793213	5.100590673	5.044802831	4.756465856	5.173702432	4.843155998	5.167085138	4.808834834	5.134777724	5.124579322	5.447757148	5.334686643
ENSMUSG00000005687	ENSMUSG00000005687	Bcas2	68183	breast carcinoma amplified sequence 2 [Source:MGI Symbol;Acc:MGI:1915433]	0.042346929	5.279454735	0.509214231	0.618344986	0.869241113	-6.672639695	0.042346929	0.509214231	0.618344986	0.869241113	-6.672639695	5.225670845	5.144144852	5.19404889	5.291887831	5.430563544	5.384214895	5.440075334	5.163230757	5.24514438	5.178230125	5.397039864
ENSMUSG00000005696	ENSMUSG00000005696	Sh2d1a	20400	SH2 domain containing 1A [Source:MGI Symbol;Acc:MGI:1328352]	-2.62064951	-2.733646648	-3.311767061	0.004995418	0.189528523	-2.817900935	-2.62064951	-3.311767061	0.004995418	0.189528523	-2.817900935	-0.606303271	-1.542503918	-1.574736493	-1.386496513	-0.679635393	-3.911411037	-2.822925239	-2.449380987	-3.271744089	-0.727926004	-3.911411037
ENSMUSG00000005698	ENSMUSG00000005698	Ctcf	13018	CCCTC-binding factor [Source:MGI Symbol;Acc:MGI:109447]	-0.056290755	6.253955091	-0.75065555	0.464996248	0.793208318	-6.555165964	-0.056290755	-0.75065555	0.464996248	0.793208318	-6.555165964	6.209926708	6.386628664	6.310680659	6.192774511	6.328629037	6.034423167	6.222456209	6.255896909	6.348686293	6.222967345	6.290757189
ENSMUSG00000005699	ENSMUSG00000005699	Pard6a	56513	par-6 family cell polarity regulator alpha [Source:MGI Symbol;Acc:MGI:1927223]	-0.077690373	2.305144098	-0.51979363	0.611135438	0.865624615	-6.014492028	-0.077690373	-0.51979363	0.611135438	0.865624615	-6.014492028	2.368129006	2.179625184	2.48677609	2.345823456	2.427460679	2.223164165	2.235151565	2.388769713	1.930434178	2.293451865	2.637092083
ENSMUSG00000005716	ENSMUSG00000005716	Pvalb	19293	parvalbumin [Source:MGI Symbol;Acc:MGI:97821]	-1.338390313	2.093878929	-3.272910602	0.005401437	0.193878386	-2.095084132	-1.338390313	-3.272910602	0.005401437	0.193878386	-2.095084132	2.231613915	2.555793984	3.246420204	2.69290815	3.360001362	0.885392258	0.421341563	2.156902888	3.152488012	2.144543278	0.426964252
ENSMUSG00000005718	ENSMUSG00000005718	Tfap4	83383	transcription factor AP4 [Source:MGI Symbol;Acc:MGI:103239]	0.012104594	2.324785902	0.066908194	0.947578427	0.985966776	-6.151810052	0.012104594	0.066908194	0.947578427	0.985966776	-6.151810052	2.212395462	2.285815635	2.296572546	2.128434358	2.705259653	2.506615853	2.164633418	1.954720774	2.50227422	2.153741236	2.819978285
ENSMUSG00000005732	ENSMUSG00000005732	Ranbp1	19385	RAN binding protein 1 [Source:MGI Symbol;Acc:MGI:96269]	0.15106825	2.937222864	0.439399563	0.666919104	0.885809381	-6.21936471	0.15106825	0.439399563	0.666919104	0.885809381	-6.21936471	2.747698337	2.538712439	3.442913663	3.272919569	2.48335854	2.915684315	2.93128169	1.786078319	2.924864061	2.945225794	4.432272517
ENSMUSG00000005763	ENSMUSG00000005763	Cd247	12503	CD247 antigen [Source:MGI Symbol;Acc:MGI:88334]	-1.735737104	-0.697654532	-2.003883826	0.064343798	0.425467676	-3.919419398	-1.735737104	-2.003883826	0.064343798	0.425467676	-3.919419398	0.723574847	0.001100091	0.144019825	0.495290356	0.423930883	-0.126947718	-0.051631532	-0.057946872	-3.911411037	1.384948141	-3.320656214
ENSMUSG00000005774	ENSMUSG00000005774	Rfx5	53970	regulatory factor X, 5 (influences HLA class II expression) [Source:MGI Symbol;Acc:MGI:1858421]	-0.241221624	4.281709544	-1.59429252	0.132660858	0.525003615	-5.430984755	-0.241221624	-1.59429252	0.132660858	0.525003615	-5.430984755	4.60868868	4.537075645	4.503549092	4.291425569	4.169751141	4.292822951	3.783126777	4.461527968	4.352211366	4.445277879	3.694521886
ENSMUSG00000005779	ENSMUSG00000005779	Psmb4	19172	proteasome (prosome, macropain) subunit, beta type 4 [Source:MGI Symbol;Acc:MGI:1098257]	0.159517395	7.093150479	1.530970797	0.14752864	0.542985399	-5.678912367	0.159517395	1.530970797	0.14752864	0.542985399	-5.678912367	6.908189488	6.921831888	7.210184402	6.980513289	7.008993628	7.323010299	7.324439014	6.955176143	6.981045255	6.994611346	7.422454266
ENSMUSG00000005800	ENSMUSG00000005800	Mmp8	17394	matrix metallopeptidase 8 [Source:MGI Symbol;Acc:MGI:1202395]	0.190917927	-3.429870987	0.206843423	0.839039522	0.9544788	-4.935658362	0.190917927	0.206843423	0.839039522	0.9544788	-4.935658362	-2.646724105	-2.287193881	-3.252612718	-3.911411037	-1.986141409	-3.043916947	-1.606089655	-1.135336903	-3.271744089	-2.26634159	-3.911411037
ENSMUSG00000005802	ENSMUSG00000005802	Slc30a4	22785	solute carrier family 30 (zinc transporter), member 4 [Source:MGI Symbol;Acc:MGI:1345282]	-0.37771938	5.360187811	-3.524455717	0.003257006	0.163549129	-2.108433425	-0.37771938	-3.524455717	0.003257006	0.163549129	-2.108433425	5.614063775	5.613582865	5.472980779	5.688741821	5.442951053	5.306445057	5.271358846	5.568566667	5.011373996	4.972706396	5.018750269
ENSMUSG00000005803	ENSMUSG00000005803	Sqor	59010	sulfide quinone oxidoreductase [Source:MGI Symbol;Acc:MGI:1929899]	0.044878154	6.826403061	0.432324942	0.671933756	0.888612222	-6.737534668	0.044878154	0.432324942	0.671933756	0.888612222	-6.737534668	6.659945043	6.893138555	6.944729149	6.79485831	6.718230235	7.060293096	7.072933966	6.817252612	6.935006479	6.620924255	6.580097469
ENSMUSG00000005804	ENSMUSG00000005804	Bloc1s6	18457	biogenesis of lysosomal organelles complex-1, subunit 6, pallidin [Source:MGI Symbol;Acc:MGI:1927580]	0.051355841	4.954737239	0.482114601	0.636997842	0.875847113	-6.650326267	0.051355841	0.482114601	0.636997842	0.875847113	-6.650326267	4.870148511	4.921733734	5.006533007	5.043237003	4.808016078	5.064515175	5.20409652	5.102490826	5.04579215	4.881531677	4.579553981
ENSMUSG00000005813	ENSMUSG00000005813	Metap1	75624	methionyl aminopeptidase 1 [Source:MGI Symbol;Acc:MGI:1922874]	0.021717706	5.752403163	0.286129895	0.77886936	0.932910838	-6.796307176	0.021717706	0.286129895	0.77886936	0.932910838	-6.796307176	5.725017882	5.752483481	5.793226774	5.860423545	5.58065466	5.822388213	5.849886466	5.739973545	5.825023633	5.597669487	5.744310954
ENSMUSG00000005823	ENSMUSG00000005823	Gpr108	78308	G protein-coupled receptor 108 [Source:MGI Symbol;Acc:MGI:1925558]	0.030805826	5.112007384	0.275876564	0.786577485	0.935390431	-6.751311411	0.030805826	0.275876564	0.786577485	0.935390431	-6.751311411	4.96219035	5.294181375	5.065721664	4.786646417	5.366049497	5.15382321	5.171501076	5.188059687	4.941713651	5.341082812	4.983910973
ENSMUSG00000005824	ENSMUSG00000005824	Tnfsf14	50930	tumor necrosis factor (ligand) superfamily, member 14 [Source:MGI Symbol;Acc:MGI:1355317]	-0.701626742	-1.032497296	-1.47731288	0.161208723	0.556596917	-4.497993812	-0.701626742	-1.47731288	0.161208723	0.556596917	-4.497993812	-0.143252573	-1.695791537	-0.07229371	-0.517612296	-0.21188562	-1.151948903	-1.309884995	-0.384122354	-2.219038379	-0.480176685	-1.437803198
ENSMUSG00000005836	ENSMUSG00000005836	Gata6	14465	GATA binding protein 6 [Source:MGI Symbol;Acc:MGI:107516]	-0.21416733	1.438395452	-0.635870066	0.534875186	0.828222945	-5.72593323	-0.21416733	-0.635870066	0.534875186	0.828222945	-5.72593323	2.122596181	1.873916107	1.199974611	1.759078943	1.023090572	1.00837871	1.364266309	1.719513436	0.094453779	1.947078805	2.024475468
ENSMUSG00000005846	ENSMUSG00000005846	Rsl1d1	66409	ribosomal L1 domain containing 1 [Source:MGI Symbol;Acc:MGI:1913659]	0.224354105	5.819226545	2.10420417	0.053452113	0.408334109	-4.803222513	0.224354105	2.10420417	0.053452113	0.408334109	-4.803222513	5.647539767	5.694859471	5.592802389	5.6854232	5.867318926	5.888599612	5.953736882	5.744165268	6.03784072	5.631805884	6.281431301
ENSMUSG00000005871	ENSMUSG00000005871	Apc	11789	APC, WNT signaling pathway regulator [Source:MGI Symbol;Acc:MGI:88039]	-0.165894409	6.587194802	-1.86812281	0.082307706	0.449177878	-5.192258041	-0.165894409	-1.86812281	0.082307706	0.449177878	-5.192258041	6.707906487	6.74602356	6.464379557	6.664404628	6.813646848	6.505578245	6.459366598	6.685591632	6.671429153	6.419747338	6.32928065
ENSMUSG00000005873	ENSMUSG00000005873	Reep5	13476	receptor accessory protein 5 [Source:MGI Symbol;Acc:MGI:1270152]	-0.165004068	6.776633732	-1.982716534	0.066886941	0.42739284	-5.002106411	-0.165004068	-1.982716534	0.066886941	0.42739284	-5.002106411	6.802110676	6.816813247	7.005158483	6.793831365	6.916846031	6.85025775	6.543982794	6.867592084	6.663007067	6.731407367	6.559154989
ENSMUSG00000005881	ENSMUSG00000005881	Ergic3	66366	ERGIC and golgi 3 [Source:MGI Symbol;Acc:MGI:1913616]	-0.153936383	6.8885596	-2.4419739	0.028115238	0.340807508	-4.201827948	-0.153936383	-2.4419739	0.028115238	0.340807508	-4.201827948	6.904826246	6.945922139	7.026171717	6.957310891	7.031139395	6.810666825	6.804335538	6.829140127	6.787358789	6.865508781	6.818413374
ENSMUSG00000005882	ENSMUSG00000005882	Uqcc1	56046	ubiquinol-cytochrome c reductase complex assembly factor 1 [Source:MGI Symbol;Acc:MGI:1929472]	0.08596433	6.215920913	0.947839685	0.358906508	0.724313993	-6.38674146	0.08596433	0.947839685	0.358906508	0.724313993	-6.38674146	6.105717467	6.165222449	6.226479138	6.077666182	6.275198806	6.431037817	6.430229964	6.380956198	6.125505089	6.02980329	6.137925921
ENSMUSG00000005883	ENSMUSG00000005883	Spo11	26972	SPO11 meiotic protein covalently bound to DSB [Source:MGI Symbol;Acc:MGI:1349669]	-0.460869107	-3.212144482	-0.603528825	0.555581006	0.838526653	-4.875163837	-0.460869107	-0.603528825	0.555581006	0.838526653	-4.875163837	-2.39019232	-3.306687702	-2.459184011	-2.155371267	-1.986141409	-1.953229556	-1.606089655	-2.171587425	-3.911411037	-3.023065886	-3.320656214
ENSMUSG00000005886	ENSMUSG00000005886	Ncoa2	17978	nuclear receptor coactivator 2 [Source:MGI Symbol;Acc:MGI:1276533]	-0.292982064	6.684688394	-1.989456212	0.066067432	0.426499587	-4.993154088	-0.292982064	-1.989456212	0.066067432	0.426499587	-4.993154088	6.835468	6.899424963	6.728908025	6.810683189	6.954723241	6.660517929	6.53177755	6.942007843	6.764906159	6.537738933	5.873233739
ENSMUSG00000005893	ENSMUSG00000005893	Nr2c2	22026	nuclear receptor subfamily 2, group C, member 2 [Source:MGI Symbol;Acc:MGI:1352466]	-0.216279206	6.045194273	-2.029955464	0.061332881	0.420008577	-4.933551779	-0.216279206	-2.029955464	0.061332881	0.420008577	-4.933551779	6.13663163	6.205015497	6.207831966	6.244805489	6.024531791	6.082459608	6.030924011	6.286397317	5.84656669	5.836297111	5.607710081
ENSMUSG00000005897	ENSMUSG00000005897	Nr2c1	22025	nuclear receptor subfamily 2, group C, member 1 [Source:MGI Symbol;Acc:MGI:1352465]	-0.033488439	3.526917086	-0.254067915	0.803048811	0.941588043	-6.445933425	-0.033488439	-0.254067915	0.803048811	0.941588043	-6.445933425	3.703168805	3.754113886	3.210902684	3.667646382	3.425672365	3.721334204	3.463917925	3.556852407	3.705426751	3.45712134	3.198527723
ENSMUSG00000005899	ENSMUSG00000005899	Smpd4	77626	sphingomyelin phosphodiesterase 4 [Source:MGI Symbol;Acc:MGI:1924876]	-0.008863798	4.780885095	-0.107932171	0.915544661	0.977291677	-6.741788819	-0.008863798	-0.107932171	0.915544661	0.977291677	-6.741788819	4.853187018	4.900161452	4.729527	4.784580058	4.665785004	4.743008024	4.806906807	4.986974079	4.76803954	4.667041436	4.713182826
ENSMUSG00000005907	ENSMUSG00000005907	Pex1	71382	peroxisomal biogenesis factor 1 [Source:MGI Symbol;Acc:MGI:1918632]	-0.089859391	4.978671207	-0.652703002	0.524270925	0.822908965	-6.554822291	-0.089859391	-0.652703002	0.524270925	0.822908965	-6.554822291	4.979346114	5.138486776	4.923027374	4.99758286	5.091539859	5.172575163	5.062599071	5.17414603	5.193449534	4.646011703	4.411903957
ENSMUSG00000005936	ENSMUSG00000005936	Kctd20	66989	potassium channel tetramerisation domain containing 20 [Source:MGI Symbol;Acc:MGI:1914239]	-0.072277733	5.691094306	-0.945160566	0.360226324	0.72523396	-6.379080271	-0.072277733	-0.945160566	0.360226324	0.72523396	-6.379080271	5.771718172	5.762634116	5.735030376	5.82868596	5.564548507	5.741955434	5.79355668	5.636663105	5.575288817	5.67716338	5.530037872
ENSMUSG00000005947	ENSMUSG00000005947	Itgae	16407	integrin alpha E, epithelial-associated [Source:MGI Symbol;Acc:MGI:1298377]	-1.234912928	0.761986186	-1.735090678	0.104149187	0.484897484	-4.437139747	-1.234912928	-1.735090678	0.104149187	0.484897484	-4.437139747	1.453588014	1.775275744	1.616654822	0.882957384	1.592240661	0.885392258	0.712494034	1.238911571	1.219360762	1.61546335	-3.320656214
ENSMUSG00000005949	ENSMUSG00000005949	Ctns	83429	cystinosis, nephropathic [Source:MGI Symbol;Acc:MGI:1932872]	0.098573263	4.759358361	1.12470575	0.279182029	0.666193003	-6.10386171	0.098573263	1.12470575	0.279182029	0.666193003	-6.10386171	4.683870416	4.803360347	4.680597767	4.819311883	4.567381483	4.69192989	4.858079944	4.59283682	4.920672315	4.837974252	4.926037526
ENSMUSG00000005950	ENSMUSG00000005950	P2rx5	94045	purinergic receptor P2X, ligand-gated ion channel, 5 [Source:MGI Symbol;Acc:MGI:2137026]	0.105587104	3.468559692	0.813818039	0.42905204	0.772916676	-6.122591713	0.105587104	0.813818039	0.42905204	0.772916676	-6.122591713	3.451884828	3.40879893	3.258067689	3.156303101	3.77270243	3.794371659	3.544808893	3.547288899	3.343784617	3.533098763	3.414127108
ENSMUSG00000005951	ENSMUSG00000005951	Shpk	74637	sedoheptulokinase [Source:MGI Symbol;Acc:MGI:1921887]	-0.066993807	4.62796904	-0.548325078	0.591900595	0.85609532	-6.567148388	-0.066993807	-0.548325078	0.591900595	0.85609532	-6.567148388	4.580859435	4.75426088	4.70207554	4.738354888	4.56899704	4.942569021	4.733695546	4.613605028	4.742286782	4.257533831	4.305510452
ENSMUSG00000005958	ENSMUSG00000005958	Ephb3	13845	Eph receptor B3 [Source:MGI Symbol;Acc:MGI:104770]	0.078816203	3.346477752	0.717008683	0.484880855	0.804442171	-6.166275529	0.078816203	0.717008683	0.484880855	0.804442171	-6.166275529	3.418731175	3.270787911	3.422356819	3.123980748	3.326009745	3.618890017	3.336060592	3.379586755	3.390445597	3.392543458	3.209059307
ENSMUSG00000005968	ENSMUSG00000005968	Tuft1	22156	tuftelin 1 [Source:MGI Symbol;Acc:MGI:109572]	0.187922134	5.547192409	1.270388079	0.224165411	0.6208657	-6.019615331	0.187922134	1.270388079	0.224165411	0.6208657	-6.019615331	5.5272952	5.274969416	5.29361207	5.544780133	5.587844178	5.754456401	5.734937827	5.301913499	5.576410409	5.23998979	6.199958571
ENSMUSG00000005973	ENSMUSG00000005973	Rcn1	19672	reticulocalbin 1 [Source:MGI Symbol;Acc:MGI:104559]	-0.126075028	4.240751997	-0.760548065	0.459246682	0.79007317	-6.353181366	-0.126075028	-0.760548065	0.459246682	0.79007317	-6.353181366	4.461808964	4.19942969	4.326797199	4.712502624	3.95426344	4.077948031	4.092624854	3.921317616	3.845987037	4.725270111	4.372627308
ENSMUSG00000005980	ENSMUSG00000005980	Dnase1	13419	deoxyribonuclease I [Source:MGI Symbol;Acc:MGI:103157]	-0.690692273	9.397668314	-1.898141643	0.077985386	0.44297621	-5.000940887	-0.690692273	-1.898141643	0.077985386	0.44297621	-5.000940887	9.268455752	9.882364918	10.16057194	9.245296144	10.3301623	9.833157775	8.928197548	9.828093622	9.543676648	8.829367269	7.526376962
ENSMUSG00000005981	ENSMUSG00000005981	Trap1	68015	TNF receptor-associated protein 1 [Source:MGI Symbol;Acc:MGI:1915265]	0.096803531	8.230698044	0.940350171	0.362604529	0.726603835	-6.31357887	0.096803531	0.940350171	0.362604529	0.726603835	-6.31357887	8.164490471	8.133261004	8.265378869	8.108132415	8.221960806	8.509132588	8.38824256	8.483689129	8.202640786	8.083275316	7.980104978
ENSMUSG00000005982	ENSMUSG00000005982	Naa60	74763	N(alpha)-acetyltransferase 60, NatF catalytic subunit [Source:MGI Symbol;Acc:MGI:1922013]	-0.02261186	5.468084594	-0.179712364	0.859892321	0.961857426	-6.807316251	-0.02261186	-0.179712364	0.859892321	0.961857426	-6.807316251	5.293539728	5.588901834	5.508765338	5.360080665	5.654795311	5.670030063	5.689617355	5.653475187	5.274465842	5.475531516	4.99764411
ENSMUSG00000005983	ENSMUSG00000005983	1700037C18Rik	73261	RIKEN cDNA 1700037C18 gene [Source:MGI Symbol;Acc:MGI:1920511]	0.123764877	2.537285492	0.701713434	0.494086433	0.808638223	-5.960670144	0.123764877	0.701713434	0.494086433	0.808638223	-5.960670144	2.287779343	2.201497786	2.610054787	2.611317949	2.734347031	2.920912884	2.797861266	2.144270795	2.384270744	2.480520514	2.873923105
ENSMUSG00000005986	ENSMUSG00000005986	Ankrd13d	68423	ankyrin repeat domain 13 family, member D [Source:MGI Symbol;Acc:MGI:1915673]	0.009775878	0.963168644	0.027055233	0.978788478	0.993057095	-5.792222602	0.009775878	0.027055233	0.978788478	0.993057095	-5.792222602	1.334202521	0.977954969	0.537200156	0.753719662	1.373026069	0.863835202	0.6100727	0.950510572	-0.180735435	1.778938257	2.024475468
ENSMUSG00000006005	ENSMUSG00000006005	Tpr	108989	translocated promoter region, nuclear basket protein [Source:MGI Symbol;Acc:MGI:1922066]	0.033227172	7.709357458	0.436582451	0.66891398	0.886811977	-6.694954672	0.033227172	0.436582451	0.66891398	0.886811977	-6.694954672	7.71536225	7.673312806	7.52988266	7.699736223	7.846404902	7.69269808	7.644629117	7.798301282	7.820445025	7.685699659	7.700215666
ENSMUSG00000006010	ENSMUSG00000006010	Odr4	226499	odr4 GPCR localization factor homolog [Source:MGI Symbol;Acc:MGI:2385108]	-0.069145235	6.050562316	-0.761987459	0.45841379	0.789472017	-6.545934508	-0.069145235	-0.761987459	0.45841379	0.789472017	-6.545934508	5.927888825	5.947104237	6.192738728	6.191215415	6.189049827	6.262625167	6.076449561	5.97925152	5.866876373	5.879904443	6.054976377
ENSMUSG00000006014	ENSMUSG00000006014	Prg4	96875	proteoglycan 4 (megakaryocyte stimulating factor, articular superficial zone protein) [Source:MGI Symbol;Acc:MGI:1891344]	0.559309763	-0.253013186	1.345433309	0.199368829	0.598005964	-4.715942617	0.559309763	1.345433309	0.199368829	0.598005964	-4.715942617	0.318805412	-1.277544864	-0.193969504	-0.690781072	-0.452879863	0.407866893	0.056181344	0.390143425	-0.683432537	-0.598739718	0.938182856
ENSMUSG00000006019	ENSMUSG00000006019	Dhx34	71723	DEAH (Asp-Glu-Ala-His) box polypeptide 34 [Source:MGI Symbol;Acc:MGI:1918973]	-0.106687666	4.407185026	-1.112191088	0.284348618	0.669749066	-6.059644984	-0.106687666	-1.112191088	0.284348618	0.669749066	-6.059644984	4.484015933	4.486750627	4.396958996	4.241078286	4.705986467	4.298859966	4.368382933	4.4513089	4.260287535	4.521865253	4.300594762
ENSMUSG00000006021	ENSMUSG00000006021	Kptn	70394	kaptin [Source:MGI Symbol;Acc:MGI:1890380]	0.061977279	3.769457437	0.595383802	0.560863341	0.841295012	-6.355403725	0.061977279	0.595383802	0.560863341	0.841295012	-6.355403725	3.492283404	3.646606719	3.956882831	3.707455652	3.903946545	3.780056982	3.874328607	3.680113933	3.845987037	3.83132576	3.802781238
ENSMUSG00000006024	ENSMUSG00000006024	Napa	108124	N-ethylmaleimide sensitive fusion protein attachment protein alpha [Source:MGI Symbol;Acc:MGI:104563]	0.106579558	6.582255777	1.552503142	0.142321546	0.536995272	-5.665648917	0.106579558	1.552503142	0.142321546	0.536995272	-5.665648917	6.60297378	6.592051272	6.385599256	6.578755556	6.465894044	6.555177531	6.641867103	6.65919721	6.687608345	6.636180757	6.607721946
ENSMUSG00000006050	ENSMUSG00000006050	Sra1	24068	steroid receptor RNA activator 1 [Source:MGI Symbol;Acc:MGI:1344414]	0.108218467	5.900072783	1.104047132	0.287749072	0.67312192	-6.225492809	0.108218467	1.104047132	0.287749072	0.67312192	-6.225492809	5.863897011	5.684218799	5.934207728	5.805435459	5.92522746	6.060715274	6.082837504	5.681067151	5.733473119	5.977020143	6.165900864
ENSMUSG00000006057	ENSMUSG00000006057	Atp5g1	11951	ATP synthase, H+ transporting, mitochondrial F0 complex, subunit C1 (subunit 9) [Source:MGI Symbol;Acc:MGI:107653]	-0.163543604	6.712552834	-1.480979711	0.160241168	0.555160984	-5.76028874	-0.163543604	-1.480979711	0.160241168	0.555160984	-5.76028874	6.572208929	6.758526851	6.959964004	6.838837347	6.878273312	6.855045733	6.872289022	6.334451331	6.42413711	6.618019652	6.733875539
ENSMUSG00000006058	ENSMUSG00000006058	Snf8	27681	SNF8, ESCRT-II complex subunit, homolog (S. cerevisiae) [Source:MGI Symbol;Acc:MGI:1343161]	0.053824476	5.482230857	0.49455261	0.628403979	0.873571048	-6.696514534	0.053824476	0.49455261	0.628403979	0.873571048	-6.696514534	5.304925243	5.32937324	5.574287171	5.320694229	5.739727603	5.714367118	5.725782836	5.274643538	5.520400449	5.37785149	5.440143259
ENSMUSG00000006095	ENSMUSG00000006095	Tbcb	66411	tubulin folding cofactor B [Source:MGI Symbol;Acc:MGI:1913661]	0.063351758	5.579529679	0.510647758	0.617365669	0.868735414	-6.69420473	0.063351758	0.510647758	0.617365669	0.868735414	-6.69420473	5.456572347	5.344196588	5.715097939	5.532519357	5.689370507	5.592692676	5.636327161	5.209439912	5.559494279	5.598511765	6.057163963
ENSMUSG00000006127	ENSMUSG00000006127	Inpp5k	19062	inositol polyphosphate 5-phosphatase K [Source:MGI Symbol;Acc:MGI:1194899]	0.217281812	5.59863415	2.791999648	0.014141793	0.27589379	-3.5482417	0.217281812	2.791999648	0.014141793	0.27589379	-3.5482417	5.450433813	5.556384187	5.424705545	5.508932854	5.468277437	5.837673897	5.874948785	5.699532725	5.5942383	5.608580925	5.577547609
ENSMUSG00000006134	ENSMUSG00000006134	Crkl	12929	v-crk avian sarcoma virus CT10 oncogene homolog-like [Source:MGI Symbol;Acc:MGI:104686]	-0.068640218	5.512713729	-0.644633209	0.529339739	0.824929446	-6.610892409	-0.068640218	-0.644633209	0.529339739	0.824929446	-6.610892409	5.572274254	5.528534559	5.736071862	5.51018391	5.413579967	5.573730463	5.689617355	5.626481006	5.402667337	5.529525843	5.074529079
ENSMUSG00000006143	ENSMUSG00000006143	Upk3bl	69665	uroplakin 3B-like [Source:MGI Symbol;Acc:MGI:1916915]	0.8228173	-2.73230265	0.977906581	0.344325657	0.717577797	-4.740590605	0.8228173	0.977906581	0.344325657	0.717577797	-4.740590605	-1.81613308	-2.287193881	-2.182372477	-1.720307991	-3.911411037	-2.115032065	-2.483933088	-3.246941099	-1.616926681	-1.919120887	-0.808665984
ENSMUSG00000006154	ENSMUSG00000006154	Eps8l1	67425	EPS8-like 1 [Source:MGI Symbol;Acc:MGI:1914675]	-0.045076281	3.193983418	-0.169637632	0.867664254	0.964781702	-6.375287548	-0.045076281	-0.169637632	0.867664254	0.964781702	-6.375287548	3.786751364	3.255186588	1.982326667	3.375328819	3.571419756	2.867754393	3.292631321	3.781483462	2.910705457	3.245431496	3.155615326
ENSMUSG00000006169	ENSMUSG00000006169	Clint1	216705	clathrin interactor 1 [Source:MGI Symbol;Acc:MGI:2144243]	-0.052545199	7.377330885	-0.76459107	0.456909617	0.789080984	-6.508871068	-0.052545199	-0.76459107	0.456909617	0.789080984	-6.508871068	7.352221505	7.439088672	7.471986107	7.376620785	7.391721955	7.399213249	7.246918906	7.42153042	7.423890322	7.27806434	7.354113643
ENSMUSG00000006179	ENSMUSG00000006179	Prss16	54373	protease, serine 16 (thymus) [Source:MGI Symbol;Acc:MGI:1859181]	-0.194312736	-3.094662411	-0.245896372	0.809246017	0.943437246	-4.971634839	-0.194312736	-0.245896372	0.809246017	0.943437246	-4.971634839	-2.958952895	-2.881870367	-2.182372477	-2.155371267	-2.14657541	-1.67561971	-3.266859158	-1.938744434	-2.830113062	-1.40532097	-3.911411037
ENSMUSG00000006191	ENSMUSG00000006191	Cdkal1	68916	CDK5 regulatory subunit associated protein 1-like 1 [Source:MGI Symbol;Acc:MGI:1921765]	-0.011097186	4.249088282	-0.108471667	0.915124276	0.977176911	-6.644564977	-0.011097186	-0.108471667	0.915124276	0.977176911	-6.644564977	4.184519752	4.358772509	4.29322693	4.285592746	4.165485975	4.194788216	4.336661024	4.111781765	4.508453546	3.986092065	4.356138543
ENSMUSG00000006200	ENSMUSG00000006200	Rhox6	19202	reproductive homeobox 6 [Source:MGI Symbol;Acc:MGI:1202888]	0.217165444	0.405231234	0.516829904	0.613150969	0.866775572	-5.510935625	0.217165444	0.516829904	0.613150969	0.866775572	-5.510935625	0.581008969	0.536662914	0.845853216	-1.244695913	0.884647063	1.192585391	-0.051631532	0.950510572	1.196200146	-0.08447613	0.314419732
ENSMUSG00000006205	ENSMUSG00000006205	Htra1	56213	HtrA serine peptidase 1 [Source:MGI Symbol;Acc:MGI:1929076]	-0.186168119	7.192462864	-2.271596888	0.038998849	0.373790368	-4.49439632	-0.186168119	-2.271596888	0.038998849	0.373790368	-4.49439632	7.488024439	7.181505313	7.205304375	7.422192081	7.174133237	7.038510189	7.026053034	7.170207218	7.168610687	7.198079487	7.049867807
ENSMUSG00000006215	ENSMUSG00000006215	Zbtb17	22642	zinc finger and BTB domain containing 17 [Source:MGI Symbol;Acc:MGI:107410]	0.261703149	4.444280203	2.919262236	0.010976904	0.257709907	-3.175472851	0.261703149	2.919262236	0.010976904	0.257709907	-3.175472851	4.405806243	4.331755903	4.238422896	4.157318206	4.383140968	4.582356796	4.561428192	4.317060195	4.645146528	4.621359483	4.679498658
ENSMUSG00000006216	ENSMUSG00000006216	Clcnkb	56365	chloride channel, voltage-sensitive Kb [Source:MGI Symbol;Acc:MGI:1930643]	0.210124201	7.672384755	1.993580041	0.06557052	0.425945675	-4.947267666	0.210124201	1.993580041	0.06557052	0.425945675	-4.947267666	7.40369752	7.694675952	7.626558416	7.502960744	7.559578769	7.969945547	8.084365178	7.723049727	7.506823318	7.696557655	7.631900899
ENSMUSG00000006218	ENSMUSG00000006218	Fam131c	277743	family with sequence similarity 131, member C [Source:MGI Symbol;Acc:MGI:2685539]	0.356825349	2.085972055	1.603510459	0.130607121	0.52279187	-4.885626435	0.356825349	1.603510459	0.130607121	0.52279187	-4.885626435	2.547537521	2.088659736	1.818930975	1.654341027	1.500403228	2.180204651	1.901057847	2.242359833	1.958234716	2.728428751	2.515085145
ENSMUSG00000006219	ENSMUSG00000006219	Fblim1	74202	filamin binding LIM protein 1 [Source:MGI Symbol;Acc:MGI:1921452]	0.593731359	4.508657133	2.394572909	0.030812451	0.351010636	-4.151172991	0.593731359	2.394572909	0.030812451	0.351010636	-4.151172991	4.659242603	4.387679381	3.864661226	4.157318206	3.898816973	4.55907161	4.727593415	4.543182416	4.027525263	5.145177247	5.661421535
ENSMUSG00000006221	ENSMUSG00000006221	Hspb7	29818	heat shock protein family, member 7 (cardiovascular) [Source:MGI Symbol;Acc:MGI:1352494]	0.881527777	2.248221514	3.633049583	0.002618829	0.152396604	-1.435460987	0.881527777	3.633049583	0.002618829	0.152396604	-1.435460987	1.735220317	2.05301251	2.023854777	2.141410387	1.132022589	2.772631276	2.843719461	1.983372357	2.628755137	2.428418574	3.166463681
ENSMUSG00000006235	ENSMUSG00000006235	Epor	13857	erythropoietin receptor [Source:MGI Symbol;Acc:MGI:95408]	0.012758954	1.858631656	0.046160242	0.963819018	0.990081335	-6.028334688	0.012758954	0.046160242	0.963819018	0.990081335	-6.028334688	1.593858643	1.94046027	1.561321359	1.792367378	2.405927702	2.071561459	1.998881088	2.025310282	2.342689307	2.189957627	0.749064481
ENSMUSG00000006241	ENSMUSG00000006241	Ccdc159	67119	coiled-coil domain containing 159 [Source:MGI Symbol;Acc:MGI:1914369]	0.55816441	1.644949415	2.344701229	0.033914446	0.360272106	-3.657303358	0.55816441	2.344701229	0.033914446	0.360272106	-3.657303358	1.18444723	2.004069946	1.464104366	1.137300543	1.114428897	2.281236242	2.257911895	2.092606435	1.329894671	1.859847423	1.629084528
ENSMUSG00000006262	ENSMUSG00000006262	Mob1b	68473	MOB kinase activator 1B [Source:MGI Symbol;Acc:MGI:1915723]	-0.297704083	6.123914705	-2.472761832	0.026485446	0.335654179	-4.158853353	-0.297704083	-2.472761832	0.026485446	0.335654179	-4.158853353	6.199594082	6.235813149	6.455554657	6.522212149	6.020404752	6.306731815	6.064395393	6.175924056	5.889613749	5.777265063	5.727010893
ENSMUSG00000006269	ENSMUSG00000006269	Atp6v1b1	110935	ATPase, H+ transporting, lysosomal V1 subunit B1 [Source:MGI Symbol;Acc:MGI:103285]	-0.239274865	6.57474293	-2.474000792	0.026421785	0.335654179	-4.15218862	-0.239274865	-2.474000792	0.026421785	0.335654179	-4.15218862	6.482304068	6.710235933	6.818162981	6.609431236	6.910806984	6.604347342	6.57886154	6.472857523	6.497022367	6.46709379	6.179352813
ENSMUSG00000006273	ENSMUSG00000006273	Atp6v1b2	11966	ATPase, H+ transporting, lysosomal V1 subunit B2 [Source:MGI Symbol;Acc:MGI:109618]	-0.183790645	8.58842412	-1.825863628	0.088756469	0.457428059	-5.164855946	-0.183790645	-1.825863628	0.088756469	0.457428059	-5.164855946	8.659122857	8.750694681	8.723117821	8.692497012	8.619321209	8.622886135	8.626327214	8.70680414	8.530194735	8.406335718	8.137421427
ENSMUSG00000006276	ENSMUSG00000006276	Eps15l1	13859	epidermal growth factor receptor pathway substrate 15-like 1 [Source:MGI Symbol;Acc:MGI:104582]	0.052979579	5.082624174	0.623079422	0.543012405	0.831537626	-6.585375624	0.052979579	0.623079422	0.543012405	0.831537626	-6.585375624	5.082180962	5.141318588	4.859456298	5.013550236	5.174532607	5.052654992	4.939530494	5.097584861	5.113804761	5.169187466	5.288261368
ENSMUSG00000006281	ENSMUSG00000006281	Tep1	21745	telomerase associated protein 1 [Source:MGI Symbol;Acc:MGI:109573]	-0.002631192	5.280924737	-0.031315223	0.9754497	0.992652836	-6.808576343	-0.002631192	-0.031315223	0.9754497	0.992652836	-6.808576343	5.395044788	5.351551536	5.082196084	5.235518566	5.35391811	5.302444307	5.208484836	5.324484515	5.153425311	5.474614267	5.228693761
ENSMUSG00000006288	ENSMUSG00000006288	Ttc5	219022	tetratricopeptide repeat domain 5 [Source:MGI Symbol;Acc:MGI:2683584]	-0.063852781	4.728882813	-0.79206437	0.441225604	0.780957164	-6.416901213	-0.063852781	-0.79206437	0.441225604	0.780957164	-6.416901213	4.760298741	4.6724428	4.876558421	4.729788837	4.803905839	4.741531254	4.700848469	4.504169134	4.655797039	4.76482557	4.837175176
ENSMUSG00000006289	ENSMUSG00000006289	Osgep	66246	O-sialoglycoprotein endopeptidase [Source:MGI Symbol;Acc:MGI:1913496]	0.066788346	4.051524225	0.626468973	0.540849386	0.830495904	-6.40294259	0.066788346	0.626468973	0.540849386	0.830495904	-6.40294259	4.044829754	4.188519152	4.223647953	3.977249382	3.700840459	3.998569963	4.148505086	3.957870383	4.075910755	4.121171051	4.177295031
ENSMUSG00000006299	ENSMUSG00000006299	Aamp	227290	angio-associated migratory protein [Source:MGI Symbol;Acc:MGI:107809]	-0.135717797	7.26850525	-1.85958398	0.083575857	0.450912506	-5.181214076	-0.135717797	-1.85958398	0.083575857	0.450912506	-5.181214076	7.262804806	7.292984396	7.515094102	7.256153045	7.387379239	7.264573474	7.274387732	7.169428164	7.221187105	7.17398428	7.140687389
ENSMUSG00000006301	ENSMUSG00000006301	Tmbim1	69660	transmembrane BAX inhibitor motif containing 1 [Source:MGI Symbol;Acc:MGI:1916910]	0.280012527	5.36431573	2.702485859	0.016884442	0.286791065	-3.701435855	0.280012527	2.702485859	0.016884442	0.286791065	-3.701435855	5.46573145	5.214405064	5.169588793	5.390290035	4.843155998	5.452600743	5.470843482	5.402140045	5.430224613	5.590066779	5.597725828
ENSMUSG00000006304	ENSMUSG00000006304	Arpc2	76709	actin related protein 2/3 complex, subunit 2 [Source:MGI Symbol;Acc:MGI:1923959]	0.099158135	7.451440294	0.967621998	0.349265414	0.7208646	-6.329487363	0.099158135	0.967621998	0.349265414	0.7208646	-6.329487363	7.34341472	7.2545956	7.497391081	7.476003669	7.412791833	7.591611695	7.584000157	7.271333207	7.310509108	7.398298638	7.830405395
ENSMUSG00000006307	ENSMUSG00000006307	Kmt2b	75410	lysine (K)-specific methyltransferase 2B [Source:MGI Symbol;Acc:MGI:109565]	-0.0132312	5.773642216	-0.152736145	0.880734001	0.967427393	-6.828094704	-0.0132312	-0.152736145	0.880734001	0.967427393	-6.828094704	5.884533074	5.915196136	5.655796079	5.680986463	5.77024317	5.508370833	5.739998942	5.76494312	5.900401701	5.849093662	5.854908015
ENSMUSG00000006310	ENSMUSG00000006310	Zbtb32	58206	zinc finger and BTB domain containing 32 [Source:MGI Symbol;Acc:MGI:1891838]	-0.551416044	-0.962021232	-1.114964226	0.283197609	0.669044977	-4.838900394	-0.551416044	-1.114964226	0.283197609	0.669044977	-4.838900394	0.422794333	-0.860105161	-1.148494493	-0.887607462	-0.401352722	-0.986184698	-1.309884995	-0.806266739	0.325465934	-0.946381639	-2.314887054
ENSMUSG00000006313	ENSMUSG00000006313	Upk1a	109637	uroplakin 1A [Source:MGI Symbol;Acc:MGI:98911]	-0.364323908	1.628820648	-0.993190591	0.337076201	0.712880397	-5.498459903	-0.364323908	-0.993190591	0.337076201	0.712880397	-5.498459903	2.324043845	2.016462123	0.716747169	1.636120867	2.434567506	1.698003601	1.255373725	2.560229614	0.448175556	1.978477099	1.12773498
ENSMUSG00000006315	ENSMUSG00000006315	Tmem147	69804	transmembrane protein 147 [Source:MGI Symbol;Acc:MGI:1915011]	0.026155984	6.168423567	0.28647981	0.778606725	0.932731176	-6.804266559	0.026155984	0.28647981	0.778606725	0.932731176	-6.804266559	6.003907967	6.169390243	6.296631023	6.289206844	6.016857868	6.265710678	6.408143687	6.087962189	5.9898235	6.117032861	6.218972075
ENSMUSG00000006333	ENSMUSG00000006333	Rps9	76846	ribosomal protein S9 [Source:MGI Symbol;Acc:MGI:1924096]	0.075755716	8.139406366	0.587080706	0.566275786	0.844680837	-6.591723596	0.075755716	0.587080706	0.566275786	0.844680837	-6.591723596	8.060518675	7.965244377	8.182616755	8.127214923	8.15106117	8.119843689	8.300011642	7.689479737	8.092688328	8.231809041	8.615792363
ENSMUSG00000006335	ENSMUSG00000006335	Tfpt	69714	TCF3 (E2A) fusion partner [Source:MGI Symbol;Acc:MGI:1916964]	-0.035706143	3.313672189	-0.308156771	0.76239247	0.926193858	-6.374445195	-0.035706143	-0.308156771	0.76239247	0.926193858	-6.374445195	3.31443811	3.270787911	3.385662091	3.418610378	3.341216089	3.430112273	3.502549787	2.964027221	3.375059013	3.376919156	3.150160404
ENSMUSG00000006342	ENSMUSG00000006342	Susd2	71733	sushi domain containing 2 [Source:MGI Symbol;Acc:MGI:1918983]	-0.570615867	7.354387192	-2.910058146	0.011180385	0.259328422	-3.303815211	-0.570615867	-2.910058146	0.011180385	0.259328422	-3.303815211	7.44441938	7.679170561	8.018546337	7.113221589	8.088232543	7.216482895	7.001396519	7.479249646	7.385692262	7.035614544	6.441273665
ENSMUSG00000006344	ENSMUSG00000006344	Ggt5	23887	gamma-glutamyltransferase 5 [Source:MGI Symbol;Acc:MGI:1346063]	0.334100822	3.492791496	1.995243664	0.065371023	0.425945675	-4.631581925	0.334100822	1.995243664	0.065371023	0.425945675	-4.631581925	3.63984222	3.534752588	2.977206957	3.347603269	3.116617117	3.518992528	3.685768106	3.671335971	3.164470985	4.078340315	3.756862722
ENSMUSG00000006345	ENSMUSG00000006345	Ggt1	14598	gamma-glutamyltransferase 1 [Source:MGI Symbol;Acc:MGI:95706]	-0.059050838	9.781761488	-0.353673321	0.728727963	0.912013144	-6.605710014	-0.059050838	-0.353673321	0.728727963	0.912013144	-6.605710014	9.702214651	9.850327982	10.08098944	9.396541359	10.04997039	10.11535103	9.971616511	10.03913451	9.634984892	9.491418806	9.267735206
ENSMUSG00000006356	ENSMUSG00000006356	Crip2	68337	cysteine rich protein 2 [Source:MGI Symbol;Acc:MGI:1915587]	0.115015174	5.573347782	1.20261585	0.248600542	0.641652335	-6.101967988	0.115015174	1.20261585	0.248600542	0.641652335	-6.101967988	5.552350337	5.613582865	5.422119438	5.537436178	5.434999874	5.408613449	5.586622713	5.500816915	5.908440054	5.816886914	5.541542043
ENSMUSG00000006360	ENSMUSG00000006360	Crip1	12925	cysteine-rich protein 1 (intestinal) [Source:MGI Symbol;Acc:MGI:88501]	0.156653333	2.811584821	0.432814501	0.67158622	0.888335465	-6.187530747	0.156653333	0.432814501	0.67158622	0.888335465	-6.187530747	2.787201688	2.201497786	3.025710643	2.994094303	2.785270623	2.594313623	2.718034968	1.417499021	2.931891595	3.372986497	4.222178589
ENSMUSG00000006362	ENSMUSG00000006362	Cbfa2t3	12398	CBFA2/RUNX1 translocation partner 3 [Source:MGI Symbol;Acc:MGI:1338013]	-0.033264358	4.202337244	-0.272913998	0.788809009	0.935998746	-6.601940054	-0.033264358	-0.272913998	0.788809009	0.935998746	-6.601940054	4.338706011	4.446103588	3.9921818	4.005912027	4.284326882	3.906684197	4.422271327	4.28289239	4.301565855	4.299576435	3.988466774
ENSMUSG00000006369	ENSMUSG00000006369	Fbln1	14114	fibulin 1 [Source:MGI Symbol;Acc:MGI:95487]	0.201554317	4.320100124	1.024073844	0.322761125	0.703704257	-6.128843681	0.201554317	1.024073844	0.322761125	0.703704257	-6.128843681	4.597621316	4.26581242	4.043561866	4.403387452	3.816883959	4.103465642	4.014582844	4.420210073	4.17696993	5.1172386	4.601703995
ENSMUSG00000006373	ENSMUSG00000006373	Pgrmc1	53328	progesterone receptor membrane component 1 [Source:MGI Symbol;Acc:MGI:1858305]	0.18012336	8.076144834	2.017806074	0.06271956	0.42284698	-4.886360339	0.18012336	2.017806074	0.06271956	0.42284698	-4.886360339	7.798462578	7.982322777	8.080537674	8.039824472	7.986426793	8.374007568	8.238758413	8.214175737	8.05597045	7.951691914	8.118342415
ENSMUSG00000006378	ENSMUSG00000006378	Gcat	26912	glycine C-acetyltransferase (2-amino-3-ketobutyrate-coenzyme A ligase) [Source:MGI Symbol;Acc:MGI:1349389]	0.243431113	0.622780263	0.85550063	0.406337209	0.75881551	-5.356230766	0.243431113	0.85550063	0.406337209	0.75881551	-5.356230766	0.245067104	0.391985119	1.381320131	0.412072402	0.335578107	0.703180768	0.4998207	0.589676184	0.996172445	0.39040604	1.427394551
ENSMUSG00000006386	ENSMUSG00000006386	Tek	21687	TEK receptor tyrosine kinase [Source:MGI Symbol;Acc:MGI:98664]	-0.0260798	5.918535624	-0.226802957	0.823777293	0.949374135	-6.817535489	-0.0260798	-0.226802957	0.823777293	0.949374135	-6.817535489	5.958490451	6.154749982	5.865438658	5.9199966	5.767431585	5.869120917	6.020978782	6.255162792	6.01899018	5.71726594	5.569396631
ENSMUSG00000006389	ENSMUSG00000006389	Mpl	17480	myeloproliferative leukemia virus oncogene [Source:MGI Symbol;Acc:MGI:97076]	-0.186174325	-3.37757283	-0.195493534	0.847748745	0.95796311	-4.946085956	-0.186174325	-0.195493534	0.847748745	0.95796311	-4.946085956	-2.39019232	-2.554106035	-3.911411037	-3.238375557	-0.876656815	-2.115032065	-2.822925239	-3.246941099	-1.075959048	-2.72454448	-3.911411037
ENSMUSG00000006390	ENSMUSG00000006390	Elovl1	54325	elongation of very long chain fatty acids (FEN1/Elo2, SUR4/Elo3, yeast)-like 1 [Source:MGI Symbol;Acc:MGI:1858959]	0.276425201	6.390102579	2.354303544	0.033295099	0.358149708	-4.372268013	0.276425201	2.354303544	0.033295099	0.358149708	-4.372268013	6.268671679	6.252279287	6.230918823	6.287748606	6.159865979	6.748430583	6.755688758	6.56163062	6.016513155	6.387946872	6.630916296
ENSMUSG00000006392	ENSMUSG00000006392	Med8	80509	mediator complex subunit 8 [Source:MGI Symbol;Acc:MGI:1915269]	0.041897716	5.141286953	0.389443069	0.702668965	0.902448314	-6.714927443	0.041897716	0.389443069	0.702668965	0.902448314	-6.714927443	5.200288476	5.025006628	5.032197478	5.127169284	5.218428145	5.215759089	5.19822459	4.838054835	5.07782516	5.094730277	5.548815403
ENSMUSG00000006395	ENSMUSG00000006395	Hyi	NA	hydroxypyruvate isomerase (putative) [Source:MGI Symbol;Acc:MGI:1915430]	-0.304704295	4.962059464	-2.199424487	0.044713979	0.388699226	-4.578903076	-0.304704295	-2.199424487	0.044713979	0.388699226	-4.578903076	4.906477444	5.055350871	5.309091359	5.067234414	5.323614279	5.130317383	4.876581615	4.506638617	4.711989348	4.503995514	5.217001185
ENSMUSG00000006398	ENSMUSG00000006398	Cdc20	107995	cell division cycle 20 [Source:MGI Symbol;Acc:MGI:1859866]	0.51667501	1.731203911	1.821577842	0.089435033	0.458595441	-4.493301213	0.51667501	1.821577842	0.089435033	0.458595441	-4.493301213	1.912400525	1.354980921	1.270676981	1.759078943	1.096617998	1.308826314	1.578317624	1.719513436	2.266907031	2.225287088	2.799217349
ENSMUSG00000006403	ENSMUSG00000006403	Adamts4	240913	a disintegrin-like and metallopeptidase (reprolysin type) with thrombospondin type 1 motif, 4 [Source:MGI Symbol;Acc:MGI:1339949]	0.894717273	2.436856238	2.540230135	0.023223834	0.319001202	-3.452059504	0.894717273	2.540230135	0.023223834	0.319001202	-3.452059504	3.167502721	1.685003166	1.652398857	2.592542652	0.799131169	2.360340017	3.59929517	2.956821277	2.620079449	2.800473417	2.742348329
ENSMUSG00000006411	ENSMUSG00000006411	Nectin4	71740	nectin cell adhesion molecule 4 [Source:MGI Symbol;Acc:MGI:1918990]	-0.17115544	1.850034857	-0.727760113	0.478472009	0.800846472	-5.770118679	-0.17115544	-0.727760113	0.478472009	0.800846472	-5.770118679	2.173173032	1.873916107	2.03743602	1.933333529	1.889809418	2.043072371	1.560118861	1.997487555	0.941510307	2.495067598	1.629084528
ENSMUSG00000006412	ENSMUSG00000006412	Pfdn2	18637	prefoldin 2 [Source:MGI Symbol;Acc:MGI:1276111]	0.229091222	5.950931079	1.308628078	0.211239557	0.608764059	-5.989243807	0.229091222	1.308628078	0.211239557	0.608764059	-5.989243807	5.695908529	5.55319807	6.125181132	5.779730795	5.985142455	6.380696802	6.14138775	5.466978979	5.911998329	5.818333697	6.61466998
ENSMUSG00000006418	ENSMUSG00000006418	Rnf114	81018	ring finger protein 114 [Source:MGI Symbol;Acc:MGI:1933159]	0.105948073	6.241662839	1.518975804	0.150498638	0.544780522	-5.716764679	0.105948073	1.518975804	0.150498638	0.544780522	-5.716764679	6.106368315	6.277596975	6.236081246	6.154883164	6.148565445	6.350014549	6.262399389	6.285678561	6.142264926	6.368327075	6.33650324
ENSMUSG00000006423	ENSMUSG00000006423	C330007P06Rik	77644	RIKEN cDNA C330007P06 gene [Source:MGI Symbol;Acc:MGI:1924894]	-0.149166251	5.759337353	-1.560174041	0.140504614	0.534974084	-5.652205158	-0.149166251	-1.560174041	0.140504614	0.534974084	-5.652205158	5.785601036	5.775450666	5.903944671	5.934979136	5.811089918	5.949988322	5.768017683	5.828503383	5.633563363	5.588371834	5.387799016
ENSMUSG00000006435	ENSMUSG00000006435	Neurl1a	18011	neuralized E3 ubiquitin protein ligase 1A [Source:MGI Symbol;Acc:MGI:1334263]	-0.453994486	0.162213246	-1.261477394	0.227265665	0.623742801	-4.895533109	-0.453994486	-1.261477394	0.227265665	0.623742801	-4.895533109	0.723574847	0.845311006	0.682581001	0.129045564	-0.005444905	-0.837518904	-0.362750107	-0.117547591	0.367539546	1.09144381	0.011639815
ENSMUSG00000006442	ENSMUSG00000006442	Srm	20810	spermidine synthase [Source:MGI Symbol;Acc:MGI:102690]	0.132464789	3.996047947	1.127641112	0.277980477	0.665233783	-5.952025699	0.132464789	1.127641112	0.277980477	0.665233783	-5.952025699	4.050252012	3.854162398	4.060289813	3.72480208	3.929324344	3.937967561	4.304225902	3.936050042	3.911444383	3.920246242	4.377303976
ENSMUSG00000006445	ENSMUSG00000006445	Epha2	13836	Eph receptor A2 [Source:MGI Symbol;Acc:MGI:95278]	0.248867138	3.82532925	1.217943988	0.242900263	0.638229176	-5.808473106	0.248867138	1.217943988	0.242900263	0.638229176	-5.808473106	4.121525216	3.783414103	3.453083276	3.75466534	3.407728242	3.756853902	3.612601174	3.94336022	3.400612902	4.336394921	4.565279368
ENSMUSG00000006456	ENSMUSG00000006456	Rbm14	56275	RNA binding motif protein 14 [Source:MGI Symbol;Acc:MGI:1929092]	0.003609564	3.799381809	0.029078869	0.977202393	0.992787157	-6.547315265	0.003609564	0.029078869	0.977202393	0.992787157	-6.547315265	4.031184272	3.836797917	3.942517812	3.75043682	3.457419859	3.762689751	3.779198673	3.821705109	4.059961888	3.557560689	3.850650255
ENSMUSG00000006457	ENSMUSG00000006457	Actn3	11474	actinin alpha 3 [Source:MGI Symbol;Acc:MGI:99678]	1.189860234	0.291930839	4.016342288	0.001217989	0.114401689	-0.942207018	1.189860234	4.016342288	0.001217989	0.114401689	-0.942207018	-0.606303271	-0.611041156	-0.258885408	-0.291521613	0.335578107	0.46625315	1.321690396	0.950510572	0.699449459	1.072169049	0.833167717
ENSMUSG00000006462	ENSMUSG00000006462	A530013C23Rik	NA	RIKEN cDNA A530013C23 gene [Source:MGI Symbol;Acc:MGI:3041178]	0.609231399	-3.241202503	0.547261027	0.59261239	0.856331345	-4.88221278	0.609231399	0.547261027	0.59261239	0.856331345	-4.88221278	-1.983324531	-0.953694686	-1.950219183	-3.911411037	-3.911411037	-1.442905685	-2.209633752	-3.246941099	-3.911411037	-2.72454448	-0.573896731
ENSMUSG00000006463	ENSMUSG00000006463	Zdhhc24	70605	zinc finger, DHHC domain containing 24 [Source:MGI Symbol;Acc:MGI:1917855]	-0.123689885	3.95324726	-1.237570696	0.235750571	0.632806378	-5.82384068	-0.123689885	-1.237570696	0.235750571	0.632806378	-5.82384068	4.033923713	4.129844546	4.036815998	3.804463847	4.099947472	4.023088431	3.997778814	4.007536614	3.893557681	3.856893534	3.652699082
ENSMUSG00000006464	ENSMUSG00000006464	Bbs1	52028	Bardet-Biedl syndrome 1 (human) [Source:MGI Symbol;Acc:MGI:1277215]	0.004466597	4.35973971	0.02747759	0.978457435	0.993057095	-6.67278169	0.004466597	0.02747759	0.978457435	0.993057095	-6.67278169	4.382352077	4.3042237	4.501100641	4.250091737	4.34404628	4.322758532	4.333985776	4.606715457	4.881280941	4.405403531	3.664226067
ENSMUSG00000006469	ENSMUSG00000006469	Slc34a3	142681	solute carrier family 34 (sodium phosphate), member 3 [Source:MGI Symbol;Acc:MGI:2159410]	-0.80576111	4.860800031	-2.843768953	0.012759135	0.269710057	-3.384377421	-0.80576111	-2.843768953	0.012759135	0.269710057	-3.384377421	5.388638203	5.428915491	5.191013961	5.110768925	5.347343324	4.245680282	3.810328053	5.392825516	5.356406354	4.813517551	3.414127108
ENSMUSG00000006471	ENSMUSG00000006471	Ndor1	78797	NADPH dependent diflavin oxidoreductase 1 [Source:MGI Symbol;Acc:MGI:1926047]	-0.169389269	1.826504863	-1.00368041	0.332163976	0.710437265	-5.535978259	-0.169389269	-1.00368041	0.332163976	0.710437265	-5.535978259	1.92426109	1.914209765	1.939567647	2.141410387	1.847837671	2.080934161	1.484937408	1.63174128	1.509735129	1.802521858	2.036351899
ENSMUSG00000006476	ENSMUSG00000006476	Nsmf	56876	NMDA receptor synaptonuclear signaling and neuronal migration factor [Source:MGI Symbol;Acc:MGI:1861755]	0.081708319	5.201492656	1.113088552	0.283975737	0.669504796	-6.172850117	0.081708319	1.113088552	0.283975737	0.669504796	-6.172850117	5.27744753	5.093867667	5.087101947	5.100838467	5.227663055	5.222126619	5.339630887	5.153808626	5.189056839	5.212744674	5.333483872
ENSMUSG00000006494	ENSMUSG00000006494	Pdk1	228026	pyruvate dehydrogenase kinase, isoenzyme 1 [Source:MGI Symbol;Acc:MGI:1926119]	-0.059992155	5.853180872	-0.627530688	0.540172842	0.830250569	-6.637783894	-0.059992155	-0.627530688	0.540172842	0.830250569	-6.637783894	5.701088338	5.841366247	5.898373437	5.975396434	6.019223426	5.966516944	6.061972426	5.826528048	5.805068924	5.753261473	5.549851468
ENSMUSG00000006498	ENSMUSG00000006498	Ptbp1	19205	polypyrimidine tract binding protein 1 [Source:MGI Symbol;Acc:MGI:97791]	0.071619172	7.534959863	0.869082876	0.399110164	0.753976423	-6.415427409	0.071619172	0.869082876	0.399110164	0.753976423	-6.415427409	7.497730982	7.651876809	7.414924004	7.496347462	7.423100841	7.404821921	7.723657142	7.611321881	7.614205031	7.632618171	7.418205608
ENSMUSG00000006517	ENSMUSG00000006517	Mvd	192156	mevalonate (diphospho) decarboxylase [Source:MGI Symbol;Acc:MGI:2179327]	-0.202100156	5.199897458	-1.881605811	0.08034039	0.446021977	-5.13285644	-0.202100156	-1.881605811	0.08034039	0.446021977	-5.13285644	5.064873292	5.248948902	5.416933276	5.172122578	5.649460463	5.170381659	5.281113645	5.105752226	4.895729826	5.049864103	5.165208839
ENSMUSG00000006519	ENSMUSG00000006519	Cyba	13057	cytochrome b-245, alpha polypeptide [Source:MGI Symbol;Acc:MGI:1316658]	-0.006743081	7.978810887	-0.069798319	0.945317906	0.985756633	-6.77755214	-0.006743081	-0.069798319	0.945317906	0.985756633	-6.77755214	7.857258486	7.867091001	8.250878804	7.914090442	8.018114292	8.026065606	7.961270095	7.782594075	7.872964915	8.029014692	8.190701054
ENSMUSG00000006522	ENSMUSG00000006522	Itih3	16426	inter-alpha trypsin inhibitor, heavy chain 3 [Source:MGI Symbol;Acc:MGI:96620]	-0.203266456	0.966911616	-0.549335541	0.591225049	0.855673737	-5.653095017	-0.203266456	-0.549335541	0.591225049	0.855673737	-5.653095017	1.993446979	0.668145223	0.241116754	1.74214219	1.004107898	0.863835202	0.86852738	0.764935629	-0.009411151	1.893180319	1.036069779
ENSMUSG00000006526	ENSMUSG00000006526	Stimate	69179	STIM activating enhancer [Source:MGI Symbol;Acc:MGI:1921500]	-0.142445971	3.817994838	-1.065886616	0.304087323	0.689319433	-5.982276938	-0.142445971	-1.065886616	0.304087323	0.689319433	-5.982276938	4.042110963	4.044682651	3.733136522	3.860469553	3.833109327	3.901403711	3.751398338	3.813749989	3.860791926	3.993795358	3.219514569
ENSMUSG00000006527	ENSMUSG00000006527	Sfmbt1	54650	Scm-like with four mbt domains 1 [Source:MGI Symbol;Acc:MGI:1859609]	-0.174250294	5.079925848	-1.750852808	0.101318199	0.480183989	-5.323757472	-0.174250294	-1.750852808	0.101318199	0.480183989	-5.323757472	5.104505232	5.180391156	5.135264328	5.167372607	5.282849292	5.111004299	5.157951369	5.213980455	5.044171676	4.829389737	4.67570696
ENSMUSG00000006529	ENSMUSG00000006529	Itih1	16424	inter-alpha trypsin inhibitor, heavy chain 1 [Source:MGI Symbol;Acc:MGI:96618]	-1.21790602	1.819284653	-5.641711312	5.55E-05	0.026662612	2.02355014	-1.21790602	-5.641711312	5.55E-05	0.026662612	2.02355014	2.720748752	2.223043724	2.415756895	2.786743259	2.33933054	0.797161253	0.897806586	1.786078319	1.022745977	1.641850818	1.629084528
ENSMUSG00000006538	ENSMUSG00000006538	Ihh	16147	Indian hedgehog [Source:MGI Symbol;Acc:MGI:96533]	0.191898616	4.475214398	0.96655888	0.349778866	0.720995916	-6.215477009	0.191898616	0.96655888	0.349778866	0.720995916	-6.215477009	4.637793179	4.311784741	4.687074739	4.400691744	3.878114331	4.211952485	4.771754316	3.868536103	4.8370452	4.679832078	4.979304055
ENSMUSG00000006542	ENSMUSG00000006542	Prkag3	241113	protein kinase, AMP-activated, gamma 3 non-catalytic subunit [Source:MGI Symbol;Acc:MGI:1891343]	-0.405680534	2.632282225	-2.676728351	0.017765	0.290575556	-3.276608311	-0.405680534	-2.676728351	0.017765	0.290575556	-3.276608311	2.700200965	2.833021472	2.645960695	2.761751136	3.271488717	2.297407789	2.624802662	2.607010843	2.566900306	2.268265981	2.506572447
ENSMUSG00000006567	ENSMUSG00000006567	Atp7b	11979	ATPase, Cu++ transporting, beta polypeptide [Source:MGI Symbol;Acc:MGI:103297]	0.181983091	3.283877591	0.983314751	0.341747966	0.715763225	-5.921740033	0.181983091	0.983314751	0.341747966	0.715763225	-5.921740033	3.020557253	3.399367068	3.186729065	2.905594888	3.363729241	3.576447619	3.581360752	3.805750759	3.540512754	2.800473417	3.024617673
ENSMUSG00000006570	ENSMUSG00000006570	Defb2	13215	defensin beta 2 [Source:MGI Symbol;Acc:MGI:1338754]	0.165464422	-3.398589024	0.144315817	0.887259063	0.969369095	-4.947076428	0.165464422	0.144315817	0.887259063	0.969369095	-4.947076428	-2.646724105	-2.881870367	-1.574736493	-2.155371267	-3.911411037	-3.911411037	-2.822925239	-3.911411037	-0.772011556	-2.72454448	-0.503425383
ENSMUSG00000006574	ENSMUSG00000006574	Slc4a1	20533	solute carrier family 4 (anion exchanger), member 1 [Source:MGI Symbol;Acc:MGI:109393]	0.2395951	5.603897425	1.568952208	0.138449672	0.532162003	-5.630434249	0.2395951	1.568952208	0.138449672	0.532162003	-5.630434249	5.261173809	5.432387904	5.61448497	5.243062621	5.811089918	5.659120727	5.945873694	5.765974199	6.048387422	5.759299915	5.118487855
ENSMUSG00000006575	ENSMUSG00000006575	Rundc3a	51799	RUN domain containing 3A [Source:MGI Symbol;Acc:MGI:1858752]	1.554304045	3.573941713	10.73468291	3.04E-08	0.000226716	8.98377301	1.554304045	10.73468291	3.04E-08	0.000226716	8.98377301	2.600240815	2.486219735	2.765028949	2.943131551	2.89753614	4.479804085	4.279411865	4.344927949	3.977460523	4.107034953	4.508857824
ENSMUSG00000006576	ENSMUSG00000006576	Slc4a3	20536	solute carrier family 4 (anion exchanger), member 3 [Source:MGI Symbol;Acc:MGI:109350]	0.038994419	3.563544542	0.29077593	0.775384479	0.931388304	-6.443044814	0.038994419	0.29077593	0.775384479	0.931388304	-6.443044814	3.737185083	3.685928158	3.246420204	3.445016469	3.609596791	3.484094715	3.444207014	3.302095944	3.900738995	3.837046774	3.573404974
ENSMUSG00000006585	ENSMUSG00000006585	Cdt1	67177	chromatin licensing and DNA replication factor 1 [Source:MGI Symbol;Acc:MGI:1914427]	0.499665296	2.823567195	2.238412553	0.041535948	0.382234829	-4.067062132	0.499665296	2.238412553	0.041535948	0.382234829	-4.067062132	2.819314474	2.67783921	2.48677609	2.422242359	2.398678025	2.823770696	2.966253521	3.208117942	2.473665828	2.971471649	3.925999462
ENSMUSG00000006586	ENSMUSG00000006586	Runx1t1	12395	RUNX1 translocation partner 1 [Source:MGI Symbol;Acc:MGI:104793]	-0.308218978	1.121329082	-1.047441017	0.312225271	0.695980352	-5.323883853	-0.308218978	-1.047441017	0.312225271	0.695980352	-5.323883853	1.888382804	1.027776273	2.010144467	1.284938299	0.479963049	0.653790346	1.232572998	1.190583203	0.699449459	1.184134282	1.059537854
ENSMUSG00000006587	ENSMUSG00000006587	Snai3	30927	snail family zinc finger 3 [Source:MGI Symbol;Acc:MGI:1353563]	1.880715988	-1.321549874	2.255403642	0.040218173	0.377101214	-3.644173554	1.880715988	2.255403642	0.040218173	0.377101214	-3.644173554	-1.406578268	-1.277544864	-0.398197362	-1.244695913	-3.911411037	-0.126947718	-0.362750107	0.054340528	-1.791119909	-0.598739718	0.192347097
ENSMUSG00000006589	ENSMUSG00000006589	Aprt	11821	adenine phosphoribosyl transferase [Source:MGI Symbol;Acc:MGI:88061]	0.348174539	5.523767317	2.693741795	0.017178519	0.287177754	-3.728041352	0.348174539	2.693741795	0.017178519	0.287177754	-3.728041352	5.292396219	5.454187872	5.414333188	5.37526442	5.153151064	5.666921519	5.921132722	5.398155466	5.360318601	5.616086942	6.126860007
ENSMUSG00000006599	ENSMUSG00000006599	Gtf2h1	14884	general transcription factor II H, polypeptide 1 [Source:MGI Symbol;Acc:MGI:1277216]	0.197205024	5.670836189	2.329873891	0.034892232	0.363342939	-4.405060843	0.197205024	2.329873891	0.034892232	0.363342939	-4.405060843	5.605802149	5.560621427	5.568452093	5.566590321	5.522645006	5.828661035	5.992422527	5.537506614	5.85213411	5.621898076	5.737961357
ENSMUSG00000006611	ENSMUSG00000006611	Hfe	15216	homeostatic iron regulator [Source:MGI Symbol;Acc:MGI:109191]	0.383309921	5.095239872	3.083329712	0.007904826	0.228773948	-2.945794468	0.383309921	3.083329712	0.007904826	0.228773948	-2.945794468	4.950638778	4.826417836	5.016853646	5.149821012	4.531373682	5.461598351	5.462294337	5.218506753	5.268926554	5.290900619	4.893760261
ENSMUSG00000006638	ENSMUSG00000006638	Abhd1	57742	abhydrolase domain containing 1 [Source:MGI Symbol;Acc:MGI:1931013]	-0.197147124	1.33155836	-0.753620913	0.46326813	0.792540514	-5.61974212	-0.197147124	-0.753620913	0.46326813	0.792540514	-5.61974212	1.708034411	1.555119172	1.35985994	1.284938299	1.445174615	1.792311138	1.255373725	1.417499021	1.412602474	1.547302607	0.192347097
ENSMUSG00000006641	ENSMUSG00000006641	Slc5a6	330064	solute carrier family 5 (sodium-dependent vitamin transporter), member 6 [Source:MGI Symbol;Acc:MGI:2660847]	-0.118462099	4.422301978	-0.72978708	0.477269513	0.799864521	-6.411871549	-0.118462099	-0.72978708	0.477269513	0.799864521	-6.411871549	4.351939033	4.466570253	4.498648028	4.253083749	4.855123103	4.874133735	4.404531245	4.627286245	4.301565855	4.155916929	3.893721336
ENSMUSG00000006642	ENSMUSG00000006642	Tcf23	69852	transcription factor 23 [Source:MGI Symbol;Acc:MGI:1934960]	0.01297249	-0.261160111	0.047480044	0.96278536	0.98974335	-5.471394363	0.01297249	0.047480044	0.96278536	0.98974335	-5.471394363	-0.300001951	-0.15689863	-0.07229371	-0.363019424	-0.005444905	0.03612363	-0.587744347	-0.244686649	-0.180735435	-0.041852835	-0.037309367
ENSMUSG00000006649	ENSMUSG00000006649	Nphs1	54631	nephrosis 1, nephrin [Source:MGI Symbol;Acc:MGI:1859637]	-0.227523144	5.286274743	-2.020107099	0.062454749	0.42283642	-4.915592348	-0.227523144	-2.020107099	0.062454749	0.42283642	-4.915592348	5.421436828	5.536085578	5.37475884	5.329225171	5.391837236	5.176952189	5.009938644	5.380760643	5.514560952	5.243224896	4.790603437
ENSMUSG00000006651	ENSMUSG00000006651	Aplp1	11803	amyloid beta (A4) precursor-like protein 1 [Source:MGI Symbol;Acc:MGI:88046]	0.118713847	3.612638751	0.807955613	0.432311273	0.77457681	-6.164186963	0.118713847	0.807955613	0.432311273	0.77457681	-6.164186963	3.780240095	3.662464132	3.437801848	3.418610378	3.48163823	3.437427709	3.393718333	3.518212014	3.590220246	4.029210005	4.054194203
ENSMUSG00000006673	ENSMUSG00000006673	Qrich1	69232	glutamine-rich 1 [Source:MGI Symbol;Acc:MGI:1916482]	-0.0034773	5.729730656	-0.047315256	0.962914417	0.9897673	-6.837449935	-0.0034773	-0.047315256	0.962914417	0.9897673	-6.837449935	5.766786266	5.721595898	5.839507961	5.706313349	5.631018321	5.633074685	5.639580688	5.748344847	5.902191876	5.753261473	5.700198974
ENSMUSG00000006675	ENSMUSG00000006675	P4htm	74443	prolyl 4-hydroxylase, transmembrane (endoplasmic reticulum) [Source:MGI Symbol;Acc:MGI:1921693]	0.483769467	1.243630553	2.046976366	0.059437391	0.416480462	-4.063198739	0.483769467	2.046976366	0.059437391	0.416480462	-4.063198739	1.369332542	0.92635143	0.81464362	0.535165844	1.327938986	1.324693213	1.062002634	1.396347685	1.902087384	1.461017131	1.900002473
ENSMUSG00000006676	ENSMUSG00000006676	Usp19	71472	ubiquitin specific peptidase 19 [Source:MGI Symbol;Acc:MGI:1918722]	-0.061268726	7.092094721	-0.657796215	0.521085993	0.82212757	-6.599546495	-0.061268726	-0.657796215	0.521085993	0.82212757	-6.599546495	7.1909864	7.259165308	7.015917759	7.028012875	7.141389066	6.945048483	6.989970933	7.259302201	7.239711802	7.127472726	6.821848388
ENSMUSG00000006678	ENSMUSG00000006678	Pola1	18968	polymerase (DNA directed), alpha 1 [Source:MGI Symbol;Acc:MGI:99660]	0.187836813	3.197906091	1.032870486	0.318765079	0.701173838	-5.852105409	0.187836813	1.032870486	0.318765079	0.701173838	-5.852105409	3.230951996	2.88124886	2.882559481	3.555783268	2.996899773	3.335394782	3.253527777	3.319055093	2.830247348	3.081597181	3.896981841
ENSMUSG00000006699	ENSMUSG00000006699	Cdc42	12540	cell division cycle 42 [Source:MGI Symbol;Acc:MGI:106211]	0.050336118	8.149102282	0.533025632	0.602176706	0.861369648	-6.622322473	0.050336118	0.533025632	0.602176706	0.861369648	-6.622322473	8.064878217	8.038086644	8.125939468	8.305322656	8.068238124	8.264518754	8.241794436	8.097796549	7.911470338	8.123769577	8.401088159
ENSMUSG00000006705	ENSMUSG00000006705	Pknox1	18771	Pbx/knotted 1 homeobox [Source:MGI Symbol;Acc:MGI:1201409]	-0.149575799	4.919307269	-1.400937865	0.182493808	0.580574936	-5.79897697	-0.149575799	-1.400937865	0.182493808	0.580574936	-5.79897697	5.056814563	5.047824434	5.042336782	5.10415622	4.760733243	4.748900036	5.097719366	5.105752226	4.812505518	4.778269012	4.583606633
ENSMUSG00000006711	ENSMUSG00000006711	D130043K22Rik	210108	RIKEN cDNA D130043K22 gene [Source:MGI Symbol;Acc:MGI:3036268]	-1.092084775	-0.177172693	-2.194866058	0.045100022	0.389558554	-3.688689346	-1.092084775	-2.194866058	0.045100022	0.389558554	-3.688689346	0.550723731	0.817253337	0.458619284	0.535165844	0.175119569	-0.310828528	-0.294927138	0.301903172	-2.830113062	0.566026118	-0.647987973
ENSMUSG00000006715	ENSMUSG00000006715	Gmnn	57441	geminin [Source:MGI Symbol;Acc:MGI:1927344]	0.038641622	3.420952225	0.222903949	0.826753119	0.950914454	-6.424139968	0.038641622	0.222903949	0.826753119	0.950914454	-6.424139968	3.350046779	3.135310832	3.364266871	3.565443703	3.606453675	3.592919712	3.000397637	3.357867959	3.625324879	3.091203975	4.015718173
ENSMUSG00000006717	ENSMUSG00000006717	Acot13	66834	acyl-CoA thioesterase 13 [Source:MGI Symbol;Acc:MGI:1914084]	-0.07020921	5.942452761	-0.503372244	0.622343704	0.871373997	-6.712425036	-0.07020921	-0.503372244	0.622343704	0.871373997	-6.712425036	5.835129834	5.802537196	6.165166484	6.011182007	6.099106224	6.028985699	6.000036714	5.416656732	5.865959382	5.761557831	6.393595242
ENSMUSG00000006720	ENSMUSG00000006720	Zfp184	193452	zinc finger protein 184 (Kruppel-like) [Source:MGI Symbol;Acc:MGI:1922244]	-0.413034197	0.182037007	-0.92422709	0.370654827	0.732721314	-5.208645785	-0.413034197	-0.92422709	0.370654827	0.732721314	-5.208645785	0.422794333	0.273081476	-0.015099529	0.323758819	1.096617998	-0.17076772	0.4611147	1.062166394	0.666123392	0.421201104	-1.728006616
ENSMUSG00000006724	ENSMUSG00000006724	Cyp27b1	13115	cytochrome P450, family 27, subfamily b, polypeptide 1 [Source:MGI Symbol;Acc:MGI:1098274]	-2.079753236	3.4873478	-5.12885416	0.000142054	0.043461822	1.212588235	-2.079753236	-5.12885416	0.000142054	0.043461822	1.212588235	4.912444311	5.264617459	4.84986678	3.940601237	4.1265212	1.276559201	1.484937408	3.346884707	3.128219276	3.851250836	2.285568397
ENSMUSG00000006728	ENSMUSG00000006728	Cdk4	12567	cyclin-dependent kinase 4 [Source:MGI Symbol;Acc:MGI:88357]	0.163873662	5.963604076	1.509418812	0.152900946	0.546885457	-5.727603147	0.163873662	1.509418812	0.152900946	0.546885457	-5.727603147	6.005304481	5.837879202	5.874925565	5.908656697	5.751869157	5.914387201	6.090782863	5.860711887	5.814605596	6.083734076	6.469470814
ENSMUSG00000006731	ENSMUSG00000006731	B4galnt1	14421	beta-1,4-N-acetyl-galactosaminyl transferase 1 [Source:MGI Symbol;Acc:MGI:1342057]	0.471830227	4.599410972	1.99221351	0.065734805	0.426181759	-4.863099273	0.471830227	1.99221351	0.065734805	0.426181759	-4.863099273	4.580859435	4.473328458	4.08011064	4.331608078	4.290215427	4.555714262	4.682037949	4.49921745	4.097947049	5.548828159	5.487413784
ENSMUSG00000006732	ENSMUSG00000006732	Mettl1	17299	methyltransferase like 1 [Source:MGI Symbol;Acc:MGI:1339986]	0.070445791	4.584963312	0.458710116	0.653315551	0.881317308	-6.604268578	0.070445791	0.458710116	0.653315551	0.881317308	-6.604268578	4.403689733	4.416018414	4.760566009	4.424773686	4.724950343	4.438474914	4.986281154	4.401754611	4.3416959	4.420723991	5.148891295
ENSMUSG00000006736	ENSMUSG00000006736	Tspan31	67125	tetraspanin 31 [Source:MGI Symbol;Acc:MGI:1914375]	0.220143915	6.42944062	2.984802681	0.009629496	0.246165161	-3.191974709	0.220143915	2.984802681	0.009629496	0.246165161	-3.191974709	6.22258921	6.256203352	6.462493046	6.372734113	6.236075899	6.544207779	6.509425928	6.427964259	6.50116245	6.52583344	6.67431649
ENSMUSG00000006740	ENSMUSG00000006740	Kif5b	16573	kinesin family member 5B [Source:MGI Symbol;Acc:MGI:1098268]	0.035231686	8.018581958	0.499715494	0.624852979	0.872883111	-6.647388678	0.035231686	0.499715494	0.624852979	0.872883111	-6.647388678	7.925785634	7.950183578	8.067358012	8.028737102	8.026075635	8.084168007	8.024441242	8.035458462	8.054763812	7.906155862	8.104306558
ENSMUSG00000006763	ENSMUSG00000006763	Saal1	78935	serum amyloid A-like 1 [Source:MGI Symbol;Acc:MGI:1926185]	0.273459104	3.388754985	2.263107581	0.039633686	0.376066525	-4.160000621	0.273459104	2.263107581	0.039633686	0.376066525	-4.160000621	3.332352304	3.255186588	3.143425381	2.965193528	3.467848982	3.539533078	3.563200578	3.483531299	3.769594138	3.316773101	3.515186357
ENSMUSG00000006777	ENSMUSG00000006777	Krt23	94179	keratin 23 [Source:MGI Symbol;Acc:MGI:2148866]	0.358821366	1.317555032	1.298513679	0.214599103	0.612527427	-5.091361034	0.358821366	1.298513679	0.214599103	0.612527427	-5.091361034	1.42047393	0.501830796	0.647586036	1.560848096	1.566592465	1.121699438	1.321690396	1.088780502	2.08972798	1.654865743	1.847042002
ENSMUSG00000006782	ENSMUSG00000006782	Cnp	12799	2',3'-cyclic nucleotide 3' phosphodiesterase [Source:MGI Symbol;Acc:MGI:88437]	-0.17956062	3.703864157	-1.226314959	0.239830453	0.636739943	-5.779634772	-0.17956062	-1.226314959	0.239830453	0.636739943	-5.779634772	4.066397576	3.727978781	3.766139512	3.876079812	3.640656972	3.518992528	3.660366055	3.612939194	3.103535302	4.024203684	3.806253629
ENSMUSG00000006784	ENSMUSG00000006784	Ttc25	74407	tetratricopeptide repeat domain 25 [Source:MGI Symbol;Acc:MGI:1921657]	0.128495851	1.209385421	0.528536052	0.605209031	0.86279406	-5.71850436	0.128495851	0.528536052	0.605209031	0.86279406	-5.71850436	1.144446832	0.899840564	0.647586036	1.418860333	1.702328509	1.084906078	1.277819702	0.950510572	1.471663176	1.814170647	1.234688009
ENSMUSG00000006800	ENSMUSG00000006800	Sulf2	72043	sulfatase 2 [Source:MGI Symbol;Acc:MGI:1919293]	0.181029114	5.708775223	1.79495915	0.093753911	0.467551988	-5.301457723	0.181029114	1.79495915	0.093753911	0.467551988	-5.301457723	5.688103777	5.712103953	5.516059503	5.670953636	5.475186489	5.822388213	5.710394221	5.67887911	5.516899588	5.915488641	6.105175204
ENSMUSG00000006818	ENSMUSG00000006818	Sod2	20656	superoxide dismutase 2, mitochondrial [Source:MGI Symbol;Acc:MGI:98352]	-0.159414443	8.006919817	-1.430551269	0.173980698	0.571174137	-5.768432714	-0.159414443	-1.430551269	0.173980698	0.571174137	-5.768432714	7.88350522	8.07927763	8.312220691	7.975838658	8.222345833	8.110721181	8.001022307	8.009139485	8.112153485	7.759290481	7.613685358
ENSMUSG00000006850	ENSMUSG00000006850	Tmco6	71983	transmembrane and coiled-coil domains 6 [Source:MGI Symbol;Acc:MGI:1919233]	-0.157935391	3.22868334	-0.877113927	0.394877411	0.751284384	-6.013803881	-0.157935391	-0.877113927	0.394877411	0.751284384	-6.013803881	3.476259466	3.534752588	3.380342959	3.330708524	2.933097111	3.200014326	3.013832188	3.473467446	3.390445597	3.396423237	2.472010289
ENSMUSG00000006906	ENSMUSG00000006906	Stambp	70527	STAM binding protein [Source:MGI Symbol;Acc:MGI:1917777]	-0.020896614	4.328823702	-0.197962394	0.845852494	0.95719576	-6.646975147	-0.020896614	-0.197962394	0.845852494	0.95719576	-6.646975147	4.10338239	4.387679381	4.365000052	4.445847519	4.417622039	4.357880103	4.268244907	4.550381395	4.406194176	4.350463243	4.003669945
ENSMUSG00000006920	ENSMUSG00000006920	Ezh1	14055	enhancer of zeste 1 polycomb repressive complex 2 subunit [Source:MGI Symbol;Acc:MGI:1097695]	0.069807311	6.545543388	0.689740532	0.501364172	0.812056876	-6.596225927	0.069807311	0.689740532	0.501364172	0.812056876	-6.596225927	6.474762883	6.511715928	6.435178419	6.412751589	6.709101538	6.712700296	6.636449085	6.710976543	6.642805334	6.590342005	6.172642517
ENSMUSG00000006930	ENSMUSG00000006930	Hap1	15114	huntingtin-associated protein 1 [Source:MGI Symbol;Acc:MGI:1261831]	0.030608699	2.672423485	0.15283922	0.880654181	0.967427393	-6.23517173	0.030608699	0.15283922	0.880654181	0.967427393	-6.23517173	2.741007989	2.450132556	2.273803668	2.534704621	3.239383066	2.360340017	2.407909015	2.579124525	2.852639207	3.022572967	3.059954186
ENSMUSG00000006931	ENSMUSG00000006931	P3h4	66180	prolyl 3-hydroxylase family member 4 (non-enzymatic) [Source:MGI Symbol;Acc:MGI:1913430]	0.678361171	3.02233753	4.088998204	0.001054579	0.108901115	-0.67028071	0.678361171	4.088998204	0.001054579	0.108901115	-0.67028071	2.946887721	2.797558787	2.756842392	2.819406557	2.074025007	3.147455424	3.117029243	3.33025144	3.526653559	3.51536848	3.315233742
ENSMUSG00000006932	ENSMUSG00000006932	Ctnnb1	12387	catenin (cadherin associated protein), beta 1 [Source:MGI Symbol;Acc:MGI:88276]	0.046640792	9.272655315	0.545371395	0.593877528	0.857195548	-6.548426877	0.046640792	0.545371395	0.593877528	0.857195548	-6.548426877	9.262263492	9.279008482	9.21689712	9.307421632	9.168582592	9.422424254	9.425649039	9.361650233	9.226253649	9.255409137	9.074921183
ENSMUSG00000006941	ENSMUSG00000006941	Eif1b	68969	eukaryotic translation initiation factor 1B [Source:MGI Symbol;Acc:MGI:1916219]	0.007879055	4.668831256	0.067988603	0.946733326	0.985966776	-6.727565494	0.007879055	0.067988603	0.946733326	0.985966776	-6.727565494	4.521586249	4.473328458	4.84986678	4.903602871	4.619762205	4.538809317	4.739771976	4.353184375	4.643006958	4.819309479	4.926037526
ENSMUSG00000006958	ENSMUSG00000006958	Chrd	12667	chordin [Source:MGI Symbol;Acc:MGI:1313268]	0.170126443	2.651100774	0.899333357	0.383323951	0.743431374	-5.834614904	0.170126443	0.899333357	0.383323951	0.743431374	-5.834614904	2.741007989	2.512704818	2.544985408	2.97247318	2.170826426	2.829342551	2.334858979	2.410031625	2.945844792	2.613131094	3.214296409
ENSMUSG00000006998	ENSMUSG00000006998	Psmd2	21762	proteasome (prosome, macropain) 26S subunit, non-ATPase, 2 [Source:MGI Symbol;Acc:MGI:1096584]	0.027796589	7.916855381	0.335358898	0.74220853	0.916780312	-6.72456288	0.027796589	0.335358898	0.74220853	0.916780312	-6.72456288	7.862661744	7.842288551	7.950185621	7.861147589	7.995165402	8.117568464	8.057250867	7.963804211	7.861969046	7.802512333	7.774111539
ENSMUSG00000007021	ENSMUSG00000007021	Syngr3	20974	synaptogyrin 3 [Source:MGI Symbol;Acc:MGI:1341881]	0.957652369	0.036892826	2.219088122	0.043083778	0.384402735	-3.658092411	0.957652369	2.219088122	0.043083778	0.384402735	-3.658092411	-0.193633488	0.729649782	-0.326860478	-0.223400443	-1.590275303	0.522368121	0.712494034	-0.384122354	0.094453779	0.841181039	1.105358893
ENSMUSG00000007029	ENSMUSG00000007029	Vars	22321	valyl-tRNA synthetase [Source:MGI Symbol;Acc:MGI:90675]	0.049780114	5.86210158	0.496365602	0.627155922	0.873402447	-6.713969576	0.049780114	0.496365602	0.627155922	0.873402447	-6.713969576	6.1018062	5.864685892	5.712983678	5.832691551	5.668423587	5.671581828	5.829138428	5.898812366	5.76529581	6.034167822	6.117107211
ENSMUSG00000007030	ENSMUSG00000007030	Vwa7	27762	von Willebrand factor A domain containing 7 [Source:MGI Symbol;Acc:MGI:1306798]	0.442093307	-0.575570081	1.080439461	0.297777675	0.682700557	-4.915003439	0.442093307	1.080439461	0.297777675	0.682700557	-4.915003439	0.282407316	-0.398711073	-0.725110357	-0.887607462	-1.590275303	-0.639812617	-0.508782724	-0.806266739	-0.121337848	0.225724157	0.058982557
ENSMUSG00000007033	ENSMUSG00000007033	Hspa1l	15482	heat shock protein 1-like [Source:MGI Symbol;Acc:MGI:96231]	0.375308888	-2.825382555	0.349357159	0.73189677	0.913264608	-4.97917488	0.375308888	0.349357159	0.73189677	0.913264608	-4.97917488	-2.646724105	-1.542503918	-1.950219183	-2.434628875	-3.426267146	-2.115032065	-1.181850342	-3.911411037	-3.911411037	-1.20392253	0.352918368
ENSMUSG00000007034	ENSMUSG00000007034	Slc44a4	70129	solute carrier family 44, member 4 [Source:MGI Symbol;Acc:MGI:1917379]	0.061095461	6.621700452	0.630388889	0.538353877	0.829604297	-6.634678885	0.061095461	0.630388889	0.538353877	0.829604297	-6.634678885	6.436454094	6.587386413	6.706235511	6.483883496	6.733077372	6.841323403	6.866284088	6.705612779	6.492870369	6.454122951	6.539469628
ENSMUSG00000007035	ENSMUSG00000007035	Msh5	17687	mutS homolog 5 [Source:MGI Symbol;Acc:MGI:1329021]	-0.031125161	-0.273621875	-0.072730233	0.943025198	0.985043992	-5.466914876	-0.031125161	-0.072730233	0.943025198	0.985043992	-5.466914876	-0.414841565	-0.272744449	-0.81988523	-0.438246163	1.004107898	0.57638192	0.250283948	-1.01710855	-0.683432537	-0.480176685	0.274865519
ENSMUSG00000007036	ENSMUSG00000007036	Abhd16a	193742	abhydrolase domain containing 16A [Source:MGI Symbol;Acc:MGI:99476]	-0.139690139	6.056715968	-1.916682009	0.075418988	0.438688755	-5.119217274	-0.139690139	-1.916682009	0.075418988	0.438688755	-5.119217274	6.075456541	6.170083706	6.268834326	6.066654368	6.088444492	5.907160327	5.965883952	5.981028556	6.120900231	6.088538359	5.90272808
ENSMUSG00000007038	ENSMUSG00000007038	Neu1	18010	neuraminidase 1 [Source:MGI Symbol;Acc:MGI:97305]	-0.067813425	8.59509193	-0.58989393	0.564438856	0.843703679	-6.562805817	-0.067813425	-0.58989393	0.564438856	0.843703679	-6.562805817	8.500439794	8.651265966	8.707804585	8.441225399	8.871210749	8.653440606	8.923756356	8.503451938	8.589726195	8.326483828	8.37925168
ENSMUSG00000007039	ENSMUSG00000007039	Ddah2	51793	dimethylarginine dimethylaminohydrolase 2 [Source:MGI Symbol;Acc:MGI:1859016]	-0.132442714	4.150870099	-0.769606539	0.454020722	0.787833041	-6.327084493	-0.132442714	-0.769606539	0.454020722	0.787833041	-6.327084493	4.382352077	4.329274574	4.137989811	4.378942801	3.96166187	3.7713995	4.0410687	3.906433193	3.67224007	4.679832078	4.443465346
ENSMUSG00000007041	ENSMUSG00000007041	Clic1	114584	chloride intracellular channel 1 [Source:MGI Symbol;Acc:MGI:2148924]	0.234593403	6.748106948	1.307612061	0.21157512	0.608764059	-5.984824229	0.234593403	1.307612061	0.21157512	0.608764059	-5.984824229	6.684560969	6.504035932	6.486208488	6.761627967	6.662949245	6.734021711	6.655323794	6.543706555	6.43035351	7.09620699	7.677643618
ENSMUSG00000007050	ENSMUSG00000007050	Lsm2	27756	LSM2 homolog, U6 small nuclear RNA and mRNA degradation associated [Source:MGI Symbol;Acc:MGI:90676]	0.165915046	2.957432211	0.729963303	0.477165055	0.799864521	-6.051087517	0.165915046	0.729963303	0.477165055	0.799864521	-6.051087517	2.806555006	2.825998328	2.955909853	2.851346686	2.943098443	2.840422118	2.95236635	2.388769713	3.170425353	2.846579034	4.054194203
ENSMUSG00000007080	ENSMUSG00000007080	Pole	18973	polymerase (DNA directed), epsilon [Source:MGI Symbol;Acc:MGI:1196391]	0.144764627	1.361186662	0.327428098	0.748073697	0.919115806	-5.841413003	0.144764627	0.327428098	0.748073697	0.919115806	-5.841413003	1.563844762	0.817253337	1.073845915	1.375586384	1.678580242	1.243553865	0.954640472	1.576394819	0.325465934	1.201978596	3.498111639
ENSMUSG00000007097	ENSMUSG00000007097	Atp1a2	98660	ATPase, Na+/K+ transporting, alpha 2 polypeptide [Source:MGI Symbol;Acc:MGI:88106]	0.158395926	4.027620175	0.587809479	0.56579962	0.844407622	-6.419907581	0.158395926	0.587809479	0.56579962	0.844407622	-6.419907581	4.177104043	3.772496137	3.517493851	4.82736398	3.54539534	3.833713244	3.739317938	4.305760601	3.450401618	4.947805742	4.237692251
ENSMUSG00000007107	ENSMUSG00000007107	Atp1a4	27222	ATPase, Na+/K+ transporting, alpha 4 polypeptide [Source:MGI Symbol;Acc:MGI:1351335]	0.556543824	-3.58363322	0.55137889	0.589860169	0.855368248	-4.849751752	0.556543824	0.55137889	0.589860169	0.855368248	-4.849751752	-2.172462638	-3.911411037	-2.459184011	-3.911411037	-2.327108807	-3.413420097	-2.822925239	-3.246941099	-2.492461013	-3.399916862	0.011639815
ENSMUSG00000007122	ENSMUSG00000007122	Casq1	12372	calsequestrin 1 [Source:MGI Symbol;Acc:MGI:1309468]	0.137428971	-3.521045304	0.146874901	0.885275064	0.968528269	-4.935900639	0.137428971	0.146874901	0.885275064	0.968528269	-4.935900639	-2.958952895	-1.867323806	-2.182372477	-2.434628875	-3.911411037	-1.67561971	-2.483933088	-3.246941099	-3.911411037	-1.919120887	-3.320656214
ENSMUSG00000007207	ENSMUSG00000007207	Stx1a	20907	syntaxin 1A (brain) [Source:MGI Symbol;Acc:MGI:109355]	0.75304411	0.570030393	2.088432844	0.055043582	0.410264111	-3.895994318	0.75304411	2.088432844	0.055043582	0.410264111	-3.895994318	0.488176567	0.501830796	0.241116754	0.64857739	-0.56180717	0.98859533	1.087639645	-0.000711008	1.582991353	1.4757612	0.390416306
ENSMUSG00000007216	ENSMUSG00000007216	Zfp775	243372	zinc finger protein 775 [Source:MGI Symbol;Acc:MGI:2683557]	0.003760309	2.801093558	0.025968624	0.979640179	0.993139665	-6.283260725	0.003760309	0.025968624	0.979640179	0.993139665	-6.283260725	2.734286471	2.440967933	2.984236695	2.859222439	2.996899773	2.695408033	3.053401138	2.569708003	3.000346007	2.697314868	2.893643483
ENSMUSG00000007279	ENSMUSG00000007279	Scube2	56788	signal peptide, CUB domain, EGF-like 2 [Source:MGI Symbol;Acc:MGI:1928765]	-0.364608868	-0.964199855	-0.60487224	0.554712344	0.83780602	-5.173672055	-0.364608868	-0.60487224	0.554712344	0.83780602	-5.173672055	-0.143252573	0.001100091	-1.750296546	-0.785840247	-0.506315723	-0.262614871	-0.671279209	0.255672982	-2.492461013	-0.08447613	-2.314887054
ENSMUSG00000007338	ENSMUSG00000007338	Mrpl49	18120	mitochondrial ribosomal protein L49 [Source:MGI Symbol;Acc:MGI:108180]	0.156724275	5.363767115	1.570801496	0.138020042	0.531748212	-5.612391801	0.156724275	1.570801496	0.138020042	0.531748212	-5.612391801	5.249436297	5.025006628	5.347759689	5.214182899	5.548260514	5.374719859	5.545588164	5.468246492	5.543524907	5.195033844	5.508883237
ENSMUSG00000007379	ENSMUSG00000007379	Dennd2c	329727	DENN/MADD domain containing 2C [Source:MGI Symbol;Acc:MGI:3036254]	0.010115762	1.053940777	0.038094164	0.970137695	0.991589992	-5.817020788	0.010115762	0.038094164	0.970137695	0.991589992	-5.817020788	1.453588014	0.92635143	1.150838283	1.375586384	0.61120348	1.243553865	1.209406129	1.438344734	0.143710392	1.237018435	1.192853371
ENSMUSG00000007411	ENSMUSG00000007411	Mark3	17169	MAP/microtubule affinity regulating kinase 3 [Source:MGI Symbol;Acc:MGI:1341865]	0.014942548	6.721989457	0.203273916	0.841776253	0.955219401	-6.817194353	0.014942548	0.203273916	0.841776253	0.955219401	-6.817194353	6.744323661	6.653345718	6.678332917	6.694980976	6.803732558	6.72582969	6.826392772	6.692657793	6.590472586	6.657353232	6.88190853
ENSMUSG00000007415	ENSMUSG00000007415	Gatad1	67210	GATA zinc finger domain containing 1 [Source:MGI Symbol;Acc:MGI:1914460]	-0.209636217	6.700300066	-2.532683852	0.023568572	0.319918469	-4.041595217	-0.209636217	-2.532683852	0.023568572	0.319918469	-4.041595217	6.774121023	6.732941702	6.999098054	6.74152911	6.82889746	6.671028916	6.64294827	6.74849642	6.643340599	6.544747956	6.383751315
ENSMUSG00000007440	ENSMUSG00000007440	Pcdha11	12943	protocadherin alpha 11 [Source:MGI Symbol;Acc:MGI:1298372]	0.996329814	-3.623655256	0.90451499	0.380662914	0.741198748	-4.719118949	0.996329814	0.90451499	0.380662914	0.741198748	-4.719118949	-2.39019232	-3.911411037	-2.802027669	-2.155371267	-3.911411037	-2.505972919	-2.822925239	-1.562356986	-0.307412195	-3.399916862	-3.911411037
ENSMUSG00000007458	ENSMUSG00000007458	M6pr	17113	mannose-6-phosphate receptor, cation dependent [Source:MGI Symbol;Acc:MGI:96904]	-0.019799359	7.593711057	-0.225137007	0.82504845	0.949950676	-6.774071591	-0.019799359	-0.225137007	0.82504845	0.949950676	-6.774071591	7.49748291	7.558832282	7.609326868	7.626351341	7.734427437	7.793412355	7.689270394	7.591102426	7.506234918	7.330716222	7.597743749
ENSMUSG00000007476	ENSMUSG00000007476	Lrrc8a	241296	leucine rich repeat containing 8A VRAC subunit A [Source:MGI Symbol;Acc:MGI:2652847]	0.180973088	3.671148151	0.962104114	0.351936139	0.722270985	-6.04293023	0.180973088	0.962104114	0.351936139	0.722270985	-6.04293023	3.341226669	3.589691585	3.995664656	3.698703593	3.367447513	3.745110903	3.643179423	3.284935063	3.469845752	3.839898796	4.469979067
ENSMUSG00000007564	ENSMUSG00000007564	Ppp2r1a	51792	protein phosphatase 2, regulatory subunit A, alpha [Source:MGI Symbol;Acc:MGI:1926334]	0.185670888	7.558555523	2.541678046	0.023158245	0.3188991	-3.992498594	0.185670888	2.541678046	0.023158245	0.3188991	-3.992498594	7.409774105	7.528869361	7.417198407	7.438383067	7.496671467	7.648861631	7.750488038	7.717197766	7.493822762	7.556639869	7.690383821
ENSMUSG00000007570	ENSMUSG00000007570	Fance	72775	Fanconi anemia, complementation group E [Source:MGI Symbol;Acc:MGI:1920025]	-0.078370441	3.524612624	-0.688436386	0.502160681	0.812493076	-6.236747608	-0.078370441	-0.688436386	0.502160681	0.812493076	-6.236747608	3.603421345	3.610277129	3.593013285	3.594042844	3.51554553	3.55978528	3.459015387	3.341361565	3.176355248	3.760843282	3.62543912
ENSMUSG00000007589	ENSMUSG00000007589	Tinf2	28113	Terf1 (TRF1)-interacting nuclear factor 2 [Source:MGI Symbol;Acc:MGI:107246]	-0.297727624	3.80802042	-2.186740829	0.045795846	0.39171168	-4.397778162	-0.297727624	-2.186740829	0.045795846	0.39171168	-4.397778162	4.124098523	3.790647112	3.913351417	3.969993851	4.052232077	3.739203364	3.743355988	3.891393604	3.853408472	3.778789341	3.088754193
ENSMUSG00000007591	ENSMUSG00000007591	Tssk4	71099	testis-specific serine kinase 4 [Source:MGI Symbol;Acc:MGI:1918349]	0.61939301	-2.078178235	0.646126525	0.528399677	0.824555033	-4.973063535	0.61939301	0.646126525	0.528399677	0.824555033	-4.973063535	-1.087949815	-0.772218816	-1.148494493	-1.543769029	-3.911411037	-0.52161747	-1.45039879	-2.171587425	-3.271744089	-1.027225887	-1.089208299
ENSMUSG00000007594	ENSMUSG00000007594	Hapln4	330790	hyaluronan and proteoglycan link protein 4 [Source:MGI Symbol;Acc:MGI:2679531]	0.894490107	-3.652253754	0.78803716	0.44350311	0.781998657	-4.76517591	0.894490107	0.78803716	0.44350311	0.781998657	-4.76517591	-1.666320562	-2.287193881	-3.252612718	-3.911411037	-3.911411037	-1.953229556	-1.181850342	-1.40554891	-3.911411037	-2.26634159	-3.911411037
ENSMUSG00000007603	ENSMUSG00000007603	Dus3l	224907	dihydrouridine synthase 3-like (S. cerevisiae) [Source:MGI Symbol;Acc:MGI:2147092]	-0.051142529	4.599451853	-0.572765577	0.575671977	0.849097621	-6.547822019	-0.051142529	-0.572765577	0.575671977	0.849097621	-6.547822019	4.708084861	4.805147143	4.575134573	4.479449236	4.57061079	4.429331468	4.673598341	4.656491166	4.568306636	4.703513109	4.456783114
ENSMUSG00000007610	ENSMUSG00000007610	Gtpbp3	70359	GTP binding protein 3 [Source:MGI Symbol;Acc:MGI:1917609]	0.102034123	4.004301833	0.706833856	0.490993176	0.807346262	-6.336351313	0.102034123	0.706833856	0.490993176	0.807346262	-6.336351313	4.105988233	3.918304662	4.033431199	3.836732823	3.870273602	3.940544144	4.050876865	4.21202893	4.243439734	4.395744963	3.489497896
ENSMUSG00000007613	ENSMUSG00000007613	Tgfbr1	21812	transforming growth factor, beta receptor I [Source:MGI Symbol;Acc:MGI:98728]	-0.196555532	6.448380115	-2.361807691	0.032818547	0.356728698	-4.357810722	-0.196555532	-2.361807691	0.032818547	0.356728698	-4.357810722	6.656393943	6.569100533	6.542060285	6.7021144	6.308461241	6.472577544	6.32234018	6.4690638	6.326859853	6.331311703	6.240949273
ENSMUSG00000007617	ENSMUSG00000007617	Homer1	26556	homer scaffolding protein 1 [Source:MGI Symbol;Acc:MGI:1347345]	-0.194354626	4.097222525	-1.392131964	0.1850903	0.583611244	-5.666737473	-0.194354626	-1.392131964	0.1850903	0.583611244	-5.666737473	4.334267893	4.218326811	4.318477581	4.443230063	3.761442352	4.183955913	3.997778814	4.250844742	3.834782806	3.689904587	4.083108277
ENSMUSG00000007646	ENSMUSG00000007646	Rad51c	114714	RAD51 paralog C [Source:MGI Symbol;Acc:MGI:2150020]	0.240805639	1.49208413	1.064024025	0.304901932	0.690516359	-5.385519083	0.240805639	1.064024025	0.304901932	0.690516359	-5.385519083	1.652075725	1.295209145	1.199974611	1.460873981	1.312591302	1.502616192	2.20032331	1.685042685	0.913382436	1.574954524	1.900002473
ENSMUSG00000007655	ENSMUSG00000007655	Cav1	12389	caveolin 1, caveolae protein [Source:MGI Symbol;Acc:MGI:102709]	0.179227054	5.273191165	1.218389755	0.242736024	0.638229176	-6.06025952	0.179227054	1.218389755	0.242736024	0.638229176	-6.06025952	5.203941984	5.188627928	5.020277517	5.807472183	4.70157456	5.411402298	5.342295697	5.417969217	5.165400534	5.477364266	5.289502421
ENSMUSG00000007656	ENSMUSG00000007656	Arpp19	59046	cAMP-regulated phosphoprotein 19 [Source:MGI Symbol;Acc:MGI:1891691]	-0.193521861	6.553830707	-1.705717856	0.109610589	0.4936318	-5.443296219	-0.193521861	-1.705717856	0.109610589	0.4936318	-5.443296219	6.587673359	6.488552192	6.931606359	6.695530955	6.594005891	6.597424853	6.480688124	6.263947645	6.332845342	6.286020323	6.842288473
ENSMUSG00000007659	ENSMUSG00000007659	Bcl2l1	12048	BCL2-like 1 [Source:MGI Symbol;Acc:MGI:88139]	0.293673857	6.971351948	3.370581068	0.004438082	0.181622146	-2.424500419	0.293673857	3.370581068	0.004438082	0.181622146	-2.424500419	6.809723567	6.798542131	6.806312159	6.776780368	6.867482482	7.239421276	7.187770027	7.093841717	6.83873967	6.969763663	7.30279874
ENSMUSG00000007670	ENSMUSG00000007670	Khsrp	16549	KH-type splicing regulatory protein [Source:MGI Symbol;Acc:MGI:1336214]	0.08582197	6.271388332	1.236657203	0.236079648	0.63301709	-6.079265397	0.08582197	1.236657203	0.236079648	0.63301709	-6.079265397	6.242857651	6.31695279	6.222025748	6.129057841	6.216624698	6.210203997	6.268716925	6.260293788	6.385625788	6.43019361	6.312896391
ENSMUSG00000007682	ENSMUSG00000007682	Dio2	13371	deiodinase, iodothyronine, type II [Source:MGI Symbol;Acc:MGI:1338833]	-0.022434655	0.499215571	-0.048469539	0.962010441	0.989610645	-5.667111072	-0.022434655	-0.048469539	0.962010441	0.989610645	-5.667111072	0.639736431	-0.272744449	-0.55241384	1.962873076	1.023090572	0.111230624	0.982239286	1.262481906	-0.180735435	1.337303926	-0.194987668
ENSMUSG00000007721	ENSMUSG00000007721	Ccdc124	234388	coiled-coil domain containing 124 [Source:MGI Symbol;Acc:MGI:1916403]	0.213262282	5.554631458	1.992441997	0.06570731	0.426181759	-4.977734502	0.213262282	1.992441997	0.06570731	0.426181759	-4.977734502	5.414095593	5.377002526	5.447774233	5.312112542	5.644871982	5.644182002	5.675950146	5.31887478	5.671844883	5.603555129	6.007499798
ENSMUSG00000007739	ENSMUSG00000007739	Cct4	12464	chaperonin containing Tcp1, subunit 4 (delta) [Source:MGI Symbol;Acc:MGI:104689]	0.090513805	7.301513316	1.20875627	0.246304697	0.640013646	-6.080919067	0.090513805	1.20875627	0.246304697	0.640013646	-6.080919067	7.259590138	7.221526966	7.205680348	7.380730364	7.193638312	7.450279894	7.442770246	7.284344519	7.29900482	7.193069496	7.391002921
ENSMUSG00000007777	ENSMUSG00000007777	0610009B22Rik	66050	RIKEN cDNA 0610009B22 gene [Source:MGI Symbol;Acc:MGI:1913300]	-0.114958671	4.487876941	-1.018677662	0.32523028	0.705709068	-6.172442426	-0.114958671	-1.018677662	0.32523028	0.705709068	-6.172442426	4.610525014	4.491197077	4.723238251	4.725486662	4.260529366	4.530281977	4.563713558	4.364119954	4.119651808	4.40154786	4.61166085
ENSMUSG00000007783	ENSMUSG00000007783	Cpt1c	78070	carnitine palmitoyltransferase 1c [Source:MGI Symbol;Acc:MGI:2446526]	0.548217038	1.263708429	1.731362522	0.104828875	0.486183006	-4.527357246	0.548217038	1.731362522	0.104828875	0.486183006	-4.527357246	1.623260818	1.027776273	0.647586036	1.541399833	0.304882431	1.260150916	1.596289676	1.417499021	0.732023048	2.135286303	1.963580966
ENSMUSG00000007805	ENSMUSG00000007805	Twist2	13345	twist basic helix-loop-helix transcription factor 2 [Source:MGI Symbol;Acc:MGI:104685]	0.939782058	-1.677011053	1.355981924	0.196067771	0.59402969	-4.548439886	0.939782058	1.355981924	0.196067771	0.59402969	-4.548439886	-0.300001951	-1.161328081	-2.459184011	-1.92150153	-3.063854278	-1.151948903	-1.979248466	-0.907839398	-2.219038379	-0.000452758	-0.310575274
ENSMUSG00000007812	ENSMUSG00000007812	Zfp655	72611	zinc finger protein 655 [Source:MGI Symbol;Acc:MGI:1919861]	-0.303388356	5.44865747	-3.111803045	0.007465948	0.224502558	-2.925480357	-0.303388356	-3.111803045	0.007465948	0.224502558	-2.925480357	5.635866242	5.438156751	5.852051303	5.512682771	5.637191933	5.460701111	5.525797405	5.270290242	5.260577538	5.073077718	5.287019246
ENSMUSG00000007815	ENSMUSG00000007815	Rhoa	11848	ras homolog family member A [Source:MGI Symbol;Acc:MGI:1096342]	-0.005578671	8.239242199	-0.072946175	0.942856355	0.985043992	-6.762591618	-0.005578671	-0.072946175	0.942856355	0.985043992	-6.762591618	8.210166523	8.210964768	8.289876686	8.36185295	8.133563059	8.325670645	8.35002443	8.17570521	8.132694399	8.191765434	8.251984135
ENSMUSG00000007817	ENSMUSG00000007817	Zmiz1	328365	zinc finger, MIZ-type containing 1 [Source:MGI Symbol;Acc:MGI:3040693]	0.068123767	7.575049355	0.653713471	0.523638172	0.822590005	-6.579725165	0.068123767	0.653713471	0.523638172	0.822590005	-6.579725165	7.642743513	7.621777352	7.42108906	7.442975884	7.569700853	7.61256513	7.712114033	7.793758715	7.716944615	7.607315634	7.188703032
ENSMUSG00000007827	ENSMUSG00000007827	Ankrd26	232339	ankyrin repeat domain 26 [Source:MGI Symbol;Acc:MGI:1917887]	0.069934881	4.121663877	0.667997547	0.514740114	0.817662585	-6.390258197	0.069934881	0.667997547	0.514740114	0.817662585	-6.390258197	3.975273885	3.95739384	4.089919863	4.012989587	4.360931033	4.051970939	4.276628218	4.045394912	4.37816952	4.071076584	4.163823791
ENSMUSG00000007833	ENSMUSG00000007833	Aldh16a1	69748	aldehyde dehydrogenase 16 family, member A1 [Source:MGI Symbol;Acc:MGI:1916998]	-0.306628708	5.962685531	-3.511755197	0.003341213	0.165551555	-2.157910392	-0.306628708	-3.511755197	0.003341213	0.165551555	-2.157910392	6.114802729	6.178379369	6.220538225	5.87117406	6.267757107	5.780576784	5.843317128	6.007424731	5.849353085	5.813263598	5.65565834
[truncated: 18,256 more rows]
