# Supplementary material for: HDAC1/2 inhibitor therapy improves multiple organ systems in aged mice
Source: iScience. 2023 Dec 12;27(1):108681. doi: 10.1016/j.isci.2023.108681 (PMC10805681; doi:10.1016/j.isci.2023.108681)
Supplement: Table S2. Kidney GO term enrichments [file mmc3.csv]

Enrichment	up/down	ID	Description	GeneRatio	BgRatio	pvalue	p.adjust	qvalue	geneID	Count
GO	up-regulated	GO:0006749	glutathione metabolic process	10/290	60/23355	3.25E-09	1.12E-05	9.44E-06	56615/14859/69065/14381/14860/71522/14858/14862/225884/14870	10
GO	up-regulated	GO:0009410	response to xenobiotic stimulus	11/290	112/23355	1.55E-07	0.000530339	0.000224473	18104/18171/14873/14859/14860/74134/14858/14862/56448/394430/394434	11
GO	up-regulated	GO:0006805	xenobiotic metabolic process	10/290	101/23355	5.30E-07	0.001816431	0.000512554	18171/14873/14859/14860/74134/14858/14862/56448/394430/394434	10
GO	up-regulated	GO:0071466	cellular response to xenobiotic stimulus	10/290	105/23355	7.62E-07	0.002611067	0.000552585	18171/14873/14859/14860/74134/14858/14862/56448/394430/394434	10
GO	up-regulated	GO:0003073	regulation of systemic arterial blood pressure	10/290	125/23355	3.77E-06	0.012910846	0.002185879	15937/71660/276952/11535/14381/11606/14613/13648/16619/16622	10
GO	up-regulated	GO:1901605	alpha-amino acid metabolic process	11/290	172/23355	1.08E-05	0.036911222	0.005068657	12846/11847/66514/14718/50880/12036/108682/75986/11911/22117/56448	11
GO	up-regulated	GO:0045216	cell-cell junction organization	12/290	208/23355	1.22E-05	0.041913064	0.005068657	12550/60363/11853/17913/16582/11606/58235/27375/18417/13511/14613/70737	12
GO	up-regulated	GO:0002064	epithelial cell development	13/290	262/23355	2.65E-05	0.090737631	0.009601497	12550/20855/12954/20779/21937/17921/11606/27375/11911/15901/319197/13610/70737	13
GO	up-regulated	GO:0006575	cellular modified amino acid metabolic process	10/290	171/23355	5.81E-05	0.1989503	0.017044222	56615/14859/69065/14381/14860/71522/14858/14862/225884/14870	10
GO	up-regulated	GO:0006520	cellular amino acid metabolic process	12/290	244/23355	5.88E-05	0.201342599	0.017044222	12846/14317/11847/66514/14718/50880/12036/108682/75986/11911/22117/56448	12
GO	up-regulated	GO:0008217	regulation of blood pressure	11/290	210/23355	6.79E-05	0.232657598	0.017904659	15937/71660/276952/11610/11535/14381/11606/14613/13648/16619/16622	11
GO	up-regulated	GO:0006790	sulfur compound metabolic process	13/290	294/23355	8.61E-05	0.295217416	0.020205777	12846/56615/22436/14859/69065/14381/14860/71522/22117/14858/14862/225884/14870	13
GO	up-regulated	GO:0003014	renal system process	8/290	114/23355	9.05E-05	0.310296874	0.020205777	12846/20855/11829/11535/14381/11606/14678/14613	8
GO	up-regulated	GO:0005996	monosaccharide metabolic process	12/290	258/23355	1.00E-04	0.342541402	0.020712215	11474/56421/14120/29858/11815/14873/12409/20779/11674/14381/108682/11911	12
GO	up-regulated	GO:0006874	cellular calcium ion homeostasis	17/290	480/23355	0.000116366	0.398784923	0.022405037	12297/20855/11749/13385/14873/14718/11517/11535/11606/72844/21817/64051/11911/19222/319197/66972/385643	17
GO	up-regulated	GO:0062013	positive regulation of small molecule metabolic process	9/290	152/23355	0.000123569	0.423471454	0.022405037	12846/11474/12048/11307/20779/11517/108682/11606/11808	9
GO	up-regulated	GO:0098801	regulation of renal system process	5/290	41/23355	0.000148197	0.507872344	0.024810301	12846/20855/11606/14678/14613	5
GO	up-regulated	GO:0001952	regulation of cell-matrix adhesion	8/290	123/23355	0.000153939	0.527549288	0.024810301	12305/11815/22122/20779/76509/20130/11854/140474	8
GO	up-regulated	GO:0019674	NAD metabolic process	4/290	23/23355	0.000171152	0.586537092	0.024920234	18104/11474/56421/12409	4
GO	up-regulated	GO:0055074	calcium ion homeostasis	17/290	496/23355	0.000171801	0.58876314	0.024920234	12297/20855/11749/13385/14873/14718/11517/11535/11606/72844/21817/64051/11911/19222/319197/66972/385643	17
GO	up-regulated	GO:0006979	response to oxidative stress	15/290	410/23355	0.000206202	0.706655015	0.025762448	18104/26415/56615/11815/12954/67689/50880/20779/14381/15439/11808/22228/66680/11911/14870	15
GO	up-regulated	GO:0000302	response to reactive oxygen species	10/290	200/23355	0.000211304	0.724137416	0.025762448	18104/26415/11815/12954/20779/15439/11808/22228/66680/14870	10
GO	up-regulated	GO:0019318	hexose metabolic process	11/290	241/23355	0.000228073	0.781607141	0.025762448	11474/56421/14120/29858/11815/12409/20779/11674/14381/108682/11911	11
GO	up-regulated	GO:0046942	carboxylic acid transport	12/290	283/23355	0.00023615	0.80928524	0.025762448	76257/11847/20494/74152/11606/14276/239273/218103/64051/216867/217316/625716	12
GO	up-regulated	GO:0010640	regulation of platelet-derived growth factor receptor signaling pathway	4/290	25/23355	0.00023977	0.821692629	0.025762448	29816/11815/20779/19222	4
GO	up-regulated	GO:0034368	protein-lipid complex remodeling	4/290	25/23355	0.00023977	0.821692629	0.025762448	68453/27226/11307/11808	4
GO	up-regulated	GO:0034369	plasma lipoprotein particle remodeling	4/290	25/23355	0.00023977	0.821692629	0.025762448	68453/27226/11307/11808	4
GO	up-regulated	GO:0045602	negative regulation of endothelial cell differentiation	3/290	11/23355	0.00029039	0.995165565	0.030086995	22436/15901/13610	3
GO	up-regulated	GO:0001885	endothelial cell development	6/290	74/23355	0.000317719	1	0.030527733	20855/21937/11606/27375/15901/13610	6
GO	up-regulated	GO:0007162	negative regulation of cell adhesion	12/290	293/23355	0.000323802	1	0.030527733	12550/15216/20358/11847/11815/24066/20779/71890/76509/93673/14870/140474	12
GO	up-regulated	GO:0034367	protein-containing complex remodeling	4/290	27/23355	0.000326213	1	0.030527733	68453/27226/11307/11808	4
GO	up-regulated	GO:0044262	cellular carbohydrate metabolic process	12/290	296/23355	0.000354946	1	0.031572224	15937/11474/15483/14120/14718/18682/20779/11517/56312/108682/233549/227327	12
GO	up-regulated	GO:0034329	cell junction assembly	15/290	432/23355	0.00035914	1	0.031572224	12550/60363/11853/17913/11815/11423/223254/20779/11606/58235/18417/77596/11854/14613/70737	15
GO	up-regulated	GO:0010872	regulation of cholesterol esterification	3/290	12/23355	0.000383634	1	0.031798374	11307/11606/11808	3
GO	up-regulated	GO:0030388	fructose 1,6-bisphosphate metabolic process	3/290	12/23355	0.000383634	1	0.031798374	56421/14120/11674	3
GO	up-regulated	GO:0007264	small GTPase mediated signal transduction	15/290	439/23355	0.000424818	1	0.033945709	11853/64143/24066/192662/108100/223254/20779/11517/14766/20166/30938/20130/11854/319197/240057	15
GO	up-regulated	GO:1900078	positive regulation of cellular response to insulin stimulus	4/290	29/23355	0.000432943	1	0.033945709	17913/20779/11606/14678	4
GO	up-regulated	GO:0006098	pentose-phosphate shunt	3/290	13/23355	0.000494152	1	0.036757967	15483/14381/66171	3
GO	up-regulated	GO:0038166	angiotensin-activated signaling pathway	3/290	13/23355	0.000494152	1	0.036757967	20779/11610/11606	3
GO	up-regulated	GO:0045446	endothelial cell differentiation	7/290	113/23355	0.000532779	1	0.037086192	20855/22436/21937/11606/27375/15901/13610	7
GO	up-regulated	GO:0061138	morphogenesis of a branching epithelium	10/290	225/23355	0.000537406	1	0.037086192	12550/12305/16776/18612/20732/20779/11535/11606/21817/15415	10
GO	up-regulated	GO:0007043	cell-cell junction assembly	8/290	148/23355	0.0005396	1	0.037086192	12550/60363/11853/17913/11606/18417/14613/70737	8
GO	up-regulated	GO:0006734	NADH metabolic process	4/290	31/23355	0.000562483	1	0.037086192	18104/11474/56421/12409	4
GO	up-regulated	GO:0044062	regulation of excretion	4/290	31/23355	0.000562483	1	0.037086192	12846/20855/11606/14678	4
GO	up-regulated	GO:0006740	NADPH regeneration	3/290	14/23355	0.000623158	1	0.040016237	15483/14381/66171	3
GO	up-regulated	GO:0044282	small molecule catabolic process	12/290	316/23355	0.00063451	1	0.040016237	14317/11474/11847/56421/109857/22436/66514/14718/97212/50880/12036/74091	12
GO	up-regulated	GO:0030856	regulation of epithelial cell differentiation	8/290	153/23355	0.0006718	1	0.040870411	18612/22436/19126/21937/12577/15901/13610/12443	8
GO	up-regulated	GO:0032970	regulation of actin filament-based process	14/290	411/23355	0.00067623	1	0.040870411	29816/11853/20855/17913/192662/108100/12345/72042/11854/15901/13511/14613/56441/21924	14
GO	up-regulated	GO:0034433	steroid esterification	3/290	15/23355	0.000771814	1	0.043903395	11307/11606/11808	3
GO	up-regulated	GO:0034434	sterol esterification	3/290	15/23355	0.000771814	1	0.043903395	11307/11606/11808	3
GO	down-regulated	GO:0046394	carboxylic acid biosynthetic process	20/390	273/23355	3.96E-08	0.000144433	0.000102007	106861/14186/238505/19733/107272/54447/111175/12035/20216/18823/234309/15450/17918/70757/208665/13123/16891/30963/277753/268782	20
GO	down-regulated	GO:0016053	organic acid biosynthetic process	20/390	280/23355	6.01E-08	0.000219414	0.000102007	106861/14186/238505/19733/107272/54447/111175/12035/20216/18823/234309/15450/17918/70757/208665/13123/16891/30963/277753/268782	20
GO	down-regulated	GO:0006066	alcohol metabolic process	21/390	324/23355	1.46E-07	0.000533722	0.00016542	13121/14186/13115/105014/81535/13361/28200/54447/16329/111175/18441/18194/234309/15450/20751/225913/208665/13123/13360/22139/58242	21
GO	down-regulated	GO:0072330	monocarboxylic acid biosynthetic process	15/390	192/23355	8.90E-07	0.003247865	0.000754975	106861/14186/19733/54447/111175/20216/18823/234309/15450/17918/70757/208665/13123/16891/30963	15
GO	down-regulated	GO:0006633	fatty acid biosynthetic process	12/390	146/23355	6.55E-06	0.023925937	0.004449316	106861/19733/54447/111175/20216/18823/234309/15450/17918/70757/16891/30963	12
GO	down-regulated	GO:0015711	organic anion transport	18/390	343/23355	2.12E-05	0.077324681	0.01113066	12351/240638/67473/103098/216225/11421/218756/210463/20496/71781/28250/27421/28248/231583/15551/13853/434674/28254	18
GO	down-regulated	GO:0006631	fatty acid metabolic process	20/390	412/23355	2.30E-05	0.083796266	0.01113066	106861/19733/54447/18777/111175/80911/20216/18823/234309/15450/17918/70757/320204/16891/30963/277753/433247/436059/100043108/380997	20
GO	down-regulated	GO:1901617	organic hydroxy compound biosynthetic process	14/390	226/23355	2.93E-05	0.106821429	0.012415456	13121/14186/13115/13361/54447/18441/18194/20751/17918/94224/208665/13123/11607/13360	14
GO	down-regulated	GO:0042493	response to drug	15/390	259/23355	3.35E-05	0.122263625	0.012631329	11944/13115/67473/74519/230459/27421/20377/14402/110877/67702/15551/433247/28254/100043108/380997	15
GO	down-regulated	GO:0016042	lipid catabolic process	17/390	330/23355	4.51E-05	0.164576475	0.015302488	106861/13115/20598/18606/54447/67758/80911/114664/72361/15450/94224/208665/320204/16891/11682/13897/436059	17
GO	down-regulated	GO:0043171	peptide catabolic process	5/390	26/23355	6.23E-05	0.227626819	0.019240884	68044/11421/240028/54381/17386	5
GO	down-regulated	GO:0046942	carboxylic acid transport	15/390	283/23355	9.14E-05	0.333706695	0.025856989	240638/67473/103098/216225/11421/210463/20496/71781/28250/27421/28248/231583/15551/13853/28254	15
GO	down-regulated	GO:0019751	polyol metabolic process	9/390	116/23355	0.000145752	0.532140397	0.038060734	13115/81535/13361/54447/16329/18441/20751/225913/58242	9
GO	down-regulated	GO:0042445	hormone metabolic process	12/390	203/23355	0.000167199	0.610445305	0.039438233	53419/13115/105014/11421/114664/94224/208665/54381/19699/13360/22139/15493	12
GO	down-regulated	GO:0006814	sodium ion transport	13/390	236/23355	0.000182328	0.665680705	0.039438233	11944/103098/216225/218756/12892/20496/230612/20516/77031/108058/75785/110876/67149	13
GO	down-regulated	GO:0009100	glycoprotein metabolic process	16/390	336/23355	0.000185879	0.678645768	0.039438233	14423/241230/20219/20449/11593/15450/194388/60322/14537/94192/66967/26879/381510/14348/109785/53374	16
GO	down-regulated	GO:0001822	kidney development	15/390	321/23355	0.000357906	1	0.071470492	11421/382985/11600/12633/13841/20377/71785/231470/14537/231214/94192/11607/277753/235320/12829	15
GO	down-regulated	GO:0006694	steroid biosynthetic process	10/390	161/23355	0.000390522	1	0.073651047	13121/14186/13115/114664/18194/94224/208665/13123/13360/15493	10
GO	down-regulated	GO:0007416	synapse assembly	11/390	193/23355	0.00042295	1	0.075568713	18208/99633/13841/54725/14402/16979/219228/18708/19699/74762/245446	11
GO	down-regulated	GO:0006022	aminoglycan metabolic process	8/390	109/23355	0.000493088	1	0.081546685	16424/11600/13645/15931/16425/60322/26879/53374	8
GO	down-regulated	GO:0006665	sphingolipid metabolic process	9/390	137/23355	0.000504452	1	0.081546685	241230/20598/81535/18606/54447/20449/70757/74442/30963	9
GO	down-regulated	GO:0072001	renal system development	15/390	336/23355	0.000575736	1	0.088384714	11421/382985/11600/12633/13841/20377/71785/231470/14537/231214/94192/11607/277753/235320/12829	15
GO	down-regulated	GO:0048015	phosphatidylinositol-mediated signaling	10/390	170/23355	0.000598824	1	0.088384714	14389/11600/16452/13645/71785/72179/227120/18708/224020/19699	10
GO	down-regulated	GO:0030203	glycosaminoglycan metabolic process	7/390	88/23355	0.000682426	1	0.091070549	16424/11600/13645/15931/16425/60322/53374	7
GO	down-regulated	GO:0048017	inositol lipid-mediated signaling	10/390	173/23355	0.000685916	1	0.091070549	14389/11600/16452/13645/71785/72179/227120/18708/224020/19699	10
GO	down-regulated	GO:0001655	urogenital system development	16/390	379/23355	0.000697502	1	0.091070549	11421/382985/11600/12633/13841/20377/71785/231470/14537/13123/231214/94192/11607/277753/235320/12829	16
GO	down-regulated	GO:0009101	glycoprotein biosynthetic process	13/390	275/23355	0.00078201	1	0.096408216	14423/241230/20449/15450/194388/60322/14537/94192/26879/381510/14348/109785/53374	13
GO	down-regulated	GO:0006706	steroid catabolic process	4/390	26/23355	0.000855686	1	0.096408216	13115/114664/94224/208665	4
GO	down-regulated	GO:1903510	mucopolysaccharide metabolic process	6/390	67/23355	0.000882606	1	0.096408216	16424/11600/13645/16425/60322/53374	6
GO	down-regulated	GO:0014842	regulation of skeletal muscle satellite cell proliferation	3/390	12/23355	0.000908778	1	0.096408216	11600/16452/12633	3
GO	down-regulated	GO:0070341	fat cell proliferation	3/390	12/23355	0.000908778	1	0.096408216	13557/211739/26367	3
GO	down-regulated	GO:0070344	regulation of fat cell proliferation	3/390	12/23355	0.000908778	1	0.096408216	13557/211739/26367	3
GO	down-regulated	GO:0008202	steroid metabolic process	14/390	319/23355	0.001024252	1	0.105365593	13121/14186/13115/28200/114664/18194/15450/94224/208665/13123/11607/13360/15493/28254	14
GO	down-regulated	GO:0015718	monocarboxylic acid transport	10/390	184/23355	0.001099359	1	0.107865907	240638/216225/11421/210463/20496/71781/28250/28248/13853/28254	10
GO	down-regulated	GO:0006766	vitamin metabolic process	6/390	70/23355	0.001112106	1	0.107865907	14186/13115/238505/13361/19733/29807	6
GO	down-regulated	GO:0070374	positive regulation of ERK1 and ERK2 cascade	11/390	218/23355	0.001156152	1	0.108581465	14186/11600/12633/18441/13645/20295/71785/18816/108058/14184/81799	11
GO	down-regulated	GO:0006869	lipid transport	17/390	438/23355	0.001210875	1	0.108581465	216225/74309/11421/81535/210463/20496/13645/28250/15450/235527/28248/76184/11607/16891/13853/320940/28254	17
GO	down-regulated	GO:0010660	regulation of muscle cell apoptotic process	7/390	97/23355	0.001215439	1	0.108581465	13557/16452/12633/18708/11607/108058/18573	7
GO	down-regulated	GO:0034311	diol metabolic process	4/390	29/23355	0.001306857	1	0.110141857	81535/13361/54447/20751	4
GO	down-regulated	GO:0006892	post-Golgi vesicle-mediated transport	7/390	99/23355	0.001369188	1	0.110141857	93835/18777/67015/17918/52639/107371/19889	7
GO	down-regulated	GO:0014841	skeletal muscle satellite cell proliferation	3/390	14/23355	0.001466755	1	0.110141857	11600/16452/12633	3
GO	down-regulated	GO:0030497	fatty acid elongation	3/390	14/23355	0.001466755	1	0.110141857	111175/70757/30963	3
GO	down-regulated	GO:0050808	synapse organization	18/390	486/23355	0.001483152	1	0.110141857	18208/14130/72162/99633/13841/231602/245880/54725/14402/17918/16979/219228/18708/19699/74762/245446/77097/12386	18
GO	down-regulated	GO:0006767	water-soluble vitamin metabolic process	4/390	30/23355	0.001488242	1	0.110141857	238505/13361/19733/29807	4
GO	down-regulated	GO:0007214	gamma-aminobutyric acid signaling pathway	4/390	30/23355	0.001488242	1	0.110141857	20496/14402/230085/227120	4
GO	down-regulated	GO:0006805	xenobiotic metabolic process	7/390	101/23355	0.001537724	1	0.110141857	74519/12972/230459/433247/28254/100043108/380997	7
GO	down-regulated	GO:0010876	lipid localization	18/390	488/23355	0.001551657	1	0.110141857	216225/74309/11421/81535/210463/20496/13645/28250/15450/235527/28248/76184/211739/11607/16891/13853/320940/28254	18
GO	down-regulated	GO:0050807	regulation of synapse organization	12/390	261/23355	0.001557355	1	0.110141857	18208/14130/72162/99633/13841/16979/18708/19699/74762/245446/77097/12386	12
GO	down-regulated	GO:0010657	muscle cell apoptotic process	7/390	102/23355	0.001627832	1	0.112776746	13557/16452/12633/18708/11607/108058/18573	7
GO	down-regulated	GO:0055067	monovalent inorganic cation homeostasis	9/390	163/23355	0.001726604	1	0.114436295	12351/53419/11944/11421/218756/20496/77031/11607/108058	9
KEGG	up-regulated	mmu00980	Metabolism of xenobiotics by cytochrome P450	18/162	73/8979	3.70E-16	9.69E-14	8.60E-14	56615/15483/109857/67689/14873/12409/14859/66447/14860/13849/74134/12408/14858/14862/225884/14870/394430/394434	18
KEGG	up-regulated	mmu00480	Glutathione metabolism	14/162	72/8979	2.66E-11	6.98E-09	3.10E-09	56615/14873/14859/66447/69065/66073/14381/14860/93673/71522/14858/14862/225884/14870	14
KEGG	up-regulated	mmu05204	Chemical carcinogenesis - DNA adducts	14/162	84/8979	2.35E-10	6.15E-08	1.81E-08	56615/15483/14873/14859/66447/14860/13849/12408/14858/14862/225884/14870/394430/394434	14
KEGG	up-regulated	mmu00982	Drug metabolism - cytochrome P450	13/162	71/8979	3.11E-10	8.15E-08	1.81E-08	56615/67689/14873/14859/66447/14860/14858/14862/225884/14870/71724/394430/394434	13
KEGG	up-regulated	mmu00983	Drug metabolism - other enzymes	14/162	92/8979	8.22E-10	2.15E-07	3.83E-08	56615/22436/14873/14859/80914/66447/234673/14860/14858/14862/225884/14870/394430/394434	14
KEGG	up-regulated	mmu01524	Platinum drug resistance	10/162	80/8979	1.54E-06	0.000403109	5.97E-05	12048/56615/14873/14859/66447/14860/14858/14862/225884/14870	10
KEGG	up-regulated	mmu05418	Fluid shear stress and atherosclerosis	13/162	148/8979	2.46E-06	0.000645491	8.19E-05	18104/26415/56615/14873/14859/66447/20779/21937/14860/14858/14862/225884/14870	13
KEGG	up-regulated	mmu05225	Hepatocellular carcinoma	13/162	174/8979	1.46E-05	0.003836056	0.000425757	18104/12048/56615/14873/14859/66447/66993/14860/14858/14862/225884/14870/12443	13
KEGG	up-regulated	mmu05207	Chemical carcinogenesis - receptor activation	14/162	225/8979	5.32E-05	0.013936374	0.001374911	56615/14873/14859/66447/20779/14860/14678/13849/11911/14858/14862/12443/394430/394434	14
KEGG	up-regulated	mmu00030	Pentose phosphate pathway	5/162	33/8979	0.000283438	0.074260685	0.006593657	56421/14120/11674/14381/66171	5
KEGG	up-regulated	mmu00051	Fructose and mannose metabolism	5/162	36/8979	0.000431009	0.11292428	0.009115112	56421/14120/29858/22122/11674	5
KEGG	up-regulated	mmu01230	Biosynthesis of amino acids	7/162	79/8979	0.000532922	0.139625634	0.010331212	11847/56421/14718/11674/12036/108682/13806	7
KEGG	up-regulated	mmu05208	Chemical carcinogenesis - reactive oxygen species	12/162	222/8979	0.000666327	0.174577797	0.011923755	18104/26415/56615/14873/14859/66447/20779/14860/13849/12408/14858/14862	12
KEGG	up-regulated	mmu00010	Glycolysis / Gluconeogenesis	6/162	67/8979	0.001264758	0.331366534	0.0210159	56421/14120/67689/11674/72535/13806	6
KEGG	up-regulated	mmu01200	Carbon metabolism	8/162	121/8979	0.001513091	0.396429949	0.02346619	56421/14120/14718/11674/14381/108682/66171/13806	8
KEGG	up-regulated	mmu04976	Bile secretion	7/162	100/8979	0.00214736	0.562608393	0.031221488	20494/11829/239273/13849/625716/394430/394434	7
KEGG	up-regulated	mmu05145	Toxoplasmosis	7/162	110/8979	0.00367583	0.963067537	0.050300836	26415/12048/16776/16782/21937/14678/193740	7
KEGG	up-regulated	mmu04614	Renin-angiotensin system	4/162	37/8979	0.004241484	1	0.054816842	11606/13648/16619/16622	4
KEGG	up-regulated	mmu00220	Arginine biosynthesis	3/162	20/8979	0.005244916	1	0.061006654	11847/14718/108682	3
KEGG	up-regulated	mmu01210	2-Oxocarboxylic acid metabolism	3/162	20/8979	0.005244916	1	0.061006654	14718/12036/108682	3
KEGG	up-regulated	mmu00350	Tyrosine metabolism	4/162	40/8979	0.005629077	1	0.062357195	12846/67689/14718/71724	4
KEGG	up-regulated	mmu00140	Steroid hormone biosynthesis	6/162	92/8979	0.006253292	1	0.066123332	12846/15483/192970/56448/394430/394434	6
KEGG	up-regulated	mmu04530	Tight junction	8/162	167/8979	0.0106322	1	0.107148624	60363/20779/54357/67938/27375/18417/70737/12443	8
KEGG	up-regulated	mmu00340	Histidine metabolism	3/162	26/8979	0.011054247	1	0.107148624	14317/67689/72535	3
KEGG	up-regulated	mmu05100	Bacterial invasion of epithelial cells	5/162	76/8979	0.011867715	1	0.110432212	12550/13429/20779/71890/53860	5
KEGG	up-regulated	mmu00330	Arginine and proline metabolism	4/162	54/8979	0.016045486	1	0.14356487	11847/14718/72535/75986	4
KEGG	up-regulated	mmu00053	Ascorbate and aldarate metabolism	3/162	31/8979	0.017900344	1	0.150156161	72535/394430/394434	3
KEGG	up-regulated	mmu00280	Valine, leucine and isoleucine degradation	4/162	57/8979	0.019229924	1	0.150156161	97212/12036/72535/71724	4
KEGG	up-regulated	mmu00410	beta-Alanine metabolism	3/162	32/8979	0.019495936	1	0.150156161	67689/97212/72535	3
KEGG	up-regulated	mmu01240	Biosynthesis of cofactors	7/162	152/8979	0.020009498	1	0.150156161	18104/29858/12036/216134/72535/394430/394434	7
KEGG	up-regulated	mmu04261	Adrenergic signaling in cardiomyocytes	7/162	152/8979	0.020009498	1	0.150156161	12297/26415/20266/11606/14678/11911/21924	7
KEGG	up-regulated	mmu04961	Endocrine and other factor-regulated calcium reabsorption	4/162	61/8979	0.024045711	1	0.174805988	13429/13648/16619/16622	4
KEGG	up-regulated	mmu00830	Retinol metabolism	5/162	97/8979	0.030711426	1	0.216498413	74134/71724/216454/394430/394434	5
KEGG	up-regulated	mmu00250	Alanine, aspartate and glutamate metabolism	3/162	39/8979	0.032796218	1	0.220226171	66514/14718/108682	3
KEGG	up-regulated	mmu05215	Prostate cancer	5/162	99/8979	0.033133575	1	0.220226171	20732/11911/225884/14870/12443	5
KEGG	up-regulated	mmu04137	Mitophagy - animal	4/162	68/8979	0.034093733	1	0.220313302	12048/20779/20130/11911	4
KEGG	up-regulated	mmu05219	Bladder cancer	3/162	41/8979	0.037276392	1	0.234369348	12550/20779/12443	3
KEGG	up-regulated	mmu04520	Adherens junction	4/162	71/8979	0.039044547	1	0.239026176	12550/108100/20779/58235	4
KEGG	up-regulated	mmu05417	Lipid and atherosclerosis	8/162	216/8979	0.041660144	1	0.244573183	26415/12048/11307/20779/21937/11808/11911/193740	8
KEGG	up-regulated	mmu04975	Fat digestion and absorption	3/162	43/8979	0.042053307	1	0.244573183	67512/11808/233549	3
KEGG	down-regulated	mmu01240	Biosynthesis of cofactors	14/206	152/8979	9.64E-06	0.002767979	0.002629403	71562/13361/12892/19733/107272/110006/100727/29807/12035/67375/20751/72094/112417/100559	14
KEGG	down-regulated	mmu00140	Steroid hormone biosynthesis	10/206	92/8979	4.55E-05	0.013057948	0.005617339	100727/72094/94224/208665/13123/112417/100559/15493/433247/380997	10
KEGG	down-regulated	mmu00053	Ascorbate and aldarate metabolism	6/206	31/8979	6.18E-05	0.017740163	0.005617339	19733/110006/100727/72094/112417/100559	6
KEGG	down-regulated	mmu00983	Drug metabolism - other enzymes	9/206	92/8979	0.000247441	0.071015673	0.016865083	382985/110006/100727/72361/72094/112417/100559/13897/436059	9
KEGG	down-regulated	mmu00860	Porphyrin metabolism	6/206	43/8979	0.000407019	0.116814429	0.022193242	12892/110006/100727/72094/112417/100559	6
KEGG	down-regulated	mmu00100	Steroid biosynthesis	4/206	20/8979	0.000976833	0.28035117	0.04370391	13121/13115/18194/13360	4
KEGG	down-regulated	mmu00040	Pentose and glucuronate interconversions	5/206	35/8979	0.001122127	0.322050566	0.04370391	110006/100727/72094/112417/100559	5
KEGG	down-regulated	mmu00603	Glycosphingolipid biosynthesis - globo and isoglobo series	3/206	16/8979	0.005344979	1	0.182151253	20449/26879/14348	3
KEGG	down-regulated	mmu00830	Retinol metabolism	7/206	97/8979	0.006795743	1	0.198191267	28200/100727/72094/112417/100559/277753/433247	7
KEGG	down-regulated	mmu00270	Cysteine and methionine metabolism	5/206	54/8979	0.00769558	1	0.198191267	238505/107272/12035/20603/268782	5
