# Supplementary material for: HDAC1/2 inhibitor therapy improves multiple organ systems in aged mice
Source: iScience. 2023 Dec 12;27(1):108681. doi: 10.1016/j.isci.2023.108681 (PMC10805681; doi:10.1016/j.isci.2023.108681)
Supplement: Table S3. Brain differential gene expression [file mmc4.csv]

original	ensembl_gene_id	mgi_symbol	entrezgene	description	logFC	AveExpr	t	P.Value	adj.P.Val	B	logFC (CMPD_vs_CTRL)	t (CMPD_vs_CTRL)	P.Value (CMPD_vs_CTRL)	adj.P.Val (CMPD_vs_CTRL)	B (CMPD_vs_CTRL)	CPM_s_027_CTRL	CPM_s_028_CTRL	CPM_s_029_CTRL	CPM_s_030_CTRL	CPM_s_031_CTRL	CPM_s_032_CTRL	CPM_s_033_CMPD	CPM_s_034_CMPD	CPM_s_035_CMPD	CPM_s_036_CMPD	CPM_s_037_CMPD	CPM_s_038_CMPD
ENSMUSG00000000001	ENSMUSG00000000001	Gnai3	14679	guanine nucleotide binding protein (G protein), alpha inhibiting 3 [Source:MGI Symbol;Acc:MGI:95773]	-0.082569866	5.246764236	-1.453807293	0.163495165	0.521081046	-5.580785248	-0.082569866	-1.453807293	0.163495165	0.521081046	-5.580785248	5.321770247	5.200202045	5.301642047	5.288030815	5.281539851	5.347832771	5.22830989	5.202425555	5.371665362	5.033452123	5.135043948	5.268897777
ENSMUSG00000000028	ENSMUSG00000000028	Cdc45	12544	cell division cycle 45 [Source:MGI Symbol;Acc:MGI:1338073]	-0.146837753	0.725667007	-0.750220163	0.462975192	0.767198565	-5.328392042	-0.146837753	-0.750220163	0.462975192	0.767198565	-5.328392042	1.032609248	1.18089186	0.899502918	0.805507731	0.861590745	0.284722726	0.676815016	0.670291413	0.094732828	1.205477726	0.584529041	0.868266345
ENSMUSG00000000031	ENSMUSG00000000031	H19	NA	H19, imprinted maternally expressed transcript [Source:MGI Symbol;Acc:MGI:95891]	-0.491937758	-1.626412855	-1.346934417	0.194988474	0.556954938	-4.518557924	-0.491937758	-1.346934417	0.194988474	0.556954938	-4.518557924	-0.976461561	-1.229778062	-1.097262317	-1.579080174	-1.032223355	-1.205883163	-2.181992317	-2.984311897	-1.194818085	-1.078257179	-1.307060411	-1.244446404
ENSMUSG00000000037	ENSMUSG00000000037	Scml2	107815	Scm polycomb group protein like 2 [Source:MGI Symbol;Acc:MGI:1340042]	-0.299417551	-0.299284427	-1.357483209	0.191678539	0.552531245	-4.630768364	-0.299417551	-1.357483209	0.191678539	0.552531245	-4.630768364	-0.119159875	-0.086502669	0.112590341	-0.122879712	-0.50569476	0.158114098	0.117889698	-0.728927094	-0.646631806	-0.429784843	0.169675264	-0.589371329
ENSMUSG00000000049	ENSMUSG00000000049	Apoh	11818	apolipoprotein H [Source:MGI Symbol;Acc:MGI:88058]	-0.513364188	-1.521037525	-1.632595416	0.120209648	0.461784953	-4.287639229	-0.513364188	-1.632595416	0.120209648	0.461784953	-4.287639229	-0.873754967	-1.841041733	-1.097262317	-0.784766868	-0.581158226	-1.452958823	-1.287920959	-2.129242029	-1.942560995	-1.235371938	-1.654426041	-1.244446404
ENSMUSG00000000056	ENSMUSG00000000056	Narf	67608	nuclear prelamin A recognition factor [Source:MGI Symbol;Acc:MGI:1914858]	0.084465739	5.86860187	1.407326741	0.176642514	0.537304153	-5.711362015	0.084465739	1.407326741	0.176642514	0.537304153	-5.711362015	5.8362544	5.767439105	5.944182125	5.801731872	5.71127301	5.892886068	5.969780308	6.133588251	5.776263273	5.911447778	5.826799974	5.864333097
ENSMUSG00000000058	ENSMUSG00000000058	Cav2	12390	caveolin 2 [Source:MGI Symbol;Acc:MGI:107571]	0.252848049	4.87753023	3.112309923	0.006104386	0.19065159	-2.573428862	0.252848049	3.112309923	0.006104386	0.19065159	-2.573428862	4.860250298	4.809320322	4.77636046	4.533487096	4.815748032	4.716638202	5.288403095	5.094350426	4.854692902	4.805376801	5.084460982	4.91672966
ENSMUSG00000000078	ENSMUSG00000000078	Klf6	23849	Kruppel-like factor 6 [Source:MGI Symbol;Acc:MGI:1346318]	0.096759631	5.779051268	1.204120747	0.244392927	0.606231874	-5.953753456	0.096759631	1.204120747	0.244392927	0.606231874	-5.953753456	5.754435601	5.866351799	5.633338429	5.596306788	5.645552362	5.881242694	6.107331642	6.007847896	5.689311409	5.663489116	5.847170992	5.669870098
ENSMUSG00000000085	ENSMUSG00000000085	Scmh1	29871	sex comb on midleg homolog 1 [Source:MGI Symbol;Acc:MGI:1352762]	0.085443609	5.18509024	1.515367381	0.147327355	0.498634272	-5.48611298	0.085443609	1.515367381	0.147327355	0.498634272	-5.48611298	5.222384586	5.135190246	5.202258494	5.153801148	5.211990512	4.931871091	5.296361964	5.230190659	5.241032749	5.201895452	5.290826894	5.123747496
ENSMUSG00000000088	ENSMUSG00000000088	Cox5a	12858	cytochrome c oxidase subunit 5A [Source:MGI Symbol;Acc:MGI:88474]	-0.098821646	6.551048312	-1.380005615	0.184761927	0.544884581	-5.801323271	-0.098821646	-1.380005615	0.184761927	0.544884581	-5.801323271	6.692203457	6.67035434	6.499083491	6.862447243	6.548412895	6.334655592	6.34410052	6.565381321	6.515404772	6.550177478	6.457667855	6.58066613
ENSMUSG00000000093	ENSMUSG00000000093	Tbx2	21385	T-box 2 [Source:MGI Symbol;Acc:MGI:98494]	-0.136421198	1.437477318	-0.954838494	0.352514371	0.693836516	-5.332977561	-0.136421198	-0.954838494	0.352514371	0.693836516	-5.332977561	1.576869594	1.586636603	1.765465122	1.416475118	1.362227762	1.53100416	1.115110099	1.000172625	1.649676732	1.736542598	1.293266247	1.492132335
ENSMUSG00000000094	ENSMUSG00000000094	Tbx4	21387	T-box 4 [Source:MGI Symbol;Acc:MGI:102556]	-0.99202506	-1.594275681	-2.51660944	0.021726969	0.264752023	-3.42896185	-0.99202506	-2.51660944	0.021726969	0.264752023	-3.42896185	-0.976461561	-1.360055448	-1.097262317	-1.579080174	-0.745070842	-0.368354182	-1.865544239	-1.325792547	-0.964194083	-2.287510126	-1.307060411	-2.787314836
ENSMUSG00000000120	ENSMUSG00000000120	Ngfr	18053	nerve growth factor receptor (TNFR superfamily, member 16) [Source:MGI Symbol;Acc:MGI:97323]	-0.256411819	2.533915312	-1.721809122	0.102526634	0.43225587	-4.674568389	-0.256411819	-1.721809122	0.102526634	0.43225587	-4.674568389	2.798715852	3.098058446	2.566350614	2.521354056	2.631367586	2.507768312	2.039790994	2.23014208	2.748860823	2.836738181	2.033487047	2.52568001
ENSMUSG00000000125	ENSMUSG00000000125	Wnt3	22415	wingless-type MMTV integration site family, member 3 [Source:MGI Symbol;Acc:MGI:98955]	-0.392675312	2.978891834	-2.583384963	0.018907745	0.255741403	-3.313753142	-0.392675312	-2.583384963	0.018907745	0.255741403	-3.313753142	3.149048497	3.02815955	2.760336791	3.702831106	3.122461249	3.377877473	2.43536786	2.809124192	2.754268095	3.101923142	2.483598652	3.118779232
ENSMUSG00000000126	ENSMUSG00000000126	Wnt9a	216795	wingless-type MMTV integration site family, member 9A [Source:MGI Symbol;Acc:MGI:2446084]	0.039774251	3.359959323	0.269157484	0.790919772	0.932052061	-6.201250113	0.039774251	0.269157484	0.790919772	0.932052061	-6.201250113	3.208782922	3.414291478	3.184948673	3.593268085	3.128395291	3.474029649	3.815964585	3.615349575	2.786292912	3.177896628	3.661680459	3.332363897
ENSMUSG00000000127	ENSMUSG00000000127	Fer	14158	fer (fms/fps related) protein kinase [Source:MGI Symbol;Acc:MGI:105917]	-0.142748352	4.042776856	-1.818086331	0.086009942	0.402144026	-4.84532963	-0.142748352	-1.818086331	0.086009942	0.402144026	-4.84532963	4.119620252	4.090029518	4.212520731	3.920404291	3.963511675	4.390354476	4.112673549	3.927854651	3.984942779	3.877162826	4.063496542	3.896194211
ENSMUSG00000000131	ENSMUSG00000000131	Xpo6	74204	exportin 6 [Source:MGI Symbol;Acc:MGI:2429950]	-0.00323557	6.58722401	-0.069125312	0.945664531	0.984181276	-6.742672714	-0.00323557	-0.069125312	0.945664531	0.984181276	-6.742672714	6.551062009	6.604197883	6.689367138	6.549810519	6.654512909	6.48454059	6.561537587	6.678152803	6.55505893	6.504706016	6.648417846	6.573072789
ENSMUSG00000000134	ENSMUSG00000000134	Tfe3	209446	transcription factor E3 [Source:MGI Symbol;Acc:MGI:98511]	0.110498616	5.17709359	2.233185985	0.038695268	0.314482297	-4.329705407	0.110498616	2.233185985	0.038695268	0.314482297	-4.329705407	5.051834996	5.23446579	5.122600205	5.114684072	5.121172624	5.100593992	5.120366648	5.23802638	5.278104794	5.307141683	5.202103279	5.25456427
ENSMUSG00000000142	ENSMUSG00000000142	Axin2	12006	axin 2 [Source:MGI Symbol;Acc:MGI:1270862]	-0.086381731	4.779542641	-1.084040072	0.292887561	0.649554531	-5.954236329	-0.086381731	-1.084040072	0.292887561	0.649554531	-5.954236329	4.690453973	4.69913463	4.886898701	4.82372578	4.850267298	4.96376549	4.8102026	4.746182108	4.7394576	4.933176898	4.818732354	4.419790883
ENSMUSG00000000148	ENSMUSG00000000148	Brat1	231841	BRCA1-associated ATM activator 1 [Source:MGI Symbol;Acc:MGI:1891679]	0.0128156	4.35334694	0.202510489	0.841826324	0.950895364	-6.440517462	0.0128156	0.202510489	0.841826324	0.950895364	-6.440517462	4.258946776	4.263214631	4.451605806	4.415918565	4.356285721	4.354713357	4.264416415	4.203371707	4.43726501	4.427010024	4.498284433	4.345505114
ENSMUSG00000000149	ENSMUSG00000000149	Gna12	14673	guanine nucleotide binding protein, alpha 12 [Source:MGI Symbol;Acc:MGI:95767]	-0.068767598	6.832288152	-1.218508228	0.239017547	0.600241555	-6.017739062	-0.068767598	-1.218508228	0.239017547	0.600241555	-6.017739062	6.958064386	6.852822176	6.699815619	7.010029462	6.896697098	6.784234155	6.728930795	6.779168982	6.961423982	6.824117709	6.77494956	6.72375316
ENSMUSG00000000154	ENSMUSG00000000154	Slc22a18	18400	solute carrier family 22 (organic cation transporter), member 18 [Source:MGI Symbol;Acc:MGI:1336884]	0.219573275	-0.396908809	0.7543235	0.460569979	0.765646621	-5.084983642	0.219573275	0.7543235	0.460569979	0.765646621	-5.084983642	-0.447673812	-0.627544107	0.066357421	0.219219038	-0.930022346	-0.811045594	-0.343952307	0.399259805	-0.294318954	-0.870645687	-0.530305251	0.403831353
ENSMUSG00000000159	ENSMUSG00000000159	Igsf5	72058	immunoglobulin superfamily, member 5 [Source:MGI Symbol;Acc:MGI:1919308]	0.289200708	-1.242849678	0.812743439	0.427158244	0.741633391	-4.903456432	0.289200708	0.812743439	0.427158244	0.741633391	-4.903456432	-1.0870442	-1.503275468	-1.751891248	-0.446069748	-0.930022346	-1.59441999	-1.109081028	-0.649677333	-0.590721116	-1.724688013	-1.529112006	-0.225636894
ENSMUSG00000000167	ENSMUSG00000000167	Pih1d2	72614	PIH1 domain containing 2 [Source:MGI Symbol;Acc:MGI:1919864]	0.437013051	0.408042954	2.187649477	0.042363179	0.320999492	-3.665504152	0.437013051	2.187649477	0.042363179	0.320999492	-3.665504152	0.45493654	0.171055189	0.323840449	0.495545559	0.271233993	-0.189327764	0.117889698	0.436056809	0.676203813	1.126951168	0.665418971	0.908771156
ENSMUSG00000000168	ENSMUSG00000000168	Dlat	235339	dihydrolipoamide S-acetyltransferase (E2 component of pyruvate dehydrogenase complex) [Source:MGI Symbol;Acc:MGI:2385311]	-0.109672091	7.010348407	-1.888129182	0.075506729	0.385602174	-5.079364276	-0.109672091	-1.888129182	0.075506729	0.385602174	-5.079364276	6.922827175	7.058072811	6.969247288	7.095794471	7.014324894	7.331081582	6.952837017	6.916928428	6.95174892	6.925614413	7.056284243	6.935213386
ENSMUSG00000000171	ENSMUSG00000000171	Sdhd	66925	succinate dehydrogenase complex, subunit D, integral membrane protein [Source:MGI Symbol;Acc:MGI:1914175]	-0.067671862	6.178045699	-1.459292571	0.161997804	0.518535004	-5.669806777	-0.067671862	-1.459292571	0.161997804	0.518535004	-5.669806777	6.190477365	6.269600555	6.066666566	6.337152911	6.186178235	6.22509722	6.171482766	6.119517932	6.132424783	6.145557231	6.155596135	6.147086673
ENSMUSG00000000182	ENSMUSG00000000182	Fgf23	64654	fibroblast growth factor 23 [Source:MGI Symbol;Acc:MGI:1891427]	-0.124359997	-1.93096218	-0.30230344	0.765942977	0.92302502	-4.982111836	-0.124359997	-0.30230344	0.765942977	0.92302502	-4.982111836	-1.819978003	-1.662296291	-1.097262317	-1.717968787	-1.533746437	-1.927287918	-1.606174777	-1.752832021	-1.469456183	-1.724688013	-3.109311373	-0.880043242
ENSMUSG00000000184	ENSMUSG00000000184	Ccnd2	12444	cyclin D2 [Source:MGI Symbol;Acc:MGI:88314]	0.192407265	5.431667879	2.400229523	0.027610355	0.284214898	-4.053185323	0.192407265	2.400229523	0.027610355	0.284214898	-4.053185323	5.248236098	5.322046345	5.607337951	5.301578455	5.190880041	5.347832771	5.861292523	5.379348142	5.48332805	5.430788038	5.563035599	5.461594667
ENSMUSG00000000194	ENSMUSG00000000194	Gpr107	277463	G protein-coupled receptor 107 [Source:MGI Symbol;Acc:MGI:2139054]	-0.059053551	5.999521225	-1.232925792	0.233722288	0.594986931	-5.942136008	-0.059053551	-1.232925792	0.233722288	0.594986931	-5.942136008	5.978608991	5.94346363	5.946577028	6.037916695	6.107251781	6.163259119	5.929407651	6.010900075	5.958881564	5.924275017	6.017335186	5.988026358
ENSMUSG00000000197	ENSMUSG00000000197	Nalcn	338370	sodium leak channel, non-selective [Source:MGI Symbol;Acc:MGI:2444306]	-0.162246355	7.076628464	-3.427895974	0.003057972	0.160506514	-2.092846282	-0.162246355	-3.427895974	0.003057972	0.160506514	-2.092846282	7.225765059	7.215741289	7.214193681	7.088323382	7.050714348	7.155440875	7.098495576	6.890243091	7.043215433	6.975766633	7.025651417	6.941531298
ENSMUSG00000000202	ENSMUSG00000000202	Btbd17	72014	BTB (POZ) domain containing 17 [Source:MGI Symbol;Acc:MGI:1919264]	-0.33369756	4.29799898	-3.510474244	0.002549137	0.152325038	-1.669985406	-0.33369756	-3.510474244	0.002549137	0.152325038	-1.669985406	4.398875146	4.369817332	4.141827234	4.636858313	4.558813388	4.729682437	3.917500406	3.975503186	4.273693688	4.226944297	4.088157758	4.296737991
ENSMUSG00000000204	ENSMUSG00000000204	Slfn4	20558	schlafen 4 [Source:MGI Symbol;Acc:MGI:1329010]	0.265998732	-2.072005332	0.588091785	0.563896969	0.82578763	-4.886831466	0.265998732	0.588091785	0.563896969	0.82578763	-4.886831466	-2.263781468	-1.360055448	-2.361282116	-2.239089637	-1.869907596	-1.452958823	-1.865544239	-1.928795661	-2.900244313	-0.528022071	-1.654426041	-1.304918678
ENSMUSG00000000214	ENSMUSG00000000214	Th	21823	tyrosine hydroxylase [Source:MGI Symbol;Acc:MGI:98735]	-0.153330604	4.535380069	-0.966570198	0.346776232	0.690739111	-6.029253968	-0.153330604	-0.966570198	0.346776232	0.690739111	-6.029253968	4.918655698	4.655544204	3.982905109	4.661583907	4.928872304	4.52898694	4.012357667	4.393109243	4.888279983	4.361641406	4.880745553	4.244946858
ENSMUSG00000000216	ENSMUSG00000000216	Scnn1g	20278	sodium channel, nonvoltage-gated 1 gamma [Source:MGI Symbol;Acc:MGI:104695]	0.066349012	-1.417117963	0.190843483	0.850819315	0.954190645	-5.084022094	0.066349012	0.190843483	0.850819315	0.954190645	-5.084022094	-1.819978003	-0.801767626	-1.206546728	-0.639616889	-1.032223355	-2.127798265	-0.740069863	-1.207559765	-1.280683418	-1.50868433	-1.943354557	-0.70685378
ENSMUSG00000000223	ENSMUSG00000000223	Drp2	13497	dystrophin related protein 2 [Source:MGI Symbol;Acc:MGI:107432]	0.19922424	6.068117654	2.534430813	0.020937949	0.262020156	-3.859321031	0.19922424	2.534430813	0.020937949	0.262020156	-3.859321031	5.933291007	5.966580374	6.177523486	5.801731872	5.958635127	5.967933821	6.422099128	6.293152909	5.974602382	6.014828699	6.287093279	6.031090903
ENSMUSG00000000244	ENSMUSG00000000244	Tspan32	27027	tetraspanin 32 [Source:MGI Symbol;Acc:MGI:1350360]	0.445564178	-2.148585709	1.110786466	0.281516838	0.6403919	-4.642865472	0.445564178	1.110786466	0.281516838	0.6403919	-4.642865472	-1.819978003	-1.503275468	-2.639174583	-1.452396066	-2.943258606	-2.127798265	-2.181992317	-0.996710902	-2.253792987	-1.50868433	-1.529112006	-1.575872023
ENSMUSG00000000247	ENSMUSG00000000247	Lhx2	16870	LIM homeobox protein 2 [Source:MGI Symbol;Acc:MGI:96785]	0.109961718	5.066805358	1.428392954	0.17058116	0.530071158	-5.586816602	0.109961718	1.428392954	0.17058116	0.530071158	-5.586816602	4.9311227	5.176898944	5.036787415	4.987744959	4.945773359	4.994970007	5.140402011	5.163183027	4.901742546	4.960605756	5.430451642	5.154250175
ENSMUSG00000000253	ENSMUSG00000000253	Gmpr	66355	guanosine monophosphate reductase [Source:MGI Symbol;Acc:MGI:1913605]	-0.094512906	5.093843179	-1.367343289	0.18862544	0.549197142	-5.673103793	-0.094512906	-1.367343289	0.18862544	0.549197142	-5.673103793	5.138860983	5.238692102	4.886898701	5.31611291	5.080429551	5.19498432	4.878064841	5.056448144	5.014189246	5.183583017	5.093015599	5.066715413
ENSMUSG00000000263	ENSMUSG00000000263	Glra1	14654	glycine receptor, alpha 1 subunit [Source:MGI Symbol;Acc:MGI:95747]	-0.028809589	4.101561786	-0.168573218	0.868042987	0.959827442	-6.395955765	-0.028809589	-0.168573218	0.868042987	0.959827442	-6.395955765	4.436839486	3.730647371	4.543069198	3.661400815	4.044198299	4.385652893	3.67656482	4.060444044	4.275575121	3.746691009	4.075879844	4.626185606
ENSMUSG00000000266	ENSMUSG00000000266	Mid2	23947	midline 2 [Source:MGI Symbol;Acc:MGI:1344333]	-0.045863986	5.323118412	-0.742432599	0.467560822	0.769177458	-6.344164566	-0.045863986	-0.742432599	0.467560822	0.769177458	-6.344164566	5.498509714	5.360045869	5.418969025	5.281208987	5.369345505	5.152717771	5.395093493	5.438350044	5.285592977	5.172873859	5.242211055	5.281163137
ENSMUSG00000000275	ENSMUSG00000000275	Trim25	217069	tripartite motif-containing 25 [Source:MGI Symbol;Acc:MGI:102749]	0.061097473	3.476088747	0.721497806	0.480022824	0.777278175	-6.005129503	0.061097473	0.721497806	0.480022824	0.777278175	-6.005129503	3.596421773	3.368741937	3.567564338	3.323531832	3.511061503	3.392012108	3.487901845	3.313049204	3.72342858	3.513484003	3.343051091	3.639645729
ENSMUSG00000000276	ENSMUSG00000000276	Dgke	56077	diacylglycerol kinase, epsilon [Source:MGI Symbol;Acc:MGI:1889276]	-0.009506431	6.759278589	-0.204147807	0.840566032	0.950484522	-6.734332165	-0.009506431	-0.204147807	0.840566032	0.950484522	-6.734332165	6.765640132	6.765691917	6.865068865	6.730527703	6.708491854	6.751718356	6.836891708	6.65199796	6.723377732	6.733275135	6.872939568	6.712594931
ENSMUSG00000000278	ENSMUSG00000000278	Scpep1	74617	serine carboxypeptidase 1 [Source:MGI Symbol;Acc:MGI:1921867]	0.109813058	4.135685285	1.654554439	0.115631636	0.454954429	-5.108228639	0.109813058	1.654554439	0.115631636	0.454954429	-5.108228639	4.12892694	4.048904624	4.055706191	4.162359769	4.176091709	3.955392523	4.135036002	4.021628195	4.123009275	4.287765629	4.292971118	4.282679771
ENSMUSG00000000282	ENSMUSG00000000282	Mnt	17428	max binding protein [Source:MGI Symbol;Acc:MGI:109150]	0.022346564	5.398555725	0.388450603	0.70231361	0.893019327	-6.556885585	0.022346564	0.388450603	0.70231361	0.893019327	-6.556885585	5.393025495	5.283018803	5.44855896	5.444801887	5.253306753	5.493694481	5.528619862	5.491760078	5.311499711	5.406892031	5.442934108	5.302221393
ENSMUSG00000000290	ENSMUSG00000000290	Itgb2	16414	integrin beta 2 [Source:MGI Symbol;Acc:MGI:96611]	0.022157205	3.02431952	0.25064484	0.804974003	0.93704887	-6.124369443	0.022157205	0.25064484	0.804974003	0.93704887	-6.124369443	2.889124426	3.21707105	2.931304008	3.072747918	2.978773549	3.067393441	2.961096181	2.877605653	3.152603886	2.880476791	3.155093835	3.199904206
ENSMUSG00000000295	ENSMUSG00000000295	Hddc2	69692	HD domain containing 2 [Source:MGI Symbol;Acc:MGI:1916942]	-0.250055428	2.76616772	-2.643735871	0.016661539	0.249862418	-3.164672528	-0.250055428	-2.643735871	0.016661539	0.249862418	-3.164672528	2.83707691	2.981847826	2.723570297	2.893506249	2.952255373	3.007449009	2.322983469	2.692307393	2.770369362	2.826835746	2.678083036	2.618148842
ENSMUSG00000000296	ENSMUSG00000000296	Tpd52l1	21987	tumor protein D52-like 1 [Source:MGI Symbol;Acc:MGI:1298386]	-0.046089427	4.344624285	-0.442329007	0.663606619	0.876278716	-6.360574592	-0.046089427	-0.442329007	0.663606619	0.876278716	-6.360574592	4.375607564	4.293324244	4.217817872	4.666827563	4.368872079	4.315699893	4.189471082	3.924621423	4.384194022	4.672075663	4.492753467	4.271074817
ENSMUSG00000000301	ENSMUSG00000000301	Pemt	18618	phosphatidylethanolamine N-methyltransferase [Source:MGI Symbol;Acc:MGI:104535]	-0.332354681	0.425501451	-1.653047064	0.115941068	0.454954429	-4.395694771	-0.332354681	-1.653047064	0.115941068	0.454954429	-4.395694771	0.49387521	0.506304772	0.400378515	0.727357924	1.145270965	0.609019031	0.221838828	-0.435116363	0.161371406	0.697764553	0.665418971	0.477491227
ENSMUSG00000000303	ENSMUSG00000000303	Cdh1	12550	cadherin 1 [Source:MGI Symbol;Acc:MGI:88354]	-0.082417114	1.683153208	-0.641217253	0.52959456	0.807398802	-5.620653372	-0.082417114	-0.641217253	0.52959456	0.807398802	-5.620653372	1.46373699	1.737610913	1.836055902	1.742066263	1.733179166	1.993343587	1.734723515	1.36705583	1.649676732	1.431396784	1.814510363	1.926235122
ENSMUSG00000000305	ENSMUSG00000000305	Cdh4	12561	cadherin 4 [Source:MGI Symbol;Acc:MGI:99218]	-0.021120908	5.0787142	-0.276158773	0.785623509	0.930300211	-6.5513157	-0.021120908	-0.276158773	0.785623509	0.930300211	-6.5513157	5.222384586	5.118469003	4.787090755	5.011296397	5.292151636	5.136018222	5.225186394	4.897322489	5.025413821	5.011763298	5.088133459	5.151439767
ENSMUSG00000000308	ENSMUSG00000000308	Ckmt1	12716	creatine kinase, mitochondrial 1, ubiquitous [Source:MGI Symbol;Acc:MGI:99441]	-0.003287723	7.470737318	-0.068110745	0.946460713	0.984510918	-6.791824811	-0.003287723	-0.068110745	0.946460713	0.984510918	-6.791824811	7.48538873	7.533835178	7.384313486	7.493893899	7.475326378	7.466646752	7.280785302	7.460809579	7.469850145	7.533458157	7.510620389	7.558115256
ENSMUSG00000000317	ENSMUSG00000000317	Bcl6b	12029	B cell CLL/lymphoma 6, member B [Source:MGI Symbol;Acc:MGI:1278332]	0.336044275	1.424956478	1.357502637	0.191672485	0.552531245	-4.912577718	0.336044275	1.357502637	0.191672485	0.552531245	-4.912577718	0.978723527	0.897004922	1.794117228	1.646212216	1.321368304	0.873630087	1.377680717	2.589894782	1.204565696	2.131921936	1.343295432	1.229738671
ENSMUSG00000000318	ENSMUSG00000000318	Clec10a	17312	C-type lectin domain family 10, member A [Source:MGI Symbol;Acc:MGI:96975]	-0.353419616	-0.617029632	-1.385094326	0.18322729	0.543203967	-4.566034284	-0.353419616	-1.385094326	0.18322729	0.543203967	-4.566034284	-1.0870442	0.123091306	-0.573486234	-0.029454995	-0.30044187	-0.306177365	-1.109081028	-0.901818639	-0.828673384	-0.130666857	-0.360512893	-0.748241276
ENSMUSG00000000320	ENSMUSG00000000320	Alox12	11684	arachidonate 12-lipoxygenase [Source:MGI Symbol;Acc:MGI:87998]	0.06065447	0.05192786	0.281424358	0.781647331	0.929138708	-5.382712917	0.06065447	0.281424358	0.781647331	0.929138708	-5.382712917	0.414917684	0.073477813	-0.727869636	0.140995375	0.227673883	0.401111253	0.409650992	0.156278326	-0.294318954	0.084080592	0.093766131	0.365541339
ENSMUSG00000000325	ENSMUSG00000000325	Arvcf	11877	armadillo repeat gene deleted in velocardiofacial syndrome [Source:MGI Symbol;Acc:MGI:109620]	-0.071928889	5.32166653	-1.312466083	0.206121808	0.567236768	-5.773313123	-0.071928889	-1.312466083	0.206121808	0.567236768	-5.773313123	5.252500003	5.465983292	5.290372966	5.289164656	5.469747641	5.396552744	5.194638751	5.201089984	5.268689577	5.330982834	5.372402316	5.346512602
ENSMUSG00000000326	ENSMUSG00000000326	Comt	12846	catechol-O-methyltransferase [Source:MGI Symbol;Acc:MGI:88470]	0.020797879	6.18709741	0.373881378	0.712931792	0.898092873	-6.643602282	0.020797879	0.373881378	0.712931792	0.898092873	-6.643602282	6.227770614	6.234055497	6.143830314	6.315058256	6.095940148	6.053419909	6.140316574	6.065497222	6.207766399	6.350820354	6.197565982	6.223336459
ENSMUSG00000000339	ENSMUSG00000000339	Rtca	66368	RNA 3'-terminal phosphate cyclase [Source:MGI Symbol;Acc:MGI:1913618]	0.002793499	5.598687442	0.049759926	0.960870708	0.989183855	-6.658136014	0.002793499	0.049759926	0.960870708	0.989183855	-6.658136014	5.565158604	5.647533282	5.476449687	5.740880294	5.521395932	5.634104076	5.471771262	5.738184695	5.55091183	5.624721388	5.577913207	5.650593418
ENSMUSG00000000340	ENSMUSG00000000340	Dbt	13171	dihydrolipoamide branched chain transacylase E2 [Source:MGI Symbol;Acc:MGI:105386]	-0.024897392	4.461663321	-0.406878705	0.688973187	0.886576236	-6.398560978	-0.024897392	-0.406878705	0.688973187	0.886576236	-6.398560978	4.51463785	4.541573272	4.487136077	4.533487096	4.403540693	4.385652893	4.589928934	4.266026963	4.438944894	4.512892762	4.500123386	4.399799852
ENSMUSG00000000346	ENSMUSG00000000346	Dazap2	23994	DAZ associated protein 2 [Source:MGI Symbol;Acc:MGI:1344344]	-0.023632483	6.943697347	-0.506421241	0.61880846	0.855264461	-6.634176017	-0.023632483	-0.506421241	0.61880846	0.855264461	-6.634176017	6.929500044	7.002821227	6.835652997	7.061036129	6.942465175	6.967262648	6.881883527	6.818894378	6.993785026	6.970154536	6.960026256	6.966929525
ENSMUSG00000000355	ENSMUSG00000000355	Mcts1	68995	malignant T cell amplified sequence 1 [Source:MGI Symbol;Acc:MGI:1916245]	0.073106876	4.79124779	1.340342433	0.197079883	0.559543084	-5.657809884	0.073106876	1.340342433	0.197079883	0.559543084	-5.657809884	4.791587764	4.893929745	4.662484077	4.687613653	4.72271489	4.777125379	4.880714043	4.877393358	4.744900164	4.812921091	4.901765845	4.768708014
ENSMUSG00000000359	ENSMUSG00000000359	Rem1	19700	rad and gem related GTP binding protein 1 [Source:MGI Symbol;Acc:MGI:1097696]	-0.281967797	-0.558764145	-0.849644094	0.406864694	0.73115336	-5.003159641	-0.281967797	-0.849644094	0.406864694	0.73115336	-5.003159641	-0.687975175	-0.203947804	0.243013265	-0.507744774	-1.032223355	0.067081352	-1.865544239	0.156278326	-0.70479694	-0.251353764	-0.115566217	-0.627478965
ENSMUSG00000000365	ENSMUSG00000000365	Rnf17	30054	ring finger protein 17 [Source:MGI Symbol;Acc:MGI:1353419]	0.458635824	0.379868409	2.397519408	0.027763705	0.284798628	-3.354050389	0.458635824	2.397519408	0.027763705	0.284798628	-3.354050389	0.414917684	0.022097189	0.157387561	0.431265824	0.136397604	0.019316215	1.284725925	0.788832712	0.42816289	0.410106482	0.407723173	0.630641718
ENSMUSG00000000374	ENSMUSG00000000374	Trappc10	216131	trafficking protein particle complex 10 [Source:MGI Symbol;Acc:MGI:1336209]	-0.087578968	6.948660433	-1.948818114	0.067342122	0.373007319	-4.975782819	-0.087578968	-1.948818114	0.067342122	0.373007319	-4.975782819	7.116555762	6.925407171	7.043469523	6.914072485	6.970401642	6.986021001	6.943681337	6.915707602	6.915406373	6.834965364	6.971007446	6.853272098
ENSMUSG00000000378	ENSMUSG00000000378	Ccm2	216527	cerebral cavernous malformation 2 [Source:MGI Symbol;Acc:MGI:2384924]	0.008950017	5.565989939	0.149143838	0.883125657	0.963986579	-6.644050778	0.008950017	0.149143838	0.883125657	0.963986579	-6.644050778	5.453537794	5.630479718	5.393448461	5.730066657	5.618402263	5.549407774	5.454092629	5.509132881	5.628779146	5.564171161	5.690103648	5.585973563
ENSMUSG00000000384	ENSMUSG00000000384	Tbrg4	21379	transforming growth factor beta regulated gene 4 [Source:MGI Symbol;Acc:MGI:1100868]	-0.013949047	5.048883964	-0.244538275	0.809625245	0.938698231	-6.555078928	-0.013949047	-0.244538275	0.809625245	0.938698231	-6.555078928	4.993590341	5.15917123	5.027767795	5.112123594	5.173766395	4.880997752	4.941609706	5.078436203	4.99718692	5.104846547	5.06471497	5.074896252
ENSMUSG00000000385	ENSMUSG00000000385	Tmprss2	50528	transmembrane protease, serine 2 [Source:MGI Symbol;Acc:MGI:1354381]	-0.414264406	-2.65836274	-0.608796154	0.550390911	0.818955271	-4.818924942	-0.414264406	-0.608796154	0.550390911	0.818955271	-4.818924942	-4.102196028	-1.360055448	-2.128369705	-1.228193292	-1.869907596	-1.452958823	-2.843747969	-2.984311897	-1.686701636	-0.936584814	-3.109311373	-2.787314836
ENSMUSG00000000386	ENSMUSG00000000386	Mx1	NA	MX dynamin-like GTPase 1 [Source:MGI Symbol;Acc:MGI:97243]	0.49476556	-0.809616581	2.033371007	0.057283321	0.353453935	-3.865202249	0.49476556	2.033371007	0.057283321	0.353453935	-3.865202249	-1.206811909	-0.712027503	-0.900775556	-0.946171003	-1.032223355	-0.900092322	0.044181395	-0.191135998	-0.33968077	-0.633440519	-0.944944892	-0.666620557
ENSMUSG00000000392	ENSMUSG00000000392	Fap	14089	fibroblast activation protein [Source:MGI Symbol;Acc:MGI:109608]	0.545301498	1.242124888	3.194176154	0.00510649	0.180938502	-2.01867827	0.545301498	3.194176154	0.00510649	0.180938502	-2.01867827	1.206780807	0.868197048	1.228231339	0.830644421	0.861590745	0.977266853	2.184041306	1.423119638	1.188678013	1.532340702	1.542033366	1.381357353
ENSMUSG00000000399	ENSMUSG00000000399	Ndufa9	66108	NADH:ubiquinone oxidoreductase subunit A9 [Source:MGI Symbol;Acc:MGI:1913358]	-0.147227487	6.774275078	-2.544844048	0.020489536	0.260156069	-3.887019166	-0.147227487	-2.544844048	0.020489536	0.260156069	-3.887019166	6.806329728	6.792771216	6.695550383	6.895208117	6.796839233	7.104848176	6.643766867	6.685812194	6.643311885	6.736915061	6.725110177	6.771666301
ENSMUSG00000000402	ENSMUSG00000000402	Egfl6	54156	EGF-like-domain, multiple 6 [Source:MGI Symbol;Acc:MGI:1858599]	-0.165098783	1.33406927	-1.006852892	0.327567331	0.676581097	-5.263733457	-0.165098783	-1.006852892	0.327567331	0.676581097	-5.263733457	1.340972111	1.15727217	1.424264597	1.365787048	1.619805987	1.6297372	1.096997971	1.205938598	1.281481061	1.470083129	1.861045488	0.854508026
ENSMUSG00000000409	ENSMUSG00000000409	Lck	16818	lymphocyte protein tyrosine kinase [Source:MGI Symbol;Acc:MGI:96756]	-0.037287135	0.045007028	-0.144975959	0.88636732	0.965124381	-5.40733301	-0.037287135	-0.144975959	0.88636732	0.965124381	-5.40733301	-0.241741428	0.468418237	-0.434038102	0.495545559	0.313517324	0.158114098	-0.806704796	-0.191135998	0.58204086	0.512499081	0.310469441	0.11163783
ENSMUSG00000000411	ENSMUSG00000000411	Tssk3	58864	testis-specific serine kinase 3 [Source:MGI Symbol;Acc:MGI:1929914]	0.163257522	-3.232216533	0.213685772	0.833233313	0.947639801	-4.835322403	0.163257522	0.213685772	0.833233313	0.947639801	-4.835322403	-2.550248884	-4.102196028	-4.102196028	-1.579080174	-1.869907596	-1.324138179	-3.552154841	-2.984311897	-2.438846254	-1.320849442	-2.526728473	-2.787314836
ENSMUSG00000000416	ENSMUSG00000000416	Cttnbp2	30785	cortactin binding protein 2 [Source:MGI Symbol;Acc:MGI:1353467]	0.233070176	6.920461875	3.117849561	0.006031232	0.189476325	-2.73829158	0.233070176	3.117849561	0.006031232	0.189476325	-2.73829158	6.762653754	6.782193455	7.155019849	6.589928193	6.769570055	6.762638586	7.199563752	7.124208391	7.040728412	6.941475073	7.012827433	6.910908235
ENSMUSG00000000420	ENSMUSG00000000420	Galnt1	14423	polypeptide N-acetylgalactosaminyltransferase 1 [Source:MGI Symbol;Acc:MGI:894693]	-0.045950555	5.991107672	-0.888696281	0.386080272	0.716614357	-6.297805002	-0.045950555	-0.888696281	0.386080272	0.716614357	-6.297805002	6.039095786	6.026473183	5.820807385	6.009993513	6.073816259	6.120746086	5.96666656	5.996344368	5.926916479	6.062022159	5.903142556	5.958987389
ENSMUSG00000000439	ENSMUSG00000000439	Mkrn2	67027	makorin, ring finger protein, 2 [Source:MGI Symbol;Acc:MGI:1914277]	-0.035797676	5.128471762	-0.736057871	0.471334801	0.771962012	-6.321671703	-0.035797676	-0.736057871	0.471334801	0.771962012	-6.321671703	5.169248941	5.100003861	5.036787415	5.155045499	5.156447302	5.270884477	5.093212526	5.154928884	5.118501786	5.089398696	5.073387124	5.145096259
ENSMUSG00000000440	ENSMUSG00000000440	Pparg	19016	peroxisome proliferator activated receptor gamma [Source:MGI Symbol;Acc:MGI:97747]	-0.144779363	1.500071533	-0.810771174	0.428260676	0.742919295	-5.462964168	-0.144779363	-0.810771174	0.428260676	0.742919295	-5.462964168	1.856275322	1.532584309	1.5639201	0.972907658	1.55078264	2.077379844	1.910941626	1.30872496	1.566058153	1.077698124	1.570316899	1.282068813
ENSMUSG00000000441	ENSMUSG00000000441	Raf1	110157	v-raf-leukemia viral oncogene 1 [Source:MGI Symbol;Acc:MGI:97847]	-0.018381705	6.32187275	-0.364887046	0.719517421	0.901772698	-6.657668675	-0.018381705	-0.364887046	0.719517421	0.901772698	-6.657668675	6.302328635	6.317004391	6.513693418	6.363227449	6.303589514	6.191818755	6.247344111	6.306255878	6.322322146	6.284084182	6.351153691	6.368956963
ENSMUSG00000000486	ENSMUSG00000000486	Septin1	54204	septin 1 [Source:MGI Symbol;Acc:MGI:1858916]	-0.00923514	0.871913894	-0.049374371	0.961173632	0.989183855	-5.612275926	-0.00923514	-0.049374371	0.961173632	0.989183855	-5.612275926	1.005917957	1.15727217	1.00130893	1.081603172	0.39453849	0.846514372	0.438706596	1.30872496	1.07227764	0.900202296	0.469097756	1.197404545
ENSMUSG00000000489	ENSMUSG00000000489	Pdgfb	18591	platelet derived growth factor, B polypeptide [Source:MGI Symbol;Acc:MGI:97528]	0.095908	4.574397995	1.443442938	0.16635533	0.524809246	-5.486561282	0.095908	1.443442938	0.16635533	0.524809246	-5.486561282	4.547398388	4.42772609	4.433507054	4.724960675	4.576284345	4.445609851	4.520280435	4.748012454	4.597763867	4.509801436	4.752391237	4.640286727
ENSMUSG00000000530	ENSMUSG00000000530	Acvrl1	11482	activin A receptor, type II-like 1 [Source:MGI Symbol;Acc:MGI:1338946]	0.367165988	4.317289109	4.377282313	0.00037624	0.112753708	0.167108367	0.367165988	4.377282313	0.00037624	0.112753708	0.167108367	3.908878953	4.145103056	4.152931186	4.296958838	4.328203037	3.968028241	4.407229947	4.787703509	4.520538724	4.398879423	4.383423507	4.547134599
ENSMUSG00000000531	ENSMUSG00000000531	Grasp	56149	GRP1 (general receptor for phosphoinositides 1)-associated scaffold protein [Source:MGI Symbol;Acc:MGI:1860303]	0.14223037	5.1000764	2.153254151	0.04534247	0.327592442	-4.461131303	0.14223037	2.153254151	0.04534247	0.327592442	-4.461131303	5.084091455	5.113874827	5.006500095	5.004409324	4.980633902	5.002666806	5.128191274	5.020554971	5.111145407	5.091467991	5.460985609	5.218094815
ENSMUSG00000000532	ENSMUSG00000000532	Acvr1b	11479	activin A receptor, type 1B [Source:MGI Symbol;Acc:MGI:1338944]	0.058772898	7.214784302	1.00322526	0.329265867	0.677703363	-6.271011064	0.058772898	1.00322526	0.329265867	0.677703363	-6.271011064	7.223232779	7.214311314	7.073363683	7.186818799	7.110020096	7.302058167	7.433160556	7.326697904	7.105360021	7.126666345	7.305082149	7.175660139
ENSMUSG00000000538	ENSMUSG00000000538	Tom1l2	216810	target of myb1-like 2 (chicken) [Source:MGI Symbol;Acc:MGI:2443306]	0.042048233	8.445437206	0.917203782	0.371360368	0.707412134	-6.406006577	0.042048233	0.917203782	0.371360368	0.707412134	-6.406006577	8.455254585	8.438831524	8.403804872	8.422723663	8.435103575	8.390119702	8.562108774	8.560946459	8.358617281	8.325424153	8.505706532	8.488740703
ENSMUSG00000000552	ENSMUSG00000000552	Zfp385a	29813	zinc finger protein 385A [Source:MGI Symbol;Acc:MGI:1352495]	-0.026736867	6.486117891	-0.41988473	0.679620449	0.883017929	-6.647104026	-0.026736867	-0.41988473	0.679620449	0.883017929	-6.647104026	6.40293547	6.435881254	6.400041384	6.672623035	6.622285608	6.46739972	6.32720499	6.584457986	6.352048066	6.538090052	6.421736589	6.617026422
ENSMUSG00000000555	ENSMUSG00000000555	Itga5	16402	integrin alpha 5 (fibronectin receptor alpha) [Source:MGI Symbol;Acc:MGI:96604]	0.319995688	2.39951632	2.352411288	0.030435972	0.293810809	-3.624183764	0.319995688	2.352411288	0.030435972	0.293810809	-3.624183764	2.077487492	2.197412212	2.471971379	2.603861053	2.314907797	1.864106956	2.643111179	2.271450621	2.978735544	2.441925262	2.461116959	2.609983253
ENSMUSG00000000560	ENSMUSG00000000560	Gabra2	14395	gamma-aminobutyric acid (GABA) A receptor, subunit alpha 2 [Source:MGI Symbol;Acc:MGI:95614]	0.140543518	5.889470368	2.311170009	0.033087197	0.301604406	-4.265467538	0.140543518	2.311170009	0.033087197	0.301604406	-4.265467538	5.84003715	5.89162201	5.858600994	5.642285221	5.787317043	5.906078726	6.078775548	5.850633481	6.070918314	5.794377821	6.02884601	5.936716014
ENSMUSG00000000561	ENSMUSG00000000561	Wdr77	70465	WD repeat domain 77 [Source:MGI Symbol;Acc:MGI:1917715]	0.011038499	4.691362945	0.164050523	0.87154944	0.960929309	-6.51206358	0.011038499	0.164050523	0.87154944	0.960929309	-6.51206358	4.621797711	4.770927145	4.75100831	4.733315473	4.815748032	4.452370313	4.621949062	4.560768764	4.753025704	4.841480825	4.67310406	4.729672697
ENSMUSG00000000562	ENSMUSG00000000562	Adora3	11542//69296	adenosine A3 receptor [Source:MGI Symbol;Acc:MGI:104847]	0.346113416	-1.168739171	1.084082124	0.292869424	0.649554531	-4.744177349	0.346113416	1.084082124	0.292869424	0.649554531	-4.744177349	-1.64059041	-1.110296732	-0.811733814	-1.871666575	-0.50569476	-1.324138179	-0.446479296	-0.574555149	-0.765405995	-1.50868433	-0.530305251	-1.244446404
ENSMUSG00000000563	ENSMUSG00000000563	Atp5pb	11950	ATP synthase peripheral stalk-membrane subunit b [Source:MGI Symbol;Acc:MGI:1100495]	-0.074897807	7.708986689	-1.546749804	0.139609653	0.489526197	-5.635110343	-0.074897807	-1.546749804	0.139609653	0.489526197	-5.635110343	7.767738668	7.838835431	7.584165202	7.884952457	7.666383797	7.738479436	7.637484653	7.664478473	7.645076368	7.711848872	7.674501396	7.69745806
ENSMUSG00000000567	ENSMUSG00000000567	Sox9	20682	SRY (sex determining region Y)-box 9 [Source:MGI Symbol;Acc:MGI:98371]	0.068976418	5.181518449	1.337925738	0.197851072	0.560713813	-5.720860228	0.068976418	1.337925738	0.197851072	0.560713813	-5.720860228	5.124974754	5.115407845	5.139445986	5.171125148	5.24377159	5.091961162	5.169942823	5.290460821	5.298604494	5.291025849	5.114783051	5.147213862
ENSMUSG00000000568	ENSMUSG00000000568	Hnrnpd	11991	heterogeneous nuclear ribonucleoprotein D [Source:MGI Symbol;Acc:MGI:101947]	-0.061449805	7.593656068	-1.319773937	0.203720328	0.564964368	-5.933662445	-0.061449805	-1.319773937	0.203720328	0.564964368	-5.933662445	7.585959531	7.569783543	7.598703974	7.592939478	7.576187997	7.825024068	7.615784107	7.506127452	7.584326694	7.559852933	7.549100419	7.563939328
ENSMUSG00000000579	ENSMUSG00000000579	Dynlt1c	100040563	dynein light chain Tctex-type 1C [Source:MGI Symbol;Acc:MGI:3807476]	0.161055317	0.865672278	0.832667325	0.416122471	0.735550171	-5.297791226	0.161055317	0.832667325	0.416122471	0.735550171	-5.297791226	0.922746781	1.084000303	1.073209835	0.753881021	0.579173473	0.576382422	0.221838828	0.975387267	1.382706717	1.126951168	0.906346891	1.197404545
ENSMUSG00000000581	ENSMUSG00000000581	C1d	57316	C1D nuclear receptor co-repressor [Source:MGI Symbol;Acc:MGI:1927354]	-0.100916726	5.138197733	-1.924865163	0.07046555	0.377361542	-4.858800175	-0.100916726	-1.924865163	0.07046555	0.377361542	-4.858800175	5.03543222	5.323373471	5.191529171	5.233709343	5.225894477	5.127595396	5.019401561	5.11293458	5.144472533	5.086289177	5.109974143	5.068951155
ENSMUSG00000000594	ENSMUSG00000000594	Gm2a	14667	GM2 ganglioside activator protein [Source:MGI Symbol;Acc:MGI:95762]	-0.096081351	5.690950519	-1.891853731	0.074981432	0.384752516	-4.9783627	-0.096081351	-1.891853731	0.074981432	0.384752516	-4.9783627	5.781243911	5.723885176	5.636308552	5.879069566	5.757952957	5.667412685	5.557881835	5.585844839	5.70265804	5.650915818	5.642610501	5.720049802
ENSMUSG00000000600	ENSMUSG00000000600	Krit1	79264	KRIT1, ankyrin repeat containing [Source:MGI Symbol;Acc:MGI:1930618]	0.179960408	5.767051729	2.304080464	0.033564029	0.303407485	-4.266746852	0.179960408	2.304080464	0.033564029	0.303407485	-4.266746852	5.689874839	5.632622471	6.041494562	5.557310032	5.696370257	5.443681044	5.957284791	5.980862242	5.766262144	5.767451315	5.902447455	5.782687472
ENSMUSG00000000605	ENSMUSG00000000605	Clcn4	12727	chloride channel, voltage-sensitive 4 [Source:MGI Symbol;Acc:MGI:104571]	-0.166818449	7.85959557	-3.443853402	0.002952373	0.159655289	-2.090471351	-0.166818449	-3.443853402	0.002952373	0.159655289	-2.090471351	7.946585223	7.949762228	7.854967276	7.919227221	7.95907919	8.029485165	7.771456681	7.646928138	7.819314409	7.806844579	7.925713768	7.689003821
ENSMUSG00000000627	ENSMUSG00000000627	Sema4f	20355	sema domain, immunoglobulin domain (Ig), TM domain, and short cytoplasmic domain [Source:MGI Symbol;Acc:MGI:1340055]	0.053782891	5.759667027	1.083494778	0.293122821	0.649769736	-6.085743	0.053782891	1.083494778	0.293122821	0.649769736	-6.085743	5.67406782	5.731902499	5.797115948	5.73506764	5.722104681	5.747467512	5.834213542	5.671276972	5.66224192	5.865027753	5.854377204	5.834857121
ENSMUSG00000000628	ENSMUSG00000000628	Hk2	15277	hexokinase 2 [Source:MGI Symbol;Acc:MGI:1315197]	-0.140046696	2.749198902	-1.264190556	0.222550409	0.58454647	-5.323042905	-0.140046696	-1.264190556	0.222550409	0.58454647	-5.323042905	2.625436551	2.833263246	3.089929469	2.632731009	2.766877485	3.061509845	2.630574352	2.638066966	2.612606445	2.968676346	2.422850977	2.819237073
ENSMUSG00000000631	ENSMUSG00000000631	Myo18a	360013	myosin XVIIIA [Source:MGI Symbol;Acc:MGI:2667185]	0.049761391	7.881709921	0.927371773	0.366202755	0.702915314	-6.374388034	0.049761391	0.927371773	0.366202755	0.702915314	-6.374388034	7.717729112	7.76188402	7.919377439	7.846959086	7.873561082	8.018328116	7.92260026	8.015442154	7.895310333	7.769205741	7.969013774	7.874265967
ENSMUSG00000000632	ENSMUSG00000000632	Sez6	20370	seizure related gene 6 [Source:MGI Symbol;Acc:MGI:104745]	0.170486009	7.486378847	2.757088321	0.013112274	0.231336357	-3.502911978	0.170486009	2.757088321	0.013112274	0.231336357	-3.502911978	7.466853635	7.445791496	7.360862756	7.434671284	7.405266171	7.298623331	7.648602385	7.494181193	7.749789851	7.311997216	7.565659144	7.658399132
ENSMUSG00000000673	ENSMUSG00000000673	Haao	107766	3-hydroxyanthranilate 3,4-dioxygenase [Source:MGI Symbol;Acc:MGI:1349444]	-0.266595371	-2.304429347	-0.710585193	0.486596189	0.78140443	-4.820478819	-0.266595371	-0.710585193	0.486596189	0.78140443	-4.820478819	-1.819978003	-1.662296291	-2.639174583	-1.579080174	-1.692058007	-1.927287918	-2.58794246	-2.639920306	-2.089800472	-1.724688013	-2.30501666	-1.503215702
ENSMUSG00000000682	ENSMUSG00000000682	Cd52	23833	CD52 antigen [Source:MGI Symbol;Acc:MGI:1346088]	0.447611223	0.578180071	2.296524102	0.034079276	0.303820394	-3.511522049	0.447611223	2.296524102	0.034079276	0.303820394	-3.511522049	0.674209274	0.022097189	0.112590341	0.855350633	0.773454725	-0.030084653	0.438706596	1.095263476	1.001287944	0.900202296	0.63895641	0.961067091
ENSMUSG00000000686	ENSMUSG00000000686	Abhd15	67477	abhydrolase domain containing 15 [Source:MGI Symbol;Acc:MGI:1914727]	0.162361359	0.735235951	0.835444608	0.414598779	0.734698975	-5.266984075	0.162361359	0.835444608	0.414598779	0.734698975	-5.266984075	1.252912088	0.21747564	0.473059822	0.363987984	0.83280621	1.073955175	0.438706596	0.844640224	0.629890438	1.143002144	0.99247797	1.011533487
ENSMUSG00000000690	ENSMUSG00000000690	Hoxb6	15414	homeobox B6 [Source:MGI Symbol;Acc:MGI:96187]	-0.366115306	-0.949796891	-0.367941601	0.717278314	0.900581184	-5.143055694	-0.366115306	-0.367941601	0.717278314	0.900581184	-5.143055694	1.159125578	-4.102196028	0.925635814	-1.452396066	-0.660787907	0.977266853	-2.181992317	-1.09828683	0.58204086	-1.00568267	1.542033366	-2.787314836
ENSMUSG00000000693	ENSMUSG00000000693	Loxl3	16950	lysyl oxidase-like 3 [Source:MGI Symbol;Acc:MGI:1337004]	0.077700747	2.238955177	0.747991772	0.464284569	0.767622592	-5.682944008	0.077700747	0.747991772	0.464284569	0.767622592	-5.682944008	1.998453973	2.185785158	2.099761614	2.18370027	2.272665801	2.507768312	2.175436117	2.369825918	2.435449175	2.147918009	2.41507446	2.233141933
ENSMUSG00000000706	ENSMUSG00000000706	Btn1a1	12231	butyrophilin, subfamily 1, member A1 [Source:MGI Symbol;Acc:MGI:103118]	-0.85356222	-1.582452458	-2.554581177	0.020078473	0.258425556	-3.385601548	-0.85356222	-2.554581177	0.020078473	0.258425556	-3.385601548	-2.024881187	-1.229778062	-0.247283455	-0.946171003	-1.261300738	-0.501374624	-1.730038621	-1.596016149	-1.942560995	-1.978825449	-1.529112006	-1.733178661
ENSMUSG00000000708	ENSMUSG00000000708	Kat2b	18519	K(lysine) acetyltransferase 2B [Source:MGI Symbol;Acc:MGI:1343094]	-0.201075846	5.592655439	-2.849195406	0.010774079	0.222861617	-3.199241842	-0.201075846	-2.849195406	0.010774079	0.222861617	-3.199241842	5.770382071	5.707715618	5.728261103	5.620830721	5.683328831	5.676102443	5.265273697	5.439483161	5.675127642	5.609639937	5.297186966	5.654072355
ENSMUSG00000000711	ENSMUSG00000000711	Rab5b	19344	RAB5B, member RAS oncogene family [Source:MGI Symbol;Acc:MGI:105938]	-0.062689637	7.275888244	-1.554339839	0.137794656	0.487090094	-5.604459138	-0.062689637	-1.554339839	0.137794656	0.487090094	-5.604459138	7.262520857	7.293300255	7.261449085	7.329487022	7.285572747	7.413361911	7.247817571	7.209042747	7.296308045	7.190562151	7.26805734	7.257984355
ENSMUSG00000000730	ENSMUSG00000000730	Dnmt3l	54427	DNA (cytosine-5-)-methyltransferase 3-like [Source:MGI Symbol;Acc:MGI:1859287]	-0.119163748	-3.900246959	-0.16109957	0.873838804	0.9616158	-4.785097782	-0.119163748	-0.16109957	0.873838804	0.9616158	-4.785097782	-2.908055973	-4.102196028	-3.437151606	-3.490947851	-2.308983425	-2.360744862	-4.102196028	-2.984311897	-2.651178007	-2.124927565	-2.526728473	-3.72639068
ENSMUSG00000000731	ENSMUSG00000000731	Aire	11634	autoimmune regulator (autoimmune polyendocrinopathy candidiasis ectodermal dystrophy) [Source:MGI Symbol;Acc:MGI:1338803]	0.765938242	-2.228988449	1.735776143	0.099971836	0.428982489	-4.230078134	0.765938242	1.735776143	0.099971836	0.428982489	-4.230078134	-2.550248884	-2.567698907	-3.437151606	-1.579080174	-1.142220077	-2.127798265	-1.606174777	-1.596016149	-1.942560995	-2.124927565	-1.307060411	-1.186407252
ENSMUSG00000000732	ENSMUSG00000000732	Icosl	50723	icos ligand [Source:MGI Symbol;Acc:MGI:1354701]	0.279694549	3.07584111	2.796356914	0.012061205	0.228325089	-2.919700159	0.279694549	2.796356914	0.012061205	0.228325089	-2.919700159	2.967298854	3.079328496	2.898693092	2.72275755	3.104511256	2.944905484	2.915317457	3.194563943	3.127822281	3.424357795	3.223476514	3.395483917
ENSMUSG00000000738	ENSMUSG00000000738	Spg7	234847	SPG7, paraplegin matrix AAA peptidase subunit [Source:MGI Symbol;Acc:MGI:2385906]	0.043875166	5.835146189	0.880762859	0.390244719	0.720223073	-6.289522364	0.043875166	0.880762859	0.390244719	0.720223073	-6.289522364	5.769390564	5.765487646	5.78913155	5.914768859	5.761775625	5.886244222	5.779191472	5.885972551	5.770270919	5.879470572	5.852938838	5.980128432
ENSMUSG00000000739	ENSMUSG00000000739	Sult5a1	57429	sulfotransferase family 5A, member 1 [Source:MGI Symbol;Acc:MGI:1931463]	0.96815649	-1.337315539	3.033351714	0.0072461	0.19929326	-2.829961705	0.96815649	3.033351714	0.0072461	0.19929326	-2.829961705	-1.0870442	-2.045107198	-1.595051728	-0.863212939	-2.07280581	-2.127798265	-0.676377253	-0.649677333	-1.194818085	-0.293935578	-0.530305251	-0.975114874
ENSMUSG00000000740	ENSMUSG00000000740	Rpl13	270106	ribosomal protein L13 [Source:MGI Symbol;Acc:MGI:105922]	-0.011312036	7.769700715	-0.165386058	0.870513709	0.960638585	-6.793617924	-0.011312036	-0.165386058	0.870513709	0.960638585	-6.793617924	7.762516059	7.842542623	7.562468995	7.979644143	7.874002636	7.632586935	7.576085424	7.776994831	7.79262813	7.938692905	7.746953823	7.754711345
ENSMUSG00000000743	ENSMUSG00000000743	Chmp1a	234852	charged multivesicular body protein 1A [Source:MGI Symbol;Acc:MGI:1920159]	-0.037485455	6.467613646	-0.796900735	0.436064494	0.748922202	-6.412304233	-0.037485455	-0.796900735	0.436064494	0.748922202	-6.412304233	6.470382295	6.597631665	6.372994186	6.596354676	6.446410026	6.435341094	6.44375922	6.455977077	6.463944047	6.411710039	6.515178859	6.41009988
ENSMUSG00000000751	ENSMUSG00000000751	Rpa1	68275	replication protein A1 [Source:MGI Symbol;Acc:MGI:1915525]	-0.005902875	5.944855654	-0.085780398	0.932603508	0.980541553	-6.691433005	-0.005902875	-0.085780398	0.932603508	0.980541553	-6.691433005	5.865314522	5.884447003	5.767621232	6.141991587	5.949446605	6.084214891	5.72124862	5.984748378	5.984988557	6.040226223	5.88284741	6.043270883
ENSMUSG00000000753	ENSMUSG00000000753	Serpinf1	20317	serine (or cysteine) peptidase inhibitor, clade F, member 1 [Source:MGI Symbol;Acc:MGI:108080]	-0.134754543	3.137081526	-1.314537556	0.20543883	0.566807413	-5.353670184	-0.134754543	-1.314537556	0.20543883	0.566807413	-5.353670184	3.226231384	3.256509636	3.012795765	3.292206135	3.280029907	3.269762322	2.757073098	2.980833371	3.076944264	3.216331516	2.965792859	3.395483917
ENSMUSG00000000759	ENSMUSG00000000759	Tubgcp3	259279	tubulin, gamma complex associated protein 3 [Source:MGI Symbol;Acc:MGI:2183752]	0.05902382	5.314944886	1.004077523	0.328866263	0.677652906	-6.114746485	0.05902382	1.004077523	0.328866263	0.677652906	-6.114746485	5.306813603	5.273438043	5.51891033	5.260547798	5.221737339	5.138814938	5.256121153	5.342268325	5.370785566	5.428334312	5.37741335	5.302854748
ENSMUSG00000000766	ENSMUSG00000000766	Oprm1	18390	opioid receptor, mu 1 [Source:MGI Symbol;Acc:MGI:97441]	-0.269510788	1.786719556	-1.766604237	0.094527373	0.419074448	-4.460528829	-0.269510788	-1.766604237	0.094527373	0.419074448	-4.460528829	2.324295982	1.944950141	2.064914346	1.67425506	1.949725041	1.661201691	2.192595472	1.792966525	1.684080997	1.568445161	1.258922869	1.544485306
ENSMUSG00000000776	ENSMUSG00000000776	Polr3d	67065	polymerase (RNA) III (DNA directed) polypeptide D [Source:MGI Symbol;Acc:MGI:1914315]	-0.165278256	4.257026566	-2.35958722	0.029995387	0.292069222	-3.959808142	-0.165278256	-2.35958722	0.029995387	0.292069222	-3.959808142	4.351958566	4.24931791	4.279911388	4.411760313	4.281036712	4.485705441	4.105896657	4.012520414	4.166243535	4.408870622	4.243331219	4.126870319
ENSMUSG00000000782	ENSMUSG00000000782	Tcf7	21414	transcription factor 7, T cell specific [Source:MGI Symbol;Acc:MGI:98507]	-0.100982872	2.304154073	-0.706948528	0.488798479	0.782826152	-5.730802697	-0.100982872	-0.706948528	0.488798479	0.782826152	-5.730802697	2.34574069	2.254182105	2.670470393	2.513614068	2.395853061	2.065670228	2.104681907	1.979020286	2.715984555	2.554213626	1.917179882	2.28535098
ENSMUSG00000000787	ENSMUSG00000000787	Ddx3x	13205	DEAD/H (Asp-Glu-Ala-Asp/His) box polypeptide 3, X-linked [Source:MGI Symbol;Acc:MGI:103064]	-0.144226274	8.337973716	-3.046059185	0.00704924	0.197751751	-2.946068653	-0.144226274	-3.046059185	0.00704924	0.197751751	-2.946068653	8.444268821	8.367290572	8.36240204	8.326467336	8.36191087	8.598872922	8.346202961	8.217537405	8.27515179	8.255514877	8.288948081	8.213426464
ENSMUSG00000000791	ENSMUSG00000000791	Il12rb1	16161	interleukin 12 receptor, beta 1 [Source:MGI Symbol;Acc:MGI:104579]	0.537820839	0.192781976	2.015559611	0.059282162	0.35778983	-3.895039211	0.537820839	2.015559611	0.059282162	0.35778983	-3.895039211	-0.447673812	0.506304772	-0.190043406	-0.075411246	-0.30044187	0.401111253	0.287197474	1.36705583	0.454976169	-0.209992824	0.310469441	0.881894696
ENSMUSG00000000792	ENSMUSG00000000792	Slc5a5	114479	solute carrier family 5 (sodium iodide symporter), member 5 [Source:MGI Symbol;Acc:MGI:2149330]	0.120647027	4.301627009	1.77209461	0.093585273	0.418038462	-4.962655494	0.120647027	1.77209461	0.093585273	0.418038462	-4.962655494	4.264587238	4.422781806	4.105137547	4.319330277	4.147157106	4.210628984	4.335659985	4.479373155	4.196350667	4.349588501	4.355253615	4.471408845
ENSMUSG00000000794	ENSMUSG00000000794	Kcnn3	140493	potassium intermediate/small conductance calcium-activated channel, subfamily N, member 3 [Source:MGI Symbol;Acc:MGI:2153183]	0.017486083	4.855519398	0.246787677	0.807911062	0.938498075	-6.522743281	0.017486083	0.246787677	0.807911062	0.938498075	-6.522743281	4.854651597	4.713376923	4.983359896	4.775997236	4.930571347	4.816085682	4.9988199	4.894020027	5.050903663	4.770930606	4.842119549	4.661183305
ENSMUSG00000000804	ENSMUSG00000000804	Usp32	237898	ubiquitin specific peptidase 32 [Source:MGI Symbol;Acc:MGI:2144475]	0.00233398	7.541022639	0.036383754	0.971383412	0.992009716	-6.796849877	0.00233398	0.036383754	0.971383412	0.992009716	-6.796849877	7.622657494	7.555172658	7.640228949	7.373180471	7.475908271	7.570244734	7.783893547	7.584276406	7.511357429	7.372599081	7.58311478	7.423650604
ENSMUSG00000000805	ENSMUSG00000000805	Car4	12351	carbonic anhydrase 4 [Source:MGI Symbol;Acc:MGI:1096574]	-0.068059857	4.857394284	-0.722927708	0.479165415	0.776872552	-6.289174099	-0.068059857	-0.722927708	0.479165415	0.776872552	-6.289174099	4.723594518	4.807424736	4.947141327	4.960959621	4.928872304	4.987231924	4.427301799	4.753489601	4.802146554	5.083172941	5.099095131	4.794156868
ENSMUSG00000000811	ENSMUSG00000000811	Txnrd3	232223	thioredoxin reductase 3 [Source:MGI Symbol;Acc:MGI:2386711]	-0.253357611	2.635808759	-2.318952698	0.032570997	0.300149735	-3.730574395	-0.253357611	-2.318952698	0.032570997	0.300149735	-3.730574395	2.735134155	2.7006564	2.716103208	2.911288586	2.848230885	2.753817996	2.122698423	2.271450621	2.682341594	2.618765843	2.747847217	2.642371918
ENSMUSG00000000817	ENSMUSG00000000817	Fasl	14103	Fas ligand (TNF superfamily, member 6) [Source:MGI Symbol;Acc:MGI:99255]	0.238645675	-2.840994892	0.500288698	0.623032603	0.856639565	-4.827610806	0.238645675	0.500288698	0.623032603	0.856639565	-4.827610806	-1.819978003	-2.922950665	-1.751891248	-2.733293184	-3.409354174	-2.360744862	-2.843747969	-2.362102229	-2.651178007	-1.724688013	-2.788810568	-1.733178661
ENSMUSG00000000823	ENSMUSG00000000823	Zfp512b	269401	zinc finger protein 512B [Source:MGI Symbol;Acc:MGI:2685478]	-0.008694624	5.928306573	-0.154642914	0.878851885	0.962783011	-6.681306636	-0.008694624	-0.154642914	0.878851885	0.962783011	-6.681306636	5.892890639	5.961475235	6.122100537	5.799346457	5.970245602	5.855121567	5.974748368	5.8463682	5.926916479	5.917875654	6.043421885	5.841411142
ENSMUSG00000000826	ENSMUSG00000000826	Dnajc5	13002	DnaJ heat shock protein family (Hsp40) member C5 [Source:MGI Symbol;Acc:MGI:892995]	0.00628844	8.727584788	0.149848141	0.882578077	0.963868798	-6.833735514	0.00628844	0.149848141	0.882578077	0.963868798	-6.833735514	8.756329878	8.741108533	8.676785612	8.684769849	8.719237889	8.768280082	8.872642117	8.706535634	8.694581607	8.663690702	8.770284372	8.6785269
ENSMUSG00000000827	ENSMUSG00000000827	Tpd52l2	66314	tumor protein D52-like 2 [Source:MGI Symbol;Acc:MGI:1913564]	-0.047845448	5.535441051	-0.893463844	0.383591893	0.715472914	-6.247060472	-0.047845448	-0.893463844	0.383591893	0.715472914	-6.247060472	5.503288623	5.575849718	5.558070172	5.656412994	5.609944542	5.46834872	5.401564421	5.469745686	5.443716174	5.555202787	5.538191832	5.661005163
ENSMUSG00000000838	ENSMUSG00000000838	Fmr1	14265	fragile X mental retardation 1 [Source:MGI Symbol;Acc:MGI:95564]	-0.033863704	6.250209641	-0.636953886	0.532304315	0.808651654	-6.512558801	-0.033863704	-0.636953886	0.532304315	0.808651654	-6.512558801	6.310531409	6.233349705	6.330837189	6.144499646	6.174754406	6.412410724	6.371199497	6.234303851	6.226853785	6.147050249	6.223399081	6.203122581
ENSMUSG00000000861	ENSMUSG00000000861	Bcl11a	14025	B cell CLL/lymphoma 11A (zinc finger protein) [Source:MGI Symbol;Acc:MGI:106190]	0.226362489	6.115989969	2.575435036	0.019224234	0.256187021	-3.783581349	0.226362489	2.575435036	0.019224234	0.256187021	-3.783581349	6.151433564	6.134750721	5.958492267	5.780119803	5.9834013	6.010546704	6.540331219	6.386587073	6.123573249	5.912618615	6.248230745	6.172607158
ENSMUSG00000000876	ENSMUSG00000000876	Pxmp4	59038	peroxisomal membrane protein 4 [Source:MGI Symbol;Acc:MGI:1891701]	-0.000825309	3.580225155	-0.011886771	0.990648858	0.9977207	-6.291780542	-0.000825309	-0.011886771	0.990648858	0.9977207	-6.291780542	3.537071921	3.665167249	3.533983232	3.618745491	3.590587909	3.547430651	3.709720972	3.681969823	3.626510906	3.394499836	3.577094231	3.542165774
ENSMUSG00000000881	ENSMUSG00000000881	Dlg3	53310	discs large MAGUK scaffold protein 3 [Source:MGI Symbol;Acc:MGI:1888986]	0.020808214	7.470532145	0.395020097	0.697546119	0.890581717	-6.713131615	0.020808214	0.395020097	0.697546119	0.890581717	-6.713131615	7.462872561	7.511595357	7.444011286	7.431594024	7.372828184	7.537768556	7.612998656	7.460251446	7.436393315	7.310443516	7.615497605	7.454332503
ENSMUSG00000000884	ENSMUSG00000000884	Gnb1l	13972	guanine nucleotide binding protein (G protein), beta polypeptide 1-like [Source:MGI Symbol;Acc:MGI:1338057]	-0.184691771	1.699313638	-1.176274723	0.255057677	0.616505384	-5.180594584	-0.184691771	-1.176274723	0.255057677	0.616505384	-5.180594584	1.521411956	2.076696543	1.794117228	1.755254244	1.794175873	1.943029478	0.922862435	1.62783676	1.772005865	1.933962457	1.754147787	1.729224542
ENSMUSG00000000889	ENSMUSG00000000889	Dbh	13166	dopamine beta hydroxylase [Source:MGI Symbol;Acc:MGI:94864]	0.923345987	0.728923767	1.857343129	0.079974959	0.393291936	-4.149981964	0.923345987	1.857343129	0.079974959	0.393291936	-4.149981964	1.810738007	0.925248802	-2.128369705	0.058286007	1.382231576	-0.030084653	0.467188559	1.792966525	1.980152072	1.63805153	1.112738968	0.403831353
ENSMUSG00000000901	ENSMUSG00000000901	Mmp11	17385	matrix metallopeptidase 11 [Source:MGI Symbol;Acc:MGI:97008]	0.173938416	1.297086126	1.320222393	0.203573681	0.564839308	-4.93437252	0.173938416	1.320222393	0.203573681	0.564839308	-4.93437252	1.483219293	1.43773775	1.163821897	1.240092707	1.257823853	0.873630087	1.407380727	1.227090076	1.281481061	1.649332954	1.407411606	1.437807792
ENSMUSG00000000902	ENSMUSG00000000902	Smarcb1	20587	SWI/SNF related, matrix associated, actin dependent regulator of chromatin, subfamily b, member 1 [Source:MGI Symbol;Acc:MGI:1328366]	-0.078541711	5.806981802	-1.232552561	0.23385822	0.595207487	-5.924908445	-0.078541711	-1.232552561	0.23385822	0.595207487	-5.924908445	5.878248998	5.917336311	5.753100753	5.882829729	6.017374859	5.640038225	5.580871455	5.740025209	5.814941864	5.777125717	5.875782357	5.819447614
ENSMUSG00000000915	ENSMUSG00000000915	Hip1r	29816	huntingtin interacting protein 1 related [Source:MGI Symbol;Acc:MGI:1352504]	0.027557832	6.631007113	0.612847753	0.547768304	0.818319475	-6.554233745	0.027557832	0.612847753	0.547768304	0.818319475	-6.554233745	6.554519566	6.63123993	6.594817759	6.693754564	6.575271108	6.652466702	6.563599962	6.75707182	6.573911385	6.660571054	6.690900938	6.631469049
ENSMUSG00000000916	ENSMUSG00000000916	Nsun5	100609	NOL1/NOP2/Sun domain family, member 5 [Source:MGI Symbol;Acc:MGI:2140844]	-0.029315121	3.374964623	-0.321418647	0.751656222	0.916757083	-6.190933716	-0.029315121	-0.321418647	0.751656222	0.916757083	-6.190933716	3.266142081	3.140838601	3.790130065	3.332358504	3.469591587	3.358813263	3.229831436	3.41794623	3.410642771	3.394499836	3.411092726	3.349631235
ENSMUSG00000000934	ENSMUSG00000000934	Top1mt	72960	DNA topoisomerase 1, mitochondrial [Source:MGI Symbol;Acc:MGI:1920210]	0.008301581	3.733827231	0.113886539	0.910609112	0.97307402	-6.321048556	0.008301581	0.113886539	0.910609112	0.97307402	-6.321048556	3.555594821	3.842247147	3.608470508	3.817288129	3.741463412	3.850113239	3.72454368	3.752959202	3.695592947	3.867534922	3.590965743	3.815050849
ENSMUSG00000000942	ENSMUSG00000000942	Hoxa4	15401	homeobox A4 [Source:MGI Symbol;Acc:MGI:96176]	-0.072457781	-0.548962968	-0.189334741	0.851983831	0.954471758	-5.26717808	-0.072457781	-0.189334741	0.851983831	0.954471758	-5.26717808	0.373756999	-0.712027503	-0.369063099	-0.029454995	-1.533746437	-0.13427045	0.117889698	-1.454586805	-0.434921395	-1.50868433	0.169675264	0.11163783
ENSMUSG00000000948	ENSMUSG00000000948	Gm38393	NA	predicted gene, 38393 [Source:MGI Symbol;Acc:MGI:5613898]	-0.093504943	4.316973816	-0.974039962	0.343156498	0.688118636	-5.97968835	-0.093504943	-0.974039962	0.343156498	0.688118636	-5.97968835	4.37299896	4.285174654	4.576441898	4.137394509	4.398638749	4.397378245	4.670217013	4.36237265	4.23747223	4.131622296	4.221204235	4.050485268
ENSMUSG00000000957	ENSMUSG00000000957	Mmp14	17387	matrix metallopeptidase 14 (membrane-inserted) [Source:MGI Symbol;Acc:MGI:101900]	-0.38257822	4.17164042	-3.910211818	0.001053556	0.119428623	-0.810533732	-0.38257822	-3.910211818	0.001053556	0.119428623	-0.810533732	4.505139413	4.165965328	4.476126574	4.422133556	4.567575313	4.077029701	3.67656482	3.827559586	4.08489132	4.031710651	4.221204235	4.045952576
ENSMUSG00000000958	ENSMUSG00000000958	Slc7a7	20540	solute carrier family 7 (cationic amino acid transporter, y+ system), member 7 [Source:MGI Symbol;Acc:MGI:1337120]	0.18424482	0.513337809	1.242765355	0.230160596	0.591494745	-4.867181507	0.18424482	1.242765355	0.230160596	0.591494745	-4.867181507	0.373756999	0.429509871	0.701980764	0.398019043	0.271233993	0.640933638	0.771212506	0.471938575	0.653232961	0.462210982	0.716930985	0.78367669
ENSMUSG00000000959	ENSMUSG00000000959	Oxa1l	69089	oxidase assembly 1-like [Source:MGI Symbol;Acc:MGI:1916339]	-0.081670749	5.261141463	-1.699274918	0.106767397	0.439122717	-5.231527872	-0.081670749	-1.699274918	0.106767397	0.439122717	-5.231527872	5.368353512	5.336578025	5.311585642	5.354531568	5.29479243	5.159619266	5.227269476	5.197075839	5.261112911	5.248076704	5.157356776	5.236776262
ENSMUSG00000000976	ENSMUSG00000000976	Heatr6	217026	HEAT repeat containing 6 [Source:MGI Symbol;Acc:MGI:1919790]	0.138713755	4.347778374	2.096495447	0.050680401	0.339492557	-4.440092983	0.138713755	2.096495447	0.050680401	0.339492557	-4.440092983	4.33329309	4.301428056	4.363539699	4.14993114	4.463449731	4.085752071	4.377526801	4.409392419	4.416952341	4.537387766	4.395329948	4.375920756
ENSMUSG00000000982	ENSMUSG00000000982	Ccl3	20302	chemokine (C-C motif) ligand 3 [Source:MGI Symbol;Acc:MGI:98260]	-0.714574729	-1.93314684	-1.262715711	0.223067926	0.584744229	-4.563309127	-0.714574729	-1.262715711	0.223067926	0.584744229	-4.563309127	-1.206811909	-0.712027503	-1.595051728	-1.871666575	-1.692058007	-0.994998904	-1.109081028	-4.102196028	-1.469456183	-1.978825449	-0.944944892	-1.733178661
ENSMUSG00000000983	ENSMUSG00000000983	Wfdc18	14038	WAP four-disulfide core domain 18 [Source:MGI Symbol;Acc:MGI:107506]	-0.974123814	-1.557573995	-2.613088523	0.017768452	0.253854247	-3.319486317	-0.974123814	-2.613088523	0.017768452	0.253854247	-3.319486317	-1.206811909	-0.266461839	-0.900775556	-0.946171003	-0.581158226	-1.751274993	-1.492109636	-2.362102229	-1.194818085	-2.680741886	-1.114671006	-1.818769685
ENSMUSG00000001014	ENSMUSG00000001014	Icam4	78369	intercellular adhesion molecule 4, Landsteiner-Wiener blood group [Source:MGI Symbol;Acc:MGI:1925619]	0.035243759	-0.201500784	0.165298698	0.870581451	0.960638585	-5.347104437	0.035243759	0.165298698	0.870581451	0.960638585	-5.347104437	0.047152184	-0.203947804	-0.573486234	-0.507744774	0.354596597	0.019316215	-0.446479296	-0.191135998	0.286069578	0.084080592	-0.208615923	-0.225636894
ENSMUSG00000001016	ENSMUSG00000001016	Ilf2	67781	interleukin enhancer binding factor 2 [Source:MGI Symbol;Acc:MGI:1915031]	-0.064697271	6.352464028	-1.337871745	0.197868328	0.560713813	-5.841730824	-0.064697271	-1.337871745	0.197868328	0.560713813	-5.841730824	6.327472178	6.426031709	6.24133738	6.430026059	6.412768355	6.472397116	6.248882901	6.368853949	6.260492329	6.333003085	6.407109712	6.31031982
ENSMUSG00000001017	ENSMUSG00000001017	Chtop	66511	chromatin target of PRMT1 [Source:MGI Symbol;Acc:MGI:1913761]	-0.104275994	7.380065927	-2.387817697	0.028319229	0.286542973	-4.216343475	-0.104275994	-2.387817697	0.028319229	0.286542973	-4.216343475	7.38539047	7.439991502	7.348238325	7.500272201	7.366565964	7.554621718	7.339978277	7.262841848	7.346396324	7.321064008	7.372889243	7.327017143
ENSMUSG00000001018	ENSMUSG00000001018	Snapin	20615	SNAP-associated protein [Source:MGI Symbol;Acc:MGI:1333745]	-0.047631825	5.266940671	-1.001868984	0.329902495	0.678056193	-6.111852217	-0.047631825	-1.001868984	0.329902495	0.678056193	-6.111852217	5.335233939	5.22313472	5.249576812	5.265164812	5.356763294	5.333256371	5.161252875	5.210413117	5.265852988	5.282899916	5.216715594	5.322352109
ENSMUSG00000001021	ENSMUSG00000001021	S100a3	20197	S100 calcium binding protein A3 [Source:MGI Symbol;Acc:MGI:1338849]	-0.945328341	-2.897584444	-1.567627949	0.134664667	0.48323778	-4.371276548	-0.945328341	-1.567627949	0.134664667	0.48323778	-4.371276548	-2.263781468	-2.045107198	-1.927884673	-1.717968787	-2.591541106	-2.360744862	-3.154900185	-2.362102229	-2.253792987	-4.102196028	-1.413818301	-2.477886505
ENSMUSG00000001023	ENSMUSG00000001023	S100a5	20199	S100 calcium binding protein A5 [Source:MGI Symbol;Acc:MGI:1338915]	-0.918966575	0.165038494	-1.954789914	0.066582922	0.371837064	-3.978371233	-0.918966575	-1.954789914	0.066582922	0.371837064	-3.978371233	0.772495181	1.705399928	-0.64861384	-0.784766868	1.936257187	1.228978839	0.044181395	-0.996710902	0.58204086	-0.936584814	0.206182769	-0.31609754
ENSMUSG00000001025	ENSMUSG00000001025	S100a6	20200	S100 calcium binding protein A6 (calcyclin) [Source:MGI Symbol;Acc:MGI:1339467]	0.065903151	2.731417526	0.665801169	0.514119074	0.798413313	-5.861376069	0.065903151	0.665801169	0.514119074	0.798413313	-5.861376069	2.798715852	2.975108816	2.631308501	2.646952193	2.664416271	2.516396551	2.661714489	2.910664745	2.897986137	2.941401956	2.618382247	2.626268475
ENSMUSG00000001029	ENSMUSG00000001029	Icam2	15896	intercellular adhesion molecule 2 [Source:MGI Symbol;Acc:MGI:96394]	0.369968565	1.100169323	2.436928081	0.025610384	0.278118918	-3.320618792	0.369968565	2.436928081	0.025610384	0.278118918	-3.320618792	0.864510151	0.952950347	0.899502918	1.29530782	1.048445443	0.609019031	1.078655562	1.546037752	1.490313236	1.431396784	0.971422464	1.362038787
ENSMUSG00000001034	ENSMUSG00000001034	Mapk7	23939	mitogen-activated protein kinase 7 [Source:MGI Symbol;Acc:MGI:1346347]	-0.028180249	4.148902729	-0.336751026	0.740262951	0.911428079	-6.362030717	-0.028180249	-0.336751026	0.740262951	0.911428079	-6.362030717	4.059241342	3.993293927	4.113687593	4.296958838	4.256862399	4.283205765	3.907142769	3.962949991	4.256649463	4.361641406	4.218972756	4.118260278
ENSMUSG00000001036	ENSMUSG00000001036	Epn2	13855	epsin 2 [Source:MGI Symbol;Acc:MGI:1333766]	-0.030069042	7.125924904	-0.7371429	0.470691153	0.771662924	-6.497899136	-0.030069042	-0.7371429	0.470691153	0.771662924	-6.497899136	7.109129353	7.139059877	7.167050376	7.181638445	7.138599376	7.114115201	7.111805045	7.022776658	7.218245127	7.074790957	7.121948689	7.117266033
ENSMUSG00000001039	ENSMUSG00000001039	B9d1	27078	B9 protein domain 1 [Source:MGI Symbol;Acc:MGI:1351471]	0.045030665	2.896407364	0.502948944	0.621198537	0.856220809	-5.99682721	0.045030665	0.502948944	0.621198537	0.856220809	-5.99682721	2.783081194	3.02815955	2.767578975	2.820100528	2.972189562	2.944905484	2.92561678	2.993232582	3.055203866	2.713172042	2.784524791	3.069012124
ENSMUSG00000001052	ENSMUSG00000001052	Sec24b	99683	Sec24 related gene family, member B (S. cerevisiae) [Source:MGI Symbol;Acc:MGI:2139764]	0.121357585	5.999263614	2.404229918	0.027385443	0.283493304	-4.102121376	0.121357585	2.404229918	0.027385443	0.283493304	-4.102121376	5.927080334	5.843408882	6.100755427	5.863930139	6.033275796	5.866976802	6.100529551	6.110298083	6.025242298	6.0093668	6.064702621	6.057226981
ENSMUSG00000001053	ENSMUSG00000001053	N4bp3	212706	NEDD4 binding protein 3 [Source:MGI Symbol;Acc:MGI:2442218]	0.032627951	4.245036907	0.394420422	0.69798077	0.890677866	-6.359672116	0.032627951	0.394420422	0.69798077	0.890677866	-6.359672116	4.17458058	4.165965328	4.319870351	4.384435545	4.025241061	4.352305681	4.135036002	4.198025505	4.239401466	4.312813575	4.129137959	4.54285157
ENSMUSG00000001054	ENSMUSG00000001054	Rmnd5b	66089	required for meiotic nuclear division 5 homolog B [Source:MGI Symbol;Acc:MGI:1913339]	0.105563788	5.078056481	2.208448967	0.040649846	0.317098746	-4.360759744	0.105563788	2.208448967	0.040649846	0.317098746	-4.360759744	5.069665229	5.035069518	5.050211988	5.045247071	4.947452626	5.016418407	5.050322194	5.16043689	5.142411992	5.067489989	5.178181594	5.195762263
ENSMUSG00000001056	ENSMUSG00000001056	Nhp2	52530	NHP2 ribonucleoprotein [Source:MGI Symbol;Acc:MGI:1098547]	-0.231603075	4.482888793	-2.50776165	0.022129049	0.26630312	-3.722096578	-0.231603075	-2.50776165	0.022129049	0.26630312	-3.722096578	4.505139413	4.527824083	4.394276362	4.790482321	4.486733701	4.912390419	4.167942888	4.143444738	4.462260156	4.511347927	4.518385133	4.408065028
ENSMUSG00000001062	ENSMUSG00000001062	Vps9d1	72325	VPS9 domain containing 1 [Source:MGI Symbol;Acc:MGI:1914143]	0.031758913	5.459421054	0.488434399	0.631236165	0.861273384	-6.519440761	0.031758913	0.488434399	0.631236165	0.861273384	-6.519440761	5.537470251	5.415854173	5.632347027	5.482957487	5.361809354	5.242562785	5.329705716	5.407414544	5.485768049	5.608195351	5.552440613	5.473457791
ENSMUSG00000001065	ENSMUSG00000001065	Zfp276	57247	zinc finger protein (C2H2 type) 276 [Source:MGI Symbol;Acc:MGI:1888495]	0.065690571	4.530770113	0.932956465	0.363390723	0.701084842	-6.056818567	0.065690571	0.932956465	0.363390723	0.701084842	-6.056818567	4.398875146	4.432653487	4.760113877	4.508392605	4.425395633	4.485705441	4.356745259	4.581446722	4.579603324	4.625709101	4.563053083	4.683728009
ENSMUSG00000001076	ENSMUSG00000001076	C1ql4	239659	complement component 1, q subcomponent-like 4 [Source:MGI Symbol;Acc:MGI:3579909]	-0.763447306	0.142334439	-2.188177265	0.042318895	0.320986971	-3.656980745	-0.763447306	-2.188177265	0.042318895	0.320986971	-3.656980745	-0.603348739	0.868197048	0.157387561	0.830644421	1.19135107	0.790704385	-0.295297706	1.511973785	-0.828673384	-0.337812538	-0.722779805	-0.086435513
ENSMUSG00000001082	ENSMUSG00000001082	Mfsd10	68294	major facilitator superfamily domain containing 10 [Source:MGI Symbol;Acc:MGI:1915544]	0.028175819	3.515074535	0.271532063	0.789122285	0.931490333	-6.238528836	0.028175819	0.271532063	0.789122285	0.931490333	-6.238528836	3.560188624	3.519931599	3.754124511	3.589591447	3.560179702	3.061509845	3.341738402	3.4271147	3.490571214	3.793201665	3.645155315	3.503016474
ENSMUSG00000001089	ENSMUSG00000001089	Luzp1	269593	leucine zipper protein 1 [Source:MGI Symbol;Acc:MGI:107629]	0.057646932	7.294270197	0.992161396	0.334484451	0.681458896	-6.28591774	0.057646932	0.992161396	0.334484451	0.681458896	-6.28591774	7.216700717	7.137174534	7.406809456	7.240557833	7.353959382	7.232739876	7.481956193	7.455778584	7.246577826	7.270590532	7.296377714	7.196770964
ENSMUSG00000001098	ENSMUSG00000001098	Kctd10	330171	potassium channel tetramerisation domain containing 10 [Source:MGI Symbol;Acc:MGI:2141207]	0.082610221	5.999111732	1.97873122	0.063615552	0.365104469	-4.861679289	0.082610221	1.97873122	0.063615552	0.365104469	-4.861679289	5.984602204	5.979264741	5.935366645	6.003100202	5.88781367	5.964785045	6.050231251	6.033587887	5.97865034	6.064657814	6.014764704	6.104128682
ENSMUSG00000001100	ENSMUSG00000001100	Poldip2	67811	polymerase (DNA-directed), delta interacting protein 2 [Source:MGI Symbol;Acc:MGI:1915061]	-0.062632801	6.342124804	-1.300590657	0.21007183	0.571679034	-5.88757301	-0.062632801	-1.300590657	0.21007183	0.571679034	-5.88757301	6.358132771	6.361608819	6.277933031	6.481026131	6.415804174	6.349217933	6.184406586	6.383057843	6.2619166	6.314077219	6.355223327	6.372279852
ENSMUSG00000001103	ENSMUSG00000001103	Sebox	18292	SEBOX homeobox [Source:MGI Symbol;Acc:MGI:108012]	-0.335080746	0.946847289	-2.190529695	0.042122031	0.320503908	-3.703485323	-0.335080746	-2.190529695	0.042122031	0.320503908	-3.703485323	1.134694356	1.315023121	1.02567623	1.330977777	0.997481466	0.95204722	0.627194256	0.924501342	1.037219391	0.761532942	1.169307796	0.477491227
ENSMUSG00000001105	ENSMUSG00000001105	Ift20	55978	intraflagellar transport 20 [Source:MGI Symbol;Acc:MGI:1915585]	0.007197931	5.031969165	0.113437425	0.91096003	0.973164878	-6.576436923	0.007197931	0.113437425	0.91096003	0.973164878	-6.576436923	4.936432896	5.09535041	4.99420486	5.200347866	4.965796693	4.988782864	4.942877837	5.017523171	4.971882022	5.261004306	4.984226469	5.047948243
ENSMUSG00000001119	ENSMUSG00000001119	Col6a1	12833	collagen, type VI, alpha 1 [Source:MGI Symbol;Acc:MGI:88459]	0.487144179	5.19532609	3.980781693	0.000901361	0.119097935	-0.770541004	0.487144179	3.980781693	0.000901361	0.119097935	-0.770541004	5.025500285	4.958558525	5.503811429	4.589783883	4.960816853	4.695898814	5.315090146	5.478591794	5.783553622	5.17091817	5.408099197	5.474020276
ENSMUSG00000001120	ENSMUSG00000001120	Pcbp3	59093	poly(rC) binding protein 3 [Source:MGI Symbol;Acc:MGI:1890470]	-0.158746143	6.015066996	-1.870727729	0.078004409	0.389964439	-5.042925685	-0.158746143	-1.870727729	0.078004409	0.389964439	-5.042925685	6.316653027	6.161709628	5.844972141	5.927931589	6.210856897	6.131316842	5.849169839	5.830044146	6.107819172	5.757059941	5.87294662	6.181933038
ENSMUSG00000001123	ENSMUSG00000001123	Lgals9	16859	lectin, galactose binding, soluble 9 [Source:MGI Symbol;Acc:MGI:109496]	0.298723246	2.709809124	3.094588126	0.006344277	0.192613602	-2.28722592	0.298723246	3.094588126	0.006344277	0.192613602	-2.28722592	2.438482401	2.825791283	2.322633349	2.729455452	2.444230522	2.67122993	2.935843097	2.823083008	2.888182078	2.973172366	2.691020939	2.888384526
ENSMUSG00000001127	ENSMUSG00000001127	Araf	11836	Araf proto-oncogene, serine/threonine kinase [Source:MGI Symbol;Acc:MGI:88065]	-0.006318259	7.255381339	-0.162833525	0.872493453	0.961276041	-6.769827688	-0.006318259	-0.162833525	0.872493453	0.961276041	-6.769827688	7.268849166	7.222158694	7.295353859	7.277304252	7.231464777	7.258684206	7.255237471	7.306035677	7.237195282	7.266704256	7.159377308	7.291079361
ENSMUSG00000001128	ENSMUSG00000001128	Cfp	18636	complement factor properdin [Source:MGI Symbol;Acc:MGI:97545]	0.519151473	3.033071065	3.599294514	0.002095272	0.140023663	-1.312420503	0.519151473	3.599294514	0.002095272	0.140023663	-1.312420503	2.735134155	2.810730249	3.258757862	2.74936458	2.855404127	2.313523434	3.000603628	3.549706945	3.236133355	3.565026975	2.938928242	3.476313997
ENSMUSG00000001131	ENSMUSG00000001131	Timp1	21857	tissue inhibitor of metalloproteinase 1 [Source:MGI Symbol;Acc:MGI:98752]	-0.304703552	-1.781780367	-0.664091981	0.515186683	0.798946781	-4.900229717	-0.304703552	-0.664091981	0.515186683	0.798946781	-4.900229717	-0.873754967	-1.360055448	-1.595051728	-1.03419194	-0.433983147	-2.983267134	-1.730038621	-2.639920306	-1.037047957	-1.978825449	-1.79166939	-1.186407252
ENSMUSG00000001134	ENSMUSG00000001134	Uxt	22294	ubiquitously expressed prefoldin like chaperone [Source:MGI Symbol;Acc:MGI:1277988]	0.348891284	1.002766758	2.236003642	0.038478216	0.314111291	-3.63408128	0.348891284	2.236003642	0.038478216	0.314111291	-3.63408128	1.084554556	1.006807042	0.872887906	0.329134749	0.88981219	1.026420859	0.922862435	1.477086032	1.172613416	1.308694548	1.03368893	1.282068813
ENSMUSG00000001138	ENSMUSG00000001138	Cnnm3	94218	cyclin M3 [Source:MGI Symbol;Acc:MGI:2151055]	0.074475092	5.16467579	1.295088816	0.211921926	0.573555293	-5.771683296	0.074475092	1.295088816	0.211921926	0.573555293	-5.771683296	5.160199572	5.15917123	5.20759338	5.096664556	5.218959244	4.943114512	5.063207098	5.211740088	5.224570156	5.269254151	5.157356776	5.285014844
ENSMUSG00000001143	ENSMUSG00000001143	Lman2l	214895	lectin, mannose-binding 2-like [Source:MGI Symbol;Acc:MGI:2443010]	-0.025405662	5.436852359	-0.389262951	0.701723393	0.892731142	-6.562048404	-0.025405662	-0.389262951	0.701723393	0.892731142	-6.562048404	5.431142061	5.450276474	5.462013817	5.399322952	5.46271936	5.519675904	5.414419848	5.114354263	5.599036507	5.420947993	5.482539474	5.502971345
ENSMUSG00000001150	ENSMUSG00000001150	Mcm3ap	54387	minichromosome maintenance complex component 3 associated protein [Source:MGI Symbol;Acc:MGI:1930089]	-0.021184197	6.025707755	-0.41159366	0.685576552	0.885510245	-6.614931251	-0.021184197	-0.41159366	0.685576552	0.885510245	-6.614931251	5.934176067	6.000990202	6.198440225	6.083722589	6.018174082	5.980460646	5.990777419	6.047031268	5.950073182	6.101060145	6.078307103	5.936716014
ENSMUSG00000001151	ENSMUSG00000001151	Pcnt	18541	pericentrin (kendrin) [Source:MGI Symbol;Acc:MGI:102722]	-0.080872964	5.923909099	-1.546398084	0.139694242	0.489526197	-5.527935843	-0.080872964	-1.546398084	0.139694242	0.489526197	-5.527935843	5.950015004	5.924349991	5.93857851	5.923557342	5.934283453	6.121453218	5.818409839	5.975404006	5.770270919	5.967166462	5.826799974	5.948906638
ENSMUSG00000001155	ENSMUSG00000001155	Ftcd	14317	formiminotransferase cyclodeaminase [Source:MGI Symbol;Acc:MGI:1339962]	0.103835518	-3.129095676	0.183844527	0.85622437	0.9557886	-4.847889975	0.103835518	0.183844527	0.85622437	0.9557886	-4.847889975	-2.550248884	-1.662296291	-3.437151606	-3.062944954	-3.409354174	-1.927287918	-3.552154841	-2.362102229	-1.808966709	-2.470769501	-2.112882248	-2.971097355
ENSMUSG00000001156	ENSMUSG00000001156	Mxd1	17119	MAX dimerization protein 1 [Source:MGI Symbol;Acc:MGI:96908]	-0.07410928	4.701797052	-1.301457857	0.20978138	0.571528381	-5.693077536	-0.07410928	-1.301457857	0.20978138	0.571528381	-5.693077536	4.694638413	4.763124362	4.691330954	4.762998365	4.629556083	4.88766374	4.671747473	4.751666195	4.662462512	4.744873962	4.633440745	4.556725175
ENSMUSG00000001157	ENSMUSG00000001157	Gmcl1	23885	germ cell-less, spermatogenesis associated 1 [Source:MGI Symbol;Acc:MGI:1345156]	0.019109566	4.941180656	0.341106019	0.737037943	0.909738418	-6.508347925	0.019109566	0.341106019	0.737037943	0.909738418	-6.508347925	4.922228705	4.854082841	5.112681888	4.920557296	4.901411907	4.884334596	5.021803742	4.902262052	5.034331025	4.867072366	5.005097272	4.89252925
ENSMUSG00000001158	ENSMUSG00000001158	Snrnp27	66618	small nuclear ribonucleoprotein 27 (U4/U6.U5) [Source:MGI Symbol;Acc:MGI:1913868]	-0.002486122	4.529477176	-0.033605148	0.973567939	0.992298226	-6.495601839	-0.002486122	-0.033605148	0.973567939	0.992298226	-6.495601839	4.505139413	4.49992625	4.244015707	4.563785176	4.639978386	4.744447132	4.694511656	4.512053701	4.452314003	4.576325912	4.455328338	4.498201426
ENSMUSG00000001166	ENSMUSG00000001166	Oas1c	114643	2'-5' oligoadenylate synthetase 1C [Source:MGI Symbol;Acc:MGI:2149633]	0.436931226	0.663517391	2.409201399	0.027108325	0.28230652	-3.341825595	0.436931226	2.409201399	0.027108325	0.28230652	-3.341825595	0.83448588	0.648622137	0.112590341	0.727357924	0.433404293	0.201563292	0.771212506	1.328431796	0.698814643	0.842396601	0.63895641	1.197404545
ENSMUSG00000001173	ENSMUSG00000001173	Ocrl	320634	OCRL, inositol polyphosphate-5-phosphatase [Source:MGI Symbol;Acc:MGI:109589]	0.018645114	6.260549771	0.370223222	0.715607516	0.899644961	-6.650805542	0.018645114	0.370223222	0.715607516	0.899644961	-6.650805542	6.226326151	6.274411647	6.35267174	6.130018398	6.339203475	6.185746249	6.353190188	6.347885995	6.214156961	6.289952689	6.242200136	6.180555224
ENSMUSG00000001175	ENSMUSG00000001175	Calm1	12313	calmodulin 1 [Source:MGI Symbol;Acc:MGI:88251]	0.140003996	11.2880621	2.864821672	0.010419512	0.22169746	-3.395701918	0.140003996	2.864821672	0.010419512	0.22169746	-3.395701918	11.256114	11.24519144	11.14878013	11.1912145	11.19052123	11.27566655	11.54643408	11.31264748	11.30555103	11.25277738	11.4527264	11.27941726
ENSMUSG00000001211	ENSMUSG00000001211	Agpat3	28169	1-acylglycerol-3-phosphate O-acyltransferase 3 [Source:MGI Symbol;Acc:MGI:1336186]	-0.007987102	8.247802677	-0.197151551	0.845954319	0.952389114	-6.807345874	-0.007987102	-0.197151551	0.845954319	0.952389114	-6.807345874	8.284974103	8.207933996	8.210095107	8.255732099	8.280648382	8.270414821	8.303403426	8.340607	8.158795705	8.183379187	8.247264854	8.232832928
ENSMUSG00000001225	ENSMUSG00000001225	Slc26a3	13487	solute carrier family 26, member 3 [Source:MGI Symbol;Acc:MGI:107181]	1.637219779	-3.150206033	2.692782308	0.015025675	0.242949146	-3.736880065	1.637219779	2.692782308	0.015025675	0.242949146	-3.736880065	-1.337429877	-3.395297344	-4.102196028	-2.465132538	-2.943258606	-4.102196028	-1.865544239	-1.928795661	-2.651178007	-1.846168015	-2.112882248	-1.818769685
ENSMUSG00000001227	ENSMUSG00000001227	Sema6b	20359	sema domain, transmembrane domain (TM), and cytoplasmic domain, (semaphorin) 6B [Source:MGI Symbol;Acc:MGI:1202889]	-0.001052884	6.984841962	-0.022513059	0.982290459	0.995149225	-6.768912312	-0.001052884	-0.022513059	0.982290459	0.995149225	-6.768912312	6.983938742	6.95952134	6.887263274	7.110621572	7.007901525	6.964900611	6.989196443	6.944726035	6.905416642	6.950908441	7.106640704	7.012943245
ENSMUSG00000001228	ENSMUSG00000001228	Uhrf1	18140	ubiquitin-like, containing PHD and RING finger domains, 1 [Source:MGI Symbol;Acc:MGI:1338889]	0.528122324	-0.793005328	1.309162955	0.207214574	0.568621533	-4.607525513	0.528122324	1.309162955	0.207214574	0.568621533	-4.607525513	-0.375713697	-2.922950665	-0.190043406	-0.7103672	-1.261300738	0.113315616	-0.676377253	-0.435116363	-0.590721116	-0.429784843	-0.530305251	0.015997777
ENSMUSG00000001229	ENSMUSG00000001229	Dpp9	224897	dipeptidylpeptidase 9 [Source:MGI Symbol;Acc:MGI:2443967]	-0.036333592	6.127995193	-0.740901393	0.468465666	0.769970345	-6.430258604	-0.036333592	-0.740901393	0.468465666	0.769970345	-6.430258604	6.101094306	6.152779183	6.188357084	6.101258073	6.186178235	6.157754499	6.129776409	5.950980461	6.148427323	6.042901961	6.228399724	6.158679273
ENSMUSG00000001240	ENSMUSG00000001240	Ramp2	54409	receptor (calcitonin) activity modifying protein 2 [Source:MGI Symbol;Acc:MGI:1859650]	0.175729759	3.613019851	1.748602839	0.097674366	0.424903468	-4.860095531	0.175729759	1.748602839	0.097674366	0.424903468	-4.860095531	3.591942083	3.665167249	3.367614634	3.636672056	3.573290349	3.396693045	3.588559629	3.708531927	3.522610578	3.972312453	3.449667708	3.944075984
ENSMUSG00000001247	ENSMUSG00000001247	Lsr	54135	lipolysis stimulated lipoprotein receptor [Source:MGI Symbol;Acc:MGI:1927471]	0.257527662	2.873381666	1.926630019	0.070231085	0.377293359	-4.426031831	0.257527662	1.926630019	0.070231085	0.377293359	-4.426031831	2.821854669	2.862770024	2.693467215	2.807494735	3.14019065	2.210948161	2.661714489	3.33269746	2.974108652	3.03038025	2.889274131	3.15851285
ENSMUSG00000001248	ENSMUSG00000001248	Gramd1a	52857	GRAM domain containing 1A [Source:MGI Symbol;Acc:MGI:105490]	0.192325603	6.390945104	3.150169713	0.005621206	0.186793028	-2.641574601	0.192325603	3.150169713	0.005621206	0.186793028	-2.641574601	6.250687469	6.348632414	6.533477126	6.27040138	6.256275542	6.11365564	6.332536366	6.513600156	6.480351039	6.512835242	6.577469159	6.510294568
ENSMUSG00000001249	ENSMUSG00000001249	Hpn	15451	hepsin [Source:MGI Symbol;Acc:MGI:1196620]	0.263586401	0.863246481	1.678884445	0.110733977	0.445930356	-4.419339756	0.263586401	1.678884445	0.110733977	0.445930356	-4.419339756	0.49387521	0.714840449	1.26962694	0.616102695	0.88981219	0.672157499	0.943281764	1.024539354	0.806840262	1.094303339	0.928366516	1.312579368
ENSMUSG00000001260	ENSMUSG00000001260	Gabrg1	14405	gamma-aminobutyric acid (GABA) A receptor, subunit gamma 1 [Source:MGI Symbol;Acc:MGI:103156]	0.020445258	5.223841087	0.340656213	0.737370806	0.909850245	-6.551448396	0.020445258	0.340656213	0.737370806	0.909850245	-6.551448396	5.286165028	5.336578025	5.128237349	5.121065456	5.341518345	5.077457317	5.356598176	5.310416998	5.196045937	5.234095935	5.15034783	5.167525356
ENSMUSG00000001270	ENSMUSG00000001270	Ckb	12709	creatine kinase, brain [Source:MGI Symbol;Acc:MGI:88407]	0.018768429	10.57889772	0.291822705	0.773813561	0.926230763	-6.855708458	0.018768429	0.291822705	0.773813561	0.926230763	-6.855708458	10.583886	10.59482771	10.34824009	10.77846158	10.61974279	10.49373177	10.39767402	10.61935345	10.60721844	10.67200805	10.51138591	10.72072865
ENSMUSG00000001280	ENSMUSG00000001280	Sp1	20683	trans-acting transcription factor 1 [Source:MGI Symbol;Acc:MGI:98372]	-0.087820085	5.134089521	-1.626702681	0.121464091	0.462747661	-5.322394958	-0.087820085	-1.626702681	0.121464091	0.462747661	-5.322394958	5.112518224	5.163623622	5.300394265	5.079728194	5.25601955	5.160995612	5.169942823	5.117189446	5.127905203	5.141260174	5.001206926	4.999542993
ENSMUSG00000001281	ENSMUSG00000001281	Itgb7	16421	integrin beta 7 [Source:MGI Symbol;Acc:MGI:96616]	-0.184900691	0.816826389	-0.85378164	0.404628781	0.729662694	-5.276117835	-0.184900691	-0.85378164	0.404628781	0.729662694	-5.276117835	0.740471474	0.778152319	0.157387561	1.221207869	1.401961815	1.406567059	0.379998166	0.361499645	1.188678013	0.761532942	0.928366516	0.908771156
ENSMUSG00000001285	ENSMUSG00000001285	Myg1	60315	melanocyte proliferating gene 1 [Source:MGI Symbol;Acc:MGI:1929864]	-0.020383761	4.315964082	-0.244048263	0.809998797	0.938861554	-6.424130852	-0.020383761	-0.244048263	0.809998797	0.938861554	-6.424130852	4.319811188	4.317500384	4.307501652	4.395006406	4.138362341	4.520433895	3.990448607	4.258342258	4.404969851	4.436808948	4.267285232	4.472535193
ENSMUSG00000001288	ENSMUSG00000001288	Rarg	19411	retinoic acid receptor, gamma [Source:MGI Symbol;Acc:MGI:97858]	0.081135576	3.643157794	0.787750506	0.441261077	0.752810061	-5.993671269	0.081135576	0.787750506	0.441261077	0.752810061	-5.993671269	3.489696714	3.762305648	3.538223866	3.881842761	3.483547762	3.478452294	3.545800681	3.854994009	3.672931169	4.00121699	3.391411427	3.677256154
ENSMUSG00000001289	ENSMUSG00000001289	Pfdn5	56612	prefoldin 5 [Source:MGI Symbol;Acc:MGI:1928753]	-0.063244302	6.426614716	-0.852382676	0.405383881	0.72994573	-6.363697879	-0.063244302	-0.852382676	0.405383881	0.72994573	-6.363697879	6.430795504	6.519311684	6.258145359	6.62761645	6.500602189	6.418752994	6.109027165	6.377747757	6.442332144	6.638804091	6.403675329	6.401255041
ENSMUSG00000001300	ENSMUSG00000001300	Efnb2	13642	ephrin B2 [Source:MGI Symbol;Acc:MGI:105097]	0.059468688	5.665341228	0.755221641	0.460044539	0.765439127	-6.374585394	0.059468688	0.755221641	0.460044539	0.765439127	-6.374585394	5.612370221	5.847104356	5.565360694	5.705647802	5.337681803	5.752041092	5.943413553	5.561071777	5.653587052	5.58561731	5.761604164	5.673302916
ENSMUSG00000001305	ENSMUSG00000001305	Rrp15	67223	ribosomal RNA processing 15 homolog (S. cerevisiae) [Source:MGI Symbol;Acc:MGI:1914473]	-0.156750328	2.944477468	-1.534078819	0.142684155	0.493651052	-5.027926474	-0.156750328	-1.534078819	0.142684155	0.493651052	-5.027926474	2.735134155	2.833263246	3.33386106	3.046167961	3.036715169	3.201847607	2.813622337	2.645941573	2.912568425	3.056037732	2.944341335	2.871405879
ENSMUSG00000001313	ENSMUSG00000001313	Rnd2	11858	Rho family GTPase 2 [Source:MGI Symbol;Acc:MGI:1338755]	-0.147643307	6.862065725	-2.133599399	0.047129865	0.331716155	-4.653915147	-0.147643307	-2.133599399	0.047129865	0.331716155	-4.653915147	6.929500044	6.894936656	6.72048827	7.099030742	7.000640885	6.974325643	6.51198954	6.834052476	6.782460168	6.946628191	6.809099827	6.848074253
ENSMUSG00000001323	ENSMUSG00000001323	Srr	27364	serine racemase [Source:MGI Symbol;Acc:MGI:1351636]	0.190774884	6.083843516	2.526895843	0.021268188	0.263252184	-3.875157878	0.190774884	2.526895843	0.021268188	0.263252184	-3.875157878	6.120663973	6.026473183	5.989793361	5.745017898	6.026936436	6.026490708	6.475651557	6.162010389	6.145343878	5.994515542	6.244396003	6.059852205
ENSMUSG00000001333	ENSMUSG00000001333	Sync	68828	syncoilin [Source:MGI Symbol;Acc:MGI:1916078]	0.075682655	0.391443588	0.366587089	0.718270899	0.901099865	-5.436826918	0.075682655	0.366587089	0.718270899	0.901099865	-5.436826918	0.242721988	-0.266461839	0.701980764	0.431265824	0.313517324	1.026420859	0.318798963	0.017490657	0.676203813	0.410106482	0.716930985	0.678280378
ENSMUSG00000001334	ENSMUSG00000001334	Fndc5	384061	fibronectin type III domain containing 5 [Source:MGI Symbol;Acc:MGI:1917614]	-0.063102818	6.843653753	-0.933481125	0.363127299	0.700937318	-6.317950881	-0.063102818	-0.933481125	0.363127299	0.700937318	-6.317950881	6.868766108	6.903835119	6.669207433	7.028817508	6.866393927	6.920084198	6.600629079	6.938728473	6.801193287	6.848793562	6.69692637	6.986970418
ENSMUSG00000001348	ENSMUSG00000001348	Acp5	11433	acid phosphatase 5, tartrate resistant [Source:MGI Symbol;Acc:MGI:87883]	-0.119060119	-1.874955658	-0.275184701	0.786359727	0.930508464	-4.994833222	-0.119060119	-0.275184701	0.786359727	0.930508464	-4.994833222	-1.64059041	-1.110296732	-0.995676473	-1.579080174	-1.261300738	-2.983267134	-1.865544239	-2.362102229	-1.573993581	-0.870645687	-1.207661091	-2.223245851
ENSMUSG00000001349	ENSMUSG00000001349	Cnn1	12797	calponin 1 [Source:MGI Symbol;Acc:MGI:104979]	0.024438616	0.163242382	0.099629484	0.921757799	0.977332136	-5.438719513	0.024438616	0.099629484	0.921757799	0.977332136	-5.438719513	0.242721988	0.714840449	-0.190043406	0.52664238	-0.50569476	0.508807122	-0.115595798	0.361499645	0.193570874	0.782177727	-0.360512893	0.477491227
ENSMUSG00000001366	ENSMUSG00000001366	Fbxo9	71538	f-box protein 9 [Source:MGI Symbol;Acc:MGI:1918788]	-0.054654588	6.730675246	-0.952626205	0.353603711	0.694659995	-6.293301793	-0.054654588	-0.952626205	0.353603711	0.694659995	-6.293301793	6.840248363	6.71299997	6.620042922	6.939208479	6.773835411	6.664161501	6.671570122	6.700064861	6.657810337	6.878756946	6.644681927	6.671744295
ENSMUSG00000001376	ENSMUSG00000001376	Vps50	73288	VPS50 EARP/GARPII complex subunit [Source:MGI Symbol;Acc:MGI:1920538]	-0.001021256	6.254795894	-0.020071441	0.98421083	0.995528894	-6.721360963	-0.001021256	-0.020071441	0.98421083	0.995528894	-6.721360963	6.239274544	6.347328331	6.242637276	6.265225055	6.16900839	6.267881317	6.332536366	6.324770349	6.152016364	6.127519444	6.360800397	6.238313148
ENSMUSG00000001380	ENSMUSG00000001380	Hars	15115	histidyl-tRNA synthetase [Source:MGI Symbol;Acc:MGI:108087]	-0.108974585	6.443925575	-1.931921315	0.069532284	0.376974343	-4.974077533	-0.108974585	-1.931921315	0.069532284	0.376974343	-4.974077533	6.49698149	6.526243339	6.314859708	6.623127517	6.469384093	6.564719653	6.289323304	6.323543416	6.32186701	6.436341334	6.538182938	6.43110884
ENSMUSG00000001383	ENSMUSG00000001383	Zmat2	66492	zinc finger, matrin type 2 [Source:MGI Symbol;Acc:MGI:1913742]	-0.012048344	7.023160727	-0.185617701	0.854854303	0.955175467	-6.75339621	-0.012048344	-0.185617701	0.854854303	0.955175467	-6.75339621	6.918361388	7.070376198	6.820064136	7.048033969	7.003468811	7.316334076	6.906141241	7.041926717	6.986337077	7.083654056	7.068109628	7.020856522
ENSMUSG00000001403	ENSMUSG00000001403	Ube2c	68612	ubiquitin-conjugating enzyme E2C [Source:MGI Symbol;Acc:MGI:1915862]	0.791523347	-2.593108527	1.354441768	0.192628228	0.553616395	-4.490359179	0.791523347	1.354441768	0.192628228	0.553616395	-4.490359179	-2.550248884	-2.282868806	-1.097262317	-2.733293184	-4.102196028	-1.927287918	-2.58794246	-1.454586805	-2.253792987	-1.00568267	-2.30501666	-1.818769685
ENSMUSG00000001415	ENSMUSG00000001415	Smg5	229512	Smg-5 homolog, nonsense mediated mRNA decay factor (C. elegans) [Source:MGI Symbol;Acc:MGI:2447364]	-0.02137245	6.659361283	-0.550361409	0.588947932	0.839909995	-6.593372013	-0.02137245	-0.550361409	0.588947932	0.839909995	-6.593372013	6.649191058	6.675559659	6.720021712	6.691612411	6.660156215	6.627295949	6.594186946	6.615869421	6.684962325	6.664051301	6.694519216	6.642269481
ENSMUSG00000001416	ENSMUSG00000001416	Cct3	12462	chaperonin containing Tcp1, subunit 3 (gamma) [Source:MGI Symbol;Acc:MGI:104708]	-0.147468973	6.815575451	-2.423301345	0.026336596	0.279921095	-4.121597531	-0.147468973	-2.423301345	0.026336596	0.279921095	-4.121597531	6.90488048	6.972690592	6.714879588	6.963914019	6.900603171	6.888444942	6.544513972	6.600755718	6.829645225	6.842971149	6.810212011	6.820031631
ENSMUSG00000001418	ENSMUSG00000001418	Glmp	56700	glycosylated lysosomal membrane protein [Source:MGI Symbol;Acc:MGI:1913318]	-0.008356973	4.784377758	-0.11622999	0.908778352	0.97235969	-6.535711449	-0.008356973	-0.11622999	0.908778352	0.97235969	-6.535711449	4.832036962	4.93096549	4.637008216	4.848549743	4.793513007	4.722243036	4.516878471	4.735150997	4.909033154	4.895774547	4.736878569	4.881547601
ENSMUSG00000001419	ENSMUSG00000001419	Mef2d	17261	myocyte enhancer factor 2D [Source:MGI Symbol;Acc:MGI:99533]	0.150856856	7.797460724	3.219705269	0.004829367	0.180009492	-2.563282028	0.150856856	3.219705269	0.004829367	0.180009492	-2.563282028	7.723884016	7.748361916	7.797088787	7.62382524	7.755111305	7.684950652	7.999873949	7.867332404	7.801469699	7.768882534	7.947778895	7.854313677
ENSMUSG00000001420	ENSMUSG00000001420	Tmem79	71913	transmembrane protein 79 [Source:MGI Symbol;Acc:MGI:1919163]	0.462666647	0.266094032	2.455094626	0.02467144	0.274563763	-3.268226818	0.462666647	2.455094626	0.02467144	0.274563763	-3.268226818	0.09858567	0.389523023	-0.369063099	0.100233324	0.136397604	0.158114098	0.52251915	0.950168646	0.454976169	0.084080592	0.691404873	0.59798562
ENSMUSG00000001424	ENSMUSG00000001424	Snd1	56463	staphylococcal nuclease and tudor domain containing 1 [Source:MGI Symbol;Acc:MGI:1929266]	-0.041084834	6.504710611	-0.682241096	0.503914349	0.792944168	-6.500481797	-0.041084834	-0.682241096	0.503914349	0.792944168	-6.500481797	6.495783015	6.524513545	6.34118914	6.607305337	6.435083595	6.748517656	6.373552495	6.517361082	6.45939922	6.472120276	6.594783335	6.495133875
ENSMUSG00000001435	ENSMUSG00000001435	Col18a1	12822	collagen, type XVIII, alpha 1 [Source:MGI Symbol;Acc:MGI:88451]	0.007174134	4.366720449	0.041361444	0.96747057	0.990624098	-6.464021436	0.007174134	0.041361444	0.96747057	0.990624098	-6.464021436	4.207164981	4.240915168	4.37306707	4.492730039	4.346136971	4.631829476	3.935449243	4.143444738	4.582646001	4.862232658	3.725950827	4.89589147
ENSMUSG00000001436	ENSMUSG00000001436	Slc19a1	20509	solute carrier family 19 (folate transporter), member 1 [Source:MGI Symbol;Acc:MGI:103182]	-0.002213562	3.921906459	-0.033593454	0.973577133	0.992298226	-6.369867723	-0.002213562	-0.033593454	0.973577133	0.992298226	-6.369867723	4.049472523	3.999948719	3.935465356	3.977787401	3.849588813	3.758529021	3.859590551	3.93108065	3.909404951	4.061573098	3.843597524	3.935933062
ENSMUSG00000001440	ENSMUSG00000001440	Kpnb1	16211	karyopherin (importin) beta 1 [Source:MGI Symbol;Acc:MGI:107532]	-0.041933991	7.803144007	-1.012103713	0.325119743	0.674362237	-6.289804779	-0.041933991	-1.012103713	0.325119743	0.674362237	-6.289804779	7.798197376	7.821329845	7.772551456	7.837302321	7.787817087	7.927036276	7.849767626	7.745732654	7.832314921	7.762727809	7.805940282	7.700345289
ENSMUSG00000001441	ENSMUSG00000001441	Npepps	19155	aminopeptidase puromycin sensitive [Source:MGI Symbol;Acc:MGI:1101358]	0.077667064	7.686491066	1.900036619	0.073838711	0.383149475	-5.091459786	0.077667064	1.900036619	0.073838711	0.383149475	-5.091459786	7.628137248	7.689885839	7.596926383	7.648552432	7.631814971	7.696148785	7.7003191	7.676782038	7.729171798	7.680402968	7.714453231	7.848902763
ENSMUSG00000001444	ENSMUSG00000001444	Tbx21	57765	T-box 21 [Source:MGI Symbol;Acc:MGI:1888984]	-0.439969975	0.770903736	-1.161970742	0.260670929	0.620904244	-5.00145513	-0.439969975	-1.161970742	0.260670929	0.620904244	-5.00145513	1.558619561	1.638736684	-0.081956586	0.855350633	1.257823853	1.05038378	1.002860942	0.950168646	1.054855004	-1.078257179	0.169675264	1.390920487
ENSMUSG00000001445	ENSMUSG00000001445	Mrpl10	107732	mitochondrial ribosomal protein L10 [Source:MGI Symbol;Acc:MGI:1333801]	-0.006016623	5.40963792	-0.115574186	0.909290629	0.972557101	-6.629760441	-0.006016623	-0.115574186	0.909290629	0.972557101	-6.629760441	5.49010834	5.438076862	5.295392317	5.534543576	5.3917206	5.330812588	5.400641777	5.509132881	5.370785566	5.425876405	5.32650211	5.419580292
ENSMUSG00000001467	ENSMUSG00000001467	Cyp51	13121	cytochrome P450, family 51 [Source:MGI Symbol;Acc:MGI:106040]	-0.112123039	5.934461357	-1.979632335	0.063506216	0.36499081	-4.85591094	-0.112123039	-1.979632335	0.063506216	0.36499081	-4.85591094	5.928857542	5.982628489	5.903670425	6.173647302	5.895663325	6.056381248	5.851197374	5.868411218	5.812352104	6.015373753	5.944922626	5.792642249
ENSMUSG00000001472	ENSMUSG00000001472	Tcf25	66855	transcription factor 25 (basic helix-loop-helix) [Source:MGI Symbol;Acc:MGI:1914105]	0.002078608	9.102183515	0.049897835	0.960762357	0.989183855	-6.85693292	0.002078608	0.049897835	0.960762357	0.989183855	-6.85693292	9.123007319	9.140778609	9.062444581	9.17055371	9.145211602	8.96469177	9.046838288	9.13376651	9.068739907	9.112270365	9.167785203	9.091467916
ENSMUSG00000001473	ENSMUSG00000001473	Tubb6	67951	tubulin, beta 6 class V [Source:MGI Symbol;Acc:MGI:1915201]	0.02682109	0.904994265	0.106649694	0.91626592	0.974921786	-5.615572546	0.02682109	0.106649694	0.91626592	0.974921786	-5.615572546	1.423964893	1.084000303	0.542254481	0.586894652	0.997481466	0.92637887	0.379998166	1.902201076	1.296384023	0.918967372	0.132219896	1.084069917
ENSMUSG00000001482	ENSMUSG00000001482	Def8	23854	differentially expressed in FDCP 8 [Source:MGI Symbol;Acc:MGI:1346331]	-0.111885624	5.804333606	-2.690765975	0.015089792	0.243289235	-3.53468295	-0.111885624	-2.690765975	0.015089792	0.243289235	-3.53468295	5.866242269	5.818213732	5.812078077	5.907404003	5.855086504	5.907719358	5.682298113	5.769158514	5.736519077	5.77390812	5.770011859	5.766707387
ENSMUSG00000001493	ENSMUSG00000001493	Meox1	17285	mesenchyme homeobox 1 [Source:MGI Symbol;Acc:MGI:103220]	0.052239056	0.719137969	0.290590158	0.774740834	0.926702285	-5.535827451	0.052239056	0.290590158	0.774740834	0.926702285	-5.535827451	0.242721988	0.579217639	0.761228101	1.039102549	0.88981219	0.732648231	0.859810939	1.40467272	0.84788302	0.561093168	0.584529041	0.581376126
ENSMUSG00000001494	ENSMUSG00000001494	Sost	74499	sclerostin [Source:MGI Symbol;Acc:MGI:1921749]	-1.273137698	-1.446499491	-3.270877757	0.004317592	0.175643979	-2.57046353	-1.273137698	-3.270877757	0.004317592	0.175643979	-2.57046353	-0.777876713	-0.801767626	-0.811733814	-0.275443532	-1.692058007	-0.030084653	-1.386405884	-0.996710902	-1.942560995	-2.926565937	-1.654426041	-1.733178661
ENSMUSG00000001496	ENSMUSG00000001496	Nkx2-1	21869	NK2 homeobox 1 [Source:MGI Symbol;Acc:MGI:108067]	-0.175867915	0.961651795	-0.808886237	0.429315973	0.743664815	-5.340755974	-0.175867915	-0.808886237	0.429315973	0.743664815	-5.340755974	1.46373699	1.737610913	0.761228101	0.927027815	0.803435656	0.732648231	0.627194256	0.87175477	1.054855004	1.49530946	1.073755308	0.384813372
ENSMUSG00000001504	ENSMUSG00000001504	Irx2	16372	Iroquois homeobox 2 [Source:MGI Symbol;Acc:MGI:1197526]	-0.410416144	2.577234059	-2.570112047	0.019438945	0.256657742	-3.270806765	-0.410416144	-2.570112047	0.019438945	0.256657742	-3.270806765	2.751294204	2.402192163	2.937738658	3.093664832	2.774465756	2.845692426	2.175436117	2.488438642	2.323505692	2.836738181	1.72927738	2.697359236
ENSMUSG00000001506	ENSMUSG00000001506	Col1a1	12842	collagen, type I, alpha 1 [Source:MGI Symbol;Acc:MGI:88467]	-0.134443646	3.233751248	-1.146658117	0.26678234	0.626737337	-5.567975964	-0.134443646	-1.146658117	0.26678234	0.626737337	-5.567975964	3.348119082	3.448750643	3.525464384	3.510135193	3.146052361	2.872823449	3.11302188	3.215881615	3.266723827	2.811853473	3.271640891	3.354527037
ENSMUSG00000001507	ENSMUSG00000001507	Itga3	16400	integrin alpha 3 [Source:MGI Symbol;Acc:MGI:96602]	-0.08830488	5.260333889	-1.363348918	0.189857542	0.550566682	-5.701312489	-0.08830488	-1.363348918	0.189857542	0.550566682	-5.701312489	5.283389419	5.278920551	5.341011713	5.402469747	5.374347824	5.154100713	4.980412521	5.334980186	5.263010811	5.340584061	5.140949284	5.249316576
ENSMUSG00000001508	ENSMUSG00000001508	Sgca	20391	sarcoglycan, alpha (dystrophin-associated glycoprotein) [Source:MGI Symbol;Acc:MGI:894698]	0.58195283	-1.790551746	1.227870991	0.235568436	0.596460021	-4.590851506	0.58195283	1.227870991	0.235568436	0.596460021	-4.590851506	-2.550248884	-1.841041733	-1.751891248	-1.03419194	-1.533746437	-2.360744862	-1.492109636	-0.307974744	-2.651178007	-1.61264737	-1.027313455	-0.627478965
ENSMUSG00000001510	ENSMUSG00000001510	Dlx3	13393	distal-less homeobox 3 [Source:MGI Symbol;Acc:MGI:94903]	0.645169585	-3.107467012	0.890409453	0.38518487	0.715998724	-4.69080989	0.645169585	0.890409453	0.38518487	0.715998724	-4.69080989	-2.024881187	-1.503275468	-3.437151606	-2.239089637	-4.102196028	-2.983267134	-3.154900185	-3.437583746	-2.651178007	-0.747173482	-2.788810568	-1.434043691
ENSMUSG00000001517	ENSMUSG00000001517	Foxm1	14235	forkhead box M1 [Source:MGI Symbol;Acc:MGI:1347487]	-0.748897334	-0.235879774	-2.766119022	0.012863039	0.231006763	-2.841599206	-0.748897334	-2.766119022	0.012863039	0.231006763	-2.841599206	0.49387521	-0.031181115	0.508071952	0.52664238	0.508129156	-0.900092322	-0.446479296	-0.649677333	-0.646631806	-0.689186542	0.132219896	-0.70685378
ENSMUSG00000001518	ENSMUSG00000001518	Itfg2	101142	integrin alpha FG-GAP repeat containing 2 [Source:MGI Symbol;Acc:MGI:1915450]	-0.225238035	4.699711119	-2.844640582	0.010879601	0.223484587	-3.098496005	-0.225238035	-2.844640582	0.010879601	0.223484587	-3.098496005	4.820595306	4.707290292	4.603000045	4.929310695	4.920346943	4.918913248	4.352934423	4.409392419	4.723005622	4.731667008	4.702151947	4.606825214
ENSMUSG00000001520	ENSMUSG00000001520	Nrip2	60345	nuclear receptor interacting protein 2 [Source:MGI Symbol;Acc:MGI:1891884]	0.062862371	3.491734853	0.668523506	0.512421206	0.797751066	-6.044850941	0.062862371	0.668523506	0.512421206	0.797751066	-6.044850941	3.390007154	3.363590949	3.533983232	3.52561094	3.551372609	3.424464145	3.274835622	3.824093309	3.365425164	3.698630815	3.375470759	3.639645729
ENSMUSG00000001521	ENSMUSG00000001521	Tulp3	22158	tubby-like protein 3 [Source:MGI Symbol;Acc:MGI:1329045]	-0.051800881	4.69033574	-0.829537766	0.41784373	0.736311882	-6.177675609	-0.051800881	-0.829537766	0.41784373	0.736311882	-6.177675609	4.679939464	4.719437984	4.668299781	4.885002726	4.738319713	4.633813362	4.547211157	4.605875302	4.671064457	4.809153878	4.580540088	4.774199258
ENSMUSG00000001524	ENSMUSG00000001524	Gtf2h4	14885	general transcription factor II H, polypeptide 4 [Source:MGI Symbol;Acc:MGI:1338799]	0.124889803	3.595183497	1.72177193	0.102533511	0.43225587	-4.897539421	0.124889803	1.72177193	0.102533511	0.43225587	-4.897539421	3.415582744	3.681818003	3.5881624	3.611512026	3.42689426	3.517657584	3.545800681	3.520021599	3.664340379	3.720188793	3.784464809	3.727183997
ENSMUSG00000001525	ENSMUSG00000001525	Tubb5	22154	tubulin, beta 5 class I [Source:MGI Symbol;Acc:MGI:107812]	-0.061435754	8.507690842	-0.939711857	0.360008879	0.698825861	-6.387614472	-0.061435754	-0.939711857	0.360008879	0.698825861	-6.387614472	8.55701278	8.65373554	8.438816817	8.653524957	8.561785768	8.367347709	8.33525942	8.324750886	8.529672109	8.50391494	8.716924254	8.451596225
ENSMUSG00000001542	ENSMUSG00000001542	Ell2	192657	elongation factor RNA polymerase II 2 [Source:MGI Symbol;Acc:MGI:2183438]	0.038728779	4.905788518	0.532718183	0.60085099	0.845981161	-6.416393761	0.038728779	0.532718183	0.60085099	0.845981161	-6.416393761	4.865827356	4.820641828	5.02323675	4.814305556	4.860998729	4.914023893	5.14921808	5.095788506	4.894414908	4.819178002	4.927959288	4.708796174
ENSMUSG00000001552	ENSMUSG00000001552	Jup	16480	junction plakoglobin [Source:MGI Symbol;Acc:MGI:96650]	-0.112737073	6.311715591	-1.370067694	0.187788751	0.548386853	-5.79793024	-0.112737073	-1.370067694	0.187788751	0.548386853	-5.79793024	6.371262877	6.396703591	6.177523486	6.536026986	6.337283399	6.402553861	5.940877118	6.296908773	6.417412373	6.368420262	6.057227565	6.447813017
ENSMUSG00000001555	ENSMUSG00000001555	Fkbp10	14230	FK506 binding protein 10 [Source:MGI Symbol;Acc:MGI:104769]	0.108625586	2.788530111	1.274041837	0.219117559	0.581196378	-5.316830511	0.108625586	1.274041837	0.219117559	0.581196378	-5.316830511	2.710549528	2.840696711	2.723570297	2.70926773	2.789523599	2.716862964	2.830163735	2.923679146	2.665221263	2.861200927	2.754025266	3.044984703
ENSMUSG00000001558	ENSMUSG00000001558	Klhl10	66720	kelch-like 10 [Source:MGI Symbol;Acc:MGI:2181067]	0.639590459	-2.138994643	1.408789898	0.176215957	0.536799197	-4.45893279	0.639590459	1.408789898	0.176215957	0.536799197	-4.45893279	-1.819978003	-1.110296732	-1.927884673	-2.733293184	-1.533746437	-3.43686845	-1.492109636	-1.207559765	-2.253792987	-1.978825449	-1.413818301	-1.304918678
ENSMUSG00000001569	ENSMUSG00000001569	Nom1	433864	nucleolar protein with MIF4G domain 1 [Source:MGI Symbol;Acc:MGI:1861749]	-0.154141811	5.218058594	-2.870812538	0.010286585	0.221148979	-3.114760175	-0.154141811	-2.870812538	0.010286585	0.221148979	-3.114760175	5.21366344	5.376760559	5.233975847	5.264011943	5.254663789	5.43801544	5.032564333	5.227569266	5.124777536	5.166017317	5.101519789	5.203244924
ENSMUSG00000001576	ENSMUSG00000001576	Ergic1	67458	endoplasmic reticulum-golgi intermediate compartment (ERGIC) 1 [Source:MGI Symbol;Acc:MGI:1914708]	0.113162515	6.727418805	2.415356987	0.026768842	0.281365569	-4.130948276	0.113162515	2.415356987	0.026768842	0.281365569	-4.130948276	6.714011337	6.729611313	6.556133247	6.690325591	6.73206565	6.6057269	6.878242575	6.779168982	6.714389609	6.712921703	6.850411079	6.773038258
ENSMUSG00000001583	ENSMUSG00000001583	Tnk1	83813	tyrosine kinase, non-receptor, 1 [Source:MGI Symbol;Acc:MGI:1930958]	-0.151632525	-2.789603977	-0.322407949	0.750919275	0.916284868	-4.868243929	-0.151632525	-0.322407949	0.750919275	0.916284868	-4.868243929	-1.481061676	-2.282868806	-2.128369705	-2.043712747	-2.591541106	-3.43686845	-2.181992317	-2.129242029	-3.201470602	-2.680741886	-2.30501666	-2.111010047
ENSMUSG00000001588	ENSMUSG00000001588	Acap1	216859	ArfGAP with coiled-coil, ankyrin repeat and PH domains 1 [Source:MGI Symbol;Acc:MGI:2388270]	-1.328763751	-2.361332203	-3.059269846	0.006850108	0.197175349	-3.169093921	-1.328763751	-3.059269846	0.006850108	0.197175349	-3.169093921	-1.481061676	-1.360055448	-1.453603152	-0.7103672	-1.533746437	-2.360744862	-3.154900185	-3.437583746	-2.438846254	-1.978825449	-2.112882248	-2.223245851
ENSMUSG00000001604	ENSMUSG00000001604	Tcea3	21401	transcription elongation factor A (SII), 3 [Source:MGI Symbol;Acc:MGI:1196908]	0.234611283	-0.343881822	0.732023897	0.473732407	0.773196502	-5.109954439	0.234611283	0.732023897	0.473732407	0.773196502	-5.109954439	0.414917684	-0.472111397	-0.727869636	-0.330107038	-0.930022346	0.019316215	-0.556853742	-1.325792547	0.193570874	0.561093168	-0.257492588	0.265119341
ENSMUSG00000001627	ENSMUSG00000001627	Ifrd1	15982	interferon-related developmental regulator 1 [Source:MGI Symbol;Acc:MGI:1316717]	-0.01484574	5.03673954	-0.25634625	0.800638115	0.935244027	-6.550111092	-0.01484574	-0.25634625	0.800638115	0.935244027	-6.550111092	5.038727728	5.017139136	5.151952479	5.163726035	4.95247873	4.943114512	5.014585167	5.012963492	5.037660817	4.912257516	5.186199642	5.032756727
ENSMUSG00000001630	ENSMUSG00000001630	Stk38l	232533	serine/threonine kinase 38 like [Source:MGI Symbol;Acc:MGI:1922250]	0.041218141	5.096568008	0.853052089	0.405022447	0.729925956	-6.222900009	0.041218141	0.853052089	0.405022447	0.729925956	-6.222900009	4.996982713	5.151719904	5.082511135	5.124880781	5.124145347	4.988782864	5.169942823	5.057924487	5.103751325	5.163068794	5.096666392	5.120158452
ENSMUSG00000001632	ENSMUSG00000001632	Brpf1	78783	bromodomain and PHD finger containing, 1 [Source:MGI Symbol;Acc:MGI:1926033]	-0.020030564	5.517215646	-0.397198818	0.695967867	0.890328038	-6.568577911	-0.020030564	-0.397198818	0.695967867	0.890328038	-6.568577911	5.46827744	5.529456141	5.51891033	5.567625789	5.514615393	5.579568874	5.382998507	5.445135436	5.489014974	5.632558722	5.501941758	5.592722757
ENSMUSG00000001642	ENSMUSG00000001642	Akr1b3	11677	aldo-keto reductase family 1, member B3 (aldose reductase) [Source:MGI Symbol;Acc:MGI:1353494]	-0.045384418	4.855244196	-0.722862073	0.479204752	0.776880567	-6.288595642	-0.045384418	-0.722862073	0.479204752	0.776880567	-6.288595642	4.807131001	5.07343361	4.795972102	4.922019889	4.826738343	4.852318576	4.680896294	4.817642995	4.845855978	4.981956382	4.908705096	4.776025038
ENSMUSG00000001661	ENSMUSG00000001661	Hoxc6	15425	homeobox C6 [Source:MGI Symbol;Acc:MGI:96197]	0.175195998	-2.594584614	0.237733285	0.814817077	0.940231423	-4.900257527	0.175195998	0.237733285	0.814817077	0.940231423	-4.900257527	-1.481061676	-2.922950665	-1.453603152	-2.465132538	-3.409354174	-1.927287918	-2.370735803	-4.102196028	-1.037047957	-1.61264737	-0.308083374	-2.624320773
ENSMUSG00000001663	ENSMUSG00000001663	Gstt1	14871	glutathione S-transferase, theta 1 [Source:MGI Symbol;Acc:MGI:107379]	0.16580398	3.041591251	1.391755246	0.181234032	0.542070223	-5.231394312	0.16580398	1.391755246	0.181234032	0.542070223	-5.231394312	2.987903963	3.02815955	2.647101051	3.208384911	3.030390938	2.96395487	3.144225699	3.111693994	3.12365031	3.008644845	2.808468512	3.527067027
ENSMUSG00000001665	ENSMUSG00000001665	Gstt3	103140	glutathione S-transferase, theta 3 [Source:MGI Symbol;Acc:MGI:2143526]	0.44116346	0.6920354	2.279817641	0.03524459	0.307613909	-3.542755436	0.44116346	2.279817641	0.03524459	0.307613909	-3.542755436	0.674209274	0.897004922	0.200835569	0.879640864	0.679582003	-0.189327764	0.859810939	0.924501342	1.123317614	0.608103663	0.906346891	1.208263307
ENSMUSG00000001666	ENSMUSG00000001666	Ddt	13202	D-dopachrome tautomerase [Source:MGI Symbol;Acc:MGI:1298381]	-0.054661624	-1.179733645	-0.159676892	0.874942936	0.961703681	-5.13443882	-0.054661624	-0.159676892	0.874942936	0.961703681	-5.13443882	-0.687975175	-1.360055448	-1.927884673	-0.171963308	-1.142220077	-0.811045594	-0.446479296	-0.728927094	-1.469456183	-1.154676818	-1.79166939	-0.748241276
ENSMUSG00000001672	ENSMUSG00000001672	Marveld3	73608	MARVEL (membrane-associating) domain containing 3 [Source:MGI Symbol;Acc:MGI:1920858]	0.483726304	-0.335207113	2.321833087	0.032381855	0.299456625	-3.48049073	0.483726304	2.321833087	0.032381855	0.299456625	-3.48049073	-0.375713697	-0.400254725	-1.097262317	-0.507744774	-0.065550864	-0.43333184	0.287197474	-0.307974744	-0.125916998	-0.055476202	-0.071199234	0.064610187
ENSMUSG00000001674	ENSMUSG00000001674	Ddx18	66942	DEAD (Asp-Glu-Ala-Asp) box polypeptide 18 [Source:MGI Symbol;Acc:MGI:1914192]	0.026160634	4.294411783	0.374740053	0.712304276	0.897924804	-6.377530513	0.026160634	0.374740053	0.712304276	0.897924804	-6.377530513	4.409097051	4.27148886	4.058661277	4.3413601	4.35122027	4.290769631	4.1036306	4.271127453	4.404969851	4.339176684	4.345058134	4.384323472
ENSMUSG00000001687	ENSMUSG00000001687	Ubl3	24109	ubiquitin-like 3 [Source:MGI Symbol;Acc:MGI:1344373]	-0.053417607	7.587226658	-1.330853097	0.200121795	0.562644819	-5.919438576	-0.053417607	-1.330853097	0.200121795	0.562644819	-5.919438576	7.655228097	7.636966591	7.499706725	7.68841567	7.582685875	7.622881344	7.567067468	7.519047897	7.600553231	7.559852933	7.56060131	7.557584627
ENSMUSG00000001700	ENSMUSG00000001700	Gramd3	107022	GRAM domain containing 3 [Source:MGI Symbol;Acc:MGI:1914815]	-0.112493794	3.968585447	-1.359011209	0.191202835	0.552242655	-5.481522264	-0.112493794	-1.359011209	0.191202835	0.552242655	-5.481522264	4.052736151	4.04247236	4.13903784	3.994566513	4.129513634	3.776598782	3.745042901	4.118193163	3.902116226	4.033864303	4.007710713	3.729070216
ENSMUSG00000001707	ENSMUSG00000001707	Eef1e1	66143	eukaryotic translation elongation factor 1 epsilon 1 [Source:MGI Symbol;Acc:MGI:1913393]	-0.127816978	4.326137241	-2.139492246	0.046587329	0.331020634	-4.365685205	-0.127816978	-2.139492246	0.046587329	0.331020634	-4.365685205	4.396308313	4.457041154	4.290005366	4.480870506	4.320448291	4.42971114	4.183046288	4.187273297	4.305349064	4.375293971	4.187364133	4.338108942
ENSMUSG00000001729	ENSMUSG00000001729	Akt1	11651	thymoma viral proto-oncogene 1 [Source:MGI Symbol;Acc:MGI:87986]	-0.065126905	7.342422592	-1.451570803	0.164108922	0.521583273	-5.750360987	-0.065126905	-1.451570803	0.164108922	0.521583273	-5.750360987	7.372715363	7.340271887	7.235568757	7.4491993	7.419250532	7.434571203	7.220367195	7.30261491	7.306005619	7.345545272	7.374143211	7.313409457
ENSMUSG00000001739	ENSMUSG00000001739	Cldn15	60363	claudin 15 [Source:MGI Symbol;Acc:MGI:1913103]	1.254186665	-2.987178847	2.281240994	0.035143887	0.307140247	-3.949922345	1.254186665	2.281240994	0.035143887	0.307140247	-3.949922345	-2.908055973	-2.045107198	-2.639174583	-3.062944954	-2.943258606	-4.102196028	-1.865544239	-1.454586805	-2.438846254	-1.411712095	-2.30501666	-2.624320773
ENSMUSG00000001741	ENSMUSG00000001741	Il16	16170	interleukin 16 [Source:MGI Symbol;Acc:MGI:1270855]	-0.403650262	4.935399566	-2.230083344	0.038935578	0.314482297	-4.306193098	-0.403650262	-2.230083344	0.038935578	0.314482297	-4.306193098	4.964428493	4.946551457	4.919774285	5.329400593	5.284200124	5.469460018	4.021989241	4.321164463	5.14344263	5.227524919	4.453431352	5.168915664
ENSMUSG00000001750	ENSMUSG00000001750	Tcirg1	27060	T cell, immune regulator 1, ATPase, H+ transporting, lysosomal V0 protein A3 [Source:MGI Symbol;Acc:MGI:1350931]	0.258024043	3.900359674	3.030096017	0.007297392	0.199798164	-2.593846674	0.258024043	3.030096017	0.007297392	0.199798164	-2.593846674	3.77696629	3.910945851	3.951452563	3.749709085	3.824221911	3.460679783	3.785187689	4.103971148	4.016786283	4.101136665	4.018015356	4.155204907
ENSMUSG00000001751	ENSMUSG00000001751	Naglu	27419	alpha-N-acetylglucosaminidase (Sanfilippo disease IIIB) [Source:MGI Symbol;Acc:MGI:1351641]	0.003486496	3.425304602	0.039564603	0.96888293	0.99107892	-6.254263122	0.003486496	0.039564603	0.96888293	0.99107892	-6.254263122	3.435721706	3.482405905	3.201085913	3.625942869	3.407504349	3.438151766	3.20890149	3.467666686	3.464417353	3.297448099	3.520234678	3.623511656
ENSMUSG00000001755	ENSMUSG00000001755	Coasy	71743	Coenzyme A synthase [Source:MGI Symbol;Acc:MGI:1918993]	0.084411125	4.573630698	1.254268277	0.226050131	0.587588195	-5.725162173	0.084411125	1.254268277	0.226050131	0.587588195	-5.725162173	4.466507673	4.586479993	4.51106525	4.741622167	4.393720093	4.501002105	4.48763323	4.66519614	4.486829618	4.662364086	4.689313925	4.723062878
ENSMUSG00000001761	ENSMUSG00000001761	Smo	319757	smoothened, frizzled class receptor [Source:MGI Symbol;Acc:MGI:108075]	-0.111766624	4.394382462	-1.829641937	0.084193238	0.399055037	-4.893353067	-0.111766624	-1.829641937	0.084193238	0.399055037	-4.893353067	4.488365168	4.330758555	4.312461863	4.514222504	4.563201002	4.513985669	4.256278844	4.36237265	4.423755057	4.269604187	4.320290933	4.412766813
ENSMUSG00000001763	ENSMUSG00000001763	Tspan33	232670	tetraspanin 33 [Source:MGI Symbol;Acc:MGI:1919012]	-0.058116446	4.589432629	-0.799074798	0.43483546	0.747550298	-6.184333811	-0.058116446	-0.799074798	0.43483546	0.747550298	-6.184333811	4.643605838	4.612768035	4.502409585	4.82372578	4.616949112	4.53960743	4.351025224	4.404758806	4.699372742	4.6651455	4.626722868	4.618065506
ENSMUSG00000001767	ENSMUSG00000001767	Crnkl1	66877	crooked neck pre-mRNA splicing factor 1 [Source:MGI Symbol;Acc:MGI:1914127]	-0.148830812	4.362330511	-2.64701109	0.016547208	0.249862418	-3.434633424	-0.148830812	-2.64701109	0.016547208	0.249862418	-3.434633424	4.286931117	4.457041154	4.377807265	4.498623445	4.439783803	4.562700896	4.294529924	4.321164463	4.323650497	4.285959739	4.295091108	4.240986529
ENSMUSG00000001768	ENSMUSG00000001768	Rin2	74030	Ras and Rab interactor 2 [Source:MGI Symbol;Acc:MGI:1921280]	-0.12249156	5.169288998	-2.147124109	0.045893169	0.328818513	-4.484579064	-0.12249156	-2.147124109	0.045893169	0.328818513	-4.484579064	5.258165677	5.217435635	5.184782597	5.133744163	5.168016434	5.43801544	5.015790774	5.117189446	5.10586779	5.209536949	5.052235046	5.151439767
ENSMUSG00000001773	ENSMUSG00000001773	Folh1	53320	folate hydrolase 1 [Source:MGI Symbol;Acc:MGI:1858193]	-0.048649328	3.32601992	-0.428557276	0.673413475	0.880575639	-6.139121925	-0.048649328	-0.428557276	0.673413475	0.880575639	-6.139121925	3.724725811	3.27857118	3.362840775	3.454624132	3.269328252	3.067393441	3.010313729	3.394766853	3.4478271	3.585726688	3.063545976	3.327392173
ENSMUSG00000001774	ENSMUSG00000001774	Chordc1	66917	cysteine and histidine-rich domain (CHORD)-containing, zinc-binding protein 1 [Source:MGI Symbol;Acc:MGI:1914167]	0.127593037	6.26404239	2.678667437	0.015480032	0.245829047	-3.593213229	0.127593037	2.678667437	0.015480032	0.245829047	-3.593213229	6.2499768	6.266844139	6.304938731	6.086333926	6.170447041	6.13061453	6.348891694	6.371230997	6.327319195	6.2404586	6.301928211	6.379203076
ENSMUSG00000001783	ENSMUSG00000001783	Rtcb	28088	RNA 2',3'-cyclic phosphate and 5'-OH ligase [Source:MGI Symbol;Acc:MGI:106379]	-0.105213843	6.978726957	-1.647304576	0.117126361	0.456581635	-5.453953738	-0.105213843	-1.647304576	0.117126361	0.456581635	-5.453953738	6.91163668	7.062847867	6.842527676	7.092226168	7.036584104	7.247390927	6.755876371	6.883597986	6.921727647	7.049467757	6.952322968	6.994439061
ENSMUSG00000001785	ENSMUSG00000001785	Pwp1	103136	PWP1 homolog, endonuclein [Source:MGI Symbol;Acc:MGI:1914735]	0.016811504	4.079186366	0.22096937	0.827644294	0.94606878	-6.379390156	0.016811504	0.22096937	0.827644294	0.94606878	-6.379390156	4.192445058	3.956133523	3.916043877	4.271942827	4.204457392	3.897120925	4.048149235	4.027668262	4.050141959	4.221285797	4.182791547	4.026144666
ENSMUSG00000001786	ENSMUSG00000001786	Fbxo7	69754	F-box protein 7 [Source:MGI Symbol;Acc:MGI:1917004]	-0.069740387	4.968839557	-1.102809717	0.284873473	0.642398561	-5.965086054	-0.069740387	-1.102809717	0.284873473	0.642398561	-5.965086054	5.117202036	5.000643125	4.913258827	5.118516288	5.019469603	4.867572657	4.728733679	4.916980071	5.018689561	5.038823763	4.977641935	4.932367797
ENSMUSG00000001794	ENSMUSG00000001794	Capns1	12336	calpain, small subunit 1 [Source:MGI Symbol;Acc:MGI:88266]	-0.016610924	6.771607422	-0.274312012	0.787019493	0.930602442	-6.717671259	-0.016610924	-0.274312012	0.787019493	0.930602442	-6.717671259	6.76862034	6.829661344	6.627027643	6.839412131	6.786556334	6.835988395	6.526018461	6.667070694	6.82322797	6.846651196	6.878252037	6.837622043
ENSMUSG00000001802	ENSMUSG00000001802	Lrp3	435965	low density lipoprotein receptor-related protein 3 [Source:MGI Symbol;Acc:MGI:3584516]	-0.055479425	6.442921414	-1.203102765	0.244776728	0.6067841	-6.011238657	-0.055479425	-1.203102765	0.244776728	0.6067841	-6.011238657	6.502362338	6.465032734	6.408173495	6.483009289	6.478123763	6.488383085	6.423008154	6.368853949	6.351156222	6.448501056	6.570484884	6.336537964
ENSMUSG00000001815	ENSMUSG00000001815	Evx2	14029	even-skipped homeobox 2 [Source:MGI Symbol;Acc:MGI:95462]	-0.388120284	-0.757179739	-1.024235913	0.319514043	0.67049268	-4.850685785	-0.388120284	-1.024235913	0.319514043	0.67049268	-4.850685785	-0.447673812	-1.229778062	-0.995676473	-0.784766868	0.61342535	0.067081352	-2.181992317	-0.083054791	-0.646631806	-0.807589075	-0.793100929	-0.412612004
ENSMUSG00000001827	ENSMUSG00000001827	Folr1	14275	folate receptor 1 (adult) [Source:MGI Symbol;Acc:MGI:95568]	0.14635367	2.272198762	0.612979445	0.547683172	0.818319475	-5.779730561	0.14635367	0.612979445	0.547683172	0.818319475	-5.779730561	2.152415351	2.48990231	1.903353213	2.551905326	2.161310513	2.242493689	2.491908534	1.40467272	2.931784991	2.091138167	1.906126377	3.098494375
ENSMUSG00000001829	ENSMUSG00000001829	Clpb	20480	ClpB caseinolytic peptidase B [Source:MGI Symbol;Acc:MGI:1100517]	0.055457211	5.815281012	1.114643071	0.279904463	0.63928919	-6.057991595	0.055457211	1.114643071	0.279904463	0.63928919	-6.057991595	5.902871257	5.743845559	5.737510913	5.669533301	5.792932026	5.883745625	5.923638541	5.855735227	5.857643222	5.827033823	5.841379993	5.760726553
ENSMUSG00000001833	ENSMUSG00000001833	Septin7	235072	septin 7 [Source:MGI Symbol;Acc:MGI:1335094]	0.066494335	8.600633066	1.180757522	0.253317428	0.614909119	-6.140167409	0.066494335	1.180757522	0.253317428	0.614909119	-6.140167409	8.524766121	8.532748279	8.528540216	8.563266052	8.502193137	8.750448062	8.837278429	8.699104036	8.581733691	8.499538678	8.610609688	8.579289082
ENSMUSG00000001844	ENSMUSG00000001844	Zdhhc4	72881	zinc finger, DHHC domain containing 4 [Source:MGI Symbol;Acc:MGI:1920131]	0.048118313	3.935053137	0.539649772	0.596160487	0.8433162	-6.224299053	0.048118313	0.539649772	0.596160487	0.8433162	-6.224299053	3.91606455	3.878811763	4.06749039	4.03837956	4.037906857	3.56417197	3.682650166	3.99104262	3.998676148	4.057344692	3.968399208	4.068474953
ENSMUSG00000001847	ENSMUSG00000001847	Rac1	19353	Rac family small GTPase 1 [Source:MGI Symbol;Acc:MGI:97845]	-0.005368338	8.114906622	-0.115472978	0.909369691	0.972557101	-6.8153879	-0.005368338	-0.115472978	0.909369691	0.972557101	-6.8153879	8.169085641	8.208652328	8.014140648	8.202866666	8.104457303	8.008422737	8.10273471	8.061063535	8.202346645	8.045953062	8.144607437	8.11723357
ENSMUSG00000001855	ENSMUSG00000001855	Nup214	227720	nucleoporin 214 [Source:MGI Symbol;Acc:MGI:1095411]	-0.013429729	5.356095578	-0.280026178	0.782702534	0.929384683	-6.58924676	-0.013429729	-0.280026178	0.782702534	0.929384683	-6.58924676	5.368353512	5.345749824	5.436114129	5.231351796	5.419815098	5.381282342	5.359450002	5.363914406	5.347720502	5.329230271	5.420775712	5.287576948
ENSMUSG00000001864	ENSMUSG00000001864	Aif1l	108897	allograft inflammatory factor 1-like [Source:MGI Symbol;Acc:MGI:1919598]	-0.050879172	3.364641864	-0.554886007	0.585914543	0.837916451	-6.085987155	-0.050879172	-0.554886007	0.585914543	0.837916451	-6.085987155	3.321307669	3.348026712	3.386553653	3.650854634	3.316872658	3.334623181	3.15739489	3.172926546	3.471000402	3.547044864	3.509319448	3.232182979
ENSMUSG00000001870	ENSMUSG00000001870	Ltbp1	268977	latent transforming growth factor beta binding protein 1 [Source:MGI Symbol;Acc:MGI:109151]	-0.111960256	2.413863217	-0.928455795	0.365655772	0.702740813	-5.585164479	-0.111960256	-0.928455795	0.365655772	0.702740813	-5.585164479	2.562721328	2.840696711	2.017102044	2.366685739	2.46313624	2.655692429	2.166779294	2.350680196	2.301513723	2.536095376	2.476143613	2.369987689
ENSMUSG00000001891	ENSMUSG00000001891	Ugp2	216558	UDP-glucose pyrophosphorylase 2 [Source:MGI Symbol;Acc:MGI:2183447]	-0.006786325	6.246557022	-0.151634385	0.881189587	0.963252906	-6.709012644	-0.006786325	-0.151634385	0.881189587	0.963252906	-6.709012644	6.205217276	6.277153656	6.181595625	6.309481313	6.284451164	6.246647861	6.276304105	6.266584458	6.213666383	6.126510701	6.262385496	6.318485992
ENSMUSG00000001901	ENSMUSG00000001901	Kcnh6	192775	potassium voltage-gated channel, subfamily H (eag-related), member 6 [Source:MGI Symbol;Acc:MGI:2684139]	0.17229154	1.795179973	1.353953409	0.192781067	0.553616395	-4.998690592	0.17229154	1.353953409	0.192781067	0.553616395	-4.998690592	1.576869594	1.705399928	1.822211364	1.951348738	1.763999861	1.581215133	1.814479313	2.015948525	1.803643611	1.682657388	1.778596712	2.259482615
ENSMUSG00000001909	ENSMUSG00000001909	Trmt1	212528	tRNA methyltransferase 1 [Source:MGI Symbol;Acc:MGI:1289155]	0.116898273	5.67033868	1.981468056	0.063284003	0.364471966	-4.82588105	0.116898273	1.981468056	0.063284003	0.364471966	-4.82588105	5.55713758	5.607786557	5.798884274	5.545971712	5.666094817	5.501320849	5.545413594	5.795946813	5.719342353	5.812053618	5.78441982	5.724311324
ENSMUSG00000001910	ENSMUSG00000001910	Nacc1	66830	nucleus accumbens associated 1, BEN and BTB (POZ) domain containing [Source:MGI Symbol;Acc:MGI:1914080]	-0.032031576	7.068629142	-0.843311279	0.410302399	0.73289497	-6.410369541	-0.032031576	-0.843311279	0.410302399	0.73289497	-6.410369541	7.082632125	7.097002301	7.049423842	7.070958655	7.102880114	7.105563141	7.054884966	7.088898982	6.987772365	7.055045313	7.11356442	7.020471514
ENSMUSG00000001911	ENSMUSG00000001911	Nfix	18032	nuclear factor I/X [Source:MGI Symbol;Acc:MGI:97311]	0.048690919	7.769877929	0.711165219	0.486245476	0.781318805	-6.547569982	0.048690919	0.711165219	0.486245476	0.781318805	-6.547569982	7.683136393	7.654207791	7.722421106	7.686265569	7.713528152	8.010523785	8.028675564	7.917800893	7.721255574	7.696296578	7.688278075	7.719565812
ENSMUSG00000001918	ENSMUSG00000001918	Slc1a5	20514	solute carrier family 1 (neutral amino acid transporter), member 5 [Source:MGI Symbol;Acc:MGI:105305]	-0.030546391	1.778649589	-0.208032703	0.837577496	0.94927422	-5.819175603	-0.030546391	-0.208032703	0.837577496	0.94927422	-5.819175603	1.521411956	2.150330964	1.580463507	1.794109933	2.065591829	1.850523013	1.72296119	1.40467272	1.864910808	1.544476192	1.928149342	2.134122867
ENSMUSG00000001924	ENSMUSG00000001924	Uba1	22201	ubiquitin-like modifier activating enzyme 1 [Source:MGI Symbol;Acc:MGI:98890]	-0.005667478	8.562587547	-0.144125962	0.887028681	0.965388107	-6.828682689	-0.005667478	-0.144125962	0.887028681	0.965388107	-6.828682689	8.550822832	8.569142991	8.515694418	8.541189088	8.577730893	8.638810518	8.547282161	8.584697805	8.549440315	8.455833433	8.621421192	8.600952589
ENSMUSG00000001930	ENSMUSG00000001930	Vwf	22371	Von Willebrand factor [Source:MGI Symbol;Acc:MGI:98941]	0.743839222	5.616486225	4.03899065	0.000792576	0.119097935	-0.68093269	0.743839222	4.03899065	0.000792576	0.119097935	-0.68093269	5.27503041	5.241502781	5.323919526	5.162489151	5.355499016	5.12900262	5.777060097	6.679112453	5.475983196	6.086090456	5.372402316	6.53557294
ENSMUSG00000001942	ENSMUSG00000001942	Siae	22619	sialic acid acetylesterase [Source:MGI Symbol;Acc:MGI:104803]	0.272693896	4.509714095	3.341857426	0.003694978	0.169500853	-2.045959142	0.272693896	3.341857426	0.003694978	0.169500853	-2.045959142	4.466507673	4.309486602	4.295025994	4.328182615	4.451665293	4.3880056	4.965515626	4.79657392	4.496541428	4.45460259	4.613192532	4.584078443
ENSMUSG00000001943	ENSMUSG00000001943	Vsig2	57276	V-set and immunoglobulin domain containing 2 [Source:MGI Symbol;Acc:MGI:1928009]	0.169482866	0.772631242	1.054800733	0.305697296	0.660125254	-5.095937706	0.169482866	1.054800733	0.305697296	0.660125254	-5.095937706	0.568734764	0.506304772	0.95130375	0.90352889	0.579173473	0.790704385	0.495119095	1.072071873	0.698814643	1.158876505	1.112738968	0.868266345
ENSMUSG00000001946	ENSMUSG00000001946	Esam	69524	endothelial cell-specific adhesion molecule [Source:MGI Symbol;Acc:MGI:1916774]	0.230382976	3.918255376	2.169812907	0.043884993	0.324582261	-4.231106311	0.230382976	2.169812907	0.043884993	0.324582261	-4.231106311	3.708263685	3.730647371	3.835632841	4.075654009	3.989825623	3.482861422	3.694744389	4.328522553	3.987240772	4.161477042	3.981622422	4.092117485
ENSMUSG00000001948	ENSMUSG00000001948	Spa17	20686	sperm autoantigenic protein 17 [Source:MGI Symbol;Acc:MGI:1333778]	0.147958655	1.052195809	0.899357989	0.380530288	0.713582576	-5.28846652	0.147958655	0.899357989	0.380530288	0.713582576	-5.28846652	1.362172169	1.108840044	1.00130893	0.398019043	1.19135107	1.073955175	0.922862435	1.205938598	1.235825617	1.364520941	0.861273002	1.261363972
ENSMUSG00000001962	ENSMUSG00000001962	Fam50a	108160	family with sequence similarity 50, member A [Source:MGI Symbol;Acc:MGI:1351626]	-0.049602375	4.469967995	-0.74644015	0.465197606	0.768070045	-6.202391412	-0.049602375	-0.74644015	0.465197606	0.768070045	-6.202391412	4.388580298	4.54612737	4.478335206	4.498623445	4.435003672	4.623866538	4.23573181	4.641759684	4.401527923	4.497369464	4.468537851	4.457823626
ENSMUSG00000001964	ENSMUSG00000001964	Emd	13726	emerin [Source:MGI Symbol;Acc:MGI:108117]	-0.018147407	4.473210356	-0.276050355	0.785705443	0.930300211	-6.446446605	-0.018147407	-0.276050355	0.785705443	0.930300211	-6.446446605	4.595185215	4.511615977	4.274837791	4.620736555	4.482106873	4.425136284	4.312300865	4.454927983	4.486829618	4.553990029	4.53999841	4.454407238
ENSMUSG00000001983	ENSMUSG00000001983	Taco1	70207	translational activator of mitochondrially encoded cytochrome c oxidase I [Source:MGI Symbol;Acc:MGI:1917457]	-0.144716888	3.694990047	-1.843010936	0.082133594	0.396637189	-4.736134092	-0.144716888	-1.843010936	0.082133594	0.396637189	-4.736134092	3.808198673	3.842247147	3.739466857	4.03837956	3.506512164	3.672362685	3.630087672	3.639215451	3.667209663	3.570971547	3.700585215	3.582368975
ENSMUSG00000001985	ENSMUSG00000001985	Grik3	14807	glutamate receptor, ionotropic, kainate 3 [Source:MGI Symbol;Acc:MGI:95816]	0.019606476	6.961850895	0.222532655	0.826445942	0.945618215	-6.742038478	0.019606476	0.222532655	0.826445942	0.945618215	-6.742038478	7.071010522	6.925844076	6.951471163	6.74588717	6.848081526	7.17089403	7.356011964	7.027305477	6.891068357	6.715607422	6.907992023	6.93705047
ENSMUSG00000001986	ENSMUSG00000001986	Gria3	53623	glutamate receptor, ionotropic, AMPA3 (alpha 3) [Source:MGI Symbol;Acc:MGI:95810]	0.23774922	7.790993621	3.253684459	0.0044833	0.177976751	-2.491234577	0.23774922	3.253684459	0.0044833	0.177976751	-2.491234577	7.641204358	7.741925261	7.748733614	7.540105543	7.638327546	7.720856267	8.193030037	7.956506585	7.766275461	7.6503634	8.030109854	7.867859844
ENSMUSG00000001988	ENSMUSG00000001988	Npas1	18142	neuronal PAS domain protein 1 [Source:MGI Symbol;Acc:MGI:109205]	0.086853896	3.132621973	0.752823343	0.46144843	0.765888615	-5.899166494	0.086853896	0.752823343	0.46144843	0.765888615	-5.899166494	3.369215138	2.877300148	3.258757862	3.046167961	3.332378868	2.655692429	3.21730994	3.247278893	3.072622315	3.272129586	3.367433884	2.96080425
ENSMUSG00000001995	ENSMUSG00000001995	Sipa1l2	244668	signal-induced proliferation-associated 1 like 2 [Source:MGI Symbol;Acc:MGI:2676970]	-0.072664929	6.374771217	-1.511412854	0.148324561	0.499307776	-5.612727102	-0.072664929	-1.511412854	0.148324561	0.499307776	-5.612727102	6.382978662	6.333563813	6.411066746	6.306684736	6.555036794	6.482340274	6.328175798	6.401199971	6.358275588	6.313634115	6.268871911	6.364413382
ENSMUSG00000001998	ENSMUSG00000001998	Ap4e1	108011	adaptor-related protein complex AP-4, epsilon 1 [Source:MGI Symbol;Acc:MGI:1336993]	0.066053971	3.848021569	0.903524958	0.378375699	0.712642817	-5.943766139	0.066053971	0.903524958	0.378375699	0.712642817	-5.943766139	3.819738673	3.685950837	4.052745039	3.733141263	3.905948206	3.710460213	3.826995375	3.895191592	3.947668193	4.016544385	3.843597524	3.789971104
ENSMUSG00000001999	ENSMUSG00000001999	Blvra	109778	biliverdin reductase A [Source:MGI Symbol;Acc:MGI:88170]	-0.075232828	3.893940666	-0.789293636	0.440382012	0.752236292	-6.051621713	-0.075232828	-0.789293636	0.440382012	0.752236292	-6.051621713	3.940935991	4.093144942	3.849349788	4.124747982	3.963511675	3.67621803	3.532384989	3.752959202	3.844977908	4.044584604	3.922511516	4.032268425
ENSMUSG00000002006	ENSMUSG00000002006	Pdzd4	245469	PDZ domain containing 4 [Source:MGI Symbol;Acc:MGI:2443483]	-0.117154421	7.060641145	-2.468316083	0.024008534	0.271649839	-4.048888194	-0.117154421	-2.468316083	0.024008534	0.271649839	-4.048888194	7.082232935	7.128849629	7.028852076	7.206456256	7.072807987	7.197293536	6.864924746	6.992601716	7.024876926	7.056899717	7.089337335	6.988152251
ENSMUSG00000002007	ENSMUSG00000002007	Srpk3	56504	serine/arginine-rich protein specific kinase 3 [Source:MGI Symbol;Acc:MGI:1891338]	0.160699117	2.206911135	1.081719169	0.293889839	0.649909119	-5.387852743	0.160699117	1.081719169	0.293889839	0.649909119	-5.387852743	1.795233792	2.012326699	2.607290728	1.996473493	2.536374923	1.917198732	1.921272123	2.540058379	2.256497775	2.2698765	2.258750169	2.534335498
ENSMUSG00000002010	ENSMUSG00000002010	Idh3g	15929	isocitrate dehydrogenase 3 (NAD+), gamma [Source:MGI Symbol;Acc:MGI:1099463]	0.004457882	6.557331001	0.084890541	0.933300875	0.980895498	-6.739411032	0.004457882	0.084890541	0.933300875	0.980895498	-6.739411032	6.571684133	6.622641499	6.634968991	6.49288439	6.587707642	6.427356855	6.37449262	6.564862218	6.602298348	6.565890075	6.64634353	6.604751054
ENSMUSG00000002012	ENSMUSG00000002012	Pnck	93843	pregnancy upregulated non-ubiquitously expressed CaM kinase [Source:MGI Symbol;Acc:MGI:1347357]	0.072975579	5.959784638	1.251492285	0.227036862	0.588539342	-5.915581749	0.072975579	1.251492285	0.227036862	0.588539342	-5.915581749	5.907385177	6.032165637	5.777519955	6.012741641	6.038799977	5.773794684	5.941511645	6.136385922	5.911269571	5.968292959	6.003788774	6.025729655
ENSMUSG00000002014	ENSMUSG00000002014	Ssr4	20832	signal sequence receptor, delta [Source:MGI Symbol;Acc:MGI:1099464]	-0.023094114	4.661748864	-0.323119506	0.750389376	0.916155626	-6.467168538	-0.023094114	-0.323119506	0.750389376	0.916155626	-6.467168538	4.51936372	4.666042969	4.572312285	4.850087149	4.740258501	4.690190488	4.418212833	4.705315563	4.629004914	4.769638891	4.791960473	4.618065506
ENSMUSG00000002015	ENSMUSG00000002015	Bcap31	27061	B cell receptor associated protein 31 [Source:MGI Symbol;Acc:MGI:1350933]	-0.139365541	5.808977653	-2.152292152	0.045428491	0.32770205	-4.546939071	-0.139365541	-2.152292152	0.045428491	0.32770205	-4.546939071	5.835307161	5.95464016	5.68970438	5.914768859	5.81885014	6.072560845	5.550413828	5.702761262	5.762242198	5.75966481	5.782154423	5.877998478
ENSMUSG00000002017	ENSMUSG00000002017	Fam98a	72722	family with sequence similarity 98, member A [Source:MGI Symbol;Acc:MGI:1919972]	0.078716242	5.256690232	1.533971847	0.142710349	0.493651052	-5.470020193	0.078716242	1.533971847	0.142710349	0.493651052	-5.470020193	5.201952627	5.144229893	5.388759464	5.146312417	5.277540221	5.149947902	5.335510736	5.333761908	5.296752875	5.270167895	5.303519123	5.251286699
ENSMUSG00000002020	ENSMUSG00000002020	Ltbp2	16997	latent transforming growth factor beta binding protein 2 [Source:MGI Symbol;Acc:MGI:99502]	-0.190431833	3.736399792	-0.919206342	0.370340734	0.706350135	-5.909340109	-0.190431833	-0.919206342	0.370340734	0.706350135	-5.909340109	3.631767179	3.698278774	4.049777797	3.851462425	3.929929604	4.017492674	3.06724066	3.236888871	3.978026757	4.226944297	2.933494763	4.273661775
ENSMUSG00000002028	ENSMUSG00000002028	Kmt2a	214162	lysine (K)-specific methyltransferase 2A [Source:MGI Symbol;Acc:MGI:96995]	0.125423855	7.836592537	1.596221756	0.128131588	0.474231739	-5.569086392	0.125423855	1.596221756	0.128131588	0.474231739	-5.569086392	7.740422875	7.613291424	8.128245577	7.575852015	7.875767503	7.708202419	8.020740961	8.064005294	7.829275918	7.86651647	7.778548961	7.841511201
ENSMUSG00000002031	ENSMUSG00000002031	Ift46	76568	intraflagellar transport 46 [Source:MGI Symbol;Acc:MGI:1923818]	0.014761503	4.91359879	0.279076716	0.783419337	0.929495668	-6.523738399	0.014761503	0.279076716	0.783419337	0.929495668	-6.523738399	4.90065671	4.95342487	4.811822036	4.96805675	4.913490195	4.90090402	4.793429399	4.953924478	4.860972014	5.021563639	4.972352584	4.937271146
ENSMUSG00000002032	ENSMUSG00000002032	Tmem25	71687	transmembrane protein 25 [Source:MGI Symbol;Acc:MGI:1918937]	0.044686936	5.861580936	0.819122728	0.423604752	0.739493057	-6.34440883	0.044686936	0.819122728	0.423604752	0.739493057	-6.34440883	5.805629949	5.726896896	5.954531445	5.972372131	5.843409224	5.734583811	5.812178347	5.927752141	5.800640304	5.995620894	5.880731525	5.897418428
ENSMUSG00000002043	ENSMUSG00000002043	Trappc6a	67091	trafficking protein particle complex 6A [Source:MGI Symbol;Acc:MGI:1914341]	-0.018459731	2.341850447	-0.149492465	0.8828546	0.963962336	-5.971598624	-0.018459731	-0.149492465	0.8828546	0.963962336	-5.971598624	2.257980274	2.422149316	2.177940734	2.611132884	2.206889111	2.507768312	2.104681907	2.514479368	2.095411453	2.663962681	2.196601296	2.490529233
ENSMUSG00000002052	ENSMUSG00000002052	Supt6	20926	SPT6, histone chaperone and transcription elongation factor [Source:MGI Symbol;Acc:MGI:107726]	0.103569137	7.688996089	2.148607144	0.045759381	0.328757282	-4.666437011	0.103569137	2.148607144	0.045759381	0.328757282	-4.666437011	7.578336741	7.601580027	7.643430994	7.520688398	7.652295172	7.82805963	7.779996358	7.752358699	7.739602851	7.662941492	7.777601629	7.734666082
ENSMUSG00000002055	ENSMUSG00000002055	Spag5	54141	sperm associated antigen 5 [Source:MGI Symbol;Acc:MGI:1927470]	0.181091276	3.623841963	1.681791054	0.110160935	0.444561259	-4.961776209	0.181091276	1.681791054	0.110160935	0.444561259	-4.961776209	3.489696714	3.33755648	3.71719731	3.618745491	3.657775931	3.419872593	3.310640827	3.921380932	3.566302937	3.889108047	3.700585215	3.917855189
ENSMUSG00000002058	ENSMUSG00000002058	Unc119	22248	unc-119 lipid binding chaperone [Source:MGI Symbol;Acc:MGI:1328357]	-0.065083969	4.515163425	-0.857355329	0.402704013	0.728315666	-6.122682242	-0.065083969	-0.857355329	0.402704013	0.728315666	-6.122682242	4.623993418	4.449768043	4.284967205	4.70130651	4.60635849	4.645659728	4.347199229	4.541901761	4.366649319	4.573367699	4.438164997	4.63526642
ENSMUSG00000002059	ENSMUSG00000002059	Rab34	19376	RAB34, member RAS oncogene family [Source:MGI Symbol;Acc:MGI:104606]	0.068892081	3.795264504	0.985240923	0.337777991	0.684047727	-5.856989301	0.068892081	0.985240923	0.337777991	0.684047727	-5.856989301	3.78875781	3.816089093	3.592246955	3.860643888	3.842386525	3.691537202	3.736293162	3.871879322	3.911826366	3.967813749	3.716490909	3.800772996
ENSMUSG00000002064	ENSMUSG00000002064	Sdf2	20316	stromal cell derived factor 2 [Source:MGI Symbol;Acc:MGI:108019]	-0.157236242	5.566834524	-2.554411496	0.020085569	0.258425556	-3.77839543	-0.157236242	-2.554411496	0.020085569	0.258425556	-3.77839543	5.545601059	5.69649298	5.513535988	5.83316617	5.62366327	5.66934827	5.33840451	5.426969652	5.444552613	5.613245085	5.56479389	5.548010717
ENSMUSG00000002068	ENSMUSG00000002068	Ccne1	12447	cyclin E1 [Source:MGI Symbol;Acc:MGI:88316]	-0.091766776	3.79893137	-1.232470874	0.233887979	0.595207487	-5.598555927	-0.091766776	-1.232470874	0.233887979	0.595207487	-5.598555927	3.724725811	3.962961543	3.608470508	3.917474337	3.881561427	4.00528465	3.742132214	3.615349575	3.756137554	3.788107245	3.872279145	3.766285803
ENSMUSG00000002076	ENSMUSG00000002076	Hsf2bp	74377	heat shock transcription factor 2 binding protein [Source:MGI Symbol;Acc:MGI:1921627]	-0.045360035	-1.507566699	-0.134788626	0.894299339	0.967403547	-5.074702299	-0.045360035	-0.134788626	0.894299339	0.967403547	-5.074702299	-0.873754967	-1.360055448	-1.927884673	-1.127934114	-0.930022346	-1.59441999	-2.181992317	-1.454586805	-1.037047957	-1.724688013	-0.944944892	-0.834758082
ENSMUSG00000002083	ENSMUSG00000002083	Bbc3	170770	BCL2 binding component 3 [Source:MGI Symbol;Acc:MGI:2181667]	0.092579306	2.892363756	1.035302423	0.314460965	0.667453888	-5.598254395	0.092579306	1.035302423	0.314460965	0.667453888	-5.598254395	2.751294204	3.015078629	2.723570297	2.674980796	2.869644493	3.119293154	2.883970844	2.870901948	3.010714839	3.060269965	2.855195802	2.973589632
ENSMUSG00000002100	ENSMUSG00000002100	Mybpc3	17868	myosin binding protein C, cardiac [Source:MGI Symbol;Acc:MGI:102844]	-0.243289	2.047985602	-0.840756553	0.411694501	0.733676954	-5.571460054	-0.243289	-0.840756553	0.411694501	0.733676954	-5.571460054	1.795233792	2.138316601	2.111192801	2.544327948	1.949725041	2.746502331	0.771212506	1.888990577	2.103907575	2.658389905	1.276196749	2.78700559
ENSMUSG00000002102	ENSMUSG00000002102	Psmc3	19182	proteasome (prosome, macropain) 26S subunit, ATPase 3 [Source:MGI Symbol;Acc:MGI:1098754]	-0.10885645	7.071802575	-1.676737066	0.111158976	0.44683704	-5.414847671	-0.10885645	-1.676737066	0.111158976	0.44683704	-5.414847671	7.023148804	7.18321896	6.990680361	7.203151728	7.126420371	7.236008547	6.755154691	6.953874142	7.032407239	7.167207546	7.11566506	7.080247792
ENSMUSG00000002103	ENSMUSG00000002103	Acp2	11432	acid phosphatase 2, lysosomal [Source:MGI Symbol;Acc:MGI:87882]	0.029984218	6.295474144	0.561293342	0.581632447	0.835181696	-6.561911373	0.029984218	0.561293342	0.581632447	0.835181696	-6.561911373	6.381681596	6.382131311	6.201117203	6.221351122	6.399334332	6.104385652	6.319414922	6.28938724	6.347136086	6.260368485	6.36332832	6.285540246
ENSMUSG00000002104	ENSMUSG00000002104	Rapsn	19400	receptor-associated protein of the synapse [Source:MGI Symbol;Acc:MGI:99422]	0.06987526	-0.92194233	0.185572723	0.85488905	0.955175467	-5.183308619	0.06987526	0.185572723	0.85488905	0.955175467	-5.183308619	-0.873754967	-0.627544107	-0.502077975	-0.784766868	-1.261300738	-0.900092322	-2.370735803	-0.503151789	-0.166210716	-0.478067462	-0.867026131	-0.225636894
ENSMUSG00000002105	ENSMUSG00000002105	Slc39a13	68427	solute carrier family 39 (metal ion transporter), member 13 [Source:MGI Symbol;Acc:MGI:1915677]	0.042399618	4.556619544	0.512908985	0.6143545	0.853388423	-6.365868043	0.042399618	0.512908985	0.6143545	0.853388423	-6.365868043	4.542763612	4.676465883	4.677940824	4.558152541	4.489041562	4.305779425	4.282559842	4.599806826	4.512583895	4.721013701	4.589204742	4.755813241
ENSMUSG00000002107	ENSMUSG00000002107	Celf2	14007	CUGBP, Elav-like family member 2 [Source:MGI Symbol;Acc:MGI:1338822]	0.203556831	8.494148935	3.034539592	0.007227474	0.19929326	-2.974826391	0.203556831	3.034539592	0.007227474	0.19929326	-2.974826391	8.444113493	8.496000209	8.484307228	8.274030061	8.377254467	8.277252849	8.845862053	8.646105236	8.548954258	8.360060357	8.652964711	8.524952793
ENSMUSG00000002108	ENSMUSG00000002108	Nr1h3	22259	nuclear receptor subfamily 1, group H, member 3 [Source:MGI Symbol;Acc:MGI:1352462]	-0.093189885	2.28986361	-0.6038608	0.553594627	0.820188603	-5.792509725	-0.093189885	-0.6038608	0.553594627	0.820188603	-5.792509725	2.038511865	2.351056984	2.302830433	2.544327948	2.395853061	2.55040256	1.72296119	2.165873155	2.316212221	2.56616727	1.992270236	2.685751391
ENSMUSG00000002109	ENSMUSG00000002109	Ddb2	107986	damage specific DNA binding protein 2 [Source:MGI Symbol;Acc:MGI:1355314]	0.229617072	3.378315349	2.766661047	0.012848225	0.231006763	-3.02799551	0.229617072	2.766661047	0.012848225	0.231006763	-3.02799551	3.149048497	3.234105485	3.464380974	3.269406738	3.362900084	3.130577195	3.31456488	3.693413516	3.389949063	3.485432283	3.531067945	3.586536445
ENSMUSG00000002111	ENSMUSG00000002111	Spi1	20375	spleen focus forming virus (SFFV) proviral integration oncogene [Source:MGI Symbol;Acc:MGI:98282]	0.003481493	1.994618945	0.027130606	0.978659	0.994250332	-5.893585067	0.003481493	0.027130606	0.978659	0.994250332	-5.893585067	1.943252294	2.126201344	1.73623243	2.425615364	1.949725041	1.890897055	1.847355286	1.720241231	2.202139913	1.961376525	2.196601296	2.122689208
ENSMUSG00000002129	ENSMUSG00000002129	Sf3a1	67465	splicing factor 3a, subunit 1 [Source:MGI Symbol;Acc:MGI:1914715]	-0.087534066	6.351252455	-1.860635008	0.07948628	0.392116906	-5.084479451	-0.087534066	-1.860635008	0.07948628	0.392116906	-5.084479451	6.351522633	6.416114458	6.394204541	6.310598428	6.34876571	6.555853398	6.317460815	6.225134325	6.356054558	6.287698395	6.341954819	6.318799154
ENSMUSG00000002147	ENSMUSG00000002147	Stat6	20852	signal transducer and activator of transcription 6 [Source:MGI Symbol;Acc:MGI:103034]	0.209276103	3.972624583	2.963108586	0.008434582	0.207764822	-2.740827191	0.209276103	2.963108586	0.008434582	0.207764822	-2.740827191	3.773014269	3.770112848	3.957798168	3.923328305	3.89206342	3.883845719	4.262386321	4.232426853	4.019034148	3.945107368	4.045979385	4.013818613
ENSMUSG00000002190	ENSMUSG00000002190	Clgn	12745	calmegin [Source:MGI Symbol;Acc:MGI:107472]	-0.117653944	3.991958213	-1.653979187	0.11574964	0.454954429	-5.08383118	-0.117653944	-1.653979187	0.11574964	0.454954429	-5.08383118	3.954958073	3.942379763	4.188439919	4.109424347	4.084437217	4.044588783	3.818730199	3.806635888	4.089176725	4.084610366	3.9630758	3.863939101
ENSMUSG00000002204	ENSMUSG00000002204	Napsa	16541	napsin A aspartic peptidase [Source:MGI Symbol;Acc:MGI:109365]	0.333507574	-2.443222595	0.637572878	0.531910417	0.808478064	-4.827307142	0.333507574	0.637572878	0.531910417	0.808478064	-4.827307142	-1.64059041	-2.567698907	-3.437151606	-2.239089637	-2.07280581	-1.751274993	-2.181992317	-0.901818639	-2.900244313	-1.411712095	-1.413818301	-2.624320773
ENSMUSG00000002205	ENSMUSG00000002205	Vrk3	101568	vaccinia related kinase 3 [Source:MGI Symbol;Acc:MGI:2182465]	-0.157996477	4.152941024	-2.239886009	0.038180987	0.313860923	-4.157784902	-0.157996477	-2.239886009	0.038180987	0.313860923	-4.157784902	4.322517666	4.24931791	4.180322824	4.154915447	4.376371523	4.153695225	3.888836022	3.962949991	4.216078605	4.219394687	4.053512797	4.099427018
ENSMUSG00000002210	ENSMUSG00000002210	Smg9	71997	smg-9 homolog, nonsense mediated mRNA decay factor (C. elegans) [Source:MGI Symbol;Acc:MGI:1919247]	-0.043666418	4.813351678	-0.733010659	0.473145249	0.772712588	-6.274257613	-0.043666418	-0.733010659	0.473145249	0.772712588	-6.274257613	4.909684273	4.809320322	4.829231223	4.871440565	4.857430448	4.762693016	4.746271514	4.609906818	4.716094871	4.863444108	4.941556637	4.869626971
ENSMUSG00000002221	ENSMUSG00000002221	Paxip1	55982	PAX interacting (with transcription-activation domain) protein 1 [Source:MGI Symbol;Acc:MGI:1890430]	-0.086769368	5.414210127	-1.867018789	0.078546115	0.39126611	-4.988191464	-0.086769368	-1.867018789	0.078546115	0.39126611	-4.988191464	5.46827744	5.462373789	5.421266845	5.447851134	5.437847186	5.519675904	5.373625179	5.253571292	5.429422014	5.355297768	5.46004114	5.358747403
ENSMUSG00000002222	ENSMUSG00000002222	Rmnd5a	68477	required for meiotic nuclear division 5 homolog A [Source:MGI Symbol;Acc:MGI:1915727]	-0.028608591	7.604763168	-0.688599871	0.499998624	0.790470133	-6.55639843	-0.028608591	-0.688599871	0.499998624	0.790470133	-6.55639843	7.596340588	7.582586353	7.628344063	7.607783571	7.607061181	7.691394242	7.670201305	7.648888752	7.542748182	7.638913215	7.525142719	7.521580404
ENSMUSG00000002227	ENSMUSG00000002227	Mov10	17454	Mov10 RISC complex RNA helicase [Source:MGI Symbol;Acc:MGI:97054]	0.308430148	2.818745663	2.475757809	0.023642825	0.270265251	-3.47565359	0.308430148	2.475757809	0.023642825	0.270265251	-3.47565359	2.607794371	2.432025312	3.253609191	2.639859124	2.728325639	2.362199775	2.835635655	2.980833371	2.827915985	3.118253417	3.210056826	2.934888464
ENSMUSG00000002228	ENSMUSG00000002228	Ppm1j	71887	protein phosphatase 1J [Source:MGI Symbol;Acc:MGI:1919137]	-0.325876004	1.278480859	-1.792669534	0.090127203	0.410939293	-4.335411854	-0.325876004	-1.792669534	0.090127203	0.410939293	-4.335411854	1.502442006	1.514107284	1.249077606	1.558656851	1.55078264	1.478982455	0.859810939	1.611843788	1.156367921	0.761532942	0.691404873	1.721665632
ENSMUSG00000002233	ENSMUSG00000002233	Rhoc	11853	ras homolog family member C [Source:MGI Symbol;Acc:MGI:106028]	0.135142272	3.693091648	1.127226001	0.274691206	0.634559723	-5.688710844	0.135142272	1.127226001	0.274691206	0.634559723	-5.688710844	3.582940756	3.823611344	3.45094828	3.779059982	3.686214574	3.43360364	3.330155221	4.260908377	3.720669061	3.665677535	3.772341756	3.869080201
ENSMUSG00000002249	ENSMUSG00000002249	Tead3	21678	TEA domain family member 3 [Source:MGI Symbol;Acc:MGI:109241]	0.025878707	1.535463213	0.17441345	0.863519226	0.958597049	-5.762956988	0.025878707	0.17441345	0.863519226	0.958597049	-5.762956988	1.576869594	1.830141304	1.442478937	1.660301773	1.685677258	1.097147633	1.115110099	1.579315941	1.864910808	1.682657388	1.513184238	1.635793746
ENSMUSG00000002250	ENSMUSG00000002250	Ppard	19015	peroxisome proliferator activator receptor delta [Source:MGI Symbol;Acc:MGI:101884]	-0.026517439	4.760579061	-0.391024063	0.700444517	0.892264874	-6.459809809	-0.026517439	-0.391024063	0.700444517	0.892264874	-6.459809809	4.729724501	4.621425337	4.827499727	4.885002726	4.763322981	4.802039731	4.790614808	4.95867431	4.629004914	4.869486145	4.628405272	4.649279491
ENSMUSG00000002257	ENSMUSG00000002257	Def6	23853	differentially expressed in FDCP 6 [Source:MGI Symbol;Acc:MGI:1346328]	-0.159843188	1.492653735	-1.186993449	0.250911564	0.613055066	-5.123907807	-0.159843188	-1.186993449	0.250911564	0.613055066	-5.123907807	1.647645153	1.293516138	1.691241849	1.794109933	1.257823853	1.864106956	1.284725925	1.529106303	1.340190906	1.671634551	1.293266247	1.509795258
ENSMUSG00000002265	ENSMUSG00000002265	Peg3	18616	paternally expressed 3 [Source:MGI Symbol;Acc:MGI:104748]	-0.012643557	9.186234214	-0.192861147	0.849262543	0.953498231	-6.84156342	-0.012643557	-0.192861147	0.849262543	0.953498231	-6.84156342	9.139408826	9.089539392	9.389448088	9.0400846	9.344681221	9.149289241	9.173571737	9.348567524	9.139922418	9.299568118	9.09032498	9.031686858
ENSMUSG00000002266	ENSMUSG00000002266	Zim1	22776	zinc finger, imprinted 1 [Source:MGI Symbol;Acc:MGI:1341879]	0.06804665	3.582407012	0.583945867	0.566622196	0.826266117	-6.118719097	0.06804665	0.583945867	0.566622196	0.826266117	-6.118719097	3.6448016	3.414291478	3.992208697	3.15962335	3.611922231	3.482861422	3.700753692	3.854994009	3.678630073	3.709450071	3.33483105	3.467302202
ENSMUSG00000002274	ENSMUSG00000002274	Metrn	70083	meteorin, glial cell differentiation regulator [Source:MGI Symbol;Acc:MGI:1917333]	-0.252831649	6.097747783	-2.34566073	0.030855941	0.294899545	-4.221316617	-0.252831649	-2.34566073	0.030855941	0.294899545	-4.221316617	6.221259112	6.229107691	6.071794962	6.513889698	6.212254436	6.120038608	5.515895017	5.836939958	6.107819172	6.246971103	5.852938838	6.255100878
ENSMUSG00000002279	ENSMUSG00000002279	Lmf1	76483	lipase maturation factor 1 [Source:MGI Symbol;Acc:MGI:1923733]	0.110482718	3.704874691	1.511563956	0.148286355	0.499307776	-5.222117658	0.110482718	1.511563956	0.148286355	0.499307776	-5.222117658	3.716518228	3.669347988	3.690774111	3.607881648	3.775894886	3.474029649	3.776678776	3.871879322	3.623559442	3.879559795	3.625071995	3.804355728
ENSMUSG00000002280	ENSMUSG00000002280	Ciao3	67563	cytosolic iron-sulfur assembly component 3 [Source:MGI Symbol;Acc:MGI:1914813]	0.073910615	4.593398511	0.902864265	0.378716774	0.712642817	-6.095278341	0.073910615	0.902864265	0.378716774	0.712642817	-6.095278341	4.55662351	4.711350898	4.284967205	4.779228736	4.602100376	4.409009068	4.445309732	4.71844455	4.693755347	4.790168826	4.60296085	4.557786869
ENSMUSG00000002289	ENSMUSG00000002289	Angptl4	57875	angiopoietin-like 4 [Source:MGI Symbol;Acc:MGI:1888999]	0.324155314	1.288672361	2.064795799	0.053904659	0.345769732	-3.930512398	0.324155314	2.064795799	0.053904659	0.345769732	-3.930512398	1.159125578	1.271683681	0.872887906	1.182680005	1.568350529	0.846514372	1.407380727	1.862201049	1.541249102	1.060899558	1.453695418	1.544485306
ENSMUSG00000002297	ENSMUSG00000002297	Dbf4	27214	DBF4 zinc finger [Source:MGI Symbol;Acc:MGI:1351328]	0.051629486	0.406006944	0.242998957	0.810798873	0.939051681	-5.473507549	0.051629486	0.242998957	0.810798873	0.939051681	-5.473507549	0.674209274	0.306062484	1.02567623	0.727357924	-0.178221193	0.019316215	0.467188559	-0.031906333	0.629890438	0.802531252	0.611999377	0.384813372
ENSMUSG00000002307	ENSMUSG00000002307	Daxx	13163	Fas death domain-associated protein [Source:MGI Symbol;Acc:MGI:1197015]	-0.038402487	4.531540391	-0.581335644	0.568341482	0.827544471	-6.324366433	-0.038402487	-0.581335644	0.568341482	0.827544471	-6.324366433	4.538113898	4.502271786	4.37306707	4.608071659	4.599966597	4.720377177	4.463095655	4.369524054	4.618666218	4.552488602	4.443908828	4.621115902
ENSMUSG00000002308	ENSMUSG00000002308	Cd320	54219	CD320 antigen [Source:MGI Symbol;Acc:MGI:1860083]	-0.210201916	3.569316435	-2.987843093	0.00799595	0.204059819	-2.630863869	-0.210201916	-2.987843093	0.00799595	0.204059819	-2.630863869	3.749072064	3.639825151	3.63643	3.749709085	3.628765408	3.699136216	3.306706072	3.467666686	3.509880088	3.522714663	3.359351988	3.62553831
ENSMUSG00000002319	ENSMUSG00000002319	Ipo4	75751	importin 4 [Source:MGI Symbol;Acc:MGI:1923001]	0.013854272	4.711881745	0.193468822	0.848793803	0.953328998	-6.510264908	0.013854272	0.193468822	0.848793803	0.953328998	-6.510264908	4.737857506	4.74739104	4.856656205	4.71655721	4.68697439	4.518287687	4.518580456	4.552413875	4.765128845	4.858592193	4.820205213	4.792353905
ENSMUSG00000002320	ENSMUSG00000002320	Tm9sf1	74140	transmembrane 9 superfamily member 1 [Source:MGI Symbol;Acc:MGI:1921390]	-0.13036417	4.646302686	-2.115151419	0.048865813	0.336621218	-4.462820668	-0.13036417	-2.115151419	0.048865813	0.336621218	-4.462820668	4.737857506	4.688874788	4.836136498	4.591623128	4.633734043	4.8090798	4.44351902	4.499070182	4.553478155	4.6595773	4.681231759	4.651270293
ENSMUSG00000002324	ENSMUSG00000002324	Rec8	56739	REC8 meiotic recombination protein [Source:MGI Symbol;Acc:MGI:1929645]	-0.237007607	3.30877122	-1.618841117	0.123154953	0.465504305	-4.991666551	-0.237007607	-1.618841117	0.123154953	0.465504305	-4.991666551	3.197032263	3.477645813	3.248442081	3.537109772	3.753032115	3.460679783	2.572770089	3.011633851	3.467712632	3.556063936	3.048544847	3.451394824
ENSMUSG00000002325	ENSMUSG00000002325	Irf9	16391	interferon regulatory factor 9 [Source:MGI Symbol;Acc:MGI:107587]	0.203079236	3.565541059	2.043040618	0.05622384	0.350202517	-4.379425624	0.203079236	2.043040618	0.05622384	0.350202517	-4.379425624	3.379648602	3.463270568	3.542452072	3.643780773	3.501948434	3.305049299	3.409349891	3.712286903	3.852560325	3.891485269	3.379472468	3.768121619
ENSMUSG00000002326	ENSMUSG00000002326	Gmpr2	105446	guanosine monophosphate reductase 2 [Source:MGI Symbol;Acc:MGI:1917903]	-0.0769107	3.962197478	-1.252153415	0.22680156	0.588185598	-5.610196363	-0.0769107	-1.252153415	0.22680156	0.588185598	-5.610196363	3.961918335	3.979891537	3.970406254	4.062451985	4.044198299	4.011401575	3.8104174	3.827559586	4.061091315	3.990168287	3.968399208	3.906232013
ENSMUSG00000002329	ENSMUSG00000002329	Mdp1	67881	magnesium-dependent phosphatase 1 [Source:MGI Symbol;Acc:MGI:1915131]	-0.082239833	4.730129206	-1.281953549	0.216390604	0.578134005	-5.721914456	-0.082239833	-1.281953549	0.216390604	0.578134005	-5.721914456	4.677827335	4.870517088	4.761928114	4.854689563	4.72271489	4.762693016	4.588309119	4.485968756	4.713321275	4.782504295	4.859414458	4.709751689
ENSMUSG00000002332	ENSMUSG00000002332	Dhrs1	52585	dehydrogenase/reductase (SDR family) member 1 [Source:MGI Symbol;Acc:MGI:1196314]	-0.023494046	5.523742607	-0.411328997	0.685767033	0.885604353	-6.563482367	-0.023494046	-0.411328997	0.685767033	0.885604353	-6.563482367	5.560580624	5.613222157	5.420118392	5.679944308	5.480226279	5.467236565	5.361348092	5.459728546	5.608770283	5.560441112	5.584861699	5.504624005
ENSMUSG00000002341	ENSMUSG00000002341	Ncan	13004	neurocan [Source:MGI Symbol;Acc:MGI:104694]	-0.032745447	7.275518568	-0.465468588	0.647269779	0.867901154	-6.672405746	-0.032745447	-0.465468588	0.647269779	0.867901154	-6.672405746	7.231176453	7.325446439	7.332148196	7.180722331	7.25572598	7.423718896	7.419561146	7.221941139	7.256376172	7.003778946	7.500091426	7.160364616
ENSMUSG00000002342	ENSMUSG00000002342	Tmem161a	234371	transmembrane protein 161A [Source:MGI Symbol;Acc:MGI:2384577]	0.076208722	4.490777346	1.272269795	0.219731994	0.58179654	-5.688719809	0.076208722	1.272269795	0.219731994	0.58179654	-5.688719809	4.375607564	4.612768035	4.528222327	4.500582577	4.361333449	4.357117021	4.407229947	4.560768764	4.567368037	4.583695016	4.498284433	4.569414233
ENSMUSG00000002343	ENSMUSG00000002343	Armc6	76813	armadillo repeat containing 6 [Source:MGI Symbol;Acc:MGI:1924063]	-0.077585435	4.70265473	-1.302627081	0.209390273	0.571215001	-5.691909612	-0.077585435	-1.302627081	0.209390273	0.571215001	-5.691909612	4.639270506	4.822520138	4.765549759	4.79846719	4.744128279	4.693998547	4.523674396	4.579392212	4.655254837	4.796524976	4.787449792	4.654251356
ENSMUSG00000002345	ENSMUSG00000002345	Borcs8	72368	BLOC-1 related complex subunit 8 [Source:MGI Symbol;Acc:MGI:1919618]	0.136556578	3.794556789	1.599451406	0.127410774	0.473031828	-5.11802866	0.136556578	1.599451406	0.127410774	0.473031828	-5.11802866	3.800453736	3.812313209	3.889735055	3.563589241	3.599159533	3.725421924	3.630087672	4.051578786	3.704000173	4.009995431	3.869436507	3.93266298
ENSMUSG00000002346	ENSMUSG00000002346	Slc25a42	73095	solute carrier family 25, member 42 [Source:MGI Symbol;Acc:MGI:1920345]	0.057152031	4.935554161	0.915966284	0.371991404	0.707773377	-6.142446331	0.057152031	0.915966284	0.371991404	0.707773377	-6.142446331	4.9311227	4.837459226	5.1296432	4.819023356	4.925468203	4.798506772	5.075977943	5.056448144	4.967233063	4.883884622	4.952342991	4.873895655
ENSMUSG00000002365	ENSMUSG00000002365	Snx9	66616	sorting nexin 9 [Source:MGI Symbol;Acc:MGI:1913866]	-0.103485753	4.187225664	-1.65617796	0.115299151	0.454674793	-5.119184149	-0.103485753	-1.65617796	0.115299151	0.454674793	-5.119184149	4.286931117	4.16300341	4.163950328	4.2418081	4.181809638	4.422843404	4.080772092	4.009471665	4.202297426	4.190726486	4.210012165	4.134006308
ENSMUSG00000002372	ENSMUSG00000002372	Ranbp3	71810	RAN binding protein 3 [Source:MGI Symbol;Acc:MGI:1919060]	-0.05433604	6.302245057	-1.022930586	0.320113854	0.670766025	-6.196221485	-0.05433604	-1.022930586	0.320113854	0.670766025	-6.196221485	6.230655208	6.417357849	6.196429226	6.44739647	6.290417867	6.398475497	6.139763744	6.268498516	6.335909902	6.293552248	6.30981319	6.308113315
ENSMUSG00000002379	ENSMUSG00000002379	Ndufa11	69875	NADH:ubiquinone oxidoreductase subunit A11 [Source:MGI Symbol;Acc:MGI:1917125]	-0.154794277	5.478801288	-1.933754949	0.069291574	0.376602037	-4.887150796	-0.154794277	-1.933754949	0.069291574	0.376602037	-4.887150796	5.643007586	5.641161796	5.401617714	5.770409528	5.548203832	5.339347779	5.107984417	5.460845002	5.405565509	5.579732902	5.454361305	5.410205873
ENSMUSG00000002384	ENSMUSG00000002384	Bmp8b	12164	bone morphogenetic protein 8b [Source:MGI Symbol;Acc:MGI:107335]	-0.40937231	-2.764557581	-0.87520104	0.39318188	0.722400545	-4.719062913	-0.40937231	-0.87520104	0.39318188	0.722400545	-4.719062913	-1.819978003	-2.922950665	-1.595051728	-1.871666575	-2.591541106	-2.360744862	-2.58794246	-3.437583746	-1.942560995	-2.287510126	-3.109311373	-1.818769685
ENSMUSG00000002393	ENSMUSG00000002393	Nr2f6	13864	nuclear receptor subfamily 2, group F, member 6 [Source:MGI Symbol;Acc:MGI:1352453]	-0.218840741	5.076275799	-2.378342083	0.028871825	0.288692687	-4.054316839	-0.218840741	-2.378342083	0.028871825	0.288692687	-4.054316839	5.141928745	5.272064154	4.998827861	5.516261826	5.163688874	5.039050407	4.668684928	4.838408801	4.963736485	5.17872507	5.113582326	5.042649389
ENSMUSG00000002395	ENSMUSG00000002395	Use1	67023	unconventional SNARE in the ER 1 homolog (S. cerevisiae) [Source:MGI Symbol;Acc:MGI:1914273]	-0.136847269	5.310545183	-1.369077867	0.188092391	0.548635192	-5.701082638	-0.136847269	-1.369077867	0.188092391	0.548635192	-5.701082638	5.409666459	5.451490781	5.0883068	5.506545987	5.39787481	5.450450529	4.85265178	5.101526536	5.288391055	5.604577547	5.226745805	5.367250444
ENSMUSG00000002396	ENSMUSG00000002396	Ocel1	77090	occludin/ELL domain containing 1 [Source:MGI Symbol;Acc:MGI:1924340]	-0.058509744	3.778172509	-0.90023221	0.380077582	0.713582576	-5.93334166	-0.058509744	-0.90023221	0.380077582	0.713582576	-5.93334166	3.812055605	3.886014781	3.790130065	3.68915278	3.805825672	3.880507743	3.848807111	3.716032132	3.717904253	3.662897148	3.886408924	3.696664188
ENSMUSG00000002409	ENSMUSG00000002409	Dyrk1b	13549	dual-specificity tyrosine-(Y)-phosphorylation regulated kinase 1b [Source:MGI Symbol;Acc:MGI:1330302]	0.025311395	4.355061692	0.328856997	0.746121353	0.913908635	-6.405990952	0.025311395	0.328856997	0.746121353	0.913908635	-6.405990952	4.456685912	4.240915168	4.495883586	4.454835438	4.338478281	4.053508897	4.396162809	4.554507138	4.401527923	4.328689179	4.343010363	4.233033106
ENSMUSG00000002413	ENSMUSG00000002413	Braf	109880	Braf transforming gene [Source:MGI Symbol;Acc:MGI:88190]	0.078403128	7.362689319	1.12464975	0.275752675	0.6358311	-6.151774845	0.078403128	1.12464975	0.275752675	0.6358311	-6.151774845	7.336018331	7.277296937	7.484679107	7.16691035	7.310253804	7.363423537	7.715052682	7.39604129	7.377169404	7.328978381	7.38139481	7.219591242
ENSMUSG00000002416	ENSMUSG00000002416	Ndufb2	68198	NADH:ubiquinone oxidoreductase subunit B2 [Source:MGI Symbol;Acc:MGI:1915448]	-0.144923854	3.968650404	-1.871919726	0.077831015	0.389897311	-4.7456694	-0.144923854	-1.871919726	0.077831015	0.389897311	-4.7456694	4.036343676	3.938920737	4.070421462	3.923328305	4.015668203	4.300793492	3.739215642	3.774670109	3.987240772	4.086686536	3.900401657	3.897872035
ENSMUSG00000002428	ENSMUSG00000002428	Hltf	20585	helicase-like transcription factor [Source:MGI Symbol;Acc:MGI:1196437]	0.068355307	4.894117835	1.06548656	0.300969741	0.65643287	-5.990542231	0.068355307	1.06548656	0.300969741	0.65643287	-5.990542231	4.805197229	4.944827975	4.978686982	4.788880031	4.802819283	4.864196772	4.941609706	4.676773127	5.017565797	4.997488672	5.04217279	4.894211339
ENSMUSG00000002455	ENSMUSG00000002455	Prpf6	68879	pre-mRNA splicing factor 6 [Source:MGI Symbol;Acc:MGI:1922946]	0.016520974	6.298873423	0.332715181	0.743256057	0.912902031	-6.66738098	0.016520974	0.332715181	0.743256057	0.912902031	-6.66738098	6.256360251	6.320996021	6.159743512	6.402524521	6.235807782	6.372572648	6.187619532	6.338198195	6.337261666	6.312303985	6.310861272	6.361680349
ENSMUSG00000002458	ENSMUSG00000002458	Rgs19	56470	regulator of G-protein signaling 19 [Source:MGI Symbol;Acc:MGI:1915153]	-0.055957611	3.372232042	-0.606894488	0.551624176	0.819365219	-6.057735821	-0.055957611	-0.606894488	0.551624176	0.819365219	-6.057735821	3.353422086	3.600957274	3.409883068	3.462686256	3.455499085	3.13618629	3.45272568	3.167466108	3.386471069	3.286651669	3.621697425	3.205334404
ENSMUSG00000002459	ENSMUSG00000002459	Rgs20	58175	regulator of G-protein signaling 20 [Source:MGI Symbol;Acc:MGI:1929866]	0.074344162	4.242429161	0.920230022	0.369820242	0.705949431	-6.012134753	0.074344162	0.920230022	0.369820242	0.705949431	-6.012134753	4.250444517	4.285174654	4.262075185	4.046448414	4.14423147	4.257702574	4.425488581	4.08382181	4.483577765	4.225060595	4.401246521	4.083296877
ENSMUSG00000002475	ENSMUSG00000002475	Abhd3	106861	abhydrolase domain containing 3 [Source:MGI Symbol;Acc:MGI:2147183]	-0.098443563	5.828185329	-1.668690859	0.112763899	0.449549852	-5.341149426	-0.098443563	-1.668690859	0.112763899	0.449549852	-5.341149426	5.912783303	5.821035021	5.754923825	6.035891761	5.847012311	5.90525771	5.636792082	5.689488111	5.776927557	5.93698921	5.77077377	5.863474697
ENSMUSG00000002477	ENSMUSG00000002477	Snrpd1	20641	small nuclear ribonucleoprotein D1 [Source:MGI Symbol;Acc:MGI:98344]	-0.072570197	4.782126141	-0.997055945	0.332168692	0.679240081	-6.042808875	-0.072570197	-0.997055945	0.332168692	0.679240081	-6.042808875	4.789633032	4.767031028	4.59080316	5.005789372	4.837645563	4.931871091	4.515174476	4.826331767	4.775802608	4.817928789	4.719619742	4.835015041
ENSMUSG00000002486	ENSMUSG00000002486	Tchp	77832	trichoplein, keratin filament binding [Source:MGI Symbol;Acc:MGI:1925082]	-0.032409466	3.806135882	-0.343192527	0.735494595	0.908934532	-6.284780613	-0.032409466	-0.343192527	0.735494595	0.908934532	-6.284780613	3.614202716	3.702364788	3.948269263	3.842222156	3.853176518	4.011401575	3.512024597	3.959794551	3.816829704	3.931309997	3.573605413	3.961830257
ENSMUSG00000002489	ENSMUSG00000002489	Tiam1	21844	T cell lymphoma invasion and metastasis 1 [Source:MGI Symbol;Acc:MGI:103306]	-0.135914778	7.269035871	-2.185267085	0.042563603	0.321402948	-4.582817368	-0.135914778	-2.185267085	0.042563603	0.321402948	-4.582817368	7.285936907	7.265953536	7.251152598	7.253975919	7.359015241	7.615119794	7.159218464	7.081296704	7.20226094	7.255212981	7.154715008	7.349415227
ENSMUSG00000002496	ENSMUSG00000002496	Tsc2	22084	TSC complex subunit 2 [Source:MGI Symbol;Acc:MGI:102548]	0.070411338	6.903274792	1.467271858	0.159839724	0.516001098	-5.705907162	0.070411338	1.467271858	0.159839724	0.516001098	-5.705907162	6.851067265	6.852362585	6.988357621	6.800183612	6.970401642	6.747601865	6.938922742	6.971214867	7.002331305	6.862490475	6.963029425	6.897552481
ENSMUSG00000002500	ENSMUSG00000002500	Rpl3l	66211	ribosomal protein L3-like [Source:MGI Symbol;Acc:MGI:1913461]	-0.718771263	-1.840093746	-1.962353063	0.065632402	0.370303404	-4.008905207	-0.718771263	-1.962353063	0.065632402	0.370303404	-4.008905207	-1.481061676	-1.229778062	-0.995676473	-1.579080174	-1.533746437	-0.994998904	-2.0151092	-1.752832021	-1.194818085	-1.846168015	-3.109311373	-1.575872023
ENSMUSG00000002504	ENSMUSG00000002504	Slc9a3r2	65962	solute carrier family 9 (sodium/hydrogen exchanger), member 3 regulator 2 [Source:MGI Symbol;Acc:MGI:1890662]	-0.104719606	5.808280726	-1.797973045	0.089254129	0.409372912	-5.14055881	-0.104719606	-1.797973045	0.089254129	0.409372912	-5.14055881	5.885588393	5.810663212	5.744868298	5.919169793	5.947769659	5.869504585	5.54374299	5.770959959	5.748760902	5.835700978	5.73686307	5.899094831
ENSMUSG00000002524	ENSMUSG00000002524	Puf60	67959	poly-U binding splicing factor 60 [Source:MGI Symbol;Acc:MGI:1915209]	-0.104522541	6.938372287	-1.900914855	0.073716991	0.383149475	-5.054562369	-0.104522541	-1.900914855	0.073716991	0.383149475	-5.054562369	6.94407261	7.084142171	6.84381304	7.0866941	6.952534564	7.037882223	6.699973123	6.843927491	6.960254697	6.94634239	6.923149345	6.943766503
ENSMUSG00000002546	ENSMUSG00000002546	Golga2	99412	golgi autoantigen, golgin subfamily a, 2 [Source:MGI Symbol;Acc:MGI:2139395]	-0.039541604	6.9876368	-0.866139423	0.397998342	0.725525506	-6.386443215	-0.039541604	-0.866139423	0.397998342	0.725525506	-6.386443215	6.912535121	6.897611962	7.020919364	7.121483618	6.996996816	7.09552124	6.917796426	6.992987648	6.950571763	6.995791318	6.962029063	6.993262369
ENSMUSG00000002550	ENSMUSG00000002550	Uck1	22245	uridine-cytidine kinase 1 [Source:MGI Symbol;Acc:MGI:98904]	-0.033197859	5.104095189	-0.615623089	0.545975706	0.817533924	-6.400280507	-0.033197859	-0.615623089	0.545975706	0.817533924	-6.400280507	5.096794775	5.208844573	5.027767795	5.147563241	5.128592978	5.12900262	5.007330291	5.029612329	5.176040232	5.233159049	5.043434417	5.042649389
ENSMUSG00000002565	ENSMUSG00000002565	Scin	20259	scinderin [Source:MGI Symbol;Acc:MGI:1306794]	-0.341357646	-1.968234264	-0.902820006	0.37873963	0.712642817	-4.771050334	-0.341357646	-0.902820006	0.37873963	0.712642817	-4.771050334	-2.263781468	-1.360055448	-1.595051728	-1.03419194	-0.930022346	-2.360744862	-2.370735803	-1.928795661	-1.808966709	-1.078257179	-2.112882248	-1.909760629
ENSMUSG00000002578	ENSMUSG00000002578	Ikzf4	22781	IKAROS family zinc finger 4 [Source:MGI Symbol;Acc:MGI:1343139]	0.076073207	3.896883241	0.863955599	0.39916485	0.726036002	-5.988624853	0.076073207	0.863955599	0.39916485	0.726036002	-5.988624853	3.861279388	3.834821688	4.196511599	3.869767288	3.820561382	3.597082836	3.93799523	3.745649016	3.984942779	4.123555575	4.002530659	3.837955149
ENSMUSG00000002580	ENSMUSG00000002580	Mien1	103742	migration and invasion enhancer 1 [Source:MGI Symbol;Acc:MGI:1913678]	-0.281336184	4.962187292	-2.515862156	0.02176066	0.264752023	-3.779967911	-0.281336184	-2.515862156	0.02176066	0.264752023	-3.779967911	4.990189973	5.22455598	4.813572438	5.300454331	4.95247873	5.369424898	4.540525459	4.490349131	4.898083379	5.166998821	4.948307553	4.875599598
ENSMUSG00000002588	ENSMUSG00000002588	Pon1	18979	paraoxonase 1 [Source:MGI Symbol;Acc:MGI:103295]	0.341063728	-2.392996628	0.507135221	0.618317548	0.854952364	-4.872549349	0.341063728	0.507135221	0.618317548	0.854952364	-4.872549349	-3.384948846	0.579217639	-2.639174583	-2.733293184	-2.07280581	-2.360744862	-1.492109636	-3.437583746	-0.828673384	-2.470769501	-2.30501666	-1.130612976
ENSMUSG00000002602	ENSMUSG00000002602	Axl	26362	AXL receptor tyrosine kinase [Source:MGI Symbol;Acc:MGI:1347244]	0.004713756	5.823593687	0.101864748	0.920008709	0.976512227	-6.678093188	0.004713756	0.101864748	0.920008709	0.976512227	-6.678093188	5.84003715	5.788732718	5.745785339	5.883580587	5.873752393	5.80141618	5.79683153	5.880976802	5.807808806	5.721425978	5.852219117	5.903694918
ENSMUSG00000002603	ENSMUSG00000002603	Tgfb1	21803	transforming growth factor, beta 1 [Source:MGI Symbol;Acc:MGI:98725]	-0.094080835	2.790522879	-0.696236619	0.495319195	0.787074918	-5.858414821	-0.094080835	-0.696236619	0.495319195	0.787074918	-5.858414821	2.710549528	2.947833508	2.532740913	3.029981708	3.146052361	2.663482096	2.353818941	3.226423479	2.765022215	2.950550831	2.591034335	2.677960614
ENSMUSG00000002608	ENSMUSG00000002608	Ccdc97	52132	coiled-coil domain containing 97 [Source:MGI Symbol;Acc:MGI:1196455]	-0.089135492	5.618625533	-1.87312173	0.077656511	0.389541874	-5.001235524	-0.089135492	-1.87312173	0.077656511	0.389541874	-5.001235524	5.667696198	5.635830644	5.59212173	5.66517311	5.640370716	5.781868453	5.48662963	5.624219095	5.631719962	5.511051899	5.623335394	5.578669715
ENSMUSG00000002617	ENSMUSG00000002617	Zfp40	22700	zinc finger protein 40 [Source:MGI Symbol;Acc:MGI:99185]	0.146543535	3.767741767	1.768709363	0.094165181	0.418289695	-4.861860532	0.146543535	1.768709363	0.094165181	0.418289695	-4.861860532	3.732886965	3.738627307	3.982905109	3.563589241	3.611922231	3.555825594	3.914917959	3.723493548	3.860103099	3.798278159	4.056015218	3.729070216
ENSMUSG00000002625	ENSMUSG00000002625	Akap8l	54194	A kinase (PRKA) anchor protein 8-like [Source:MGI Symbol;Acc:MGI:1860606]	0.203834866	6.404556705	2.558812104	0.019902305	0.257476095	-3.83659851	0.203834866	2.558812104	0.019902305	0.257476095	-3.83659851	6.217628872	6.274411647	6.626031893	6.184046712	6.418228238	6.103670103	6.261134492	6.502800314	6.53242065	6.673406248	6.53010567	6.539608934
ENSMUSG00000002633	ENSMUSG00000002633	Shh	20423	sonic hedgehog [Source:MGI Symbol;Acc:MGI:98297]	-0.198816533	2.684152283	-2.134209886	0.047073393	0.331716155	-4.056091078	-0.198816533	-2.134209886	0.047073393	0.331716155	-4.056091078	2.718791041	2.787839724	2.781955181	3.046167961	2.562908456	2.879527226	2.592296648	2.488438642	2.624465573	2.647179357	2.453544529	2.742878608
ENSMUSG00000002635	ENSMUSG00000002635	Pdcd2l	68079	programmed cell death 2-like [Source:MGI Symbol;Acc:MGI:1915329]	-0.026686401	3.804430067	-0.413743546	0.684030066	0.885084486	-6.257213677	-0.026686401	-0.413743546	0.684030066	0.885084486	-6.257213677	3.83498314	3.754455969	3.779422436	3.949381128	3.831515224	3.801522152	3.745042901	3.627331863	3.801241466	3.872356906	3.834880656	3.874203046
ENSMUSG00000002658	ENSMUSG00000002658	Gtf2f1	98053	general transcription factor IIF, polypeptide 1 [Source:MGI Symbol;Acc:MGI:1923848]	-0.037327376	6.099773412	-0.439817618	0.665390385	0.877003597	-6.60911012	-0.037327376	-0.439817618	0.665390385	0.877003597	-6.60911012	5.871796255	6.05551227	5.9305354	6.292619955	6.10875332	6.454549391	5.886555153	6.04554373	6.061134739	6.245113386	6.124937224	6.131126947
ENSMUSG00000002660	ENSMUSG00000002660	Clpp	53895	caseinolytic mitochondrial matrix peptidase proteolytic subunit [Source:MGI Symbol;Acc:MGI:1858213]	-0.035283798	5.142368576	-0.510855754	0.615762423	0.854141588	-6.466076001	-0.035283798	-0.510855754	0.615762423	0.854141588	-6.466076001	5.161711748	5.178366467	4.992660562	5.280068873	5.091103554	5.265776261	4.87939005	5.069681152	5.191070458	5.25178214	5.2564247	5.11150814
ENSMUSG00000002661	ENSMUSG00000002661	Alkbh7	66400	alkB homolog 7 [Source:MGI Symbol;Acc:MGI:1913650]	-0.365927955	3.606678316	-3.320706579	0.003870628	0.169500853	-1.963645202	-0.365927955	-3.320706579	0.003870628	0.169500853	-1.963645202	3.71239686	3.942379763	3.596319979	4.080901176	3.718043927	3.732844992	3.144225699	3.298135387	3.365425164	3.879559795	3.407177887	3.46504043
ENSMUSG00000002668	ENSMUSG00000002668	Dennd1c	70785	DENN/MADD domain containing 1C [Source:MGI Symbol;Acc:MGI:1918035]	-0.018943504	0.273039862	-0.116886432	0.908265617	0.97217949	-5.463141785	-0.018943504	-0.116886432	0.908265617	0.97217949	-5.463141785	0.148248449	0.306062484	0.473059822	0.140995375	0.47125047	0.43791041	0.409650992	0.065252167	0.161371406	0.410106482	0.63895641	0.222907967
ENSMUSG00000002679	ENSMUSG00000002679	Med6	69792	mediator complex subunit 6 [Source:MGI Symbol;Acc:MGI:1917042]	-0.061187962	3.653289231	-0.788797608	0.440664462	0.752389269	-5.99776391	-0.061187962	-0.788797608	0.440664462	0.752389269	-5.99776391	3.883443722	3.55198451	3.63643	3.643780773	3.678146289	3.747577521	3.679610702	3.394766853	3.641178327	3.77271515	3.729090399	3.540018461
ENSMUSG00000002688	ENSMUSG00000002688	Prkd1	18760	protein kinase D1 [Source:MGI Symbol;Acc:MGI:99879]	0.046098834	3.360094163	0.49574242	0.62617285	0.858104523	-6.114313526	0.046098834	0.49574242	0.62617285	0.858104523	-6.114313526	3.455583409	3.21707105	3.179529231	3.466700486	3.529116746	3.207186841	3.604673728	3.247278893	3.596720981	3.353702976	3.254312047	3.281858409
ENSMUSG00000002699	ENSMUSG00000002699	Lcp2	16822	lymphocyte cytosolic protein 2 [Source:MGI Symbol;Acc:MGI:1321402]	0.239129093	1.104964933	1.698712322	0.106875178	0.439485985	-4.431163656	0.239129093	1.698712322	0.106875178	0.439485985	-4.431163656	1.230030825	1.084000303	1.163821897	0.727357924	1.073267831	0.873630087	1.202409268	1.423119638	1.188678013	1.174578095	0.971422464	1.492132335
ENSMUSG00000002718	ENSMUSG00000002718	Cse1l	110750	chromosome segregation 1-like (S. cerevisiae) [Source:MGI Symbol;Acc:MGI:1339951]	-0.022162977	6.140725777	-0.458177239	0.652398183	0.870172433	-6.603944264	-0.022162977	-0.458177239	0.652398183	0.870172433	-6.603944264	6.186768736	6.214161639	6.176163548	6.043974502	6.197512315	6.099369339	6.275297745	6.061822892	6.135535933	6.11536773	6.120759855	6.072535777
ENSMUSG00000002728	ENSMUSG00000002728	Naa20	67877	N(alpha)-acetyltransferase 20, NatB catalytic subunit [Source:MGI Symbol;Acc:MGI:1915127]	0.010547121	5.364064849	0.212713359	0.833980188	0.947856809	-6.607204029	0.010547121	0.212713359	0.833980188	0.947856809	-6.607204029	5.356517865	5.341826191	5.292884824	5.391953629	5.319641794	5.467236565	5.281402885	5.287946777	5.385669613	5.410211658	5.38936929	5.462161795
ENSMUSG00000002731	ENSMUSG00000002731	Prkra	23992	protein kinase, interferon inducible double stranded RNA dependent activator [Source:MGI Symbol;Acc:MGI:1344375]	-0.099821502	3.910869203	-1.451481481	0.164133473	0.521587914	-5.349987381	-0.099821502	-1.451481481	0.164133473	0.521587914	-5.349987381	3.965385915	3.882417767	3.86968373	4.065102072	4.009250826	4.011401575	3.64574701	3.868518032	3.921471587	3.905666922	3.846491482	3.988846004
ENSMUSG00000002732	ENSMUSG00000002732	Fkbp7	14231	FK506 binding protein 7 [Source:MGI Symbol;Acc:MGI:1336879]	0.244118809	1.045497887	1.651612823	0.116236144	0.454954429	-4.484014148	0.244118809	1.651612823	0.116236144	0.454954429	-4.484014148	1.134694356	1.084000303	0.95130375	0.753881021	0.971308058	0.95204722	1.022186168	0.788832712	1.31113461	1.40501727	1.073755308	1.456144202
ENSMUSG00000002733	ENSMUSG00000002733	Plekha3	83435	pleckstrin homology domain-containing, family A (phosphoinositide binding specific) member 3 [Source:MGI Symbol;Acc:MGI:1932515]	-0.08365393	5.251045519	-1.623361683	0.122180248	0.46375524	-5.34318041	-0.08365393	-1.623361683	0.122180248	0.46375524	-5.34318041	5.349900306	5.340515938	5.305378931	5.297076695	5.328689996	5.155482332	5.142611084	5.091469958	5.279042945	5.27290566	5.238911	5.230132052
ENSMUSG00000002741	ENSMUSG00000002741	Ykt6	56418	YKT6 v-SNARE homolog (S. cerevisiae) [Source:MGI Symbol;Acc:MGI:1927550]	-0.085657196	6.434962349	-1.771735046	0.09364672	0.418118465	-5.231569859	-0.085657196	-1.771735046	0.09364672	0.418118465	-5.231569859	6.440794502	6.4888836	6.392448873	6.502692356	6.414590613	6.628788801	6.398723292	6.381289985	6.311359042	6.386229533	6.50376695	6.378602374
ENSMUSG00000002748	ENSMUSG00000002748	Baz1b	22385	bromodomain adjacent to zinc finger domain, 1B [Source:MGI Symbol;Acc:MGI:1353499]	0.049980827	7.560264737	0.937652978	0.361037301	0.699469127	-6.350746257	0.049980827	0.937652978	0.361037301	0.699469127	-6.350746257	7.435005811	7.386714771	7.669761357	7.444627291	7.567205357	7.70890833	7.555507936	7.598041446	7.577098277	7.611957457	7.604000303	7.568292005
ENSMUSG00000002763	ENSMUSG00000002763	Pex6	224824	peroxisomal biogenesis factor 6 [Source:MGI Symbol;Acc:MGI:2385054]	0.059777818	5.933979735	0.890434763	0.385171651	0.715998724	-6.290294603	0.059777818	0.890434763	0.385171651	0.715998724	-6.290294603	5.872719845	6.004303732	5.674373822	6.09024209	5.922378713	5.872868087	5.774213357	5.929366156	5.964724082	6.021355799	5.980924872	6.112461992
ENSMUSG00000002767	ENSMUSG00000002767	Mrpl2	27398	mitochondrial ribosomal protein L2 [Source:MGI Symbol;Acc:MGI:1351622]	-0.036990985	4.58574405	-0.500867153	0.622633579	0.856617021	-6.378583902	-0.036990985	-0.500867153	0.622633579	0.856617021	-6.378583902	4.570351523	4.668133584	4.415178364	4.845470006	4.516451718	4.619868526	4.347199229	4.613927099	4.559667951	4.702178996	4.597817668	4.603744419
ENSMUSG00000002768	ENSMUSG00000002768	Mea1	17256	male enhanced antigen 1 [Source:MGI Symbol;Acc:MGI:96957]	-0.230574034	5.35313176	-3.091097049	0.006392607	0.193043054	-2.680641428	-0.230574034	-3.091097049	0.006392607	0.193043054	-2.680641428	5.359156412	5.471979133	5.371038727	5.599966373	5.399102508	5.621162402	5.013378551	5.129879267	5.142411992	5.408552799	5.431415676	5.307911606
ENSMUSG00000002769	ENSMUSG00000002769	Gnmt	14711	glycine N-methyltransferase [Source:MGI Symbol;Acc:MGI:1202304]	-0.272190684	0.462254168	-1.342491013	0.196396261	0.559208213	-4.759950232	-0.272190684	-1.342491013	0.196396261	0.559208213	-4.759950232	0.49387521	0.614337207	0.761228101	0.99531179	0.88981219	0.201563292	-0.073962191	0.065252167	0.606164017	0.328241874	0.276537978	0.935156069
ENSMUSG00000002771	ENSMUSG00000002771	Grin2d	14814	glutamate receptor, ionotropic, NMDA2D (epsilon 4) [Source:MGI Symbol;Acc:MGI:95823]	-0.191186572	4.692203055	-2.207369426	0.040737181	0.317300494	-4.30854583	-0.191186572	-2.207369426	0.040737181	0.317300494	-4.30854583	4.759989711	4.688874788	4.758297356	4.751527476	5.081959252	4.688282683	4.272508343	4.791258221	4.533175917	4.783784548	4.664930313	4.560967274
ENSMUSG00000002778	ENSMUSG00000002778	Kdelr1	68137	KDEL (Lys-Asp-Glu-Leu) endoplasmic reticulum protein retention receptor 1 [Source:MGI Symbol;Acc:MGI:1915387]	0.002048732	5.195946037	0.033763448	0.973443479	0.992298226	-6.607171543	0.002048732	0.033763448	0.973443479	0.992298226	-6.607171543	5.228169531	5.292536358	5.0883068	5.294820537	5.3144458	4.968489412	5.115876305	5.170025588	5.209886676	5.20572126	5.22229654	5.26109716
ENSMUSG00000002781	ENSMUSG00000002781	Tmem143	70209	transmembrane protein 143 [Source:MGI Symbol;Acc:MGI:1917459]	0.04049159	4.024089883	0.653549656	0.521799297	0.80262476	-6.175567541	0.04049159	0.653549656	0.521799297	0.80262476	-6.175567541	4.039637106	3.999948719	3.938677002	4.051802687	4.050462424	3.989877899	4.132815291	3.918133146	3.957077514	4.088759723	4.002530659	4.164991988
ENSMUSG00000002791	ENSMUSG00000002791	Pdxk-ps	NA	pyridoxal (pyridoxine, vitamin B6) kinase, pseudogene [Source:MGI Symbol;Acc:MGI:1933201]	0.140499863	-2.739480541	0.35385566	0.727625526	0.904717939	-4.866830807	0.140499863	0.35385566	0.727625526	0.904717939	-4.866830807	-2.024881187	-2.567698907	-2.128369705	-2.043712747	-2.943258606	-2.983267134	-2.0151092	-2.129242029	-2.651178007	-2.124927565	-2.112882248	-2.624320773
ENSMUSG00000002797	ENSMUSG00000002797	Ggct	110175	gamma-glutamyl cyclotransferase [Source:MGI Symbol;Acc:MGI:95700]	-0.227582019	3.870057884	-3.001830501	0.007757794	0.202317757	-2.651954854	-0.227582019	-3.001830501	0.007757794	0.202317757	-2.651954854	3.876093381	4.032769871	3.982905109	4.049128034	3.878043705	4.114451562	3.61743666	3.562244604	3.911826366	3.917379398	3.83196329	3.717715728
ENSMUSG00000002799	ENSMUSG00000002799	Jag2	16450	jagged 2 [Source:MGI Symbol;Acc:MGI:1098270]	0.174608651	5.699604618	2.747790358	0.013373723	0.233090775	-3.409542715	0.174608651	2.747790358	0.013373723	0.233090775	-3.409542715	5.622289078	5.560175173	5.723613863	5.598137741	5.669151112	5.496967862	5.703402041	6.047774462	5.643423641	5.85227058	5.746965366	5.745432138
ENSMUSG00000002803	ENSMUSG00000002803	Btbd6	399566	BTB (POZ) domain containing 6 [Source:MGI Symbol;Acc:MGI:3026623]	-0.010605778	5.50823495	-0.176787657	0.861681579	0.958229279	-6.632762352	-0.010605778	-0.176787657	0.861681579	0.958229279	-6.632762352	5.594566538	5.586942464	5.447432037	5.599052346	5.56032626	5.303654167	5.597071174	5.560030277	5.431111049	5.406060929	5.436226203	5.592722757
ENSMUSG00000002804	ENSMUSG00000002804	Nudt14	66174	nudix (nucleoside diphosphate linked moiety X)-type motif 14 [Source:MGI Symbol;Acc:MGI:1913424]	0.052370914	2.483846315	0.463649336	0.648547669	0.868340845	-5.911542957	0.052370914	0.463649336	0.648547669	0.868340845	-5.911542957	2.525620728	2.220388924	2.3709831	2.755940366	2.527420849	2.427700174	2.192595472	2.630149143	2.435449175	2.641541246	2.483598652	2.727864499
ENSMUSG00000002808	ENSMUSG00000002808	Epdr1	105298	ependymin related protein 1 (zebrafish) [Source:MGI Symbol;Acc:MGI:2145369]	-0.030737857	6.978134283	-0.648506205	0.524979478	0.804930521	-6.552197244	-0.030737857	-0.648506205	0.524979478	0.804930521	-6.552197244	6.980087049	6.973113412	6.943499808	7.117020911	6.876565871	7.068273767	7.022864311	6.957833558	6.970744302	6.980798921	6.997286652	6.855432352
ENSMUSG00000002812	ENSMUSG00000002812	Flii	14248	flightless I actin binding protein [Source:MGI Symbol;Acc:MGI:1342286]	-0.05446148	6.270752274	-1.097918517	0.286946197	0.644352392	-6.116105432	-0.05446148	-1.097918517	0.286946197	0.644352392	-6.116105432	6.237841559	6.215591762	6.359877101	6.341531526	6.347494401	6.292579024	6.101665462	6.209278261	6.28964526	6.365002952	6.213905868	6.284257953
ENSMUSG00000002814	ENSMUSG00000002814	Top3a	21975	topoisomerase (DNA) III alpha [Source:MGI Symbol;Acc:MGI:1197527]	0.011980941	3.007792234	0.151230516	0.88150349	0.963252906	-6.140410152	0.011980941	0.151230516	0.88150349	0.963252906	-6.140410152	3.048010288	2.898824576	3.141012174	3.072747918	2.965575389	2.944905484	2.899729286	2.936577194	3.019723076	3.208726018	2.986930088	3.06304268
ENSMUSG00000002820	ENSMUSG00000002820	Atg4d	235040	autophagy related 4D, cysteine peptidase [Source:MGI Symbol;Acc:MGI:2444308]	-0.168152623	5.113451408	-2.565439682	0.019629284	0.257476095	-3.704610329	-0.168152623	-2.565439682	0.019629284	0.257476095	-3.704610329	5.184206216	5.188597544	5.161605346	5.208760838	5.170894279	5.2898808	4.746271514	5.065283623	5.107981154	5.17872507	4.965713509	5.115118742
ENSMUSG00000002825	ENSMUSG00000002825	Qtrt1	60507	queuine tRNA-ribosyltransferase catalytic subunit 1 [Source:MGI Symbol;Acc:MGI:1931441]	-0.029711374	3.080207685	-0.26634485	0.793050417	0.932719784	-6.134875287	-0.029711374	-0.26634485	0.793050417	0.932719784	-6.134875287	2.925184179	3.122659358	3.381842156	3.193928708	3.030390938	2.938499381	2.802488425	2.974593573	3.033130837	3.427637521	3.275940774	2.94466152
ENSMUSG00000002831	ENSMUSG00000002831	Plin4	57435	perilipin 4 [Source:MGI Symbol;Acc:MGI:1929709]	0.203826881	4.307860418	1.276595605	0.218234428	0.580274778	-5.646615756	0.203826881	1.276595605	0.218234428	0.580274778	-5.646615756	4.637097944	4.513942599	4.337010293	3.902734646	4.069093241	3.856923127	3.821490522	4.649614215	4.668202837	4.500487515	4.080803556	4.69535208
ENSMUSG00000002833	ENSMUSG00000002833	Hdgfl2	15193	HDGF like 2 [Source:MGI Symbol;Acc:MGI:1194492]	0.073162445	6.2797751	1.296692526	0.211381333	0.572979794	-5.887135603	0.073162445	1.296692526	0.211381333	0.572979794	-5.887135603	6.125321457	6.202669328	6.207122303	6.294314986	6.269089857	6.367216557	6.180111497	6.18920993	6.328225893	6.430631532	6.437656704	6.335300226
ENSMUSG00000002835	ENSMUSG00000002835	Chaf1a	27221	chromatin assembly factor 1, subunit A (p150) [Source:MGI Symbol;Acc:MGI:1351331]	-0.166331514	2.336174087	-1.357196679	0.191767848	0.552576188	-5.117919605	-0.166331514	-1.357196679	0.191767848	0.552576188	-5.117919605	2.335058181	2.28720181	2.111192801	2.498008393	2.366028261	2.976516142	2.22631378	2.198365468	2.323505692	2.448398153	2.205645309	2.206311366
ENSMUSG00000002844	ENSMUSG00000002844	Adprh	11544	ADP-ribosylarginine hydrolase [Source:MGI Symbol;Acc:MGI:1098234]	-0.07296206	6.3566402	-1.181642677	0.252974869	0.614892537	-6.02993456	-0.07296206	-1.181642677	0.252974869	0.614892537	-6.02993456	6.373222127	6.46683529	6.146610465	6.482513755	6.452927018	6.44667104	6.187084538	6.208613795	6.310900433	6.426539222	6.393322853	6.393545404
ENSMUSG00000002845	ENSMUSG00000002845	Tmem39a	67846	transmembrane protein 39a [Source:MGI Symbol;Acc:MGI:1915096]	0.140143839	3.126907734	1.398177749	0.179328712	0.54046056	-5.242764206	0.140143839	1.398177749	0.179328712	0.54046056	-5.242764206	3.337454234	2.995232138	3.409883068	2.844986412	2.978773549	2.811045019	3.213111841	3.33269746	3.259136803	3.170085232	3.131559847	3.124522902
ENSMUSG00000002846	ENSMUSG00000002846	Timmdc1	76916	translocase of inner mitochondrial membrane domain containing 1 [Source:MGI Symbol;Acc:MGI:1922139]	-0.1609396	4.252575147	-2.529023171	0.021174457	0.263252184	-3.642659203	-0.1609396	-2.529023171	0.021174457	0.263252184	-3.642659203	4.330606769	4.362089715	4.180322824	4.456854901	4.330778717	4.359516687	4.159240848	4.042658714	4.108305063	4.318124878	4.260791664	4.160805652
ENSMUSG00000002847	ENSMUSG00000002847	Pla1a	85031	phospholipase A1 member A [Source:MGI Symbol;Acc:MGI:1934677]	0.484440417	0.737725581	2.399041445	0.027677484	0.284433895	-3.360292688	0.484440417	2.399041445	0.027677484	0.284433895	-3.360292688	0.803823462	0.579217639	0.508071952	0.329134749	0.773454725	0.284722726	0.601728839	1.385986875	0.806840262	0.561093168	1.223741969	1.447005129
ENSMUSG00000002870	ENSMUSG00000002870	Mcm2	17216	minichromosome maintenance complex component 2 [Source:MGI Symbol;Acc:MGI:105380]	-0.033565129	2.619079582	-0.299744201	0.767862473	0.923460477	-6.009146161	-0.033565129	-0.299744201	0.767862473	0.923460477	-6.009146161	2.710549528	2.527236017	2.252100244	2.857270207	2.64798656	2.886199996	2.456831121	2.443964864	2.775696764	2.806824606	2.604773091	2.581034144
ENSMUSG00000002871	ENSMUSG00000002871	Tpra1	24100	transmembrane protein, adipocyte asscociated 1 [Source:MGI Symbol;Acc:MGI:1345190]	0.010292921	4.750825416	0.127075959	0.90031224	0.969212783	-6.528176806	0.010292921	0.127075959	0.90031224	0.969212783	-6.528176806	4.843388591	4.86505978	4.774564293	4.756454744	4.841263055	4.422843404	4.492837422	4.69396626	4.766467392	4.851283587	4.905933399	4.823584982
ENSMUSG00000002881	ENSMUSG00000002881	Nab1	17936	Ngfi-A binding protein 1 [Source:MGI Symbol;Acc:MGI:107564]	-0.000644832	5.440711511	-0.010843804	0.991469309	0.997777921	-6.640528449	-0.000644832	-0.010843804	0.991469309	0.997777921	-6.640528449	5.419812458	5.45512758	5.423561012	5.508494396	5.400329162	5.458308324	5.266287072	5.385240506	5.518707598	5.607472516	5.322350526	5.539974475
ENSMUSG00000002885	ENSMUSG00000002885	Adgre5	26364	adhesion G protein-coupled receptor E5 [Source:MGI Symbol;Acc:MGI:1347095]	0.250907477	3.458345289	2.999913298	0.007790025	0.202317757	-2.583198601	0.250907477	2.999913298	0.007790025	0.202317757	-2.583198601	3.353422086	3.463270568	3.190347834	3.269406738	3.455499085	3.319912018	3.562396744	3.752959202	3.414063048	3.684991638	3.395369225	3.706271167
ENSMUSG00000002897	ENSMUSG00000002897	Il17ra	16172	interleukin 17 receptor A [Source:MGI Symbol;Acc:MGI:107399]	0.155017381	4.147658761	2.202442403	0.041137969	0.318227547	-4.21836596	0.155017381	2.202442403	0.041137969	0.318227547	-4.21836596	4.094504847	3.976521395	4.225727295	4.080901176	4.031587859	3.999141679	4.300477927	4.441417585	4.227787165	4.059460444	4.236728684	4.139689793
ENSMUSG00000002900	ENSMUSG00000002900	Lamb1	16777	laminin B1 [Source:MGI Symbol;Acc:MGI:96743]	-0.002947823	4.479644597	-0.033528965	0.973627837	0.992298226	-6.48636776	-0.002947823	-0.033528965	0.973627837	0.992298226	-6.48636776	4.37299896	4.663949319	4.480540462	4.474903979	4.341035698	4.617865357	4.414561154	4.184572677	4.681035664	4.40721022	4.420795007	4.729672697
ENSMUSG00000002908	ENSMUSG00000002908	Kcnn1	84036	potassium intermediate/small conductance calcium-activated channel, subfamily N, member 1 [Source:MGI Symbol;Acc:MGI:1933993]	0.167251884	4.027075795	2.117032938	0.04868613	0.335998259	-4.34458859	0.167251884	2.117032938	0.04868613	0.335998259	-4.34458859	3.965385915	4.009873703	3.842507617	3.946509495	3.745329963	4.139801854	4.163598429	4.369524054	3.966425864	4.023063746	4.152711167	4.045952576
ENSMUSG00000002910	ENSMUSG00000002910	Arrdc2	70807	arrestin domain containing 2 [Source:MGI Symbol;Acc:MGI:1918057]	0.244602294	3.704350398	1.884555815	0.076013768	0.386228909	-4.666109727	0.244602294	1.884555815	0.076013768	0.386228909	-4.666109727	3.591942083	3.316385261	3.533983232	3.96649192	3.492777434	3.67621803	3.518843371	3.752959202	3.790754941	3.762361758	3.766241813	4.340578548
ENSMUSG00000002930	ENSMUSG00000002930	Ppp1r17	19051	protein phosphatase 1, regulatory subunit 17 [Source:MGI Symbol;Acc:MGI:1333876]	-0.518134403	4.521486886	-1.94594498	0.067710134	0.373945357	-4.729845615	-0.518134403	-1.94594498	0.067710134	0.373945357	-4.729845615	4.577166853	4.844871157	4.230976255	5.103125965	4.908326163	5.162370646	3.229831436	4.303848224	4.462260156	4.990852442	3.41499697	5.065222991
ENSMUSG00000002944	ENSMUSG00000002944	Cd36	12491	CD36 molecule [Source:MGI Symbol;Acc:MGI:107899]	-0.053560996	0.456594342	-0.237867652	0.814714476	0.940189798	-5.487722729	-0.053560996	-0.237867652	0.814714476	0.940189798	-5.487722729	0.604756561	1.204131071	-0.190043406	0.329134749	0.39453849	0.732648231	0.438706596	0.950168646	0.0248665	0.697764553	0.691404873	0.157180779
ENSMUSG00000002948	ENSMUSG00000002948	Map2k7	26400	mitogen-activated protein kinase kinase 7 [Source:MGI Symbol;Acc:MGI:1346871]	-0.023107288	5.530798899	-0.503012225	0.62115494	0.856220809	-6.521268522	-0.023107288	-0.503012225	0.62115494	0.856220809	-6.521268522	5.56858258	5.522539942	5.451934457	5.649366401	5.512348113	5.556745979	5.463842674	5.480794872	5.559431067	5.564171161	5.54087422	5.515047114
ENSMUSG00000002949	ENSMUSG00000002949	Timm44	21856	translocase of inner mitochondrial membrane 44 [Source:MGI Symbol;Acc:MGI:1343262]	0.053765566	5.4319899	1.121452522	0.277074222	0.636698339	-6.008141591	0.053765566	1.121452522	0.277074222	0.636698339	-6.008141591	5.302707463	5.449061145	5.477554178	5.381360293	5.425850871	5.398887757	5.397870303	5.508053188	5.376932899	5.471875267	5.54087422	5.47007827
ENSMUSG00000002957	ENSMUSG00000002957	Ap2a2	11772	adaptor-related protein complex 2, alpha 2 subunit [Source:MGI Symbol;Acc:MGI:101920]	0.00879975	8.063806769	0.195994451	0.846846242	0.952596748	-6.800225879	0.00879975	0.195994451	0.846846242	0.952596748	-6.800225879	8.076120992	8.120556268	7.929098448	8.116079519	8.045701761	8.072721714	8.101599641	7.97596502	8.092969137	7.985482304	8.109501536	8.142663855
ENSMUSG00000002963	ENSMUSG00000002963	Pnkp	59047	polynucleotide kinase 3'- phosphatase [Source:MGI Symbol;Acc:MGI:1891698]	0.028468228	4.371179226	0.382329641	0.706767089	0.895255286	-6.38980767	0.028468228	0.382329641	0.706767089	0.895255286	-6.38980767	4.284156984	4.314834067	4.422078939	4.521959238	4.405985434	4.199956272	4.11041812	4.518501904	4.460607218	4.46581261	4.375430936	4.410417836
ENSMUSG00000002968	ENSMUSG00000002968	Med25	75613	mediator complex subunit 25 [Source:MGI Symbol;Acc:MGI:1922863]	0.106878445	5.962385016	2.056035418	0.054827925	0.34746982	-4.726802552	0.106878445	2.056035418	0.054827925	0.34746982	-4.726802552	5.912783303	5.969126185	5.964019213	5.835496361	6.038799977	5.742879387	5.917201246	6.050743416	5.998151889	6.056206715	6.02884601	6.046299878
ENSMUSG00000002980	ENSMUSG00000002980	Bcam	57278	basal cell adhesion molecule [Source:MGI Symbol;Acc:MGI:1929940]	0.171047983	4.596674741	2.424368428	0.026279038	0.27981184	-3.892453886	0.171047983	2.424368428	0.026279038	0.27981184	-3.892453886	4.563503845	4.555192664	4.422078939	4.703009016	4.534440046	4.313226164	4.585064024	4.776986518	4.642189577	4.666534198	4.577059603	4.851559285
ENSMUSG00000002981	ENSMUSG00000002981	Clptm1	56457	cleft lip and palate associated transmembrane protein 1 [Source:MGI Symbol;Acc:MGI:1927155]	0.035208419	7.305403005	0.783646602	0.443604233	0.754318926	-6.4712466	0.035208419	0.783646602	0.443604233	0.754318926	-6.4712466	7.332330332	7.386079863	7.189467124	7.355157966	7.289219164	7.178049244	7.369985126	7.290106933	7.316552509	7.267390831	7.343486954	7.351712546
ENSMUSG00000002983	ENSMUSG00000002983	Relb	19698	avian reticuloendotheliosis viral (v-rel) oncogene related B [Source:MGI Symbol;Acc:MGI:103289]	0.024438607	2.435242141	0.223122706	0.825993746	0.94539723	-5.981091515	0.024438607	0.223122706	0.825993746	0.94539723	-5.981091515	2.589933778	2.402192163	2.351837202	2.769002699	2.251071748	2.242493689	2.420879545	2.219627452	2.670950643	2.560202828	2.483598652	2.398712265
ENSMUSG00000002984	ENSMUSG00000002984	Tomm40	53333	translocase of outer mitochondrial membrane 40 [Source:MGI Symbol;Acc:MGI:1858259]	-0.166723162	6.20341037	-2.756970694	0.013115551	0.231336357	-3.434977909	-0.166723162	-2.756970694	0.013115551	0.231336357	-3.434977909	6.279527521	6.29822935	6.059308518	6.407753775	6.325063213	6.358245313	5.990164199	6.01774396	6.12930691	6.162880373	6.258588243	6.164266573
ENSMUSG00000002985	ENSMUSG00000002985	Apoe	11816	apolipoprotein E [Source:MGI Symbol;Acc:MGI:88057]	-0.111012496	10.90744334	-1.409710347	0.175948046	0.536417121	-5.923308322	-0.111012496	-1.409710347	0.175948046	0.536417121	-5.923308322	10.82808973	10.97454682	10.72501148	11.12820275	11.04093279	11.08247033	10.51472848	10.817298	10.90021277	11.01372309	10.90636137	10.95813101
ENSMUSG00000002996	ENSMUSG00000002996	Hbp1	73389	high mobility group box transcription factor 1 [Source:MGI Symbol;Acc:MGI:894659]	0.110150068	4.923403657	1.689153946	0.108720704	0.442403759	-5.196028051	0.110150068	1.689153946	0.108720704	0.442403759	-5.196028051	5.030474799	4.868700278	5.021723233	4.819023356	4.871650924	4.619868526	5.013378551	4.974395081	5.011933813	5.039895695	4.853672494	4.98066711
ENSMUSG00000002997	ENSMUSG00000002997	Prkar2b	19088	protein kinase, cAMP dependent regulatory, type II beta [Source:MGI Symbol;Acc:MGI:97760]	0.027056002	5.948477009	0.457213973	0.653077045	0.870648683	-6.587203775	0.027056002	0.457213973	0.653077045	0.870648683	-6.587203775	5.823891514	6.072185673	5.865367442	5.982220419	5.892179861	5.973427695	6.08280759	5.879307701	6.074164818	5.894362991	6.041529014	5.812348074
ENSMUSG00000003031	ENSMUSG00000003031	Cdkn1b	12576	cyclin-dependent kinase inhibitor 1B [Source:MGI Symbol;Acc:MGI:104565]	-0.187283606	6.143752651	-2.860169654	0.010523874	0.222155652	-3.223386394	-0.187283606	-2.860169654	0.010523874	0.222155652	-3.223386394	6.126870616	6.175737406	6.157677805	6.298262332	6.242662684	6.43249465	5.912030648	5.982417953	6.010066584	6.292203466	5.995990474	6.109206861
ENSMUSG00000003032	ENSMUSG00000003032	Klf4	16600	Kruppel-like factor 4 (gut) [Source:MGI Symbol;Acc:MGI:1342287]	0.378636605	2.908622157	2.923445451	0.009187083	0.21393591	-2.645736853	0.378636605	2.923445451	0.009187083	0.21393591	-2.645736853	2.55353524	2.772375077	2.969488328	2.838805069	2.766877485	2.399991898	3.148628799	3.670434629	2.917396616	3.093688159	2.855195802	3.017466728
ENSMUSG00000003033	ENSMUSG00000003033	Ap1m1	11767	adaptor-related protein complex AP-1, mu subunit 1 [Source:MGI Symbol;Acc:MGI:102776]	-0.12289879	5.747195233	-1.864391591	0.078931837	0.391791757	-5.028738443	-0.12289879	-1.864391591	0.078931837	0.391791757	-5.028738443	5.856004093	5.736890795	5.821677418	5.724210182	5.845211892	5.885411837	5.492703579	5.510211766	5.857015092	5.645996456	5.847893235	5.757033678
ENSMUSG00000003037	ENSMUSG00000003037	Rab8a	17274	RAB8A, member RAS oncogene family [Source:MGI Symbol;Acc:MGI:96960]	-0.130050478	5.088015509	-2.146120001	0.045983955	0.329010316	-4.475400265	-0.130050478	-2.146120001	0.045983955	0.329010316	-4.475400265	5.132705821	5.141222966	4.953505881	5.247774289	5.170894279	5.27597467	4.935252276	4.997659632	4.986888505	5.137259306	5.132675029	4.966346338
ENSMUSG00000003038	ENSMUSG00000003038	Hmgn2	15331	high mobility group nucleosomal binding domain 2 [Source:MGI Symbol;Acc:MGI:96136]	0.132916417	5.185841689	2.019185204	0.058870264	0.357558893	-4.704779228	0.132916417	2.019185204	0.058870264	0.357558893	-4.704779228	5.1945848	5.214577628	5.000365575	5.114684072	5.071217124	5.149947902	5.074821617	5.108667127	5.419246065	5.382593548	5.204360983	5.315463812
ENSMUSG00000003039	ENSMUSG00000003039	Fam32a	67922	family with sequence similarity 32, member A [Source:MGI Symbol;Acc:MGI:1915172]	-0.072681495	6.49033876	-1.426943898	0.170992607	0.530109938	-5.735602228	-0.072681495	-1.426943898	0.170992607	0.530109938	-5.735602228	6.510692859	6.496550997	6.335108757	6.638778054	6.552832205	6.631769878	6.41251961	6.421985872	6.457328647	6.493012795	6.432850952	6.508922888
ENSMUSG00000003051	ENSMUSG00000003051	Elf3	13710	E74-like factor 3 [Source:MGI Symbol;Acc:MGI:1101781]	1.132038955	-2.790947097	1.647832923	0.117016877	0.45650729	-4.323832615	1.132038955	1.647832923	0.117016877	0.45650729	-4.323832615	-2.024881187	-1.841041733	-3.437151606	-2.239089637	-2.591541106	-4.102196028	-3.552154841	-1.454586805	-1.280683418	-1.846168015	-1.529112006	-1.65238238
ENSMUSG00000003062	ENSMUSG00000003062	Stard3nl	76205	STARD3 N-terminal like [Source:MGI Symbol;Acc:MGI:1923455]	-0.023705521	5.076354315	-0.441841537	0.663952693	0.876423763	-6.48967498	-0.023705521	-0.441841537	0.663952693	0.876423763	-6.48967498	5.022174388	5.251297258	5.1296432	5.104414781	5.049489897	4.977891104	5.038507939	5.066750956	5.156774361	5.046310615	5.097881272	4.997196969
ENSMUSG00000003068	ENSMUSG00000003068	Stk11	20869	serine/threonine kinase 11 [Source:MGI Symbol;Acc:MGI:1341870]	-0.076995149	6.548276034	-1.248926744	0.227951751	0.589001758	-5.964416487	-0.076995149	-1.248926744	0.227951751	0.589001758	-5.964416487	6.467328393	6.54114864	6.478267451	6.6730574	6.579067502	6.787356673	6.320390984	6.516287532	6.479126966	6.606610783	6.522887713	6.615752601
ENSMUSG00000003070	ENSMUSG00000003070	Efna2	13637	ephrin A2 [Source:MGI Symbol;Acc:MGI:102707]	0.037669312	2.623937395	0.378765481	0.709365341	0.896548123	-5.982813905	0.037669312	0.378765481	0.709365341	0.896548123	-5.982813905	2.693923903	2.590331827	2.549643635	2.674980796	2.704690149	2.533499749	2.655540001	2.23014208	2.727026764	2.831795459	2.684566491	2.7316327
ENSMUSG00000003072	ENSMUSG00000003072	Atp5d	66043	ATP synthase, H+ transporting, mitochondrial F1 complex, delta subunit [Source:MGI Symbol;Acc:MGI:1913293]	-0.023236408	6.95411491	-0.328305381	0.746531326	0.91416294	-6.711482823	-0.023236408	-0.328305381	0.746531326	0.91416294	-6.711482823	6.997550969	7.052481863	6.793702437	7.213341362	6.989273422	6.751718356	6.764149853	6.917335141	6.938450209	7.089101246	6.982563543	6.965730171
ENSMUSG00000003099	ENSMUSG00000003099	Ppp5c	19060	protein phosphatase 5, catalytic subunit [Source:MGI Symbol;Acc:MGI:102666]	-0.049113262	6.921182868	-0.899653471	0.380377235	0.713582576	-6.353202442	-0.049113262	-0.899653471	0.380377235	0.713582576	-6.353202442	6.944951083	6.934554499	6.796360389	7.099677126	6.839967923	7.06313008	6.845392867	6.827142815	6.849359229	6.905760698	6.977952206	6.976091597
ENSMUSG00000003119	ENSMUSG00000003119	Cdk12	69131	cyclin-dependent kinase 12 [Source:MGI Symbol;Acc:MGI:1098802]	-0.054049072	5.18779454	-0.821112946	0.422499985	0.73908962	-6.264102996	-0.054049072	-0.821112946	0.422499985	0.73908962	-6.264102996	5.188663326	5.089122368	5.368659431	5.067885452	5.199361333	5.387174717	5.316069138	5.056448144	5.249672778	5.152205693	5.096666392	5.102078067
ENSMUSG00000003123	ENSMUSG00000003123	Lipe	16890	lipase, hormone sensitive [Source:MGI Symbol;Acc:MGI:96790]	0.171680603	3.683198768	1.864088057	0.078976509	0.391791757	-4.695662571	0.171680603	1.864088057	0.078976509	0.391791757	-4.695662571	3.69996164	3.578902787	3.512591047	3.75299994	3.611922231	3.482861422	3.532384989	3.881916456	3.811652316	3.956505229	3.501996477	3.93266298
ENSMUSG00000003131	ENSMUSG00000003131	Pafah1b2	18475	platelet-activating factor acetylhydrolase, isoform 1b, subunit 2 [Source:MGI Symbol;Acc:MGI:108415]	-0.014396006	7.82890765	-0.319672023	0.752957911	0.917213339	-6.757271424	-0.014396006	-0.319672023	0.752957911	0.917213339	-6.757271424	7.884980166	7.862535431	7.757398876	7.766815086	7.814516702	7.932889243	7.935557745	7.792153758	7.797383115	7.725237654	7.841369181	7.839329986
ENSMUSG00000003134	ENSMUSG00000003134	Tbc1d8	54610	TBC1 domain family, member 8 [Source:MGI Symbol;Acc:MGI:1927225]	-0.008664022	4.949215618	-0.110975762	0.912883798	0.973689685	-6.563803661	-0.008664022	-0.110975762	0.912883798	0.973689685	-6.563803661	4.907883274	4.868700278	5.128237349	5.112123594	4.78790029	4.931871091	5.071347069	4.751666195	5.182071126	4.967382256	4.790458479	4.915073637
ENSMUSG00000003135	ENSMUSG00000003135	Cnot11	52846	CCR4-NOT transcription complex, subunit 11 [Source:MGI Symbol;Acc:MGI:106580]	0.050061591	4.867829793	0.899402467	0.380507247	0.713582576	-6.146530142	0.050061591	0.899402467	0.380507247	0.713582576	-6.146530142	4.863970731	5.039921192	4.788871404	4.764629644	4.769031943	4.848906764	4.952982956	4.857185068	4.936644081	4.806636926	4.915611129	4.895051649
ENSMUSG00000003153	ENSMUSG00000003153	Slc2a3	20527	solute carrier family 2 (facilitated glucose transporter), member 3 [Source:MGI Symbol;Acc:MGI:95757]	0.082910325	7.200657776	1.889614814	0.075296811	0.385319307	-5.086196771	0.082910325	1.889614814	0.075296811	0.385319307	-5.086196771	7.186934829	7.181756367	7.151218013	7.126567009	7.119733686	7.190570348	7.374691242	7.262201605	7.190841079	7.129186608	7.255047839	7.244201105
ENSMUSG00000003154	ENSMUSG00000003154	Foxj2	60611	forkhead box J2 [Source:MGI Symbol;Acc:MGI:1926805]	-0.002657012	5.281904414	-0.051801689	0.959266631	0.988765194	-6.618450643	-0.002657012	-0.051801689	0.959266631	0.988765194	-6.618450643	5.323122284	5.287105445	5.401617714	5.208760838	5.254663789	5.24126213	5.376443578	5.223628224	5.342345017	5.270167895	5.171273334	5.30158776
ENSMUSG00000003161	ENSMUSG00000003161	Sri	109552	sorcin [Source:MGI Symbol;Acc:MGI:98419]	-0.096888651	5.753587781	-2.005156353	0.060478511	0.360018126	-4.796163672	-0.096888651	-2.005156353	0.060478511	0.360018126	-4.796163672	5.725075564	5.821035021	5.780207861	5.788963838	5.772236032	5.936936099	5.626569387	5.640076215	5.759555998	5.75966481	5.68121565	5.765329393
ENSMUSG00000003166	ENSMUSG00000003166	Dgcr2	13356	DiGeorge syndrome critical region gene 2 [Source:MGI Symbol;Acc:MGI:892866]	-0.060049958	6.454715571	-1.254980935	0.225797352	0.587272709	-5.950931154	-0.060049958	-1.254980935	0.225797352	0.587272709	-5.950931154	6.489775664	6.545704076	6.35687924	6.556888593	6.495445858	6.470178188	6.353667008	6.351502213	6.457328647	6.549048574	6.424160049	6.414502047
ENSMUSG00000003184	ENSMUSG00000003184	Irf3	54131	interferon regulatory factor 3 [Source:MGI Symbol;Acc:MGI:1859179]	0.06874815	4.329820676	0.769691903	0.451629358	0.760740096	-6.155830636	0.06874815	0.769691903	0.451629358	0.760740096	-6.155830636	4.213011153	4.24931791	4.52181231	4.278808507	4.356285721	4.197275712	4.096810996	4.404758806	4.391152594	4.614240683	4.148027239	4.523419013
ENSMUSG00000003190	ENSMUSG00000003190	Bcl2l12	75736	BCL2-like 12 (proline rich) [Source:MGI Symbol;Acc:MGI:1922986]	0.249706685	0.63844612	1.215739358	0.240044942	0.601317465	-4.916029689	0.249706685	1.215739358	0.240044942	0.601317465	-4.916029689	0.331387407	1.108840044	0.818137996	0.616102695	0.47125047	0.019316215	0.724785693	0.541130933	0.344596722	1.308694548	1.03368893	0.826591398
ENSMUSG00000003198	ENSMUSG00000003198	Zfp959	224893	zinc finger protein 959 [Source:MGI Symbol;Acc:MGI:2385058]	0.11325418	2.186212862	1.002720024	0.329502921	0.677703363	-5.460015435	0.11325418	1.002720024	0.329502921	0.677703363	-5.460015435	2.115437799	2.126201344	2.436060955	2.040229534	2.283342819	1.87756419	2.338483586	1.96649779	2.394481481	2.163738666	2.422850977	2.233141933
ENSMUSG00000003199	ENSMUSG00000003199	Mpnd	68047	MPN domain containing [Source:MGI Symbol;Acc:MGI:1915297]	-0.083209186	6.044820396	-1.131028766	0.273129933	0.632792501	-6.062268369	-0.083209186	-1.131028766	0.273129933	0.632792501	-6.062268369	6.106600624	6.031353803	5.891291713	6.221351122	6.151631739	6.122866443	5.669332754	6.020018059	6.056765096	6.160418338	6.07275713	6.044786175
ENSMUSG00000003200	ENSMUSG00000003200	Sh3gl1	20405	SH3-domain GRB2-like 1 [Source:MGI Symbol;Acc:MGI:700010]	0.056487071	4.908223475	1.078023138	0.295491117	0.651391397	-5.979858289	0.056487071	1.078023138	0.295491117	0.651391397	-5.979858289	4.934665001	4.854082841	4.945545791	4.856220444	4.806525049	4.889325435	4.811591604	5.07260541	4.942577166	4.92855429	4.930689029	4.951074143
ENSMUSG00000003206	ENSMUSG00000003206	Ebi3	50498	Epstein-Barr virus induced gene 3 [Source:MGI Symbol;Acc:MGI:1354171]	0.609521866	-0.761957888	1.889130267	0.07536522	0.385319307	-4.027957098	0.609521866	1.889130267	0.07536522	0.385319307	-4.027957098	-0.976461561	-1.662296291	-0.434038102	0.100233324	-2.07280581	-0.57278609	-0.115595798	-0.812784515	-0.386515302	-0.478067462	-0.257492588	-0.140515238
ENSMUSG00000003208	ENSMUSG00000003208	Yju2	72886	YJU2 splicing factor [Source:MGI Symbol;Acc:MGI:1920136]	-0.209265814	2.901488891	-1.753447941	0.096818525	0.423216494	-4.706091467	-0.209265814	-1.753447941	0.096818525	0.423216494	-4.706091467	2.806470099	2.891685389	2.944144735	2.94044725	3.09847795	3.410645416	2.413580457	2.66931074	2.827915985	3.03468831	3.058562911	2.8227743
ENSMUSG00000003226	ENSMUSG00000003226	Ranbp2	19386	RAN binding protein 2 [Source:MGI Symbol;Acc:MGI:894323]	0.020491531	7.645651032	0.308045885	0.761641689	0.920983002	-6.752923797	0.020491531	0.308045885	0.761641689	0.920983002	-6.752923797	7.657909412	7.614647065	7.806788047	7.431850713	7.604136504	7.695674035	7.870907242	7.766874889	7.627321152	7.48016165	7.610611803	7.584661352
ENSMUSG00000003227	ENSMUSG00000003227	Edar	13608	ectodysplasin-A receptor [Source:MGI Symbol;Acc:MGI:1343498]	-0.029330533	-1.797002799	-0.091296213	0.928282125	0.978774054	-5.027091671	-0.029330533	-0.091296213	0.928282125	0.978774054	-5.027091671	-2.024881187	-1.229778062	-1.453603152	-1.871666575	-1.391101871	-1.59441999	-2.0151092	-1.928795661	-1.037047957	-1.50868433	-1.114671006	-1.909760629
ENSMUSG00000003228	ENSMUSG00000003228	Grk5	14773	G protein-coupled receptor kinase 5 [Source:MGI Symbol;Acc:MGI:109161]	-0.321922162	4.117858754	-3.425364723	0.003075062	0.160506514	-1.822231182	-0.321922162	-3.425364723	0.003075062	0.160506514	-1.822231182	4.388580298	4.168921178	4.040839278	4.2418081	4.132469237	4.720377177	3.891465537	3.878578498	4.052338489	4.09289718	3.955053674	3.894514433
ENSMUSG00000003233	ENSMUSG00000003233	Dvl3	13544	dishevelled segment polarity protein 3 [Source:MGI Symbol;Acc:MGI:108100]	0.081453547	5.856434401	1.321479548	0.203163032	0.564623143	-5.820312701	0.081453547	1.321479548	0.203163032	0.564623143	-5.820312701	5.709651601	5.744836366	5.952944066	5.758179048	5.961130964	5.763864987	5.980317063	6.096716036	5.809108351	5.819563164	5.838475753	5.855294327
ENSMUSG00000003234	ENSMUSG00000003234	Abcf3	27406	ATP-binding cassette, sub-family F (GCN20), member 3 [Source:MGI Symbol;Acc:MGI:1351656]	-0.128814476	6.361407708	-2.346255643	0.030818715	0.294899545	-4.238624992	-0.128814476	-2.346255643	0.030818715	0.294899545	-4.238624992	6.376481642	6.392916294	6.291185025	6.510491002	6.478123763	6.50852513	6.10506784	6.363491227	6.282178135	6.391277776	6.320259902	6.325983188
ENSMUSG00000003235	ENSMUSG00000003235	Eif2b5	224045	eukaryotic translation initiation factor 2B, subunit 5 epsilon [Source:MGI Symbol;Acc:MGI:2446176]	0.04449476	5.75945912	0.899666053	0.380370719	0.713582576	-6.26517623	0.04449476	0.899666053	0.380370719	0.713582576	-6.26517623	5.746395778	5.793528656	5.647146988	5.801731872	5.837082088	5.604061587	5.721987458	5.75830235	5.811055478	5.805765664	5.84500209	5.755183689
ENSMUSG00000003269	ENSMUSG00000003269	Cyth2	19158	cytohesin 2 [Source:MGI Symbol;Acc:MGI:1334255]	-0.02685987	6.012811031	-0.452544607	0.6563722	0.872125602	-6.595617135	-0.02685987	-0.452544607	0.6563722	0.872125602	-6.595617135	6.021714233	6.068233258	5.840686585	6.039265074	5.924085417	6.267242449	6.016902306	5.989397964	5.996441728	5.927753651	6.073374849	6.000183331
ENSMUSG00000003271	ENSMUSG00000003271	Sult2b1	54200	sulfotransferase family, cytosolic, 2B, member 1 [Source:MGI Symbol;Acc:MGI:1926342]	0.011057763	2.33816921	0.070992718	0.944199238	0.984181276	-5.978247379	0.011057763	0.070992718	0.944199238	0.984181276	-5.978247379	2.525620728	2.616550409	2.064914346	2.589206499	1.823733621	2.371741021	2.727944946	2.219627452	2.248856639	2.262548807	2.72286701	2.033920254
ENSMUSG00000003273	ENSMUSG00000003273	Car11	12348	carbonic anhydrase 11 [Source:MGI Symbol;Acc:MGI:1336193]	-0.023584906	6.443258695	-0.473138209	0.641894889	0.865515864	-6.619638653	-0.023584906	-0.473138209	0.641894889	0.865515864	-6.619638653	6.362741914	6.462023458	6.494180451	6.519214382	6.426680532	6.466286832	6.49177047	6.306876871	6.458571347	6.428586828	6.570484884	6.340244819
ENSMUSG00000003279	ENSMUSG00000003279	Dlgap1	224997	DLG associated protein 1 [Source:MGI Symbol;Acc:MGI:1346065]	0.118209171	8.988536291	1.60622524	0.125910071	0.470721316	-5.596934587	0.118209171	1.60622524	0.125910071	0.470721316	-5.596934587	8.9636387	8.956130526	8.833808151	8.79223962	8.910767149	9.118184531	9.333256887	9.131577319	8.903294742	8.820991724	9.098541577	9.001475137
ENSMUSG00000003282	ENSMUSG00000003282	Plag1	56711	pleiomorphic adenoma gene 1 [Source:MGI Symbol;Acc:MGI:1891916]	0.33216005	2.392067237	2.21765433	0.039912109	0.315798682	-3.854011092	0.33216005	2.21765433	0.039912109	0.315798682	-3.854011092	2.408226111	2.231741496	2.716103208	1.646212216	2.376038525	2.04196196	2.90494408	2.523056195	2.415110741	2.554213626	2.691020939	2.340679558
ENSMUSG00000003283	ENSMUSG00000003283	Hck	15162	hemopoietic cell kinase [Source:MGI Symbol;Acc:MGI:96052]	-0.137404406	1.330598877	-0.965486282	0.347303667	0.690917279	-5.299285366	-0.137404406	-0.965486282	0.347303667	0.690917279	-5.299285366	1.66480953	1.032999745	1.424264597	1.416475118	1.585707062	1.368949044	1.002860942	1.423119638	1.626276128	1.174578095	1.391647715	1.153133256
ENSMUSG00000003299	ENSMUSG00000003299	Mrpl4	66163	mitochondrial ribosomal protein L4 [Source:MGI Symbol;Acc:MGI:2137210]	-0.023225282	4.927619283	-0.37065194	0.715293737	0.899429588	-6.495983898	-0.023225282	-0.37065194	0.715293737	0.899429588	-6.495983898	5.002056362	5.043146601	4.86680764	4.973709423	5.001799575	4.766314665	4.731671497	4.865639615	4.991474656	4.985298836	5.015420532	4.912586032
ENSMUSG00000003308	ENSMUSG00000003308	Keap1	50868	kelch-like ECH-associated protein 1 [Source:MGI Symbol;Acc:MGI:1858732]	-0.049295694	6.312261594	-0.949383896	0.355204409	0.695381697	-6.268484663	-0.049295694	-0.949383896	0.355204409	0.695381697	-6.268484663	6.210340871	6.377666895	6.210447701	6.396750364	6.314040926	6.516073707	6.243232628	6.259544438	6.293364378	6.323351105	6.310861272	6.300839516
ENSMUSG00000003309	ENSMUSG00000003309	Ap1m2	11768	adaptor protein complex AP-1, mu 2 subunit [Source:MGI Symbol;Acc:MGI:1336974]	0.204747446	-0.603710701	0.77120156	0.450756895	0.759942805	-5.036203248	0.204747446	0.77120156	0.450756895	0.759942805	-5.036203248	-0.523412518	-0.999958256	-0.081956586	-1.127934114	-0.660787907	-0.189327764	-0.295297706	-0.083054791	-0.646631806	-0.870645687	-0.722779805	0.088315621
ENSMUSG00000003316	ENSMUSG00000003316	Glg1	20340	golgi apparatus protein 1 [Source:MGI Symbol;Acc:MGI:104967]	0.005555936	8.438901536	0.139258923	0.890817229	0.966694588	-6.824803026	0.005555936	0.139258923	0.890817229	0.966694588	-6.824803026	8.422358529	8.433771627	8.375644409	8.37773169	8.5004783	8.508103392	8.538501246	8.412622097	8.412940532	8.42241996	8.435969351	8.428420898
ENSMUSG00000003341	ENSMUSG00000003341	Atp8b3	67331	ATPase, class I, type 8B, member 3 [Source:MGI Symbol;Acc:MGI:1914581]	-0.110435852	-0.742690559	-0.375144185	0.712009012	0.897759987	-5.184493654	-0.110435852	-0.375144185	0.712009012	0.897759987	-5.184493654	-1.0870442	-0.331807875	-0.434038102	-0.275443532	-0.581158226	-0.727176992	-1.730038621	-0.812784515	-0.250340051	-0.383065906	-0.867026131	-0.168334798
ENSMUSG00000003344	ENSMUSG00000003344	Btbd2	208198	BTB (POZ) domain containing 2 [Source:MGI Symbol;Acc:MGI:1933831]	0.010222427	6.358815534	0.19926838	0.844323167	0.951932788	-6.708658918	0.010222427	0.19926838	0.844323167	0.951932788	-6.708658918	6.333522484	6.400480971	6.261355333	6.507571448	6.387012072	6.236892004	6.278314722	6.366472978	6.320956306	6.347361049	6.441489813	6.433424396
ENSMUSG00000003345	ENSMUSG00000003345	Csnk1g2	103236	casein kinase 1, gamma 2 [Source:MGI Symbol;Acc:MGI:1920014]	-0.006130852	7.208384916	-0.14022724	0.890063263	0.96648154	-6.770990041	-0.006130852	-0.14022724	0.890063263	0.96648154	-6.770990041	7.129364095	7.22642116	7.145670123	7.334712793	7.237997297	7.195615674	7.147991538	7.18829723	7.170257003	7.245489069	7.275860772	7.207972648
ENSMUSG00000003346	ENSMUSG00000003346	Abhd17a	216169	abhydrolase domain containing 17A [Source:MGI Symbol;Acc:MGI:106388]	-0.019960701	6.664718099	-0.308344453	0.761418269	0.92086073	-6.700785652	-0.019960701	-0.308344453	0.761418269	0.92086073	-6.700785652	6.737016809	6.72660526	6.493634638	6.916275692	6.647298445	6.526789331	6.516255153	6.684856991	6.668947269	6.718957555	6.74695767	6.600378359
ENSMUSG00000003348	ENSMUSG00000003348	Mob3a	208228	MOB kinase activator 3A [Source:MGI Symbol;Acc:MGI:3050117]	0.087519001	3.634796682	0.852624968	0.405253037	0.72994573	-5.939305321	0.087519001	0.852624968	0.405253037	0.72994573	-5.939305321	3.716518228	3.574451142	3.542452072	3.934965459	3.657775931	3.13618629	3.498289595	3.689609029	3.811652316	3.762361758	3.725950827	3.627562121
ENSMUSG00000003352	ENSMUSG00000003352	Cacnb3	12297	calcium channel, voltage-dependent, beta 3 subunit [Source:MGI Symbol;Acc:MGI:103307]	0.155389196	7.285641328	2.784556165	0.012368246	0.229621037	-3.438964888	0.155389196	2.784556165	0.012368246	0.229621037	-3.438964888	7.24372466	7.242294177	7.178981411	7.198934988	7.243817216	7.138423696	7.491303689	7.305103544	7.272246244	7.326564704	7.567633479	7.223443406
ENSMUSG00000003354	ENSMUSG00000003354	Ccdc65	105833	coiled-coil domain containing 65 [Source:MGI Symbol;Acc:MGI:2146001]	0.279654749	2.567963262	2.456892617	0.024580291	0.274182522	-3.467993342	0.279654749	2.456892617	0.024580291	0.274182522	-3.467993342	2.212013372	2.684222889	2.408529102	2.458239302	2.206889111	2.686601877	2.935843097	2.699892199	2.475285574	2.78141392	2.534732354	2.85767761
ENSMUSG00000003355	ENSMUSG00000003355	Fkbp11	66120	FK506 binding protein 11 [Source:MGI Symbol;Acc:MGI:1913370]	0.43523577	-0.40088989	1.579308824	0.13196276	0.479224247	-4.384294539	0.43523577	1.579308824	0.13196276	0.479224247	-4.384294539	-0.447673812	0.073477813	-1.206546728	-0.171963308	-0.178221193	-1.205883163	-0.295297706	0.017490657	-0.646631806	0.487574132	-0.115566217	-0.113221992
ENSMUSG00000003360	ENSMUSG00000003360	Ddx23	74351	DEAD (Asp-Glu-Ala-Asp) box polypeptide 23 [Source:MGI Symbol;Acc:MGI:1921601]	-0.013395995	6.601794966	-0.247743819	0.807182726	0.938304227	-6.714230699	-0.013395995	-0.247743819	0.807182726	0.938304227	-6.714230699	6.503555361	6.598728112	6.509919842	6.583935002	6.605366163	6.853119148	6.528554582	6.607828487	6.579633638	6.587310875	6.63299681	6.638260155
ENSMUSG00000003363	ENSMUSG00000003363	Pld3	18807	phospholipase D family, member 3 [Source:MGI Symbol;Acc:MGI:1333782]	0.106622011	8.489827696	1.793871621	0.089928661	0.410614232	-5.294004414	0.106622011	1.793871621	0.089928661	0.410614232	-5.294004414	8.485456251	8.530739071	8.375348158	8.471857552	8.402265907	8.351612669	8.671143259	8.464333533	8.456093131	8.473197016	8.777978753	8.419979959
ENSMUSG00000003378	ENSMUSG00000003378	Grik5	14809	glutamate receptor, ionotropic, kainate 5 (gamma 2) [Source:MGI Symbol;Acc:MGI:95818]	0.068985828	7.384148709	1.428104349	0.170663043	0.530106822	-5.783586355	0.068985828	1.428104349	0.170663043	0.530106822	-5.783586355	7.332665994	7.430478009	7.309068067	7.430309892	7.391144929	7.205320223	7.458429842	7.375763563	7.390686647	7.347927429	7.542869446	7.399574203
ENSMUSG00000003379	ENSMUSG00000003379	Cd79a	12518	CD79A antigen (immunoglobulin-associated alpha) [Source:MGI Symbol;Acc:MGI:101774]	0.284231596	-1.975208864	0.780793686	0.445237669	0.755854917	-4.824340091	0.284231596	0.780793686	0.445237669	0.755854917	-4.824340091	-2.263781468	-1.110296732	-1.927884673	-1.452396066	-2.308983425	-2.127798265	-1.730038621	-1.454586805	-0.964194083	-2.124927565	-2.112882248	-1.304918678
ENSMUSG00000003380	ENSMUSG00000003380	Rabac1	14470	Rab acceptor 1 (prenylated) [Source:MGI Symbol;Acc:MGI:1201692]	-0.247397983	6.888057664	-3.054746559	0.006917665	0.197175349	-2.869006204	-0.247397983	-3.054746559	0.006917665	0.197175349	-2.869006204	6.880292781	7.062053121	6.709249016	7.22316295	7.014725406	7.183477116	6.542005776	6.753887272	6.684962325	6.939178876	6.858676595	6.811377912
ENSMUSG00000003382	ENSMUSG00000003382	Etv3	27049	ets variant 3 [Source:MGI Symbol;Acc:MGI:1350926]	-0.10322893	5.289388362	-1.863622548	0.079045063	0.391791757	-4.978497803	-0.10322893	-1.863622548	0.079045063	0.391791757	-4.978497803	5.299963529	5.22455598	5.464244143	5.373898403	5.23279653	5.457188398	5.219965492	5.309177791	5.219692249	5.177751515	5.183913315	5.328585784
ENSMUSG00000003402	ENSMUSG00000003402	Prkcsh	19089	protein kinase C substrate 80K-H [Source:MGI Symbol;Acc:MGI:107877]	-0.006842789	6.159682169	-0.103180881	0.918979032	0.976042044	-6.708495479	-0.006842789	-0.103180881	0.918979032	0.976042044	-6.708495479	6.019213971	6.150537907	6.141044794	6.172418899	6.237181371	6.266603299	5.88457674	6.058876674	6.240885038	6.260828252	6.29505953	6.199385784
ENSMUSG00000003410	ENSMUSG00000003410	Elavl3	15571	ELAV like RNA binding protein 3 [Source:MGI Symbol;Acc:MGI:109157]	0.11057541	8.236620389	2.355436459	0.030249503	0.293125604	-4.311291718	0.11057541	2.355436459	0.030249503	0.293125604	-4.311291718	8.097413412	8.182564349	8.087953713	8.261231452	8.217332432	8.244195583	8.147695365	8.293446381	8.333098645	8.34040125	8.264678042	8.371896458
ENSMUSG00000003411	ENSMUSG00000003411	Rab3b	69908	RAB3B, member RAS oncogene family [Source:MGI Symbol;Acc:MGI:1917158]	0.010154782	5.36654318	0.133794191	0.895074252	0.967689453	-6.621690047	0.010154782	0.133794191	0.895074252	0.967689453	-6.621690047	5.576540399	5.595755658	5.138049659	5.200347866	5.355499016	5.316062318	5.421714701	5.379348142	5.485768049	5.216190218	5.428521641	5.302854748
ENSMUSG00000003418	ENSMUSG00000003418	St8sia6	241230	ST8 alpha-N-acetyl-neuraminide alpha-2,8-sialyltransferase 6 [Source:MGI Symbol;Acc:MGI:2386797]	-0.074320275	2.887975286	-0.701557102	0.492074133	0.784554066	-5.878669375	-0.074320275	-0.701557102	0.492074133	0.784554066	-5.878669375	2.939359443	3.116548346	3.024934237	2.589206499	3.146052361	2.753817996	2.889242806	3.053678822	2.812447717	2.973172366	2.820292985	2.638362877
ENSMUSG00000003420	ENSMUSG00000003420	Fcgrt	14132	Fc receptor, IgG, alpha chain transporter [Source:MGI Symbol;Acc:MGI:103017]	0.145457326	4.201894937	1.696140963	0.107368986	0.44049497	-5.058877764	0.145457326	1.696140963	0.107368986	0.44049497	-5.058877764	4.138173975	4.238103344	3.859552583	4.330387238	4.059807907	4.202631861	4.101360979	4.126659558	4.247092711	4.316356615	4.332727681	4.510317019
ENSMUSG00000003421	ENSMUSG00000003421	Nosip	66394	nitric oxide synthase interacting protein [Source:MGI Symbol;Acc:MGI:1913644]	0.001558121	5.352775765	0.02457496	0.980668827	0.994592366	-6.628927365	0.001558121	0.02457496	0.980668827	0.994592366	-6.628927365	5.259578625	5.349662816	5.265010875	5.511412085	5.309231024	5.419734528	5.169942823	5.310416998	5.377808955	5.514911681	5.462872694	5.300953848
ENSMUSG00000003423	ENSMUSG00000003423	Pih1d1	68845	PIH1 domain containing 1 [Source:MGI Symbol;Acc:MGI:1916095]	-0.033292503	4.198127191	-0.41716128	0.681574538	0.884024512	-6.341507504	-0.033292503	-0.41716128	0.681574538	0.884024512	-6.341507504	4.122729157	4.226800919	4.119359601	4.498623445	4.229518243	4.117290358	4.0363171	4.021628195	4.241328124	4.400549435	4.210012165	4.193961062
ENSMUSG00000003429	ENSMUSG00000003429	Rps11	27207	ribosomal protein S11 [Source:MGI Symbol;Acc:MGI:1351329]	-0.153784821	6.827587571	-1.935283886	0.069091431	0.376512084	-4.991807646	-0.153784821	-1.935283886	0.069091431	0.376512084	-4.991807646	6.862270716	6.874259472	6.62453698	7.065013332	7.000640885	7.006836654	6.455357389	6.668521023	6.837626861	6.939753268	6.796808881	6.806026631
ENSMUSG00000003435	ENSMUSG00000003435	Supt5	20924	suppressor of Ty 5, DSIF elongation factor subunit [Source:MGI Symbol;Acc:MGI:1202400]	0.081723654	7.365879918	1.573714203	0.13325111	0.481418369	-5.580762348	0.081723654	1.573714203	0.13325111	0.481418369	-5.580762348	7.233694841	7.272495473	7.240131459	7.273012553	7.411667156	7.52232344	7.30613496	7.410559218	7.388514995	7.445393261	7.439090551	7.45205029
ENSMUSG00000003436	ENSMUSG00000003436	Dll3	13389	delta like canonical Notch ligand 3 [Source:MGI Symbol;Acc:MGI:1096877]	0.109613781	0.374176365	0.554128946	0.586421544	0.838282096	-5.357015277	0.109613781	0.554128946	0.586421544	0.838282096	-5.357015277	0.242721988	0.543221777	0.575645816	0.644731123	0.508129156	-0.306177365	0.676815016	-0.031906333	0.454976169	0.740588437	0.691404873	0.326207312
ENSMUSG00000003437	ENSMUSG00000003437	Paf1	54624	Paf1, RNA polymerase II complex component [Source:MGI Symbol;Acc:MGI:1923988]	-0.020768897	5.849488931	-0.333787823	0.742460139	0.912530975	-6.628500875	-0.020768897	-0.333787823	0.742460139	0.912530975	-6.628500875	5.752429842	5.887141814	5.730115815	5.927203468	5.858660581	6.009783052	5.617068325	5.857431808	5.838679306	5.981742757	5.875782357	5.870754864
ENSMUSG00000003438	ENSMUSG00000003438	Timm50	66525	translocase of inner mitochondrial membrane 50 [Source:MGI Symbol;Acc:MGI:1913775]	-0.013914389	4.528408138	-0.184350613	0.855833287	0.955751739	-6.478707929	-0.013914389	-0.184350613	0.855833287	0.955751739	-6.478707929	4.538113898	4.597491615	4.329689523	4.713182071	4.5719364	4.492281024	4.266443656	4.499070182	4.510987652	4.655387002	4.545351513	4.653258352
ENSMUSG00000003444	ENSMUSG00000003444	Med29	67224	mediator complex subunit 29 [Source:MGI Symbol;Acc:MGI:1914474]	-0.083883103	3.289676733	-0.90591916	0.377141442	0.711863784	-5.816538033	-0.083883103	-0.90591916	0.377141442	0.711863784	-5.816538033	3.363969973	3.482405905	3.024934237	3.537109772	3.402615877	3.238813824	3.187663426	3.167466108	3.085549514	3.430909808	3.271640891	3.359406281
ENSMUSG00000003452	ENSMUSG00000003452	Bicd1	12121	BICD cargo adaptor 1 [Source:MGI Symbol;Acc:MGI:1101760]	0.044383656	5.978164262	0.725581681	0.477576431	0.775911416	-6.428019823	0.044383656	0.725581681	0.477576431	0.775911416	-6.428019823	6.025871733	5.935674996	6.133356768	5.813600141	5.911235655	5.919151837	6.190291532	6.037334743	6.042471653	5.894362991	5.928628638	5.917821337
ENSMUSG00000003458	ENSMUSG00000003458	Ncstn	59287	nicastrin [Source:MGI Symbol;Acc:MGI:1891700]	0.003380071	5.752970971	0.072842105	0.942748286	0.983831043	-6.67354427	0.003380071	0.072842105	0.942748286	0.983831043	-6.67354427	5.790070444	5.693417049	5.802414436	5.84477967	5.71620658	5.661590297	5.769218006	5.768256948	5.705452193	5.737372051	5.839202361	5.721471709
ENSMUSG00000003464	ENSMUSG00000003464	Pex19	19298	peroxisomal biogenesis factor 19 [Source:MGI Symbol;Acc:MGI:1334458]	-0.152486046	6.18034801	-3.217582139	0.004851841	0.180028629	-2.488548797	-0.152486046	-3.217582139	0.004851841	0.180028629	-2.488548797	6.246418195	6.292819867	6.14591593	6.342077919	6.226847438	6.28754718	6.039009303	6.069162219	6.086542506	6.159925426	6.220613438	6.057602306
ENSMUSG00000003469	ENSMUSG00000003469	Phyhip	105653	phytanoyl-CoA hydroxylase interacting protein [Source:MGI Symbol;Acc:MGI:1860417]	0.205737508	8.614933539	4.479618997	0.000300669	0.112753708	0.127662701	0.205737508	4.479618997	0.000300669	0.112753708	0.127662701	8.371645453	8.565642689	8.437682255	8.585702546	8.566710757	8.54652166	8.800064252	8.655887327	8.657096046	8.679682504	8.744917685	8.769543952
ENSMUSG00000003476	ENSMUSG00000003476	Crhr2	12922	corticotropin releasing hormone receptor 2 [Source:MGI Symbol;Acc:MGI:894312]	0.064199512	0.923457788	0.435951315	0.668140532	0.878614126	-5.538003507	0.064199512	0.435951315	0.668140532	0.878614126	-5.538003507	0.740471474	1.032999745	1.073209835	1.017373313	1.023188484	0.732648231	1.168120868	0.700852311	1.019365527	0.97384113	0.716930985	1.271753535
ENSMUSG00000003477	ENSMUSG00000003477	Inmt	21743	indolethylamine N-methyltransferase [Source:MGI Symbol;Acc:MGI:102963]	0.633464497	0.953987723	2.598975613	0.018301378	0.254151112	-3.045458314	0.633464497	2.598975613	0.018301378	0.254151112	-3.045458314	0.414917684	1.81512585	0.542254481	0.180637308	0.508129156	0.609019031	1.868863635	1.546037752	1.08949238	0.719335383	1.205824484	1.352281621
ENSMUSG00000003484	ENSMUSG00000003484	Cyp4f18	72054	cytochrome P450, family 4, subfamily f, polypeptide 18 [Source:MGI Symbol;Acc:MGI:1919304]	-0.163275869	-1.806526508	-0.527300412	0.604529686	0.848112303	-4.944613266	-0.163275869	-0.527300412	0.604529686	0.848112303	-4.944613266	-1.64059041	-2.045107198	-1.751891248	-1.03419194	-1.261300738	-1.59441999	-1.195731588	-1.454586805	-2.089800472	-1.50868433	-1.79166939	-1.818769685
ENSMUSG00000003500	ENSMUSG00000003500	Impdh1	23917	inosine monophosphate dehydrogenase 1 [Source:MGI Symbol;Acc:MGI:96567]	0.112107765	5.511965061	2.206309352	0.040823108	0.317451503	-4.418480092	0.112107765	2.206309352	0.040823108	0.317451503	-4.418480092	5.418548103	5.461168613	5.350688522	5.50166342	5.459192337	5.550458377	5.545413594	5.492852028	5.615470785	5.510278702	5.70612468	5.548010717
ENSMUSG00000003518	ENSMUSG00000003518	Dusp3	72349	dual specificity phosphatase 3 (vaccinia virus phosphatase VH1-related) [Source:MGI Symbol;Acc:MGI:1919599]	-0.036276241	7.506078751	-0.744197199	0.466519364	0.768594506	-6.511489586	-0.036276241	-0.744197199	0.466519364	0.768594506	-6.511489586	7.499509193	7.579812782	7.499978511	7.520447039	7.453334196	7.589027389	7.644126588	7.525198175	7.434710456	7.451045052	7.528300086	7.351559505
ENSMUSG00000003526	ENSMUSG00000003526	Prodh	19125	proline dehydrogenase [Source:MGI Symbol;Acc:MGI:97770]	-0.026859661	5.021608499	-0.384081435	0.705491399	0.894854436	-6.50587041	-0.026859661	-0.384081435	0.705491399	0.894854436	-6.50587041	5.017171121	5.112340178	5.047239527	5.087569689	5.061945493	4.907478871	4.780720271	5.098660374	4.891964068	5.141260174	4.945610976	5.190295848
ENSMUSG00000003527	ENSMUSG00000003527	Ess2	27886	ess-2 splicing factor [Source:MGI Symbol;Acc:MGI:107854]	-0.036059207	4.791717391	-0.700897285	0.492475894	0.784660365	-6.29359067	-0.036059207	-0.700897285	0.492475894	0.784660365	-6.29359067	4.876917206	4.782552758	4.75100831	4.804823417	4.799103973	4.864196772	4.679375514	4.735150997	4.802146554	4.727681231	4.865133659	4.839387217
ENSMUSG00000003528	ENSMUSG00000003528	Slc25a1	13358	solute carrier family 25 (mitochondrial carrier, citrate transporter), member 1 [Source:MGI Symbol;Acc:MGI:1345283]	-0.018931788	4.894482418	-0.239018653	0.813835727	0.940053013	-6.53186277	-0.018931788	-0.239018653	0.813835727	0.940053013	-6.53186277	4.898844399	4.972159629	4.913258827	5.018150749	4.923763135	4.725967532	4.648618329	4.722173848	5.011933813	5.163068794	4.860846385	4.900083257
ENSMUSG00000003531	ENSMUSG00000003531	Dgcr6	13353	DiGeorge syndrome critical region gene 6 [Source:MGI Symbol;Acc:MGI:1202877]	-0.054263031	5.242546464	-0.778037279	0.446819382	0.757202807	-6.306246121	-0.054263031	-0.778037279	0.446819382	0.757202807	-6.306246121	5.181227141	5.319388423	5.114102972	5.443784038	5.307924379	5.277244417	5.045608095	5.074065319	5.181067726	5.314246893	5.26726377	5.404315776
ENSMUSG00000003534	ENSMUSG00000003534	Ddr1	12305	discoidin domain receptor family, member 1 [Source:MGI Symbol;Acc:MGI:99216]	0.0425144	6.768283563	0.927036917	0.366371831	0.703050457	-6.319131807	0.0425144	0.927036917	0.366371831	0.703050457	-6.319131807	6.707814079	6.699265154	6.671139588	6.855957883	6.743709654	6.807709645	6.699598071	6.826709861	6.847146898	6.784376597	6.730603145	6.852190757
ENSMUSG00000003541	ENSMUSG00000003541	Ier3	15937	immediate early response 3 [Source:MGI Symbol;Acc:MGI:104814]	0.384181479	3.165176206	2.438253137	0.025540779	0.278016434	-3.604504997	0.384181479	2.438253137	0.025540779	0.278016434	-3.604504997	3.021605026	2.795510324	2.898693092	3.454624132	3.055523208	2.67122993	3.108508582	3.719767664	3.131982223	3.662897148	2.900457008	3.64564979
ENSMUSG00000003545	ENSMUSG00000003545	Fosb	14282	FBJ osteosarcoma oncogene B [Source:MGI Symbol;Acc:MGI:95575]	0.305411075	3.286348998	3.620957578	0.001997354	0.138878813	-1.298654136	0.305411075	3.620957578	0.001997354	0.138878813	-1.298654136	3.249172509	3.066705393	3.348423682	3.062174627	3.080225151	3.019638809	3.487901845	3.574674243	3.553953843	3.212533779	3.438203125	3.419044006
ENSMUSG00000003546	ENSMUSG00000003546	Klc4	74764	kinesin light chain 4 [Source:MGI Symbol;Acc:MGI:1922014]	0.008648377	4.977822985	0.137704818	0.892027534	0.966801878	-6.564688836	0.008648377	0.137704818	0.892027534	0.966801878	-6.564688836	4.957480359	4.923983975	4.923021012	5.034469535	4.967452828	5.046516192	4.7621627	4.986849511	4.939020244	5.180670212	5.037115222	4.998761409
ENSMUSG00000003549	ENSMUSG00000003549	Ercc1	13870	excision repair cross-complementing rodent repair deficiency, complementation group 1 [Source:MGI Symbol;Acc:MGI:95412]	0.00822431	3.773379143	0.106074335	0.916715861	0.975026087	-6.33098493	0.00822431	0.106074335	0.916715861	0.975026087	-6.33098493	3.815902254	3.635557849	4.049777797	3.65789398	3.753032115	3.736542253	3.607875062	3.749308739	3.7668778	3.910363329	3.863734372	3.788162899
ENSMUSG00000003559	ENSMUSG00000003559	As3mt	57344	arsenic (+3 oxidation state) methyltransferase [Source:MGI Symbol;Acc:MGI:1929882]	-0.111615299	3.591180895	-1.336664297	0.19825456	0.561245018	-5.428496709	-0.111615299	-1.336664297	0.19825456	0.561245018	-5.428496709	3.732886965	3.622679684	3.381842156	3.72646049	3.590587909	3.856923127	3.529011482	3.562244604	3.620601928	3.693190607	3.338946925	3.500810048
ENSMUSG00000003573	ENSMUSG00000003573	Homer3	26558	homer scaffolding protein 3 [Source:MGI Symbol;Acc:MGI:1347359]	-0.408347166	5.847847073	-2.059587161	0.054451891	0.346669117	-4.713031505	-0.408347166	-2.059587161	0.054451891	0.346669117	-4.713031505	5.81142177	5.9708209	5.771228631	6.317838664	6.080718671	6.417026047	4.892575619	5.421245613	5.896674082	6.191619463	5.139770149	6.276862569
ENSMUSG00000003575	ENSMUSG00000003575	Crtc1	382056	CREB regulated transcription coactivator 1 [Source:MGI Symbol;Acc:MGI:2142523]	0.154010971	7.49051732	3.419231093	0.003116867	0.160506514	-2.128431852	0.154010971	3.419231093	0.003116867	0.160506514	-2.128431852	7.355640111	7.393048528	7.453584785	7.367824152	7.459525875	7.450698118	7.696001143	7.565456838	7.566379423	7.46687284	7.620366916	7.494945346
ENSMUSG00000003581	ENSMUSG00000003581	Rnf215	71673	ring finger protein 215 [Source:MGI Symbol;Acc:MGI:1918923]	-0.000225782	4.384692146	-0.002985405	0.997651373	0.999111027	-6.46809999	-0.000225782	-0.002985405	0.997651373	0.999111027	-6.46809999	4.403995152	4.377503777	4.506743909	4.314883656	4.565389815	4.159215325	4.214887909	4.554507138	4.28681248	4.333942461	4.451531869	4.482632951
ENSMUSG00000003585	ENSMUSG00000003585	Sec14l2	67815	SEC14-like lipid binding 2 [Source:MGI Symbol;Acc:MGI:1915065]	0.117240262	5.124060196	1.922933912	0.070722919	0.377732765	-4.857178404	0.117240262	1.922933912	0.070722919	0.377732765	-4.857178404	5.143460182	4.888560449	5.036787415	4.998875896	5.206391188	5.119123106	5.143714353	5.317829966	5.135176831	5.07587544	5.28443866	5.159854621
ENSMUSG00000003604	ENSMUSG00000003604	Aven	74268	apoptosis, caspase activation inhibitor [Source:MGI Symbol;Acc:MGI:1921518]	-0.249495976	3.315855767	-2.221515747	0.039606333	0.315314206	-4.030426048	-0.249495976	-2.221515747	0.039606333	0.315314206	-4.030426048	3.518308107	3.565506429	3.253609191	3.682264676	3.253125438	3.387315933	2.727944946	3.242093235	3.417475234	3.286651669	3.387442742	3.144447563
ENSMUSG00000003617	ENSMUSG00000003617	Cp	12870	ceruloplasmin [Source:MGI Symbol;Acc:MGI:88476]	-0.002647522	4.550731644	-0.039429206	0.96898936	0.99110359	-6.49950017	-0.002647522	-0.039429206	0.96898936	0.99110359	-6.49950017	4.619598657	4.588689051	4.596914492	4.537309336	4.549997924	4.450120344	4.398013238	4.562849947	4.646557824	4.742242225	4.369407315	4.578858319
ENSMUSG00000003623	ENSMUSG00000003623	Crot	74114	carnitine O-octanoyltransferase [Source:MGI Symbol;Acc:MGI:1921364]	0.068754944	5.048400349	1.002640004	0.329540477	0.677703363	-6.078052251	0.068754944	1.002640004	0.329540477	0.677703363	-6.078052251	5.000367128	5.07027528	5.12118747	4.926398793	5.016272927	4.944713586	5.141506971	5.322750867	4.978827493	5.19613765	4.926592478	4.958328497
ENSMUSG00000003644	ENSMUSG00000003644	Rps6ka1	20111	ribosomal protein S6 kinase polypeptide 1 [Source:MGI Symbol;Acc:MGI:104558]	-0.252379289	5.023658009	-2.053529696	0.055094627	0.347910939	-4.628037045	-0.252379289	-2.053529696	0.055094627	0.347910939	-4.628037045	4.967890052	5.046364815	5.067919284	5.489877396	5.154994616	5.218969679	4.478917641	4.643727329	5.107981154	5.262841686	4.70852837	5.159155254
ENSMUSG00000003657	ENSMUSG00000003657	Calb2	12308	calbindin 2 [Source:MGI Symbol;Acc:MGI:101914]	-0.180118092	6.879722464	-1.370733671	0.187584677	0.548074334	-5.83327695	-0.180118092	-1.370733671	0.187584677	0.548074334	-5.83327695	6.944511913	6.992847439	6.716283804	7.053715989	7.029863074	7.101984766	6.145833252	6.821069596	6.918118883	7.043334161	6.56610248	7.229452307
ENSMUSG00000003660	ENSMUSG00000003660	Snrnp200	320632	small nuclear ribonucleoprotein 200 (U5) [Source:MGI Symbol;Acc:MGI:2444401]	-0.046187473	7.294223254	-0.98220942	0.339227829	0.684678292	-6.295864	-0.046187473	-0.98220942	0.339227829	0.684678292	-6.295864	7.351008188	7.259728426	7.296918874	7.203452453	7.322276001	7.473309577	7.277019557	7.239937396	7.296076354	7.196342203	7.348854395	7.270504355
ENSMUSG00000003662	ENSMUSG00000003662	Ciao1	26371	cytosolic iron-sulfur protein assembly 1 [Source:MGI Symbol;Acc:MGI:1346998]	-0.057443212	5.712944622	-1.21238719	0.241293291	0.602379847	-5.938907712	-0.057443212	-1.21238719	0.241293291	0.602379847	-5.938907712	5.803694163	5.832265324	5.698256763	5.811234285	5.637252773	5.677064748	5.64694285	5.625215287	5.713108325	5.688311676	5.731393929	5.704794954
ENSMUSG00000003665	ENSMUSG00000003665	Has1	15116	hyaluronan synthase 1 [Source:MGI Symbol;Acc:MGI:106590]	-0.140601768	-0.002461388	-0.638437606	0.531360412	0.808240336	-5.23598608	-0.140601768	-0.638437606	0.531360412	0.808240336	-5.23598608	-0.006182962	0.579217639	-0.190043406	0.256795801	0.61342535	-0.501374624	-0.115595798	0.065252167	-0.434921395	0.015989013	0.376028159	0.064610187
ENSMUSG00000003680	ENSMUSG00000003680	Taf6l	225895	TATA-box binding protein associated factor 6 like [Source:MGI Symbol;Acc:MGI:2444957]	-0.128811557	3.747809012	-1.820581588	0.085614765	0.401967641	-4.78198636	-0.128811557	-1.820581588	0.085614765	0.401967641	-4.78198636	3.757097028	3.797110063	3.772239609	3.932064959	3.686214574	3.942645157	3.71863286	3.578793771	3.655698128	3.623398392	3.892022314	3.673343019
ENSMUSG00000003721	ENSMUSG00000003721	Insig2	72999	insulin induced gene 2 [Source:MGI Symbol;Acc:MGI:1920249]	-0.061481078	5.773087966	-1.257681624	0.224841412	0.586660253	-5.891536612	-0.061481078	-1.257681624	0.224841412	0.586660253	-5.891536612	5.80466238	5.824788177	5.63432915	5.894796812	5.856874649	5.815468174	5.746885428	5.663539815	5.778918574	5.733402026	5.793446003	5.743567203
ENSMUSG00000003731	ENSMUSG00000003731	Kpna6	16650	karyopherin (importin) alpha 6 [Source:MGI Symbol;Acc:MGI:1100836]	-0.089528021	6.726445267	-2.120858417	0.048322657	0.33486255	-4.668603127	-0.089528021	-2.120858417	0.048322657	0.33486255	-4.668603127	6.774562352	6.748505559	6.791039579	6.716689381	6.734985473	6.862455071	6.749005787	6.673344951	6.626456524	6.678233184	6.74269223	6.62641791
ENSMUSG00000003746	ENSMUSG00000003746	Man1a	17155	mannosidase 1, alpha [Source:MGI Symbol;Acc:MGI:104677]	0.097405331	5.371186367	1.392083791	0.181136171	0.541900029	-5.676441645	0.097405331	1.392083791	0.181136171	0.541900029	-5.676441645	5.526948567	5.348359664	5.270119087	5.228990391	5.234172988	5.336914301	5.522695566	5.389937131	5.593013683	5.16993933	5.469458121	5.381711495
ENSMUSG00000003752	ENSMUSG00000003752	Itpkc	233011	inositol 1,4,5-trisphosphate 3-kinase C [Source:MGI Symbol;Acc:MGI:2442554]	-0.138871941	3.291541996	-1.567465277	0.13470262	0.483269184	-5.059143841	-0.138871941	-1.567465277	0.13470262	0.483269184	-5.059143841	3.161194885	3.384085464	3.377115221	3.544725057	3.285351113	3.460679783	2.985914827	3.267837116	3.188995973	3.41116382	3.14101956	3.366694345
ENSMUSG00000003762	ENSMUSG00000003762	Coq8b	76889	coenzyme Q8B [Source:MGI Symbol;Acc:MGI:1924139]	0.137113055	3.841113622	2.224463215	0.039374384	0.314740295	-4.122440152	0.137113055	2.224463215	0.039374384	0.314740295	-4.122440152	3.708263685	3.842247147	3.893050015	3.713005411	3.768314148	3.736542253	3.804848804	3.972375112	3.865109795	3.922037893	3.973703046	3.945699068
ENSMUSG00000003778	ENSMUSG00000003778	Brd8	78656	bromodomain containing 8 [Source:MGI Symbol;Acc:MGI:1925906]	-0.068308055	6.052344999	-1.497628828	0.151844307	0.505878938	-5.607199947	-0.068308055	-1.497628828	0.151844307	0.505878938	-5.607199947	6.099517204	6.033787936	6.150078138	5.99060863	6.08911035	6.161197347	5.921710367	6.090237532	6.006672414	6.027313143	6.022462449	6.046678056
ENSMUSG00000003779	ENSMUSG00000003779	Kif20a	19348	kinesin family member 20A [Source:MGI Symbol;Acc:MGI:1201682]	-0.418057287	-1.350527457	-1.194517542	0.248031827	0.609761318	-4.651347911	-0.418057287	-1.194517542	0.248031827	0.609761318	-4.651347911	-0.777876713	-0.712027503	-1.206546728	-1.03419194	-1.533746437	-0.811045594	-1.386405884	-2.362102229	-1.686701636	-0.528022071	-0.471459312	-1.733178661
ENSMUSG00000003808	ENSMUSG00000003808	Farsa	66590	phenylalanyl-tRNA synthetase, alpha subunit [Source:MGI Symbol;Acc:MGI:1913840]	-0.062994354	4.958219231	-1.081364162	0.294043368	0.6499126	-5.986050092	-0.062994354	-1.081364162	0.294043368	0.6499126	-5.986050092	4.858386478	5.008914708	4.975563275	5.05594469	4.975705101	5.081823801	4.787794715	4.822862535	4.923504765	5.045243441	5.003801655	4.983040146
ENSMUSG00000003809	ENSMUSG00000003809	Gcdh	270076	glutaryl-Coenzyme A dehydrogenase [Source:MGI Symbol;Acc:MGI:104541]	-0.029518147	4.711498709	-0.523455782	0.607146856	0.849617576	-6.38949375	-0.029518147	-0.523455782	0.607146856	0.849617576	-6.38949375	4.684154468	4.661852627	4.74918028	4.775997236	4.724674749	4.782500508	4.533808634	4.738837414	4.696566778	4.751432375	4.651755223	4.81561848
ENSMUSG00000003810	ENSMUSG00000003810	Mast2	17776	microtubule associated serine/threonine kinase 2 [Source:MGI Symbol;Acc:MGI:894676]	-0.049081586	6.896934373	-1.119953837	0.277695302	0.637157901	-6.132798068	-0.049081586	-1.119953837	0.277695302	0.637157901	-6.132798068	6.974935408	6.932381819	6.987582543	6.794206238	6.944148295	6.899206101	6.911656814	6.819764859	6.909663161	6.855201641	6.926230184	6.814490351
ENSMUSG00000003812	ENSMUSG00000003812	Dnase2a	13423	deoxyribonuclease II alpha [Source:MGI Symbol;Acc:MGI:1329019]	-0.078070564	2.56692468	-0.67586383	0.507859064	0.795142506	-5.816561166	-0.078070564	-0.67586383	0.507859064	0.795142506	-5.816561166	2.38769688	2.748862776	2.693467215	2.917167656	2.491038251	2.507768312	2.34617164	2.488438642	2.462128617	2.641541246	2.383542311	2.861121944
ENSMUSG00000003813	ENSMUSG00000003813	Rad23a	19358	RAD23 homolog A, nucleotide excision repair protein [Source:MGI Symbol;Acc:MGI:105126]	0.024089472	5.75461177	0.444896391	0.66178522	0.874840788	-6.573941	0.024089472	0.444896391	0.66178522	0.874840788	-6.573941	5.690922508	5.731902499	5.644199117	5.88207848	5.787317043	5.725310212	5.605904088	5.839517413	5.744012528	5.782899372	5.767723706	5.867333479
ENSMUSG00000003814	ENSMUSG00000003814	Calr	12317	calreticulin [Source:MGI Symbol;Acc:MGI:88252]	-0.028836812	8.17715554	-0.470961574	0.643418227	0.866328738	-6.709777762	-0.028836812	-0.470961574	0.643418227	0.866328738	-6.709777762	8.130609221	8.218314968	8.012427054	8.128010054	8.303283575	8.361223957	8.092486792	8.075894888	8.342440657	8.058701106	8.17887934	8.226170491
ENSMUSG00000003824	ENSMUSG00000003824	Syce2	71846	synaptonemal complex central element protein 2 [Source:MGI Symbol;Acc:MGI:1919096]	0.343754779	0.551042518	1.408830056	0.176204262	0.536799197	-4.695160028	0.343754779	1.408830056	0.176204262	0.536799197	-4.695160028	0.707720764	0.838802194	0.018593719	0.256795801	-0.178221193	0.977266853	-0.073962191	0.844640224	0.86797469	1.250620641	0.716930985	0.908771156
ENSMUSG00000003847	ENSMUSG00000003847	Nfat5	54446	nuclear factor of activated T cells 5 [Source:MGI Symbol;Acc:MGI:1859333]	0.122639549	6.86694445	1.417803686	0.173606526	0.533423652	-5.770134193	0.122639549	1.417803686	0.173606526	0.533423652	-5.770134193	6.86830312	6.705385665	7.192160788	6.57187341	6.770993242	6.723584925	7.195047568	6.977859264	6.891681838	6.830326353	6.901745107	6.780788133
ENSMUSG00000003848	ENSMUSG00000003848	Nob1	67619	NIN1/RPN12 binding protein 1 homolog [Source:MGI Symbol;Acc:MGI:1914869]	-0.070755589	4.629053232	-1.139221037	0.269788914	0.628994505	-5.868993574	-0.070755589	-1.139221037	0.269788914	0.628994505	-5.868993574	4.654387513	4.757244455	4.721478181	4.609887751	4.662645818	4.615859404	4.463095655	4.445935124	4.565831304	4.627136264	4.757012697	4.698243523
ENSMUSG00000003849	ENSMUSG00000003849	Nqo1	18104	NAD(P)H dehydrogenase, quinone 1 [Source:MGI Symbol;Acc:MGI:103187]	0.146611737	2.471445369	1.074363256	0.29708298	0.652836886	-5.458150831	0.146611737	1.074363256	0.29708298	0.652836886	-5.458150831	2.408226111	2.536420418	2.558021309	2.755940366	2.355948054	1.917198732	2.31517051	2.379304335	2.647895324	2.65279552	2.383542311	2.881617026
ENSMUSG00000003863	ENSMUSG00000003863	Ppfia3	76787	protein tyrosine phosphatase, receptor type, f polypeptide (PTPRF), interacting protein (liprin), alpha 3 [Source:MGI Symbol;Acc:MGI:1924037]	0.043885899	7.730086363	0.829847983	0.417672907	0.736311882	-6.453540094	0.043885899	0.829847983	0.417672907	0.736311882	-6.453540094	7.693889021	7.666808788	7.600986236	7.722598341	7.692653817	7.869268829	7.81348508	7.778562684	7.649798596	7.698674074	7.907469036	7.670350955
ENSMUSG00000003865	ENSMUSG00000003865	Gys1	14936	glycogen synthase 1, muscle [Source:MGI Symbol;Acc:MGI:101805]	0.069123185	4.578045702	1.245498033	0.229178904	0.590358299	-5.736616971	0.069123185	1.245498033	0.229178904	0.590358299	-5.736616971	4.51463785	4.604058469	4.629078115	4.535399482	4.578453413	4.411324023	4.628268681	4.637816324	4.662462512	4.484829431	4.663289991	4.618065506
ENSMUSG00000003868	ENSMUSG00000003868	Ruvbl2	20174	RuvB-like protein 2 [Source:MGI Symbol;Acc:MGI:1342299]	-0.062364956	4.515738883	-0.868503644	0.396737992	0.72445457	-6.113244901	-0.062364956	-0.868503644	0.396737992	0.72445457	-6.113244901	4.521720862	4.614937236	4.495883586	4.580552322	4.456390626	4.641721738	4.185191066	4.448188599	4.59475294	4.619986288	4.500123386	4.562025852
ENSMUSG00000003872	ENSMUSG00000003872	Lin7b	22342	lin-7 homolog B (C. elegans) [Source:MGI Symbol;Acc:MGI:1330858]	0.020853589	4.632748867	0.245028382	0.809251669	0.938698231	-6.484016047	0.020853589	0.245028382	0.809251669	0.938698231	-6.484016047	4.509896448	4.761167054	4.704597948	4.880496157	4.470474464	4.404367985	4.794834639	4.481575041	4.593245118	4.738285598	4.785943092	4.498201426
ENSMUSG00000003873	ENSMUSG00000003873	Bax	12028	BCL2-associated X protein [Source:MGI Symbol;Acc:MGI:99702]	-0.054465314	3.23883818	-0.584201694	0.566453834	0.826226504	-6.039168742	-0.054465314	-0.584201694	0.566453834	0.826226504	-6.039168742	3.342796513	3.24535105	3.095695468	3.517893817	3.377921922	3.061509845	3.318478288	2.987046297	3.247680927	3.417775891	3.182837058	3.150090144
ENSMUSG00000003882	ENSMUSG00000003882	Il7r	16197	interleukin 7 receptor [Source:MGI Symbol;Acc:MGI:96562]	-0.701421906	-2.423159888	-1.148464566	0.266055844	0.625849027	-4.610454038	-0.701421906	-1.148464566	0.266055844	0.625849027	-4.610454038	-1.819978003	-1.360055448	-1.595051728	-1.871666575	-1.869907596	-2.360744862	-4.102196028	-1.752832021	-1.573993581	-2.680741886	-1.79166939	-1.434043691
ENSMUSG00000003923	ENSMUSG00000003923	Tfam	21780	transcription factor A, mitochondrial [Source:MGI Symbol;Acc:MGI:107810]	-0.142059938	5.274397623	-2.653277676	0.016330534	0.249424106	-3.55382174	-0.142059938	-2.653277676	0.016330534	0.249424106	-3.55382174	5.239670294	5.295244166	5.307864821	5.393008697	5.344070383	5.504576992	5.110243651	5.150784036	5.197038977	5.211441016	5.276949792	5.281163137
ENSMUSG00000003929	ENSMUSG00000003929	Zfp81	224694	zinc finger protein 81 [Source:MGI Symbol;Acc:MGI:1890752]	-0.051213101	4.595807735	-0.774690612	0.448744469	0.758692165	-6.204538338	-0.051213101	-0.774690612	0.448744469	0.758692165	-6.204538338	4.619598657	4.751340485	4.674092135	4.529654702	4.527720679	4.649586999	4.800441947	4.402436407	4.597763867	4.514435945	4.577059603	4.536403091
ENSMUSG00000003934	ENSMUSG00000003934	Efnb3	13643	ephrin B3 [Source:MGI Symbol;Acc:MGI:109196]	-0.142749258	6.97328394	-2.659886065	0.016104974	0.248313414	-3.67285227	-0.142749258	-2.659886065	0.016104974	0.248313414	-3.67285227	7.01103596	7.040024256	7.040109387	7.104837797	7.033425167	7.037882223	6.770234684	6.891485648	7.117998446	6.943767621	6.915590589	6.778968375
ENSMUSG00000003948	ENSMUSG00000003948	Mmd	67468	monocyte to macrophage differentiation-associated [Source:MGI Symbol;Acc:MGI:1914718]	0.11890408	6.667310882	1.688002437	0.108944875	0.442845787	-5.374396102	0.11890408	1.688002437	0.108944875	0.442845787	-5.374396102	6.647573114	6.742565644	6.522816931	6.628512563	6.516527253	6.592016859	6.956922502	6.50767025	6.78840221	6.629577359	6.888818647	6.593664968
ENSMUSG00000003949	ENSMUSG00000003949	Hlf	217082	hepatic leukemia factor [Source:MGI Symbol;Acc:MGI:96108]	0.243388682	7.595297928	2.820523045	0.011455149	0.227525907	-3.37973106	0.243388682	2.820523045	0.011455149	0.227525907	-3.37973106	7.399878544	7.401555229	7.556471022	7.500272201	7.503566701	7.470537138	8.057498927	8.002466661	7.470876857	7.605998796	7.640515384	7.537812882
ENSMUSG00000003955	ENSMUSG00000003955	Fam162a	70186	family with sequence similarity 162, member A [Source:MGI Symbol;Acc:MGI:1917436]	-0.080982823	4.220194719	-0.836155838	0.414209156	0.734400383	-6.083067547	-0.080982823	-0.836155838	0.414209156	0.734400383	-6.083067547	4.186514777	4.296030575	4.246609515	4.498623445	4.173224223	4.194590162	3.747947728	4.137871348	4.343517499	4.412185704	4.178204422	4.267185662
ENSMUSG00000003970	ENSMUSG00000003970	Rpl8	26961	ribosomal protein L8 [Source:MGI Symbol;Acc:MGI:1350927]	-0.038555153	8.021678209	-0.557131082	0.584412325	0.836917872	-6.65797364	-0.038555153	-0.557131082	0.584412325	0.836917872	-6.65797364	7.994042654	8.068877321	7.825342581	8.235288493	8.087994315	8.036063207	7.733123128	8.020561993	8.032920825	8.176937967	8.01153554	8.040322692
ENSMUSG00000003974	ENSMUSG00000003974	Grm3	108069	glutamate receptor, metabotropic 3 [Source:MGI Symbol;Acc:MGI:1351340]	-0.085922689	5.775540106	-1.023706761	0.319757098	0.670616533	-6.150037745	-0.085922689	-1.023706761	0.319757098	0.670616533	-6.150037745	5.792024584	5.765487646	5.895429763	5.726723011	5.760820907	5.956882907	6.096546804	5.785291108	5.675127642	5.600224172	5.814290043	5.451348051
ENSMUSG00000003992	ENSMUSG00000003992	Ssbp2	66970	single-stranded DNA binding protein 2 [Source:MGI Symbol;Acc:MGI:1914220]	0.061220252	6.178704848	1.045813398	0.309714649	0.663340632	-6.162848709	0.061220252	1.045813398	0.309714649	0.663340632	-6.162848709	6.140738696	6.222009831	6.221697061	5.965296252	6.164683809	6.178968905	6.371199497	6.260826999	6.173365113	6.029473366	6.215585687	6.210904745
ENSMUSG00000004018	ENSMUSG00000004018	Fancl	67030	Fanconi anemia, complementation group L [Source:MGI Symbol;Acc:MGI:1914280]	-0.168249665	1.928517702	-1.273638244	0.219257382	0.581229679	-5.125062616	-0.168249665	-1.273638244	0.219257382	0.581229679	-5.125062616	2.051621085	2.48990231	1.779862303	2.173912311	1.70168564	2.017857566	1.921272123	1.529106303	1.923681806	1.788487431	1.971211676	1.990548277
ENSMUSG00000004031	ENSMUSG00000004031	Brinp2	240843	bone morphogenic protein/retinoic acid inducible neural-specific 2 [Source:MGI Symbol;Acc:MGI:2443333]	0.113595342	6.445054603	1.718569762	0.103127163	0.433229068	-5.313638251	0.113595342	1.718569762	0.103127163	0.433229068	-5.313638251	6.509505725	6.539436636	6.333279633	6.269827149	6.380811249	6.299469276	6.659664902	6.49137279	6.420816657	6.327746375	6.682422832	6.434869733
ENSMUSG00000004032	ENSMUSG00000004032	Gstm5	14866	glutathione S-transferase, mu 5 [Source:MGI Symbol;Acc:MGI:1309466]	-0.022296771	6.404979501	-0.330946117	0.744569383	0.913344913	-6.675937589	-0.022296771	-0.330946117	0.744569383	0.913344913	-6.675937589	6.481928522	6.58772596	6.245233561	6.541270737	6.479285062	6.166688872	6.284829941	6.385999467	6.349370878	6.497701462	6.463334713	6.385196383
ENSMUSG00000004035	ENSMUSG00000004035	Gstm7	68312	glutathione S-transferase, mu 7 [Source:MGI Symbol;Acc:MGI:1915562]	0.120241323	4.438486363	1.745452875	0.098234292	0.425338664	-5.02879758	0.120241323	1.745452875	0.098234292	0.425338664	-5.02879758	4.367767559	4.437564113	4.155693872	4.525812101	4.383832184	4.413635269	4.354841099	4.603855312	4.630475841	4.483254235	4.405177467	4.534247176
ENSMUSG00000004040	ENSMUSG00000004040	Stat3	20848	signal transducer and activator of transcription 3 [Source:MGI Symbol;Acc:MGI:103038]	0.046066473	5.984717776	1.029667827	0.317026605	0.669126981	-6.162925148	0.046066473	1.029667827	0.317026605	0.669126981	-6.162925148	6.036625492	5.886244103	5.990567253	5.897773137	5.976015987	5.987459479	6.031876516	6.026064857	6.098814901	5.965475065	5.973663588	5.957781411
ENSMUSG00000004043	ENSMUSG00000004043	Stat5a	20850	signal transducer and activator of transcription 5A [Source:MGI Symbol;Acc:MGI:103036]	-0.145199707	1.763591945	-0.98830574	0.336316622	0.683255495	-5.378149697	-0.145199707	-0.98830574	0.336316622	0.683255495	-5.378149697	1.943252294	1.417996549	1.73623243	1.831946519	2.053167809	2.156789304	1.185366931	1.821060281	1.803643611	1.906017361	1.691148928	1.838098257
ENSMUSG00000004044	ENSMUSG00000004044	Cavin1	19285	caveolae associated 1 [Source:MGI Symbol;Acc:MGI:1277968]	0.068369475	5.080800199	0.971425797	0.344420289	0.689145672	-6.113269855	0.068369475	0.971425797	0.344420289	0.689145672	-6.113269855	4.990189973	4.98730915	4.81881094	5.166196625	5.09413882	5.229503165	4.987803679	5.226256781	4.978827493	5.215241627	5.106356913	5.190980284
ENSMUSG00000004054	ENSMUSG00000004054	Map3k11	26403	mitogen-activated protein kinase kinase kinase 11 [Source:MGI Symbol;Acc:MGI:1346880]	-0.106123014	5.056628172	-1.931489955	0.069589019	0.376974343	-4.836531268	-0.106123014	-1.931489955	0.069589019	0.376974343	-4.836531268	5.015499502	5.082867323	5.069385129	5.224255952	5.052613892	5.218969679	5.000038748	4.999197344	4.963736485	5.150221765	4.942909349	4.982249568
ENSMUSG00000004056	ENSMUSG00000004056	Akt2	11652	thymoma viral proto-oncogene 2 [Source:MGI Symbol;Acc:MGI:104874]	0.012698719	6.545743778	0.243584216	0.810352597	0.938961749	-6.711495705	0.012698719	0.243584216	0.810352597	0.938961749	-6.711495705	6.554519566	6.54114864	6.413954208	6.583935002	6.454699282	6.694416782	6.630842405	6.549201642	6.542612797	6.483983366	6.463805948	6.643770111
ENSMUSG00000004069	ENSMUSG00000004069	Dnaja3	83945	DnaJ heat shock protein family (Hsp40) member A3 [Source:MGI Symbol;Acc:MGI:1933786]	-0.00333898	5.883560018	-0.075537963	0.9406336	0.983158195	-6.686485798	-0.00333898	-0.075537963	0.9406336	0.983158195	-6.686485798	5.837201018	5.957207109	5.799767624	5.884331054	5.895663325	5.942549061	5.796130053	5.917216794	5.89483922	5.919041287	5.893380539	5.877998478
ENSMUSG00000004070	ENSMUSG00000004070	Hmox2	15369	heme oxygenase 2 [Source:MGI Symbol;Acc:MGI:109373]	-0.065613224	6.085322748	-1.153951039	0.263858429	0.623581664	-6.040263397	-0.065613224	-1.153951039	0.263858429	0.623581664	-6.040263397	6.029189127	6.200504291	5.937776214	6.221351122	6.103491083	6.220484191	5.933878841	6.0162259	6.055123061	6.146552748	6.133848204	6.036432301
ENSMUSG00000004071	ENSMUSG00000004071	Cdip1	66626	cell death inducing Trp53 target 1 [Source:MGI Symbol;Acc:MGI:1913876]	0.053646454	7.750146436	1.274545595	0.218943131	0.581196378	-5.99620359	0.053646454	1.274545595	0.218943131	0.581196378	-5.99620359	7.73865085	7.808592986	7.695145098	7.774526908	7.734834237	7.589538556	7.794469046	7.818086758	7.764936736	7.718224038	7.773996085	7.794210429
ENSMUSG00000004085	ENSMUSG00000004085	Map3k20	65964	mitogen-activated protein kinase kinase kinase 20 [Source:MGI Symbol;Acc:MGI:2443258]	-0.043610805	3.628813777	-0.634262549	0.534018824	0.809768354	-6.100999706	-0.043610805	-0.634262549	0.534018824	0.809768354	-6.100999706	3.720627856	3.533755851	3.720932855	3.77258897	3.616151496	3.580721247	3.477438757	3.553898283	3.681471105	3.701343245	3.573605413	3.673343019
ENSMUSG00000004096	ENSMUSG00000004096	Cwc15	66070	CWC15 spliceosome-associated protein [Source:MGI Symbol;Acc:MGI:1913320]	-0.061977303	5.531406698	-0.860158156	0.401198605	0.726959257	-6.275778031	-0.061977303	-0.860158156	0.401198605	0.726959257	-6.275778031	5.46092644	5.618637354	5.386409237	5.640509481	5.519139291	5.762958889	5.269322931	5.415498774	5.533720935	5.683518398	5.542659712	5.55971682
ENSMUSG00000004098	ENSMUSG00000004098	Col5a3	53867	collagen, type V, alpha 3 [Source:MGI Symbol;Acc:MGI:1858212]	0.230298848	3.000519831	1.442208738	0.16669863	0.525232061	-5.155744729	0.230298848	1.442208738	0.16669863	0.525232061	-5.155744729	2.759306852	2.780128122	3.294293069	2.857270207	3.163495938	2.533499749	2.643111179	3.532818756	2.931784991	3.381028662	2.826169075	3.397857315
ENSMUSG00000004099	ENSMUSG00000004099	Dnmt1	13433	DNA methyltransferase (cytosine-5) 1 [Source:MGI Symbol;Acc:MGI:94912]	-0.044640917	6.183516682	-0.819191249	0.423566685	0.739493057	-6.373347913	-0.044640917	-0.819191249	0.423566685	0.739493057	-6.373347913	6.156751414	6.103421131	6.227617282	6.096732263	6.306209473	6.349821519	6.023510114	6.163382614	6.14740024	6.1959535	6.260759326	6.180899801
ENSMUSG00000004100	ENSMUSG00000004100	Ppan	235036	peter pan homolog [Source:MGI Symbol;Acc:MGI:2178445]	-0.031179774	3.486672276	-0.354439869	0.727195288	0.904409601	-6.206458735	-0.031179774	-0.354439869	0.727195288	0.904409601	-6.206458735	3.508833883	3.438988866	3.441923159	3.716380964	3.560179702	3.373134986	3.148628799	3.489712582	3.626510906	3.594507877	3.538245193	3.469560433
ENSMUSG00000004105	ENSMUSG00000004105	Angptl2	26360	angiopoietin-like 2 [Source:MGI Symbol;Acc:MGI:1347002]	0.209860971	2.271364353	1.492970492	0.153049323	0.50783431	-4.927636419	0.209860971	1.492970492	0.153049323	0.50783431	-4.927636419	2.102898291	2.101661272	2.272606874	2.498008393	1.963068332	2.156789304	2.698216554	2.452969976	2.507662405	2.07449627	1.960565993	2.622214371
ENSMUSG00000004110	ENSMUSG00000004110	Cacna1e	12290	calcium channel, voltage-dependent, R type, alpha 1E subunit [Source:MGI Symbol;Acc:MGI:106217]	0.307756068	8.016382309	3.055209506	0.006910721	0.197175349	-2.915106677	0.307756068	3.055209506	0.006910721	0.197175349	-2.915106677	7.873491032	7.74539472	8.211423447	7.579332082	7.81543655	7.948116337	8.497988539	8.258240354	8.103202184	7.812343928	8.224920607	8.129603168
ENSMUSG00000004113	ENSMUSG00000004113	Cacna1b	12287	calcium channel, voltage-dependent, N type, alpha 1B subunit [Source:MGI Symbol;Acc:MGI:88296]	0.074237819	6.913337313	0.965725614	0.34718716	0.690917279	-6.291180154	0.074237819	0.965725614	0.34718716	0.690917279	-6.291180154	6.912984131	6.78941397	7.062731882	6.731362138	6.83544057	6.919271116	7.204858873	7.042299679	6.810307186	6.77249558	7.10271255	6.78237854
ENSMUSG00000004127	ENSMUSG00000004127	Trmt10a	108943	tRNA methyltransferase 10A [Source:MGI Symbol;Acc:MGI:1920421]	-0.074857907	2.842949969	-0.813455914	0.426760436	0.741561568	-5.785274438	-0.074857907	-0.813455914	0.426760436	0.741561568	-5.785274438	2.932289221	2.787839724	3.018877768	2.794777826	2.904642327	2.892842045	2.649338975	2.65377343	2.786292912	2.932194692	3.112452281	2.754037531
ENSMUSG00000004151	ENSMUSG00000004151	Etv1	14009	ets variant 1 [Source:MGI Symbol;Acc:MGI:99254]	-0.143994875	6.989574501	-1.952898163	0.06682259	0.371837064	-4.971272148	-0.143994875	-1.952898163	0.06682259	0.371837064	-4.971272148	7.098509838	7.062847867	6.924186913	7.017916068	6.994968349	7.287009405	6.837573647	6.701010051	7.074081908	6.976326643	6.777605396	7.128742582
ENSMUSG00000004187	ENSMUSG00000004187	Kifc2	16581	kinesin family member C2 [Source:MGI Symbol;Acc:MGI:109187]	0.057119608	8.456758455	1.085956932	0.292061651	0.649000351	-6.239495705	0.057119608	1.085956932	0.292061651	0.649000351	-6.239495705	8.390308137	8.448290271	8.459926287	8.421819346	8.46998789	8.374335791	8.570029668	8.606930279	8.325740139	8.448082338	8.611885843	8.355887307
ENSMUSG00000004207	ENSMUSG00000004207	Psap	19156	prosaposin [Source:MGI Symbol;Acc:MGI:97783]	0.04204724	10.69963753	0.98519243	0.337801149	0.684047727	-6.408941051	0.04204724	0.98519243	0.337801149	0.684047727	-6.408941051	10.66059014	10.71421064	10.52800316	10.77949569	10.66343801	10.72702721	10.69564664	10.69548864	10.68620932	10.70156253	10.73728665	10.80713741
ENSMUSG00000004221	ENSMUSG00000004221	Ikbkg	16151	inhibitor of kappaB kinase gamma [Source:MGI Symbol;Acc:MGI:1338074]	0.008807318	5.54028782	0.14730909	0.884552416	0.96462463	-6.641274837	0.008807318	0.14730909	0.884552416	0.96462463	-6.641274837	5.551380851	5.475564712	5.603295959	5.57135876	5.53150736	5.481628135	5.781319703	5.606168989	5.52978518	5.385126247	5.478814032	5.503522442
ENSMUSG00000004231	ENSMUSG00000004231	Pax2	18504	paired box 2 [Source:MGI Symbol;Acc:MGI:97486]	-0.01120083	1.64313549	-0.04785555	0.962367005	0.989279828	-5.804997551	-0.01120083	-0.04785555	0.962367005	0.989279828	-5.804997551	2.152415351	1.227001868	2.029204489	1.481402562	1.341942679	1.980928605	1.041255946	1.268484855	1.396604711	1.858204584	1.703970703	2.481606071
ENSMUSG00000004233	ENSMUSG00000004233	Wars2	70560	tryptophanyl tRNA synthetase 2 (mitochondrial) [Source:MGI Symbol;Acc:MGI:1917810]	-0.151839105	2.710301741	-1.755086595	0.09653055	0.422698953	-4.662117136	-0.151839105	-1.755086595	0.09653055	0.422698953	-4.662117136	2.775199864	2.772375077	2.905274513	2.646952193	2.833776506	2.859321714	2.862688206	2.488438642	2.557999908	2.572107155	2.658455999	2.705046236
ENSMUSG00000004263	ENSMUSG00000004263	Atn1	13498	atrophin 1 [Source:MGI Symbol;Acc:MGI:104725]	-0.182231905	2.287748454	-1.485705781	0.154944312	0.510475124	-4.946356037	-0.182231905	-1.485705781	0.154944312	0.510475124	-4.946356037	2.22364313	2.308802428	2.210191257	2.417342792	2.425073762	2.789850009	2.067959517	2.003743838	2.137400389	2.607241876	2.150510736	2.264693528
ENSMUSG00000004264	ENSMUSG00000004264	Phb2	12034	prohibitin 2 [Source:MGI Symbol;Acc:MGI:102520]	-0.048977132	5.781043512	-0.910332623	0.374873294	0.709895873	-6.258589339	-0.048977132	-0.910332623	0.374873294	0.709895873	-6.258589339	5.787134263	5.801169149	5.653024721	5.894051771	5.86932999	5.838014717	5.635224067	5.699927278	5.847560164	5.868652035	5.732176506	5.75980422
ENSMUSG00000004266	ENSMUSG00000004266	Ptpn6	15170	protein tyrosine phosphatase, non-receptor type 6 [Source:MGI Symbol;Acc:MGI:96055]	0.023911988	2.330106935	0.244385249	0.809741896	0.938742042	-5.949362593	0.023911988	0.244385249	0.809741896	0.938742042	-5.949362593	2.477861673	2.298042545	2.133786985	2.559443114	2.172840867	2.333191485	2.36142592	2.461919226	2.380562919	2.217783422	2.276026104	2.43614314
ENSMUSG00000004267	ENSMUSG00000004267	Eno2	13807	enolase 2, gamma neuronal [Source:MGI Symbol;Acc:MGI:95394]	0.104407034	9.757595822	2.437575927	0.02557633	0.278016434	-4.204408885	0.104407034	2.437575927	0.02557633	0.278016434	-4.204408885	9.752035231	9.744667776	9.585694655	9.745821714	9.721471036	9.682549623	9.888887896	9.833461973	9.780385111	9.684643464	9.850990348	9.821399145
ENSMUSG00000004268	ENSMUSG00000004268	Emg1	14791	EMG1 N1-specific pseudouridine methyltransferase [Source:MGI Symbol;Acc:MGI:1315195]	-0.12250438	4.717675674	-1.772730544	0.093476682	0.417919952	-5.038671606	-0.12250438	-1.772730544	0.093476682	0.417919952	-5.038671606	4.747959708	4.814992181	4.633048614	4.927855479	4.780382538	4.791414792	4.504908023	4.627910509	4.669634357	4.901682963	4.545351513	4.69535208
ENSMUSG00000004270	ENSMUSG00000004270	Lpcat3	14792	lysophosphatidylcholine acyltransferase 3 [Source:MGI Symbol;Acc:MGI:1315211]	-0.078309298	3.604642203	-0.838112651	0.413138398	0.734182866	-5.94760828	-0.078309298	-0.838112651	0.413138398	0.734182866	-5.94760828	3.724725811	3.804731662	3.775835493	3.563589241	3.805825672	3.269762322	3.505173441	3.347260014	3.701203205	3.597423102	3.534661032	3.686992807
ENSMUSG00000004285	ENSMUSG00000004285	Atp6v1f	66144	ATPase, H+ transporting, lysosomal V1 subunit F [Source:MGI Symbol;Acc:MGI:1913394]	-0.196982277	6.042325836	-2.570426622	0.019426193	0.256657742	-3.790321044	-0.196982277	-2.570426622	0.019426193	0.256657742	-3.790321044	6.097148314	6.175002492	5.83724895	6.309481313	6.177618855	6.25826847	5.751234928	5.801245296	5.945353295	6.04610631	6.114170881	6.006418045
ENSMUSG00000004317	ENSMUSG00000004317	Clcn5	12728	chloride channel, voltage-sensitive 5 [Source:MGI Symbol;Acc:MGI:99486]	6.03E-05	4.640343058	0.000809408	0.999363235	0.999850147	-6.516721851	6.03E-05	0.000809408	0.999363235	0.999850147	-6.516721851	4.677827335	4.552931675	4.86680764	4.490760208	4.702968465	4.548047886	4.707999723	4.791258221	4.748968654	4.658181886	4.489054342	4.479274878
ENSMUSG00000004319	ENSMUSG00000004319	Clcn3	12725	chloride channel, voltage-sensitive 3 [Source:MGI Symbol;Acc:MGI:103555]	-0.067938918	7.833621486	-1.658386579	0.114848152	0.453688364	-5.477572169	-0.067938918	-1.658386579	0.114848152	0.453688364	-5.477572169	7.90045999	7.904149664	7.845159814	7.784410637	7.829392049	7.942525036	7.878714003	7.823087659	7.754181977	7.752465714	7.826056164	7.766123982
ENSMUSG00000004328	ENSMUSG00000004328	Hif3a	53417	hypoxia inducible factor 3, alpha subunit [Source:MGI Symbol;Acc:MGI:1859778]	0.08250468	2.597844013	0.410696177	0.686222566	0.885719446	-5.963360923	0.08250468	0.410696177	0.686222566	0.885719446	-5.963360923	2.625436551	2.402192163	2.701052077	2.425615364	2.395853061	2.982756002	2.808066122	2.737229375	2.373552957	2.163738666	2.223565005	3.46050622
ENSMUSG00000004341	ENSMUSG00000004341	Gpx6	75512	glutathione peroxidase 6 [Source:MGI Symbol;Acc:MGI:1922762]	-0.100074968	-0.629343723	-0.144833739	0.886477972	0.965140234	-5.254926412	-0.100074968	-0.144833739	0.886477972	0.965140234	-5.254926412	-1.481061676	3.860645292	-0.64861384	-0.7103672	-1.869907596	-1.751274993	-0.394305216	-0.574555149	0.161371406	-0.337812538	-1.413818301	-0.926796063
ENSMUSG00000004347	ENSMUSG00000004347	Pde1c	18575	phosphodiesterase 1C [Source:MGI Symbol;Acc:MGI:108413]	-0.308645656	4.887008887	-3.340730247	0.003704137	0.169500853	-2.105823874	-0.308645656	-3.340730247	0.003704137	0.169500853	-2.105823874	5.071275286	4.868700278	4.956677659	4.998875896	5.236921968	5.137417258	4.557181967	4.688257952	5.106924859	4.895774547	4.481627514	4.670047149
ENSMUSG00000004356	ENSMUSG00000004356	Utp20	70683	UTP20 small subunit processome component [Source:MGI Symbol;Acc:MGI:1917933]	-0.058562689	4.832566493	-0.852282536	0.405437967	0.72994573	-6.183066627	-0.058562689	-0.852282536	0.405437967	0.72994573	-6.183066627	4.873230053	4.805526657	5.083962235	4.744931499	4.928872304	4.729682437	4.909538649	4.831520023	4.862224563	4.73960568	4.880745553	4.627197412
ENSMUSG00000004360	ENSMUSG00000004360	9330159F19Rik	212448	RIKEN cDNA 9330159F19 gene [Source:MGI Symbol;Acc:MGI:3036239]	0.175721986	6.123416079	2.799454616	0.011981829	0.228325089	-3.342179834	0.175721986	2.799454616	0.011981829	0.228325089	-3.342179834	5.996514452	6.019121153	6.282363902	5.940975312	6.079953365	5.898672706	6.336401392	6.257618455	6.143799682	6.064131068	6.231170387	6.24095947
ENSMUSG00000004364	ENSMUSG00000004364	Cul3	26554	cullin 3 [Source:MGI Symbol;Acc:MGI:1347360]	-0.002986658	7.224857192	-0.069561583	0.945322185	0.984181276	-6.779556931	-0.002986658	-0.069561583	0.945322185	0.984181276	-6.779556931	7.221783763	7.249991215	7.242732253	7.188338899	7.202224348	7.255466565	7.373281018	7.156608658	7.242495499	7.185001119	7.205189908	7.18014841
ENSMUSG00000004366	ENSMUSG00000004366	Sst	20604	somatostatin [Source:MGI Symbol;Acc:MGI:98326]	0.144375091	6.822117227	1.931816762	0.069546032	0.376974343	-4.996371314	0.144375091	1.931816762	0.069546032	0.376974343	-4.996371314	6.93879051	6.857410056	6.612521576	6.890733363	6.591471493	6.604715798	6.955038331	6.907132767	6.768165432	6.988314594	7.064075	6.693642954
ENSMUSG00000004371	ENSMUSG00000004371	Il11	16156	interleukin 11 [Source:MGI Symbol;Acc:MGI:107613]	-0.269164327	-1.340506124	-0.79082958	0.439508124	0.751579189	-4.905157047	-0.269164327	-0.79082958	0.439508124	0.751579189	-4.905157047	-0.447673812	-0.999958256	-1.206546728	-1.127934114	-1.032223355	-1.59441999	-0.876567118	-2.129242029	-1.573993581	-0.337812538	-1.114671006	-1.733178661
ENSMUSG00000004383	ENSMUSG00000004383	Large1	16795	LARGE xylosyl- and glucuronyltransferase 1 [Source:MGI Symbol;Acc:MGI:1342270]	-0.007733189	7.204727216	-0.132628654	0.895982635	0.968164001	-6.771881591	-0.007733189	-0.132628654	0.895982635	0.968164001	-6.771881591	7.22468034	7.254172356	7.169102717	7.203753114	7.074729981	7.324033877	7.336846514	7.216332935	7.15807009	6.994133169	7.332691789	7.173237581
ENSMUSG00000004393	ENSMUSG00000004393	Ddx56	52513	DEAD (Asp-Glu-Ala-Asp) box polypeptide 56 [Source:MGI Symbol;Acc:MGI:1277172]	-0.009035057	5.035085235	-0.127343877	0.900103262	0.969212783	-6.575421451	-0.009035057	-0.127343877	0.900103262	0.969212783	-6.575421451	4.863970731	5.15768404	4.909990031	5.195518334	5.127111958	4.996512655	4.899123486	4.937977807	4.954370635	5.222812944	5.131489109	5.047192454
ENSMUSG00000004394	ENSMUSG00000004394	Tmed4	103694	transmembrane p24 trafficking protein 4 [Source:MGI Symbol;Acc:MGI:1915070]	-0.067693976	6.235585161	-1.399864688	0.17883095	0.539886861	-5.75340934	-0.067693976	-1.399864688	0.17883095	0.539886861	-5.75340934	6.247130619	6.289428611	6.221037757	6.307804018	6.202443112	6.358245313	6.098824005	6.1088744	6.212193647	6.314963019	6.217263551	6.258696291
ENSMUSG00000004415	ENSMUSG00000004415	Col26a1	140709	collagen, type XXVI, alpha 1 [Source:MGI Symbol;Acc:MGI:2155345]	0.03005634	2.047685697	0.22220228	0.826699157	0.945636328	-5.882421242	0.03005634	0.22220228	0.826699157	0.945636328	-5.882421242	2.090248838	1.874272159	2.445122707	1.951348738	2.126156001	1.751676105	2.149308235	2.425784241	1.672703826	2.139942142	2.093185108	2.033920254
ENSMUSG00000004446	ENSMUSG00000004446	Bid	12122	BH3 interacting domain death agonist [Source:MGI Symbol;Acc:MGI:108093]	-0.037727954	3.208659502	-0.383565118	0.705867298	0.894969887	-6.128723054	-0.037727954	-0.383565118	0.705867298	0.894969887	-6.128723054	3.136798977	3.228449658	3.072491897	3.149670102	3.225709684	3.613260947	3.03905796	2.96832667	3.208824049	3.28303483	3.418890677	3.240141077
ENSMUSG00000004451	ENSMUSG00000004451	Ralb	64143	v-ral simian leukemia viral oncogene B [Source:MGI Symbol;Acc:MGI:1927244]	-0.082348258	4.292371432	-1.284108247	0.215652553	0.577730518	-5.63917017	-0.082348258	-1.284108247	0.215652553	0.577730518	-5.63917017	4.314382952	4.282447862	4.204538371	4.474903979	4.286354212	4.441085212	4.087667753	4.321164463	4.266143326	4.298553757	4.338906081	4.230372191
ENSMUSG00000004455	ENSMUSG00000004455	Ppp1cc	19047//434233	protein phosphatase 1 catalytic subunit gamma [Source:MGI Symbol;Acc:MGI:104872]	-0.080714974	7.298186431	-1.453490611	0.163581958	0.521100643	-5.745650999	-0.080714974	-1.453490611	0.163581958	0.521100643	-5.745650999	7.305221096	7.364969598	7.186430727	7.282152793	7.372203184	7.52526542	7.169004729	7.316557965	7.305315093	7.173325976	7.207442791	7.375089174
ENSMUSG00000004460	ENSMUSG00000004460	Dnajb11	67838	DnaJ heat shock protein family (Hsp40) member B11 [Source:MGI Symbol;Acc:MGI:1915088]	-0.116956406	5.693293068	-1.829711831	0.084182353	0.399055037	-5.079013972	-0.116956406	-1.829711831	0.084182353	0.399055037	-5.079013972	5.639755959	5.764510926	5.621396407	5.713270392	5.807799342	5.977339122	5.492703579	5.541153551	5.780906846	5.63752404	5.670640568	5.686953081
ENSMUSG00000004462	ENSMUSG00000004462	Tbccd1	70573	TBCC domain containing 1 [Source:MGI Symbol;Acc:MGI:1917823]	-0.004324435	3.934145026	-0.063477972	0.950097008	0.985539455	-6.371087449	-0.004324435	-0.063477972	0.950097008	0.985539455	-6.371087449	3.937409072	3.938920737	4.010637796	4.027550405	3.933323207	3.794445016	3.851510537	3.788964632	4.027990749	4.06999291	4.010293782	3.867368536
ENSMUSG00000004473	ENSMUSG00000004473	Clec11a	20256	C-type lectin domain family 11, member a [Source:MGI Symbol;Acc:MGI:1298219]	0.110889717	1.787112855	0.779051276	0.446237115	0.756727024	-5.550526572	0.110889717	0.779051276	0.446237115	0.756727024	-5.550526572	1.914838638	1.830141304	1.460466182	1.432982966	1.717518338	2.134543364	1.72296119	2.051955066	1.503216788	1.896580732	2.131654158	1.865795224
ENSMUSG00000004500	ENSMUSG00000004500	Zfp324	243834	zinc finger protein 324 [Source:MGI Symbol;Acc:MGI:2444641]	-0.204925162	3.445466182	-2.711821798	0.014432952	0.239714345	-3.151104115	-0.204925162	-2.711821798	0.014432952	0.239714345	-3.151104115	3.45064356	3.652551844	3.690774111	3.611512026	3.551372609	3.354007586	3.290858851	3.480934608	3.427663638	3.257459838	3.263002487	3.383558002
ENSMUSG00000004508	ENSMUSG00000004508	Gab2	14389	growth factor receptor bound protein 2-associated protein 2 [Source:MGI Symbol;Acc:MGI:1333854]	-0.071978682	5.082566921	-1.226265143	0.236157276	0.597000738	-5.844148445	-0.071978682	-1.226265143	0.236157276	0.597000738	-5.844148445	5.077697602	5.057572365	4.991114609	5.250105173	5.075830691	5.273431819	5.095494992	4.916980071	5.131026104	5.022648468	5.037115222	5.083768213
ENSMUSG00000004530	ENSMUSG00000004530	Coro1c	23790	coronin, actin binding protein 1C [Source:MGI Symbol;Acc:MGI:1345964]	-0.052201303	6.78042634	-1.035611538	0.314320644	0.667344177	-6.214904263	-0.052201303	-1.035611538	0.314320644	0.667344177	-6.214904263	6.766634219	6.802796331	6.653167643	6.89632464	6.812588212	6.913566674	6.655803456	6.695803826	6.738120906	6.801542722	6.80054448	6.834997115
ENSMUSG00000004535	ENSMUSG00000004535	Tax1bp1	52440	Tax1 (human T cell leukemia virus type I) binding protein 1 [Source:MGI Symbol;Acc:MGI:1289308]	-0.017625362	7.507871075	-0.434840532	0.668931543	0.878819898	-6.697901352	-0.017625362	-0.434840532	0.668931543	0.878819898	-6.697901352	7.515268213	7.552345828	7.461142272	7.475086293	7.500138257	7.596421648	7.54406395	7.570120134	7.494089794	7.421534327	7.486473416	7.481860674
ENSMUSG00000004552	ENSMUSG00000004552	Ctse	13034	cathepsin E [Source:MGI Symbol;Acc:MGI:107361]	-0.138133035	-2.31666436	-0.305144993	0.763813566	0.921693199	-4.927327475	-0.138133035	-0.305144993	0.763813566	0.921693199	-4.927327475	-2.024881187	-1.360055448	-2.983680684	-1.579080174	-1.261300738	-2.360744862	-1.865544239	-2.639920306	-2.438846254	-1.320849442	-2.788810568	-1.503215702
ENSMUSG00000004558	ENSMUSG00000004558	Ndrg2	29811	N-myc downstream regulated gene 2 [Source:MGI Symbol;Acc:MGI:1352498]	-0.029571066	9.568625062	-0.485207128	0.63347818	0.861832992	-6.750626318	-0.029571066	-0.485207128	0.63347818	0.861832992	-6.750626318	9.55280127	9.607192617	9.387392832	9.678136902	9.691410086	9.586461144	9.341032888	9.502125147	9.617344984	9.715662719	9.521748767	9.623171932
ENSMUSG00000004561	ENSMUSG00000004561	Mettl17	52535	methyltransferase like 17 [Source:MGI Symbol;Acc:MGI:1098577]	0.213552209	4.038467793	2.374018213	0.029127317	0.289768991	-3.888463405	0.213552209	2.374018213	0.029127317	0.289768991	-3.888463405	3.96884518	3.702364788	4.297529771	3.719748637	4.181809638	3.75488775	4.137253301	4.143444738	4.149925746	4.153575989	4.124376741	4.173328393
ENSMUSG00000004562	ENSMUSG00000004562	Arhgef40	268739	Rho guanine nucleotide exchange factor (GEF) 40 [Source:MGI Symbol;Acc:MGI:2685515]	-0.078950156	5.151299193	-0.939733347	0.359998155	0.698825861	-6.155440627	-0.078950156	-0.939733347	0.359998155	0.698825861	-6.155440627	5.196061379	5.124571903	5.279015166	5.083654269	5.446185645	5.025513856	4.783554213	5.215713694	5.155753206	5.320435377	5.135043948	5.071183438
ENSMUSG00000004565	ENSMUSG00000004565	Pnpla6	50767	patatin-like phospholipase domain containing 6 [Source:MGI Symbol;Acc:MGI:1354723]	0.008099133	5.940369415	0.129416725	0.898486672	0.96920957	-6.68603595	0.008099133	0.129416725	0.898486672	0.96920957	-6.68603595	5.925300934	5.853548744	6.134757641	5.911091131	6.063787443	5.737354306	5.814258503	5.941414059	5.89972701	6.043970868	5.995990474	5.975368839
ENSMUSG00000004567	ENSMUSG00000004567	Mcoln1	94178	mucolipin 1 [Source:MGI Symbol;Acc:MGI:1890498]	0.112986946	5.885422413	2.303071408	0.033632413	0.303407485	-4.280241544	0.112986946	2.303071408	0.033632413	0.303407485	-4.280241544	5.798843305	5.772306234	5.952149721	5.785754095	5.923232317	5.748383389	5.918491005	5.951774806	5.843760774	5.954148127	6.003140524	5.985661517
ENSMUSG00000004568	ENSMUSG00000004568	Arhgef18	102098	rho/rac guanine nucleotide exchange factor (GEF) 18 [Source:MGI Symbol;Acc:MGI:2142567]	-0.013722519	6.038500863	-0.309881036	0.760268776	0.920185136	-6.653928651	-0.013722519	-0.309881036	0.760268776	0.920185136	-6.653928651	6.013363119	6.017482269	6.117148184	5.977304679	6.062238342	6.086389583	5.944680101	6.11314124	6.064947351	6.028933613	6.05222259	5.995489551
ENSMUSG00000004591	ENSMUSG00000004591	Pkn2	109333	protein kinase N2 [Source:MGI Symbol;Acc:MGI:109211]	-0.034309691	5.22763453	-0.602812288	0.55427653	0.820310765	-6.426047817	-0.034309691	-0.602812288	0.55427653	0.820310765	-6.426047817	5.28199961	5.150225009	5.398122269	5.117240014	5.231418759	5.297409842	5.26019612	5.319061766	5.203971183	5.206676129	5.075855337	5.209338366
ENSMUSG00000004609	ENSMUSG00000004609	Cd33	12489	CD33 antigen [Source:MGI Symbol;Acc:MGI:99440]	0.010011896	3.065222414	0.110232049	0.913465113	0.974052305	-6.160058165	0.010011896	0.110232049	0.913465113	0.974052305	-6.160058165	3.080351423	3.140838601	3.206425128	3.174425644	2.876712309	2.906035104	3.200443745	2.949360952	3.001650001	2.982122587	3.338946925	3.014376521
ENSMUSG00000004610	ENSMUSG00000004610	Etfb	110826	electron transferring flavoprotein, beta polypeptide [Source:MGI Symbol;Acc:MGI:106098]	-0.262001315	-2.25118507	-0.596496087	0.55839372	0.82192535	-4.865203593	-0.262001315	-0.596496087	0.55839372	0.82192535	-4.865203593	-1.64059041	-1.841041733	-2.361282116	-2.043712747	-2.07280581	-1.452958823	-1.492109636	-1.09828683	-1.686701636	-3.223057433	-2.30501666	-2.223245851
ENSMUSG00000004626	ENSMUSG00000004626	Stxbp2	20911	syntaxin binding protein 2 [Source:MGI Symbol;Acc:MGI:107370]	0.269111593	4.696513616	3.524322421	0.002472437	0.152325038	-1.688562256	0.269111593	3.524322421	0.002472437	0.152325038	-1.688562256	4.547398388	4.57983245	4.865120687	4.417993205	4.527720679	4.450120344	4.777880751	4.99612028	4.93545453	4.788894228	4.63678799	4.863629515
ENSMUSG00000004630	ENSMUSG00000004630	Pcp2	18545	Purkinje cell protein 2 (L7) [Source:MGI Symbol;Acc:MGI:97508]	-0.54515614	4.5752952	-2.029990345	0.057657966	0.354607749	-4.598487858	-0.54515614	-2.029990345	0.057657966	0.354607749	-4.598487858	4.588454673	4.778687953	4.551485025	5.30494558	4.896204382	5.096284034	3.161758042	4.216651175	4.559667951	5.252707014	3.552493449	4.979082915
ENSMUSG00000004631	ENSMUSG00000004631	Sgce	20392	sarcoglycan, epsilon [Source:MGI Symbol;Acc:MGI:1329042]	0.030103863	4.581778424	0.533789521	0.600124849	0.845676479	-6.35953579	0.030103863	0.533789521	0.600124849	0.845676479	-6.35953579	4.502755	4.506951446	4.493701676	4.640416591	4.554412389	4.718508901	4.492837422	4.556597368	4.634879645	4.634250981	4.64179434	4.63526642
ENSMUSG00000004633	ENSMUSG00000004633	Chn2	69993	chimerin 2 [Source:MGI Symbol;Acc:MGI:1917243]	-0.351857776	7.117760779	-2.243740784	0.037887968	0.313255275	-4.47029547	-0.351857776	-2.243740784	0.037887968	0.313255275	-4.47029547	7.155024239	7.263881482	7.054613788	7.523340679	7.220395333	7.573865889	6.544931581	6.636272049	7.17202569	7.352679974	6.44005359	7.481580983
ENSMUSG00000004637	ENSMUSG00000004637	Wwox	80707	WW domain-containing oxidoreductase [Source:MGI Symbol;Acc:MGI:1931237]	-0.068511866	4.480375633	-1.021741473	0.32066096	0.67115361	-5.964489543	-0.068511866	-1.021741473	0.32066096	0.67115361	-5.964489543	4.502755	4.44245808	4.519669293	4.606253278	4.52096987	4.51182984	4.202235468	4.463865134	4.364883057	4.570403407	4.582277187	4.510317019
ENSMUSG00000004642	ENSMUSG00000004642	Slbp	20492	stem-loop binding protein [Source:MGI Symbol;Acc:MGI:108402]	-0.11391463	4.625158858	-1.528284947	0.144108683	0.495599771	-5.383110986	-0.11391463	-1.528284947	0.144108683	0.495599771	-5.383110986	4.579431493	4.767031028	4.469480317	4.775997236	4.646195817	4.865885702	4.418212833	4.560768764	4.465560361	4.768346017	4.650099844	4.565196936
ENSMUSG00000004655	ENSMUSG00000004655	Aqp1	11826	aquaporin 1 [Source:MGI Symbol;Acc:MGI:103201]	-0.279088	2.945979088	-1.084473493	0.292700666	0.64952834	-5.567396638	-0.279088	-1.084473493	0.292700666	0.64952834	-5.567396638	3.179224849	3.363590949	2.615341162	3.013611791	3.342624519	3.314974772	3.03905796	1.848617399	3.490571214	2.334202898	2.23244207	3.681158705
ENSMUSG00000004661	ENSMUSG00000004661	Arid3b	56380	AT rich interactive domain 3B (BRIGHT-like) [Source:MGI Symbol;Acc:MGI:1930768]	-0.010145038	2.660404218	-0.093920783	0.926226696	0.978267317	-6.059365685	-0.010145038	-0.093920783	0.926226696	0.978267317	-6.059365685	2.710549528	2.527236017	3.10715879	2.521354056	2.639701003	2.49908816	2.661714489	2.836908058	2.520412393	2.680553002	2.808468512	2.530014245
ENSMUSG00000004665	ENSMUSG00000004665	Cnn2	12798	calponin 2 [Source:MGI Symbol;Acc:MGI:105093]	0.179797421	2.802562077	1.470478051	0.158979251	0.515050051	-5.075316109	0.179797421	1.470478051	0.158979251	0.515050051	-5.075316109	2.925184179	2.94093334	2.631308501	2.844986412	2.405659203	2.608049952	2.572770089	3.156482837	2.759655175	3.068697364	2.72286701	3.101409732
ENSMUSG00000004667	ENSMUSG00000004667	Polr2e	66420	polymerase (RNA) II (DNA directed) polypeptide E [Source:MGI Symbol;Acc:MGI:1913670]	-0.074340082	5.333173359	-1.092005169	0.289466815	0.646989854	-6.028748288	-0.074340082	-1.092005169	0.289466815	0.646989854	-6.028748288	5.370970521	5.462373789	5.132450799	5.52302419	5.350430797	5.397720723	5.130419109	5.239328206	5.295826174	5.49002874	5.292950035	5.331071732
ENSMUSG00000004668	ENSMUSG00000004668	Abca13	268379	ATP-binding cassette, sub-family A (ABC1), member 13 [Source:MGI Symbol;Acc:MGI:2388707]	-0.663765876	-1.481075315	-1.835740566	0.083248108	0.398307195	-4.100566186	-0.663765876	-1.835740566	0.083248108	0.398307195	-4.100566186	-1.206811909	-0.266461839	-1.927884673	-0.572174605	-0.745070842	-1.205883163	-2.370735803	-1.752832021	-1.037047957	-1.50868433	-1.943354557	-1.076896367
ENSMUSG00000004677	ENSMUSG00000004677	Myo9b	17925	myosin IXb [Source:MGI Symbol;Acc:MGI:106624]	0.200521501	5.894229225	2.140073754	0.046534102	0.330850582	-4.573451278	0.200521501	2.140073754	0.046534102	0.330850582	-4.573451278	5.839092392	5.673782358	6.236778496	5.569493482	5.939355565	5.509987619	5.864641936	6.090958804	6.067121471	6.030012916	6.012189635	5.909944219
ENSMUSG00000004698	ENSMUSG00000004698	Hdac9	79221	histone deacetylase 9 [Source:MGI Symbol;Acc:MGI:1931221]	-0.073840018	5.491675333	-1.20258579	0.244971814	0.607067836	-5.925809025	-0.073840018	-1.20258579	0.244971814	0.607067836	-5.925809025	5.579937501	5.572505193	5.442915523	5.509467615	5.513482199	5.556745979	5.691380481	5.502642571	5.390018209	5.260084738	5.446753239	5.450776655
ENSMUSG00000004707	ENSMUSG00000004707	Ly9	17085	lymphocyte antigen 9 [Source:MGI Symbol;Acc:MGI:96885]	0.224788709	0.37682701	1.241070005	0.230771267	0.591809875	-4.843820458	0.224788709	1.241070005	0.230771267	0.591809875	-4.843820458	0.196258394	0.714840449	-0.306888713	0.52664238	0.227673883	0.508807122	0.467188559	0.506949527	0.31562992	0.6758663	0.766666974	0.495333204
ENSMUSG00000004709	ENSMUSG00000004709	Cd244a	18106	CD244 molecule A [Source:MGI Symbol;Acc:MGI:109294]	0.874282407	-3.036098146	1.618360318	0.123259008	0.465504305	-4.35209474	0.874282407	1.618360318	0.123259008	0.465504305	-4.35209474	-2.550248884	-2.282868806	-2.361282116	-2.239089637	-3.409354174	-4.102196028	-2.843747969	-2.129242029	-2.253792987	-2.287510126	-1.654426041	-2.223245851
ENSMUSG00000004730	ENSMUSG00000004730	Adgre1	13733	adhesion G protein-coupled receptor E1 [Source:MGI Symbol;Acc:MGI:106912]	0.141118731	2.490664764	1.361277389	0.190499057	0.551433646	-5.143430066	0.141118731	1.361277389	0.190499057	0.551433646	-5.143430066	2.448428447	2.150330964	2.591053828	2.490141793	2.272665801	2.639985769	2.661714489	2.281595557	2.582524993	2.65279552	2.697446639	2.551492227
ENSMUSG00000004748	ENSMUSG00000004748	Mtfp1	67900	mitochondrial fission process 1 [Source:MGI Symbol;Acc:MGI:1916686]	-0.025554731	5.824721678	-0.423635368	0.676933173	0.881956252	-6.591003638	-0.025554731	-0.423635368	0.676933173	0.881956252	-6.591003638	5.919055695	5.958061745	5.644199117	5.891814335	5.797594542	5.828518762	5.719769809	5.709352323	5.750114714	5.822680641	5.960366888	5.908280384
ENSMUSG00000004768	ENSMUSG00000004768	Rab23	19335	RAB23, member RAS oncogene family [Source:MGI Symbol;Acc:MGI:99833]	0.006920564	5.001785212	0.135688534	0.893598181	0.967240783	-6.568789112	0.006920564	0.135688534	0.893598181	0.967240783	-6.568789112	4.967890052	4.937913382	5.062040968	4.940899886	4.967452828	5.121952735	5.071347069	4.953924478	5.038769042	5.04950741	4.99730606	4.935638547
ENSMUSG00000004771	ENSMUSG00000004771	Rab11a	53869	RAB11A, member RAS oncogene family [Source:MGI Symbol;Acc:MGI:1858202]	0.014949117	6.409598845	0.277221306	0.78482067	0.929824504	-6.693030863	0.014949117	0.277221306	0.78482067	0.929824504	-6.693030863	6.535982766	6.383404325	6.496361637	6.348618552	6.388867134	6.265324147	6.582029859	6.396539928	6.375044595	6.335187741	6.393322853	6.423266288
ENSMUSG00000004788	ENSMUSG00000004788	Eif2b2	217715	eukaryotic translation initiation factor 2B, subunit 2 beta [Source:MGI Symbol;Acc:MGI:2145118]	-0.012073677	4.693487078	-0.165577272	0.870365438	0.960638585	-6.512501307	-0.012073677	-0.165577272	0.870365438	0.960638585	-6.512501307	4.682048505	4.786407237	4.625096658	4.898438581	4.680930601	4.550150307	4.498022908	4.571144789	4.64510321	4.86102019	4.779900507	4.772371164
ENSMUSG00000004789	ENSMUSG00000004789	Dlst	78920	dihydrolipoamide S-succinyltransferase (E2 component of 2-oxo-glutarate complex) [Source:MGI Symbol;Acc:MGI:1926170]	-0.031752183	7.09232713	-0.799873421	0.434384531	0.74723005	-6.447477365	-0.031752183	-0.799873421	0.434384531	0.74723005	-6.447477365	7.137840243	7.137174534	7.05090859	7.112864571	7.025894851	7.187196968	7.083338236	7.04788257	7.103772405	7.064556956	7.097863171	7.064087366
ENSMUSG00000004791	ENSMUSG00000004791	Pgf	18654	placental growth factor [Source:MGI Symbol;Acc:MGI:105095]	0.22520212	1.568904661	1.175304262	0.255435603	0.616583062	-5.146798982	0.22520212	1.175304262	0.255435603	0.616583062	-5.146798982	1.483219293	1.417996549	1.387131172	1.221207869	1.895082432	1.478982455	0.922862435	2.291669652	1.73965873	1.544476192	1.741766175	1.958750043
ENSMUSG00000004798	ENSMUSG00000004798	Ulk2	29869	unc-51 like kinase 2 [Source:MGI Symbol;Acc:MGI:1352758]	-0.079368637	6.798418887	-1.578884605	0.132060082	0.479346477	-5.543961737	-0.079368637	-1.578884605	0.132060082	0.479346477	-5.543961737	6.922381218	6.836183945	6.857028499	6.819538887	6.761001324	6.833401147	6.906466271	6.693431135	6.723722313	6.67098671	6.876483387	6.687108187
ENSMUSG00000004814	ENSMUSG00000004814	Ccl24	56221	chemokine (C-C motif) ligand 24 [Source:MGI Symbol;Acc:MGI:1928953]	-0.753066878	-3.495047269	-1.082159195	0.293699623	0.649909119	-4.608001194	-0.753066878	-1.082159195	0.293699623	0.649909119	-4.608001194	-2.263781468	-1.662296291	-2.361282116	-2.465132538	-2.591541106	-4.102196028	-2.370735803	-3.437583746	-3.582651845	-1.978825449	-3.109311373	-3.72639068
ENSMUSG00000004815	ENSMUSG00000004815	Dgkq	110524	diacylglycerol kinase, theta [Source:MGI Symbol;Acc:MGI:102918]	0.010291097	5.776352421	0.173601581	0.864147801	0.958711715	-6.66300444	0.010291097	0.173601581	0.864147801	0.958711715	-6.66300444	5.754435601	5.703644753	6.01130694	5.746669623	5.771288213	5.644964772	5.647720728	5.854886188	5.791464936	5.867444952	5.746965366	5.789030273
ENSMUSG00000004837	ENSMUSG00000004837	Grap	71520	GRB2-related adaptor protein [Source:MGI Symbol;Acc:MGI:1918770]	0.05977988	2.25446518	0.47563999	0.640146016	0.864391309	-5.847774209	0.05977988	0.47563999	0.640146016	0.864391309	-5.847774209	2.025282434	2.208946309	2.017102044	2.775489781	2.07790977	2.283509285	2.201099217	2.523056195	2.323505692	2.305966869	2.102898963	2.365144161
ENSMUSG00000004843	ENSMUSG00000004843	Chmp2b	68942	charged multivesicular body protein 2B [Source:MGI Symbol;Acc:MGI:1916192]	0.025137187	5.698525033	0.518490139	0.610535252	0.85149236	-6.53161215	0.025137187	0.518490139	0.610535252	0.85149236	-6.53161215	5.625580267	5.785847484	5.564321444	5.725048278	5.703344037	5.718783041	5.808009016	5.663539815	5.743332911	5.658612512	5.70213607	5.698069898
ENSMUSG00000004846	ENSMUSG00000004846	Plod3	26433	procollagen-lysine, 2-oxoglutarate 5-dioxygenase 3 [Source:MGI Symbol;Acc:MGI:1347008]	0.031233319	4.660429981	0.448001342	0.659585354	0.873631379	-6.416875807	0.031233319	0.448001342	0.659585354	0.873631379	-6.416875807	4.658677723	4.701177872	4.81532072	4.604432602	4.666729178	4.44786686	4.478917641	4.62989712	4.626058553	4.756657724	4.826081661	4.742802174
ENSMUSG00000004849	ENSMUSG00000004849	Ap1s1	11769	adaptor protein complex AP-1, sigma 1 [Source:MGI Symbol;Acc:MGI:1098244]	-0.017804539	7.321660075	-0.256039907	0.800870919	0.935370854	-6.752885008	-0.017804539	-0.256039907	0.800870919	0.935370854	-6.752885008	7.24336765	7.389251611	7.085367395	7.518756398	7.258095982	7.490380787	7.229229059	7.166222749	7.342362883	7.374724635	7.473193814	7.293630726
ENSMUSG00000004864	ENSMUSG00000004864	Mapk13	26415	mitogen-activated protein kinase 13 [Source:MGI Symbol;Acc:MGI:1346864]	0.229911331	0.076209745	0.604187772	0.553382071	0.820093789	-5.26649965	0.229911331	0.604187772	0.553382071	0.820093789	-5.26649965	-0.241741428	-0.801767626	0.731908551	0.219219038	-0.01235234	0.542990386	-0.806704796	-0.191135998	0.454976169	0.241450984	-0.115566217	1.64381495
ENSMUSG00000004865	ENSMUSG00000004865	Srpk1	20815	serine/arginine-rich protein specific kinase 1 [Source:MGI Symbol;Acc:MGI:106908]	0.085623255	5.924470284	1.733276492	0.100424973	0.429483936	-5.25059088	0.085623255	1.733276492	0.100424973	0.429483936	-5.25059088	5.839092392	5.820095204	6.023457892	5.862407421	5.940199186	5.805822149	5.987708709	5.992489385	5.9400249	5.889019413	6.070902385	5.934674191
ENSMUSG00000004872	ENSMUSG00000004872	Pax3	18505	paired box 3 [Source:MGI Symbol;Acc:MGI:97487]	-0.319871649	0.660688579	-1.318494684	0.204139107	0.5653884	-4.820241647	-0.319871649	-1.318494684	0.204139107	0.5653884	-4.820241647	0.951006625	0.073477813	0.899502918	1.202072546	1.145270965	0.92637887	-0.158466669	0.8170063	0.481300189	1.094303339	0.013640042	0.973850154
ENSMUSG00000004880	ENSMUSG00000004880	Lbr	98386	lamin B receptor [Source:MGI Symbol;Acc:MGI:2138281]	0.105225115	4.207878257	1.682954961	0.109932183	0.444082611	-5.080352031	0.105225115	1.682954961	0.109932183	0.444082611	-5.080352031	4.107117202	4.246522431	4.1830336	4.17958191	4.075250429	4.172923873	4.096810996	4.29886231	4.329095959	4.319890975	4.166672393	4.358967063
ENSMUSG00000004885	ENSMUSG00000004885	Crabp2	12904	cellular retinoic acid binding protein II [Source:MGI Symbol;Acc:MGI:88491]	-0.115490945	0.890493875	-0.664218679	0.5151075	0.798941176	-5.418777089	-0.115490945	-0.664218679	0.5151075	0.798941176	-5.418777089	1.134694356	1.43773775	0.608281755	1.060509359	0.917492154	0.640933638	0.652217961	1.11808816	0.743000179	1.026703985	1.187681673	0.564573182
ENSMUSG00000004891	ENSMUSG00000004891	Nes	18008	nestin [Source:MGI Symbol;Acc:MGI:101784]	0.126766153	4.199639204	1.000448449	0.330570213	0.678608862	-5.926599697	0.126766153	1.000448449	0.330570213	0.678608862	-5.926599697	3.926776284	4.029521153	4.158451277	4.159882594	4.235028693	4.249962867	3.975655514	4.953924478	4.30902797	4.293169777	4.109998077	4.035320584
ENSMUSG00000004892	ENSMUSG00000004892	Bcan	12032	brevican [Source:MGI Symbol;Acc:MGI:1096385]	-0.143264705	7.82819967	-2.422271283	0.026392269	0.28007088	-4.170426461	-0.143264705	-2.422271283	0.026392269	0.28007088	-4.170426461	7.838936901	7.905479423	7.91224768	7.922519002	7.978509379	7.843999492	7.54364609	7.632881105	7.839169117	7.813127841	7.962025748	7.749145278
ENSMUSG00000004894	ENSMUSG00000004894	Hapln2	73940	hyaluronan and proteoglycan link protein 2 [Source:MGI Symbol;Acc:MGI:2137300]	0.074522883	5.806988254	0.799431628	0.434633946	0.747431372	-6.354748929	0.074522883	0.799431628	0.434633946	0.747431372	-6.354748929	5.861597557	5.673782358	5.947374446	5.776081795	5.813335322	5.555699946	5.441587413	5.940613988	6.055123061	6.063076999	5.722757455	5.846198571
ENSMUSG00000004895	ENSMUSG00000004895	Prcc	94315	papillary renal cell carcinoma (translocation-associated) [Source:MGI Symbol;Acc:MGI:2137738]	-0.062955004	5.707274051	-0.941783553	0.358976073	0.698032099	-6.222253152	-0.062955004	-0.941783553	0.358976073	0.698032099	-6.222253152	5.61347569	5.792570743	5.608346683	5.826933865	5.724065368	5.877061467	5.470892457	5.603138559	5.641236421	5.70124229	5.865832794	5.776772655
ENSMUSG00000004896	ENSMUSG00000004896	Rrnad1	229503	ribosomal RNA adenine dimethylase domain containing 1 [Source:MGI Symbol;Acc:MGI:2387197]	0.118528833	4.627949948	1.3768598	0.185715789	0.545818159	-5.58277248	0.118528833	1.3768598	0.185715789	0.545818159	-5.58277248	4.50036664	4.523211746	5.003436096	4.492730039	4.536672898	4.373831464	4.491104776	4.722173848	4.666769896	4.809153878	4.71645947	4.729672697
ENSMUSG00000004897	ENSMUSG00000004897	Hdgf	15191	heparin binding growth factor [Source:MGI Symbol;Acc:MGI:1194494]	-0.036411716	7.107809916	-0.640243565	0.530212755	0.807579514	-6.564707007	-0.036411716	-0.640243565	0.530212755	0.807579514	-6.564707007	7.022732809	7.124288443	6.959398716	7.196519877	7.102126478	7.355030012	7.021664603	7.028811929	7.112745884	7.117048988	7.112963675	7.14578802
ENSMUSG00000004902	ENSMUSG00000004902	Slc25a18	71803	solute carrier family 25 (mitochondrial carrier), member 18 [Source:MGI Symbol;Acc:MGI:1919053]	-0.097680536	5.725706654	-1.28536074	0.215224441	0.577442649	-5.853508368	-0.097680536	-1.28536074	0.215224441	0.577442649	-5.853508368	5.731199271	5.806873081	5.457542792	5.989213977	5.949446605	5.712226205	5.593038266	5.8463682	5.609516322	5.604577547	5.691713781	5.73091544
ENSMUSG00000004929	ENSMUSG00000004929	Thop1	50492	thimet oligopeptidase 1 [Source:MGI Symbol;Acc:MGI:1354165]	-0.053518031	5.241265299	-1.079121711	0.295014507	0.65097423	-6.029856041	-0.053518031	-1.079121711	0.295014507	0.65097423	-6.029856041	5.206355329	5.304681672	5.184782597	5.393008697	5.274867628	5.251634684	5.18502541	5.145238982	5.213816907	5.267424925	5.292950035	5.195080093
ENSMUSG00000004931	ENSMUSG00000004931	Apba3	57267	amyloid beta (A4) precursor protein-binding, family A, member 3 [Source:MGI Symbol;Acc:MGI:1888527]	0.039309416	3.843680555	0.465635884	0.647152323	0.867901154	-6.241715857	0.039309416	0.465635884	0.647152323	0.867901154	-6.241715857	3.850068206	3.856984385	3.832183129	3.829809008	3.838771853	3.762161124	3.56898208	3.820618683	3.926270124	4.161477042	3.949680701	3.779087725
ENSMUSG00000004933	ENSMUSG00000004933	Matk	17179	megakaryocyte-associated tyrosine kinase [Source:MGI Symbol;Acc:MGI:99259]	0.299689544	6.668855807	4.904172003	0.000119606	0.110051368	1.106146125	0.299689544	4.904172003	0.000119606	0.110051368	1.106146125	6.401016187	6.591586265	6.709719071	6.492392237	6.571464698	6.348010003	6.669656558	6.910813938	6.787413568	6.857635346	6.919031297	6.774865507
ENSMUSG00000004934	ENSMUSG00000004934	Pias4	59004	protein inhibitor of activated STAT 4 [Source:MGI Symbol;Acc:MGI:2136940]	0.021168415	4.809688262	0.306690612	0.762656119	0.921414479	-6.49787705	0.021168415	0.306690612	0.762656119	0.921414479	-6.49787705	4.809062183	4.857751108	4.568170817	4.980744259	4.72271489	4.862505863	4.621949062	4.863952665	4.847121714	4.900503214	4.889190457	4.819164579
ENSMUSG00000004936	ENSMUSG00000004936	Map2k1	26395	mitogen-activated protein kinase kinase 1 [Source:MGI Symbol;Acc:MGI:1346866]	-0.003877451	8.039650817	-0.067777201	0.946722474	0.984644075	-6.816891665	-0.003877451	-0.067777201	0.946722474	0.984644075	-6.816891665	8.14022908	8.075783881	7.869133831	8.009187604	7.97377931	8.184373007	8.109526436	7.923278556	8.078896968	7.910693694	8.153690216	8.050069479
ENSMUSG00000004937	ENSMUSG00000004937	Sgta	52551	small glutamine-rich tetratricopeptide repeat (TPR)-containing, alpha [Source:MGI Symbol;Acc:MGI:1098703]	0.020999254	6.848427513	0.408995184	0.687447636	0.886236092	-6.674482701	0.020999254	0.408995184	0.687447636	0.886236092	-6.674482701	6.827443515	6.821701192	6.68650437	6.953939534	6.826343019	6.911523895	6.72782772	6.883597986	6.855347085	6.899573774	6.967356328	6.826432965
ENSMUSG00000004939	ENSMUSG00000004939	Nmrk2	69564	nicotinamide riboside kinase 2 [Source:MGI Symbol;Acc:MGI:1916814]	0.211533758	-4.07559614	0.27993989	0.782767669	0.929413168	-4.763675016	0.211533758	0.27993989	0.782767669	0.929413168	-4.763675016	-2.550248884	-3.395297344	-4.102196028	-2.733293184	-2.591541106	-4.102196028	-3.154900185	-2.639920306	-2.253792987	-4.102196028	-3.521973189	-2.787314836
ENSMUSG00000004945	ENSMUSG00000004945	Tmem242	70544	transmembrane protein 242 [Source:MGI Symbol;Acc:MGI:1917794]	-0.115768409	5.218185307	-1.544444563	0.140164845	0.49040327	-5.452431837	-0.115768409	-1.544444563	0.140164845	0.49040327	-5.452431837	5.138860983	5.276181901	5.112681888	5.500684921	5.272190074	5.367041669	4.923737824	5.129879267	5.115353644	5.341453739	5.21223524	5.248001664
ENSMUSG00000004947	ENSMUSG00000004947	Dtx2	74198	deltex 2, E3 ubiquitin ligase [Source:MGI Symbol;Acc:MGI:1921448]	-0.089324881	2.948643672	-1.035768256	0.314249519	0.667255888	-5.614511474	-0.089324881	-1.035768256	0.314249519	0.667255888	-5.614511474	3.028251788	2.833263246	3.072491897	2.951947679	3.049281066	3.119293154	2.808066122	2.729838843	3.019723076	3.017378341	2.790548079	3.06004867
ENSMUSG00000004951	ENSMUSG00000004951	Hspb1	15507	heat shock protein 1 [Source:MGI Symbol;Acc:MGI:96240]	0.045569038	3.037235921	0.365284807	0.719225699	0.901602108	-6.091327133	0.045569038	0.365284807	0.719225699	0.901602108	-6.091327133	2.896408841	3.128744594	2.84493209	3.260185127	3.175008908	2.804014557	2.649338975	3.278007404	3.375986493	3.250068644	2.889274131	2.986262702
ENSMUSG00000004952	ENSMUSG00000004952	Rasa4	54153	RAS p21 protein activator 4 [Source:MGI Symbol;Acc:MGI:1858600]	-0.153094818	3.741172582	-1.369716038	0.18789658	0.548418135	-5.420711009	-0.153094818	-1.369716038	0.18789658	0.548418135	-5.420711009	3.804331402	3.804731662	3.902949436	3.857589888	4.002804776	3.645082881	3.398299066	3.431677177	3.611692833	3.996807657	3.483524757	4.010720575
ENSMUSG00000004961	ENSMUSG00000004961	Syt5	53420	synaptotagmin V [Source:MGI Symbol;Acc:MGI:1926368]	0.019796444	6.624811853	0.318448258	0.753870389	0.917213339	-6.694823913	0.019796444	0.318448258	0.753870389	0.917213339	-6.694823913	6.686436973	6.773966279	6.577409201	6.624475664	6.458237293	6.572497823	6.572639552	6.50063061	6.668231346	6.665441053	6.856883768	6.548448577
ENSMUSG00000004980	ENSMUSG00000004980	Hnrnpa2b1	53379	heterogeneous nuclear ribonucleoprotein A2/B1 [Source:MGI Symbol;Acc:MGI:104819]	-0.036499169	8.786920768	-0.764928242	0.454389175	0.762292547	-6.546927829	-0.036499169	-0.764928242	0.454389175	0.762292547	-6.546927829	8.71418421	8.72613567	8.811097841	8.796631421	8.800459742	8.984552588	8.757276867	8.670919692	8.860219813	8.79670373	8.742589352	8.783962554
ENSMUSG00000004994	ENSMUSG00000004994	Ccdc130	67736	coiled-coil domain containing 130 [Source:MGI Symbol;Acc:MGI:1914986]	0.113192199	3.024259954	1.272134195	0.219779067	0.581813745	-5.373724352	0.113192199	1.272134195	0.219779067	0.581813745	-5.373724352	3.014927499	2.884510698	2.817281171	3.169508401	3.043011799	2.938499381	2.945997436	2.980833371	3.2166796	2.941401956	3.21901714	3.21074424
ENSMUSG00000004996	ENSMUSG00000004996	Mri1	67873	methylthioribose-1-phosphate isomerase 1 [Source:MGI Symbol;Acc:MGI:1915123]	-0.114037659	3.388602856	-1.16026653	0.261345851	0.62166579	-5.588692447	-0.114037659	-1.16026653	0.261345851	0.62166579	-5.588692447	3.523021989	3.199833079	3.779422436	3.571066387	3.460211898	3.180290853	3.130935188	3.242093235	3.393418693	3.437432199	3.438203125	3.378759895
ENSMUSG00000005034	ENSMUSG00000005034	Prkacb	18749	protein kinase, cAMP dependent, catalytic, beta [Source:MGI Symbol;Acc:MGI:97594]	0.072430399	8.986922684	1.244012669	0.229712106	0.591021618	-6.079529462	0.072430399	1.244012669	0.229712106	0.591021618	-6.079529462	9.015050927	9.008530795	8.916661327	8.896818766	8.910551943	8.954707481	9.282698064	9.072912589	8.932804114	8.865354233	9.0504872	8.937963963
ENSMUSG00000005043	ENSMUSG00000005043	Sgsh	27029	N-sulfoglucosamine sulfohydrolase (sulfamidase) [Source:MGI Symbol;Acc:MGI:1350341]	0.028145923	3.154620879	0.355366107	0.726513357	0.904168381	-6.124758282	0.028145923	0.355366107	0.726513357	0.904168381	-6.124758282	3.161194885	3.228449658	3.201085913	3.227437241	3.175008908	2.919108608	3.191936125	3.167466108	3.089832967	3.173996217	3.06851189	3.334843349
ENSMUSG00000005045	ENSMUSG00000005045	Chd5	269610	chromodomain helicase DNA binding protein 5 [Source:MGI Symbol;Acc:MGI:3036258]	-0.008338372	8.39220579	-0.130010659	0.898023554	0.968976595	-6.824354183	-0.008338372	-0.130010659	0.898023554	0.968976595	-6.824354183	8.402510556	8.317712938	8.471198261	8.283590609	8.348310319	8.551252801	8.575456553	8.491082256	8.243540378	8.227562432	8.491448513	8.305027862
ENSMUSG00000005054	ENSMUSG00000005054	Cstb	13014	cystatin B [Source:MGI Symbol;Acc:MGI:109514]	-0.060001964	3.817857517	-0.671143552	0.51079014	0.796797175	-6.12020194	-0.060001964	-0.671143552	0.51079014	0.796797175	-6.12020194	3.930329261	4.016452627	3.563409198	3.997344157	3.794674269	3.826022259	3.505173441	3.723493548	3.870099176	3.974556555	3.843597524	3.822137134
ENSMUSG00000005057	ENSMUSG00000005057	Sh2b2	23921	SH2B adaptor protein 2 [Source:MGI Symbol;Acc:MGI:1345171]	-0.146106894	2.525276633	-1.194488323	0.248042961	0.609761318	-5.349107623	-0.146106894	-1.194488323	0.248042961	0.609761318	-5.349107623	2.313452896	2.787839724	2.803254403	2.826362358	2.728325639	2.20027782	2.242881945	2.523056195	2.462128617	2.680553002	2.318331976	2.547222135
ENSMUSG00000005069	ENSMUSG00000005069	Pex5	19305	peroxisomal biogenesis factor 5 [Source:MGI Symbol;Acc:MGI:1098808]	-0.003254245	5.999149607	-0.074517411	0.941434089	0.983494275	-6.697295635	-0.003254245	-0.074517411	0.941434089	0.983494275	-6.697295635	5.950015004	6.062681622	5.93857851	6.018905856	5.994002671	6.044499243	5.957912144	5.961272977	5.995871224	6.013192299	6.100295922	5.964201674
ENSMUSG00000005078	ENSMUSG00000005078	Jkamp	104771	JNK1/MAPK8-associated membrane protein [Source:MGI Symbol;Acc:MGI:1915057]	-0.000459966	5.253330427	-0.007955561	0.993741395	0.998204483	-6.615840779	-0.000459966	-0.007955561	0.993741395	0.998204483	-6.615840779	5.291700275	5.403358702	5.128237349	5.370688598	5.214782046	5.130408472	5.291392818	5.17819405	5.168972177	5.281087921	5.268343212	5.332313101
ENSMUSG00000005087	ENSMUSG00000005087	Cd44	12505	CD44 antigen [Source:MGI Symbol;Acc:MGI:88338]	0.141527529	2.306494323	1.091854362	0.289531309	0.647015125	-5.401987513	0.141527529	1.091854362	0.289531309	0.647015125	-5.401987513	2.458306393	2.422149316	2.282751908	1.904766869	2.090123429	2.44588106	2.209553131	2.003743838	2.514051484	2.389069266	2.438279378	2.670127537
ENSMUSG00000005089	ENSMUSG00000005089	Slc1a2	20511	solute carrier family 1 (glial high affinity glutamate transporter), member 2 [Source:MGI Symbol;Acc:MGI:101931]	0.177090692	11.08405624	2.625600652	0.017308344	0.251950558	-3.871437292	0.177090692	2.625600652	0.017308344	0.251950558	-3.871437292	10.98513254	10.99027208	11.07715714	10.82767149	11.03783263	11.05247221	11.43497376	11.16670103	11.17647568	11.01312624	11.28426772	10.96293519
ENSMUSG00000005102	ENSMUSG00000005102	Eif2ak4	27103	eukaryotic translation initiation factor 2 alpha kinase 4 [Source:MGI Symbol;Acc:MGI:1353427]	-0.088280893	4.860623202	-1.54061167	0.141092036	0.491161484	-5.404819543	-0.088280893	-1.54061167	0.141092036	0.491161484	-5.404819543	4.88059496	4.902834402	5.062040968	4.865371771	4.873418668	4.860812969	4.756404319	4.709078909	4.773141561	4.94466903	4.925224372	4.799552276
ENSMUSG00000005103	ENSMUSG00000005103	Wdr1	22388	WD repeat domain 1 [Source:MGI Symbol;Acc:MGI:1337100]	-0.063487484	7.25924422	-1.467285886	0.159835951	0.516001098	-5.724978151	-0.063487484	-1.467285886	0.159835951	0.516001098	-5.724978151	7.313747581	7.364969598	7.206886707	7.225533906	7.303385562	7.336573262	7.235969238	7.201047574	7.226536071	7.131702477	7.269136188	7.300306673
ENSMUSG00000005107	ENSMUSG00000005107	Slc2a9	117591	solute carrier family 2 (facilitated glucose transporter), member 9 [Source:MGI Symbol;Acc:MGI:2152844]	-0.201363338	0.545144336	-1.027979422	0.317798295	0.669629467	-5.078820591	-0.201363338	-1.027979422	0.317798295	0.669629467	-5.078820591	0.531790478	0.171055189	1.141696818	0.879640864	0.47125047	0.95204722	0.724785693	-0.136083502	0.721076564	0.6758663	0.376028159	0.547572226
ENSMUSG00000005124	ENSMUSG00000005124	Ccn4	22402	cellular communication network factor 4 [Source:MGI Symbol;Acc:MGI:1197008]	-0.109259572	2.288750149	-0.76313918	0.455428327	0.762840806	-5.687411441	-0.109259572	-0.76313918	0.455428327	0.762840806	-5.687411441	2.580919873	2.361430044	2.380461603	2.13408258	2.509344236	2.17869742	2.661714489	2.388720885	2.225687363	1.682657388	2.141113255	2.374815011
ENSMUSG00000005125	ENSMUSG00000005125	Ndrg1	17988	N-myc downstream regulated gene 1 [Source:MGI Symbol;Acc:MGI:1341799]	-0.212301898	7.1597396	-2.585308092	0.018831931	0.255741403	-3.828305789	-0.212301898	-2.585308092	0.018831931	0.255741403	-3.828305789	7.335348486	7.157779025	7.182372233	7.442845367	7.208890311	7.270208651	6.773802044	6.940730432	7.409657534	7.142720472	7.090253231	6.967528828
ENSMUSG00000005131	ENSMUSG00000005131	4930550C14Rik	75311	RIKEN cDNA 4930550C14 gene [Source:MGI Symbol;Acc:MGI:1922561]	0.293470079	-1.3413142	0.913824124	0.37308546	0.708827855	-4.833191125	0.293470079	0.913824124	0.37308546	0.708827855	-4.833191125	-1.481061676	-0.801767626	-0.502077975	-1.871666575	-2.07280581	-1.096591239	-0.500611241	-1.454586805	-1.194818085	-1.00568267	-1.307060411	-0.926796063
ENSMUSG00000005142	ENSMUSG00000005142	Man2b1	17159	mannosidase 2, alpha B1 [Source:MGI Symbol;Acc:MGI:107286]	-0.038570003	5.654883354	-0.693762481	0.496832438	0.788093477	-6.419349493	-0.038570003	-0.693762481	0.496832438	0.788093477	-6.419349493	5.664499803	5.647533282	5.783783963	5.733402571	5.71620658	5.513224282	5.537880597	5.516668189	5.671559804	5.638231978	5.738421882	5.711965752
ENSMUSG00000005148	ENSMUSG00000005148	Klf5	12224	Kruppel-like factor 5 [Source:MGI Symbol;Acc:MGI:1338056]	0.198880603	3.243572043	1.626935972	0.121414217	0.462635685	-4.958397658	0.198880603	1.626935972	0.121414217	0.462635685	-4.958397658	3.054536775	3.134804271	3.232828774	3.144667608	2.890744906	3.382604422	3.832479302	3.356887355	3.180987805	3.158288258	3.520234678	3.113012603
ENSMUSG00000005150	ENSMUSG00000005150	Wdr83	67836	WD repeat domain containing 83 [Source:MGI Symbol;Acc:MGI:1915086]	0.012452497	4.327878802	0.160118262	0.874600363	0.961689794	-6.443332249	0.012452497	0.160118262	0.874600363	0.961689794	-6.443332249	4.30620211	4.447335502	4.155693872	4.424199285	4.403540693	4.21328487	4.055202216	4.34070325	4.327283087	4.506703472	4.453431352	4.338108942
ENSMUSG00000005161	ENSMUSG00000005161	Prdx2	21672	peroxiredoxin 2 [Source:MGI Symbol;Acc:MGI:109486]	-0.128798213	7.415152914	-2.340273883	0.031194937	0.29643721	-4.306742706	-0.128798213	-2.340273883	0.031194937	0.29643721	-4.306742706	7.501898972	7.572576444	7.289391273	7.628535979	7.48634242	7.402348269	7.241905568	7.28979284	7.362196945	7.439516185	7.394059871	7.377646648
ENSMUSG00000005198	ENSMUSG00000005198	Polr2a	20020	polymerase (RNA) II (DNA directed) polypeptide A [Source:MGI Symbol;Acc:MGI:98086]	-0.050382608	6.720437057	-1.108036349	0.282670787	0.640980155	-6.135376658	-0.050382608	-1.108036349	0.282670787	0.640980155	-6.135376658	6.752654277	6.696195133	6.804745076	6.626271236	6.78561788	6.816469985	6.666205733	6.65004157	6.727163606	6.637742475	6.700929389	6.788270466
ENSMUSG00000005204	ENSMUSG00000005204	Senp3	80886	SUMO/sentrin specific peptidase 3 [Source:MGI Symbol;Acc:MGI:2158736]	-0.025439162	6.027763827	-0.626860536	0.538749839	0.813202013	-6.500665083	-0.025439162	-0.626860536	0.538749839	0.813202013	-6.500665083	6.037449393	6.019121153	6.021944608	6.021637076	6.046655151	6.102237939	6.001771042	5.962849944	6.019640259	6.006079707	6.091784493	6.013400041
ENSMUSG00000005220	ENSMUSG00000005220	Corin	53419	corin, serine peptidase [Source:MGI Symbol;Acc:MGI:1349451]	-0.450535829	0.572953533	-2.317217559	0.03268543	0.30024339	-3.482532033	-0.450535829	-2.317217559	0.03268543	0.30024339	-3.482532033	1.005917957	1.18089186	0.243013265	0.616102695	1.097670349	0.92637887	-0.033496433	0.065252167	0.606164017	0.740588437	0.556525473	0.384813372
ENSMUSG00000005225	ENSMUSG00000005225	Plekha8	231999	pleckstrin homology domain containing, family A (phosphoinositide binding specific) member 8 [Source:MGI Symbol;Acc:MGI:2681164]	0.026389566	4.474677912	0.356284599	0.72583736	0.90399443	-6.419948685	0.026389566	0.356284599	0.72583736	0.90399443	-6.419948685	4.565790018	4.226800919	4.64095698	4.401311943	4.491345738	4.454616779	4.581811613	4.436885856	4.494927327	4.680348154	4.387403248	4.367468813
ENSMUSG00000005233	ENSMUSG00000005233	Spc25	66442	SPC25, NDC80 kinetochore complex component, homolog (S. cerevisiae) [Source:MGI Symbol;Acc:MGI:1913692]	-0.345987276	-2.000747154	-0.926130712	0.366829659	0.703405086	-4.756294249	-0.345987276	-0.926130712	0.366829659	0.703405086	-4.756294249	-1.64059041	-1.110296732	-1.751891248	-2.043712747	-1.533746437	-1.452958823	-2.370735803	-2.984311897	-1.808966709	-1.61264737	-1.307060411	-1.434043691
ENSMUSG00000005237	ENSMUSG00000005237	Dnah2	327954	dynein, axonemal, heavy chain 2 [Source:MGI Symbol;Acc:MGI:107731]	0.447335739	2.351943988	3.476919762	0.002744905	0.156570462	-1.502978126	0.447335739	3.476919762	0.002744905	0.156570462	-1.502978126	2.302527697	1.845002087	2.480811038	2.10347164	2.040635867	2.134543364	2.559603994	2.614181926	2.520412393	2.760758123	2.178341387	2.829822843
ENSMUSG00000005251	ENSMUSG00000005251	Ripk4	72388	receptor-interacting serine-threonine kinase 4 [Source:MGI Symbol;Acc:MGI:1919638]	-0.038015929	0.718121357	-0.137076658	0.89251681	0.966960991	-5.568316684	-0.038015929	-0.137076658	0.89251681	0.966960991	-5.568316684	1.032609248	0.925248802	-0.306888713	0.972907658	0.917492154	1.24982538	0.5494085	1.000172625	0.887790392	0.782177727	-0.257492588	1.342458018
ENSMUSG00000005262	ENSMUSG00000005262	Ufd1	22230	ubiquitin recognition factor in ER-associated degradation 1 [Source:MGI Symbol;Acc:MGI:109353]	-0.05725311	6.071794912	-1.140496806	0.269271374	0.628661684	-6.053995855	-0.05725311	-1.140496806	0.269271374	0.628661684	-6.053995855	6.049751786	6.142289978	6.048943793	6.046658717	6.061463167	6.255694189	5.961670543	6.041818162	6.100938614	6.024066733	6.152091639	5.987238508
ENSMUSG00000005267	ENSMUSG00000005267	Zfp287	170740	zinc finger protein 287 [Source:MGI Symbol;Acc:MGI:2176561]	-0.049449162	3.972289923	-0.732326786	0.47355213	0.772987102	-6.111125698	-0.049449162	-0.732326786	0.47355213	0.772987102	-6.111125698	4.084972692	3.962961543	4.13903784	3.801482653	4.069093241	3.942645157	3.987993601	3.943912989	3.957077514	4.027393676	3.965739959	3.832701724
ENSMUSG00000005268	ENSMUSG00000005268	Prlr	19116	prolactin receptor [Source:MGI Symbol;Acc:MGI:97763]	-0.032476844	4.020168284	-0.251974001	0.803962596	0.936608753	-6.360221732	-0.032476844	-0.251974001	0.803962596	0.936608753	-6.360221732	4.189482965	4.108621943	4.163950328	3.923328305	3.842386525	4.056470054	4.494567989	3.599216796	4.336324749	3.746691009	3.781443583	4.045952576
ENSMUSG00000005299	ENSMUSG00000005299	Letm1	56384	leucine zipper-EF-hand containing transmembrane protein 1 [Source:MGI Symbol;Acc:MGI:1932557]	-0.063910873	6.671514024	-1.198661138	0.246456689	0.608278377	-6.031198745	-0.063910873	-1.198661138	0.246456689	0.608278377	-6.031198745	6.64811263	6.672959347	6.601925377	6.719215332	6.730603519	6.854821088	6.474336691	6.571079158	6.696594732	6.70382031	6.690900938	6.701109513
ENSMUSG00000005312	ENSMUSG00000005312	Ubqln1	56085	ubiquilin 1 [Source:MGI Symbol;Acc:MGI:1860276]	0.01752581	7.78551014	0.472276605	0.642497695	0.865708538	-6.692848077	0.01752581	0.472276605	0.642497695	0.865708538	-6.692848077	7.751260682	7.796459593	7.758989447	7.803977247	7.769422401	7.780275203	7.870574101	7.77609815	7.784723209	7.762727809	7.831543776	7.743441014
ENSMUSG00000005320	ENSMUSG00000005320	Fgfr4	14186	fibroblast growth factor receptor 4 [Source:MGI Symbol;Acc:MGI:95525]	-0.636103014	-2.324557726	-1.300537133	0.210089767	0.571679034	-4.526255989	-0.636103014	-1.300537133	0.210089767	0.571679034	-4.526255989	-0.976461561	-1.503275468	-2.361282116	-1.871666575	-1.142220077	-2.638686041	-3.154900185	-2.984311897	-0.964194083	-2.124927565	-1.79166939	-2.477886505
ENSMUSG00000005338	ENSMUSG00000005338	Cadm3	94332	cell adhesion molecule 3 [Source:MGI Symbol;Acc:MGI:2137858]	-0.036934914	8.950128851	-0.712182466	0.485630757	0.780908915	-6.591977374	-0.036934914	-0.712182466	0.485630757	0.780908915	-6.591977374	8.880332035	8.942484699	8.870531556	8.989452199	8.924580508	9.206060433	8.943565434	8.867257782	8.894445372	8.915126785	8.964523705	9.004690398
ENSMUSG00000005354	ENSMUSG00000005354	Txn2	56551	thioredoxin 2 [Source:MGI Symbol;Acc:MGI:1929468]	-0.163590029	6.228730987	-2.302082749	0.03369954	0.303407485	-4.311197583	-0.163590029	-2.302082749	0.03369954	0.303407485	-4.311197583	6.358132771	6.408631523	6.071063449	6.499756961	6.313389926	6.224439118	6.02590547	5.943012871	6.271375978	6.241856614	6.209416766	6.187774111
ENSMUSG00000005357	ENSMUSG00000005357	Slc1a6	20513	solute carrier family 1 (high affinity aspartate/glutamate transporter), member 6 [Source:MGI Symbol;Acc:MGI:1096331]	-0.148008709	4.875431004	-1.021901119	0.320587469	0.671137772	-6.034771678	-0.148008709	-1.021901119	0.320587469	0.671137772	-6.034771678	4.773899091	4.937913382	4.693233725	5.25591596	5.147709161	4.94631089	4.185191066	4.682526968	4.913873172	5.190356777	4.619973562	5.184121271
ENSMUSG00000005360	ENSMUSG00000005360	Slc1a3	20512	solute carrier family 1 (glial high affinity glutamate transporter), member 3 [Source:MGI Symbol;Acc:MGI:99917]	-0.144663782	9.003153234	-2.760556835	0.013016004	0.231336357	-3.550845249	-0.144663782	-2.760556835	0.013016004	0.231336357	-3.550845249	9.018288937	9.105440672	8.927916431	9.053908924	9.15496443	9.195269785	8.829157846	8.830911931	9.014287707	9.062504776	8.916446404	8.930196354
ENSMUSG00000005362	ENSMUSG00000005362	Crbn	58799	cereblon [Source:MGI Symbol;Acc:MGI:1913277]	-0.009351672	6.348225043	-0.233224954	0.818261576	0.941824026	-6.700349244	-0.009351672	-0.233224954	0.818261576	0.941824026	-6.700349244	6.334863557	6.344062956	6.376550971	6.315058256	6.321830097	6.42850017	6.390846414	6.319240913	6.306306308	6.345194764	6.38438979	6.320989389
ENSMUSG00000005370	ENSMUSG00000005370	Msh6	17688	mutS homolog 6 [Source:MGI Symbol;Acc:MGI:1343961]	-0.055750787	4.6801377	-0.952010138	0.353907476	0.694773341	-6.068071032	-0.055750787	-0.952010138	0.353907476	0.694773341	-6.068071032	4.775875244	4.651323213	4.71774405	4.713182071	4.63789994	4.782500508	4.623531564	4.627910509	4.642189577	4.777371892	4.487201216	4.753961686
ENSMUSG00000005371	ENSMUSG00000005371	Fbxo11	225055	F-box protein 11 [Source:MGI Symbol;Acc:MGI:2147134]	0.03712307	7.124889079	0.806742454	0.430518181	0.744434256	-6.443485031	0.03712307	0.806742454	0.430518181	0.744434256	-6.443485031	7.133993621	7.200294272	7.110147893	7.045352314	7.103256785	7.047215963	7.269205728	7.162453422	7.113272001	7.023421178	7.157921957	7.137468018
ENSMUSG00000005373	ENSMUSG00000005373	Mlxipl	58805	MLX interacting protein-like [Source:MGI Symbol;Acc:MGI:1927999]	0.3588552	1.439295839	2.721341773	0.014145036	0.236672644	-2.861152964	0.3588552	2.721341773	0.014145036	0.236672644	-2.861152964	1.297613878	1.495390544	1.547184786	1.163023236	1.382231576	0.818879234	1.662666589	1.778711795	1.728713148	1.482751431	1.570316899	1.619616295
ENSMUSG00000005374	ENSMUSG00000005374	Tbl2	27368	transducin (beta)-like 2 [Source:MGI Symbol;Acc:MGI:1351652]	-0.033768399	4.985044497	-0.696397608	0.495220823	0.786973965	-6.328420772	-0.033768399	-0.696397608	0.495220823	0.786973965	-6.328420772	4.953993703	4.972159629	4.989566997	5.059935935	5.044791183	5.002666806	4.990259008	4.897322489	5.058572889	5.023732481	4.921112252	4.929909859
ENSMUSG00000005378	ENSMUSG00000005378	Bud23	66138	BUD23, rRNA methyltransferase and ribosome maturation factor [Source:MGI Symbol;Acc:MGI:1913388]	0.002861365	4.135195266	0.044209016	0.965232539	0.989771941	-6.415744295	0.002861365	0.044209016	0.965232539	0.989771941	-6.415744295	4.201295022	4.243721524	4.212520731	4.062451985	4.034750817	4.068254276	4.029170957	4.126659558	4.120917827	4.105238829	4.328594	4.131156146
ENSMUSG00000005397	ENSMUSG00000005397	Nid1	18073	nidogen 1 [Source:MGI Symbol;Acc:MGI:97342]	-0.040091175	3.510959059	-0.364875589	0.719525825	0.901772698	-6.208765721	-0.040091175	-0.364875589	0.719525825	0.901772698	-6.208765721	3.678995078	3.414291478	3.516894935	3.367134875	3.560179702	3.706695415	3.71863286	3.658806462	3.55705104	3.189534989	3.136297457	3.692803412
ENSMUSG00000005410	ENSMUSG00000005410	Mcm5	17218	minichromosome maintenance complex component 5 [Source:MGI Symbol;Acc:MGI:103197]	-0.256939499	2.723011028	-2.08742898	0.051584206	0.340413262	-4.142115154	-0.256939499	-2.08742898	0.051584206	0.340413262	-4.142115154	2.751294204	2.934000011	2.582866333	2.997053994	2.93881123	2.988968989	2.275458158	2.23014208	2.838136788	2.904214999	2.760176972	2.589364762
ENSMUSG00000005413	ENSMUSG00000005413	Hmox1	15368	heme oxygenase 1 [Source:MGI Symbol;Acc:MGI:96163]	0.177501306	2.260377238	1.527638693	0.144268308	0.495775528	-4.880230794	0.177501306	1.527638693	0.144268308	0.495775528	-4.880230794	2.200289102	2.038420281	2.041206254	2.323068912	2.149687263	2.333191485	2.001356459	2.47965289	2.475285574	2.202547541	2.631864224	2.40344458
ENSMUSG00000005417	ENSMUSG00000005417	Mprip	26936	myosin phosphatase Rho interacting protein [Source:MGI Symbol;Acc:MGI:1349438]	0.028077371	8.916351451	0.761915216	0.456140086	0.762867783	-6.553623291	0.028077371	0.761915216	0.456140086	0.762867783	-6.553623291	8.892791752	8.835864948	8.92387065	8.858186037	8.945213277	8.958274168	8.956572253	8.97648141	8.924808967	8.886140454	8.899041916	8.940509984
ENSMUSG00000005442	ENSMUSG00000005442	Cic	71722	capicua transcriptional repressor [Source:MGI Symbol;Acc:MGI:1918972]	-0.012825515	7.588299322	-0.298759822	0.768601195	0.923643757	-6.75330012	-0.012825515	-0.298759822	0.768601195	0.923643757	-6.75330012	7.602756231	7.483081981	7.609323773	7.541295612	7.639107083	7.691632341	7.627464061	7.631890193	7.554030987	7.568421156	7.60079028	7.513668748
ENSMUSG00000005447	ENSMUSG00000005447	Pafah1b3	18476	platelet-activating factor acetylhydrolase, isoform 1b, subunit 3 [Source:MGI Symbol;Acc:MGI:108414]	-0.408846283	3.674138964	-4.415706148	0.000345835	0.112753708	0.304172946	-0.408846283	-4.415706148	0.000345835	0.112753708	0.304172946	3.838769219	3.730647371	3.804284391	3.896796343	4.009250826	4.050541649	3.11302188	3.436225271	3.528933943	3.704050585	3.411092726	3.62553831
ENSMUSG00000005465	ENSMUSG00000005465	Il27ra	50931	interleukin 27 receptor, alpha [Source:MGI Symbol;Acc:MGI:1355318]	-0.718502862	-1.788285661	-1.725836458	0.10178424	0.431172073	-4.212427656	-0.718502862	-1.725836458	0.10178424	0.431172073	-4.212427656	-1.0870442	-2.045107198	-0.811733814	-1.335943761	-0.433983147	-1.751274993	-2.843747969	-2.129242029	-0.70479694	-1.978825449	-2.112882248	-1.503215702
ENSMUSG00000005469	ENSMUSG00000005469	Prkaca	18747	protein kinase, cAMP dependent, catalytic, alpha [Source:MGI Symbol;Acc:MGI:97592]	0.04223243	7.494018491	1.028795102	0.317425319	0.669423258	-6.259093584	0.04223243	1.028795102	0.317425319	0.669423258	-6.259093584	7.509935374	7.517694842	7.365643153	7.547231273	7.458348554	7.441949708	7.46263553	7.516902509	7.532163585	7.493915961	7.512899161	7.57302545
ENSMUSG00000005470	ENSMUSG00000005470	Asf1b	66929	anti-silencing function 1B histone chaperone [Source:MGI Symbol;Acc:MGI:1914179]	0.014824412	-0.855625687	0.057740513	0.954601936	0.987314448	-5.209374814	0.014824412	0.057740513	0.954601936	0.987314448	-5.209374814	-1.0870442	-0.031181115	-1.453603152	-0.639616889	-0.930022346	-0.368354182	-0.806704796	-0.649677333	-0.53689661	-0.936584814	-0.867026131	-0.627478965
ENSMUSG00000005481	ENSMUSG00000005481	Ddx39	68278	DEAD (Asp-Glu-Ala-Asp) box polypeptide 39 [Source:MGI Symbol;Acc:MGI:1915528]	-0.041288021	3.65712183	-0.525661554	0.60564464	0.848601274	-6.170639031	-0.041288021	-0.525661554	0.60564464	0.848601274	-6.170639031	3.49929703	3.730647371	3.728375052	3.795111657	3.620368399	3.732844992	3.38716294	3.562244604	3.658584635	3.746691009	3.744686584	3.7384645
ENSMUSG00000005483	ENSMUSG00000005483	Dnajb1	81489	DnaJ heat shock protein family (Hsp40) member B1 [Source:MGI Symbol;Acc:MGI:1931874]	0.006011303	5.885177926	0.121481227	0.904677887	0.970682892	-6.68184778	0.006011303	0.121481227	0.904677887	0.970682892	-6.68184778	5.757439021	5.896088337	5.851802661	5.854769633	5.985854694	5.950529884	5.964170714	5.922088823	5.766262144	5.886042184	5.907306141	5.892377502
ENSMUSG00000005493	ENSMUSG00000005493	Msh4	55993	mutS homolog 4 [Source:MGI Symbol;Acc:MGI:1860077]	-0.123444719	-3.321682135	-0.205787703	0.839304201	0.949714622	-4.829266497	-0.123444719	-0.205787703	0.839304201	0.949714622	-4.829266497	-2.024881187	-4.102196028	-2.361282116	-2.733293184	-2.07280581	-2.638686041	-2.181992317	-3.437583746	-2.438846254	-2.926565937	-3.521973189	-2.344955336
ENSMUSG00000005501	ENSMUSG00000005501	Usp40	227334	ubiquitin specific peptidase 40 [Source:MGI Symbol;Acc:MGI:2443184]	0.130483752	4.346128672	1.768930254	0.094127246	0.418289695	-4.97576344	0.130483752	1.768930254	0.094127246	0.418289695	-4.97576344	4.351958566	4.206806074	4.551485025	4.067747301	4.348680859	4.191899604	4.300477927	4.463865134	4.334520944	4.428647807	4.438164997	4.505923112
ENSMUSG00000005503	ENSMUSG00000005503	Evx1	14028	even-skipped homeobox 1 [Source:MGI Symbol;Acc:MGI:95461]	-0.606389676	-0.942080134	-1.767962776	0.094293495	0.418530449	-4.159158949	-0.606389676	-1.767962776	0.094293495	0.418530449	-4.159158949	-0.873754967	-0.712027503	-0.811733814	-0.572174605	0.136397604	-0.43333184	-2.370735803	-0.248372899	-1.469456183	-1.078257179	-0.722779805	-0.589371329
ENSMUSG00000005505	ENSMUSG00000005505	Kbtbd4	67136	kelch repeat and BTB (POZ) domain containing 4 [Source:MGI Symbol;Acc:MGI:1914386]	-0.111100169	5.02029024	-2.027729502	0.057909745	0.355162998	-4.670376681	-0.111100169	-2.027729502	0.057909745	0.355162998	-4.670376681	5.002056362	5.175429926	5.001901652	5.174810523	4.977349906	5.130408472	4.871420473	4.941181273	4.944943585	5.036677506	5.055990371	4.954302805
ENSMUSG00000005506	ENSMUSG00000005506	Celf1	13046	CUGBP, Elav-like family member 1 [Source:MGI Symbol;Acc:MGI:1342295]	0.053612752	7.78429492	1.039653077	0.312490123	0.665516389	-6.261023662	0.053612752	1.039653077	0.312490123	0.665516389	-6.261023662	7.710256732	7.772611185	7.856666136	7.693990982	7.706107656	7.804695484	7.983484132	7.855071542	7.778434283	7.648256348	7.813724607	7.791618057
ENSMUSG00000005510	ENSMUSG00000005510	Ndufs3	68349	NADH:ubiquinone oxidoreductase core subunit S3 [Source:MGI Symbol;Acc:MGI:1915599]	-0.07885996	6.220228679	-1.487055082	0.154590892	0.509865278	-5.635233514	-0.07885996	-1.487055082	0.154590892	0.509865278	-5.635233514	6.252817377	6.353187444	6.147304667	6.411923574	6.22546397	6.171476869	6.097685854	6.139178179	6.14482933	6.21932419	6.296647515	6.192908432
ENSMUSG00000005514	ENSMUSG00000005514	Por	18984	P450 (cytochrome) oxidoreductase [Source:MGI Symbol;Acc:MGI:97744]	0.051965088	6.401060266	1.082757872	0.293440968	0.649909119	-6.14114831	0.051965088	1.082757872	0.293440968	0.649909119	-6.14114831	6.316653027	6.475814445	6.319794729	6.39569803	6.346221971	6.403716994	6.283829513	6.46212285	6.443169386	6.421613077	6.420280557	6.532606018
ENSMUSG00000005533	ENSMUSG00000005533	Igf1r	16001	insulin-like growth factor I receptor [Source:MGI Symbol;Acc:MGI:96433]	0.11803535	6.836883488	2.642460448	0.016706265	0.249862418	-3.69936494	0.11803535	2.642460448	0.016706265	0.249862418	-3.69936494	6.756662389	6.724095423	6.909530662	6.667836379	6.804735213	6.807270229	6.906791228	6.888999463	6.876575936	6.958864422	6.895121663	6.852623391
ENSMUSG00000005534	ENSMUSG00000005534	Insr	16337	insulin receptor [Source:MGI Symbol;Acc:MGI:96575]	0.07787546	6.231695079	1.63192959	0.120350834	0.462057517	-5.428795428	0.07787546	1.63192959	0.120350834	0.462057517	-5.428795428	6.20007542	6.162451342	6.303693798	6.125582054	6.157447242	6.208553939	6.357475912	6.370637102	6.261441999	6.247435159	6.170107256	6.225342357
ENSMUSG00000005547	ENSMUSG00000005547	Cyp2a5	13087	cytochrome P450, family 2, subfamily a, polypeptide 5 [Source:MGI Symbol;Acc:MGI:88597]	-0.718222068	-0.164787116	-0.792510746	0.438552852	0.750855138	-5.114094549	-0.718222068	-0.792510746	0.438552852	0.750855138	-5.114094549	-0.873754967	5.281654012	-1.595051728	-0.572174605	0.39453849	-0.994998904	-0.876567118	-0.191135998	1.590447783	-0.130666857	-1.027313455	-1.733178661
ENSMUSG00000005553	ENSMUSG00000005553	Atp4a	11944	ATPase, H+/K+ exchanging, gastric, alpha polypeptide [Source:MGI Symbol;Acc:MGI:88113]	-0.189469868	-0.822491691	-0.692906342	0.497356697	0.788648163	-5.042579994	-0.189469868	-0.692906342	0.497356697	0.788648163	-5.042579994	-0.873754967	-0.712027503	-0.081956586	0.058286007	-0.745070842	-1.452958823	-0.949985444	-1.09828683	-0.53689661	-0.579768637	-0.655727615	-0.926796063
ENSMUSG00000005566	ENSMUSG00000005566	Trim28	21849	tripartite motif-containing 28 [Source:MGI Symbol;Acc:MGI:109274]	-0.101289403	6.963721764	-2.105675289	0.049779989	0.338080786	-4.708359339	-0.101289403	-2.105675289	0.049779989	0.338080786	-4.708359339	7.006414698	7.123907692	6.928635675	7.076222896	7.023110586	6.933434315	6.781264912	6.863899089	6.957620336	6.940614427	6.973987866	6.961524562
ENSMUSG00000005575	ENSMUSG00000005575	Ube2m	22192	ubiquitin-conjugating enzyme E2M [Source:MGI Symbol;Acc:MGI:108278]	-0.067555036	6.487469005	-1.10788012	0.282736445	0.640980155	-6.120762166	-0.067555036	-1.10788012	0.282736445	0.640980155	-6.120762166	6.432049175	6.588829959	6.323484948	6.714158999	6.500602189	6.572497823	6.298268261	6.409897187	6.488485091	6.528193896	6.512448222	6.489024705
ENSMUSG00000005580	ENSMUSG00000005580	Adcy9	11515	adenylate cyclase 9 [Source:MGI Symbol;Acc:MGI:108450]	-0.011188974	6.169809565	-0.10458096	0.917883843	0.975448611	-6.709142675	-0.011188974	-0.10458096	0.917883843	0.975448611	-6.709142675	6.151433564	6.034598402	6.327778307	5.963876901	6.121453694	6.436478101	6.519233595	6.390693626	6.111510541	5.858359495	6.254780968	5.877998478
ENSMUSG00000005583	ENSMUSG00000005583	Mef2c	17260	myocyte enhancer factor 2C [Source:MGI Symbol;Acc:MGI:99458]	0.156232033	8.584621895	1.253564459	0.226299989	0.587900566	-6.054130756	0.156232033	1.253564459	0.226299989	0.587900566	-6.054130756	8.549957003	8.545029548	8.510982455	8.312873779	8.406850444	8.705763583	9.148852822	8.830156153	8.276679097	8.287230299	8.950217544	8.492840286
ENSMUSG00000005609	ENSMUSG00000005609	Ctr9	22083	CTR9 homolog, Paf1/RNA polymerase II complex component [Source:MGI Symbol;Acc:MGI:109345]	-0.077552105	5.890134278	-1.594274473	0.128567856	0.475313096	-5.456321977	-0.077552105	-1.594274473	0.128567856	0.475313096	-5.456321977	5.848512245	5.914697365	5.984364463	5.956045417	5.956968833	5.915894648	5.750510921	5.867569608	5.880693873	5.999482968	5.826799974	5.792642249
ENSMUSG00000005610	ENSMUSG00000005610	Eif4g2	13690	eukaryotic translation initiation factor 4, gamma 2 [Source:MGI Symbol;Acc:MGI:109207]	-0.080375269	9.415068539	-2.140693995	0.046477391	0.330591063	-4.741094323	-0.080375269	-2.140693995	0.046477391	0.330591063	-4.741094323	9.506840851	9.508991992	9.407814819	9.413076732	9.466286663	9.430003188	9.419022255	9.300969514	9.431923093	9.357408907	9.39077642	9.348798851
ENSMUSG00000005611	ENSMUSG00000005611	Mrvi1	17540	MRV integration site 1 [Source:MGI Symbol;Acc:MGI:1338023]	-0.430654331	2.697618023	-3.184694132	0.00521334	0.180938502	-2.114102632	-0.430654331	-3.184694132	0.00521334	0.180938502	-2.114102632	3.086733552	2.870053379	2.639226385	3.462686256	2.766877485	2.67122993	2.184041306	2.443964864	2.636228011	2.686040982	2.638558259	2.40344458
ENSMUSG00000005615	ENSMUSG00000005615	Pcyt1a	13026	phosphate cytidylyltransferase 1, choline, alpha isoform [Source:MGI Symbol;Acc:MGI:88557]	-0.147447943	5.744812848	-3.216522696	0.004863093	0.180028629	-2.457367861	-0.147447943	-3.216522696	0.004863093	0.180028629	-2.457367861	5.840981289	5.690334545	5.832077092	5.863930139	5.830727082	5.861061362	5.611497006	5.634150201	5.757538061	5.665574053	5.665733492	5.698069898
ENSMUSG00000005621	ENSMUSG00000005621	Zfp592	233410	zinc finger protein 592 [Source:MGI Symbol;Acc:MGI:2443541]	-0.042738988	5.177350823	-0.893358933	0.383646535	0.715472914	-6.200804736	-0.042738988	-0.893358933	0.383646535	0.715472914	-6.200804736	5.141928745	5.184221678	5.289115395	5.153801148	5.254663789	5.170593443	5.118123223	5.254859172	5.147557838	5.18745763	5.13859005	5.10788848
ENSMUSG00000005625	ENSMUSG00000005625	Psmd4	19185	proteasome (prosome, macropain) 26S subunit, non-ATPase, 4 [Source:MGI Symbol;Acc:MGI:1201670]	-0.014141239	6.657704578	-0.224971857	0.824577025	0.944802469	-6.723408532	-0.014141239	-0.224971857	0.824577025	0.944802469	-6.723408532	6.518385506	6.738592071	6.486520224	6.773695902	6.65861932	6.818651783	6.521357295	6.547100661	6.645132179	6.774750857	6.723143323	6.693884415
ENSMUSG00000005628	ENSMUSG00000005628	Tmod4	50874	tropomodulin 4 [Source:MGI Symbol;Acc:MGI:1355285]	0.378501747	-2.028936633	0.880791454	0.390229656	0.720223073	-4.771923551	0.378501747	0.880791454	0.390229656	0.720223073	-4.771923551	-2.263781468	-2.922950665	-1.324792947	-1.452396066	-1.692058007	-2.127798265	-2.58794246	-0.574555149	-1.808966709	-1.235371938	-1.79166939	-1.503215702
ENSMUSG00000005640	ENSMUSG00000005640	Insrr	23920	insulin receptor-related receptor [Source:MGI Symbol;Acc:MGI:1346037]	0.054348879	-0.602628151	0.20691222	0.838439191	0.949655705	-5.250370891	0.054348879	0.20691222	0.838439191	0.949655705	-5.250370891	-0.976461561	-0.031181115	-0.030805614	-0.784766868	-0.365667925	-0.900092322	-0.676377253	-0.574555149	-0.166210716	-0.870645687	-0.793100929	0.064610187
ENSMUSG00000005649	ENSMUSG00000005649	Cabp5	29865	calcium binding protein 5 [Source:MGI Symbol;Acc:MGI:1352746]	1.183145182	-3.261530399	2.325698098	0.032129662	0.298292153	-3.965183423	1.183145182	2.325698098	0.032129662	0.298292153	-3.965183423	-2.908055973	-3.395297344	-3.437151606	-3.062944954	-2.591541106	-3.43686845	-2.58794246	-2.362102229	-2.900244313	-2.287510126	-2.526728473	-1.244446404
ENSMUSG00000005656	ENSMUSG00000005656	Snx6	72183	sorting nexin 6 [Source:MGI Symbol;Acc:MGI:1919433]	-0.126413671	5.249566635	-2.376592811	0.028974934	0.288956205	-4.079293576	-0.126413671	-2.376592811	0.028974934	0.288956205	-4.079293576	5.290318453	5.375481666	5.355502695	5.394062993	5.266820013	5.208358719	5.04796707	5.170025588	5.294898877	5.17872507	5.181623358	5.25063029
ENSMUSG00000005667	ENSMUSG00000005667	Mthfd2	17768	methylenetetrahydrofolate dehydrogenase (NAD+ dependent), methenyltetrahydrofolate cyclohydrolase [Source:MGI Symbol;Acc:MGI:1338850]	0.044750795	3.607005978	0.586290758	0.565079991	0.826003134	-6.123660774	0.044750795	0.586290758	0.565079991	0.826003134	-6.123660774	3.480032086	3.58776508	3.575838886	3.77258897	3.555782876	3.568327121	3.630087672	3.467666686	3.698400803	3.855408979	3.566602363	3.586536445
ENSMUSG00000005672	ENSMUSG00000005672	Kit	16590	KIT proto-oncogene receptor tyrosine kinase [Source:MGI Symbol;Acc:MGI:96677]	-0.06326385	6.093452527	-1.007837554	0.327107359	0.676056499	-6.194994402	-0.06326385	-1.007837554	0.327107359	0.676056499	-6.194994402	6.07645335	6.040258949	6.013593053	6.146377833	6.158897462	6.331603181	6.06253374	5.868411218	6.140190115	6.04770582	6.025657761	6.220657583
ENSMUSG00000005674	ENSMUSG00000005674	Tomm40l	641376	translocase of outer mitochondrial membrane 40-like [Source:MGI Symbol;Acc:MGI:3589112]	-0.156739125	5.968695941	-2.365568223	0.029632721	0.290991743	-4.173687045	-0.156739125	-2.365568223	0.029632721	0.290991743	-4.173687045	5.943876063	6.165414393	5.882146007	6.166261145	5.992376753	6.142507593	5.764205298	5.71029145	5.943579349	5.939863239	6.0584761	5.927299608
ENSMUSG00000005677	ENSMUSG00000005677	Nr1i3	12355	nuclear receptor subfamily 1, group I, member 3 [Source:MGI Symbol;Acc:MGI:1346307]	-0.722086532	-1.964856947	-1.702992525	0.106057535	0.438518689	-4.238213497	-0.722086532	-1.702992525	0.106057535	0.438518689	-4.238213497	-2.024881187	-1.360055448	-1.927884673	-1.871666575	-1.391101871	0.019316215	-2.0151092	-1.752832021	-1.808966709	-1.320849442	-2.788810568	-2.344955336
ENSMUSG00000005681	ENSMUSG00000005681	Apoa2	11807	apolipoprotein A-II [Source:MGI Symbol;Acc:MGI:88050]	0.241743272	-1.033200041	0.744382243	0.466410232	0.768594506	-4.972501622	0.241743272	0.744382243	0.466410232	0.768594506	-4.972501622	-1.64059041	-1.503275468	-1.751891248	-0.075411246	-0.178221193	-0.994998904	-1.02734128	-0.996710902	-1.037047957	-0.383065906	-0.471459312	-0.790851237
ENSMUSG00000005682	ENSMUSG00000005682	Pan2	103135	PAN2 poly(A) specific ribonuclease subunit [Source:MGI Symbol;Acc:MGI:1918984]	0.030213385	4.744366213	0.435026788	0.668798879	0.878819898	-6.437676104	0.030213385	0.435026788	0.668798879	0.878819898	-6.437676104	4.597421769	4.735477416	4.891878052	4.840838039	4.772825406	4.558529486	4.562141649	4.760760266	4.800840719	4.854942518	4.714876734	4.869626971
ENSMUSG00000005683	ENSMUSG00000005683	Cs	12974	citrate synthase [Source:MGI Symbol;Acc:MGI:88529]	0.014032211	7.90443581	0.343203104	0.735486775	0.908934532	-6.752357407	0.014032211	0.343203104	0.735486775	0.908934532	-6.752357407	7.92248097	7.947181986	7.819256817	7.939046781	7.875105931	7.882886758	7.992850664	7.889059807	7.885949929	7.820787731	7.954333158	7.927393884
ENSMUSG00000005686	ENSMUSG00000005686	Ampd3	11717	adenosine monophosphate deaminase 3 [Source:MGI Symbol;Acc:MGI:1096344]	-0.039154141	4.589645957	-0.600928133	0.555503018	0.820914003	-6.323401099	-0.039154141	-0.600928133	0.555503018	0.820914003	-6.323401099	4.647928182	4.632174416	4.710246666	4.450788011	4.755675718	4.476891116	4.625112332	4.669065467	4.493311417	4.436808948	4.580540088	4.62820851
ENSMUSG00000005687	ENSMUSG00000005687	Bcas2	68183	breast carcinoma amplified sequence 2 [Source:MGI Symbol;Acc:MGI:1915433]	-0.02615653	5.675171567	-0.495730703	0.626180952	0.858104523	-6.541421597	-0.02615653	-0.495730703	0.626180952	0.858104523	-6.541421597	5.687777216	5.753723136	5.63531919	5.790566035	5.635170394	5.642996171	5.539557998	5.607177719	5.644879948	5.740012679	5.64094459	5.798492491
ENSMUSG00000005696	ENSMUSG00000005696	Sh2d1a	20400	SH2 domain containing 1A [Source:MGI Symbol;Acc:MGI:1328352]	-0.867204127	-2.983084998	-1.179987088	0.253615874	0.614909119	-4.577218177	-0.867204127	-1.179987088	0.253615874	0.614909119	-4.577218177	-2.263781468	-2.567698907	-1.927884673	-2.239089637	-2.943258606	-1.205883163	-4.102196028	-1.928795661	-1.686701636	-1.61264737	-4.102196028	-2.111010047
ENSMUSG00000005698	ENSMUSG00000005698	Ctcf	13018	CCCTC-binding factor [Source:MGI Symbol;Acc:MGI:109447]	-0.028791882	6.337595142	-0.693638849	0.496908125	0.788102846	-6.480757508	-0.028791882	-0.693638849	0.496908125	0.788102846	-6.480757508	6.388155293	6.338166593	6.327778307	6.307244485	6.307517671	6.447799156	6.337848112	6.303769232	6.39075322	6.305189176	6.307189649	6.298935956
ENSMUSG00000005699	ENSMUSG00000005699	Pard6a	56513	par-6 family cell polarity regulator alpha [Source:MGI Symbol;Acc:MGI:1927223]	-0.038801852	4.311211454	-0.452406174	0.656470003	0.872204248	-6.349292071	-0.038801852	-0.452406174	0.656470003	0.872204248	-6.349292071	4.37821146	4.395281142	4.113687593	4.533487096	4.196006093	4.422843404	4.119418756	4.095370153	4.336324749	4.446541767	4.238932888	4.495987617
ENSMUSG00000005705	ENSMUSG00000005705	Agrp	11604	agouti related neuropeptide [Source:MGI Symbol;Acc:MGI:892013]	1.172336964	-2.253479644	1.701491653	0.10634363	0.438578724	-4.261451729	1.172336964	1.701491653	0.10634363	0.438578724	-4.261451729	-1.481061676	-2.922950665	-3.437151606	-2.239089637	-3.409354174	-1.205883163	-0.615378075	-1.325792547	-2.253792987	-1.00568267	-0.115566217	-2.787314836
ENSMUSG00000005716	ENSMUSG00000005716	Pvalb	19293	parvalbumin [Source:MGI Symbol;Acc:MGI:97821]	-0.174533769	6.781854191	-1.263118284	0.222926572	0.584744229	-5.962008951	-0.174533769	-1.263118284	0.222926572	0.584744229	-5.962008951	6.739044096	6.835253948	6.580496603	7.178582467	6.894522479	7.00377174	6.154616294	6.762514746	6.638202807	7.073482955	6.403675329	7.124986893
ENSMUSG00000005718	ENSMUSG00000005718	Tfap4	83383	transcription factor AP4 [Source:MGI Symbol;Acc:MGI:103239]	-0.152429101	1.956873064	-1.091785211	0.289560886	0.647015125	-5.324834888	-0.152429101	-1.091785211	0.289560886	0.647015125	-5.324834888	2.038511865	2.126201344	1.955018425	1.985323934	2.172840867	2.123290423	1.757964321	1.30872496	2.129099798	2.255183706	1.741766175	2.081942371
ENSMUSG00000005732	ENSMUSG00000005732	Ranbp1	19385	RAN binding protein 1 [Source:MGI Symbol;Acc:MGI:96269]	-0.125316553	3.743063521	-1.661527847	0.114209305	0.452558224	-5.021748203	-0.125316553	-1.661527847	0.114209305	0.452558224	-5.021748203	3.77696629	3.914472521	3.579958432	3.908648606	3.725892739	3.958561843	3.56898208	3.647083808	3.709577896	3.848084188	3.655093098	3.679208749
ENSMUSG00000005763	ENSMUSG00000005763	Cd247	12503	CD247 antigen [Source:MGI Symbol;Acc:MGI:88334]	-0.164558177	-3.029379483	-0.221153502	0.827503122	0.94606878	-4.855373609	-0.164558177	-0.221153502	0.827503122	0.94606878	-4.855373609	-2.550248884	-3.395297344	-4.102196028	-1.717968787	-1.869907596	-0.900092322	-1.865544239	-1.928795661	-3.201470602	-1.50868433	-3.109311373	-3.428524402
ENSMUSG00000005774	ENSMUSG00000005774	Rfx5	53970	regulatory factor X, 5 (influences HLA class II expression) [Source:MGI Symbol;Acc:MGI:1858421]	-0.044184033	4.564947697	-0.682074713	0.504017044	0.792944168	-6.266293419	-0.044184033	-0.682074713	0.504017044	0.792944168	-6.266293419	4.444313926	4.506951446	4.761928114	4.486812458	4.694993592	4.631829476	4.494567989	4.609906818	4.483577765	4.678972695	4.53999841	4.477031813
ENSMUSG00000005779	ENSMUSG00000005779	Psmb4	19172	proteasome (prosome, macropain) subunit, beta type 4 [Source:MGI Symbol;Acc:MGI:1098257]	-0.046825948	6.939173511	-0.739837734	0.469094839	0.770238587	-6.485719654	-0.046825948	-0.739837734	0.469094839	0.770238587	-6.485719654	6.925054896	7.06602248	6.70265212	7.097413514	6.961703501	7.026601436	6.751902653	6.884014203	6.890761518	7.00267983	7.011861023	6.955495203
ENSMUSG00000005800	ENSMUSG00000005800	Mmp8	17394	matrix metallopeptidase 8 [Source:MGI Symbol;Acc:MGI:1202395]	0.441450379	-2.76022073	0.809173335	0.429155133	0.743500241	-4.742056061	0.441450379	0.809173335	0.429155133	0.743500241	-4.742056061	-1.819978003	-1.662296291	-3.437151606	-2.733293184	-3.409354174	-1.751274993	-3.154900185	-2.362102229	-2.089800472	-1.846168015	-2.526728473	-1.304918678
ENSMUSG00000005802	ENSMUSG00000005802	Slc30a4	22785	solute carrier family 30 (zinc transporter), member 4 [Source:MGI Symbol;Acc:MGI:1345282]	0.041374852	6.288356758	0.610916152	0.549017795	0.818955271	-6.531574053	0.041374852	0.610916152	0.549017795	0.818955271	-6.531574053	6.381681596	6.22769091	6.309907747	6.237299876	6.21434821	6.228383233	6.54951732	6.342444614	6.203819628	6.31052857	6.406619586	6.057602306
ENSMUSG00000005803	ENSMUSG00000005803	Sqor	59010	sulfide quinone oxidoreductase [Source:MGI Symbol;Acc:MGI:1929899]	-0.196778809	2.669541227	-1.723555492	0.102204138	0.431875916	-4.700383257	-0.196778809	-1.723555492	0.102204138	0.431875916	-4.700383257	2.767275243	2.642301005	2.70859727	2.94044725	2.751580146	2.892842045	2.201099217	2.523056195	2.693643309	2.908916127	2.383542311	2.739139704
ENSMUSG00000005804	ENSMUSG00000005804	Bloc1s6	18457	biogenesis of lysosomal organelles complex-1, subunit 6, pallidin [Source:MGI Symbol;Acc:MGI:1927580]	0.086159002	4.556283227	1.316107891	0.204922272	0.566142892	-5.647143431	0.086159002	1.316107891	0.204922272	0.566142892	-5.647143431	4.588454673	4.72747999	4.36831125	4.631504386	4.444548148	4.34020666	4.654822448	4.558684573	4.590224736	4.58075189	4.60296085	4.619083021
ENSMUSG00000005813	ENSMUSG00000005813	Metap1	75624	methionyl aminopeptidase 1 [Source:MGI Symbol;Acc:MGI:1922874]	-0.00144807	5.338287946	-0.024813744	0.980481035	0.994592366	-6.62709203	-0.00144807	-0.024813744	0.980481035	0.994592366	-6.62709203	5.394312406	5.336578025	5.406265173	5.343658806	5.182348593	5.381282342	5.409841763	5.175476365	5.285592977	5.352712111	5.503776058	5.306017361
ENSMUSG00000005823	ENSMUSG00000005823	Gpr108	78308	G protein-coupled receptor 108 [Source:MGI Symbol;Acc:MGI:1925558]	-0.05066808	4.64556921	-0.750127615	0.463029528	0.767202498	-6.232287639	-0.05066808	-0.750127615	0.463029528	0.767202498	-6.232287639	4.456685912	4.715400108	4.698927026	4.749881307	4.696991447	4.729682437	4.454230102	4.505576547	4.637808064	4.799059616	4.668205371	4.664143975
ENSMUSG00000005836	ENSMUSG00000005836	Gata6	14465	GATA binding protein 6 [Source:MGI Symbol;Acc:MGI:107516]	0.138608925	-3.288016838	0.219741099	0.828586143	0.946309223	-4.830095507	0.138608925	0.219741099	0.828586143	0.946309223	-4.830095507	-1.64059041	-2.922950665	-2.983680684	-4.102196028	-2.591541106	-1.927287918	-3.154900185	-1.928795661	-2.253792987	-3.223057433	-3.109311373	-2.477886505
ENSMUSG00000005846	ENSMUSG00000005846	Rsl1d1	66409	ribosomal L1 domain containing 1 [Source:MGI Symbol;Acc:MGI:1913659]	-0.022844374	5.567802336	-0.479220895	0.637646557	0.863498826	-6.537584763	-0.022844374	-0.479220895	0.637646557	0.863498826	-6.537584763	5.591203749	5.64009714	5.515688128	5.623530047	5.605697015	5.509987619	5.428067579	5.548523877	5.578607894	5.632558722	5.573553344	5.581804465
ENSMUSG00000005864	ENSMUSG00000005864	Cnga2	12789	cyclic nucleotide gated channel alpha 2 [Source:MGI Symbol;Acc:MGI:108040]	0.297704758	-1.195931789	0.638987385	0.531010892	0.808050746	-4.994558411	0.297704758	0.638987385	0.531010892	0.808050746	-4.994558411	-1.337429877	0.543221777	-0.64861384	-2.733293184	-0.581158226	-2.127798265	-0.676377253	-0.812784515	-0.434921395	-1.61264737	-0.722779805	-1.244446404
ENSMUSG00000005871	ENSMUSG00000005871	Apc	11789	APC, WNT signaling pathway regulator [Source:MGI Symbol;Acc:MGI:88039]	-0.021401228	8.599554137	-0.278562347	0.783807748	0.929524303	-6.800453065	-0.021401228	-0.278562347	0.783807748	0.929524303	-6.800453065	8.696427424	8.538187782	8.713342418	8.338839384	8.692200415	8.680194193	8.860698693	8.66765983	8.574969768	8.369790356	8.611247907	8.45302348
ENSMUSG00000005873	ENSMUSG00000005873	Reep5	13476	receptor accessory protein 5 [Source:MGI Symbol;Acc:MGI:1270152]	-0.009091048	8.592532363	-0.195226396	0.847438397	0.952596748	-6.820739959	-0.009091048	-0.195226396	0.847438397	0.952596748	-6.820739959	8.660912903	8.63542055	8.505578443	8.709223987	8.51300669	8.557536949	8.690618053	8.536532814	8.557485028	8.566620188	8.659458928	8.519922508
ENSMUSG00000005881	ENSMUSG00000005881	Ergic3	66366	ERGIC and golgi 3 [Source:MGI Symbol;Acc:MGI:1913616]	-0.101203469	6.324937446	-1.437440956	0.168030249	0.52703455	-5.71032688	-0.101203469	-1.437440956	0.168030249	0.52703455	-5.71032688	6.41439786	6.375749337	6.192398801	6.414523592	6.381432532	6.482890668	5.944046966	6.264667857	6.323686695	6.338240711	6.413954047	6.362591936
ENSMUSG00000005882	ENSMUSG00000005882	Uqcc1	56046	ubiquinol-cytochrome c reductase complex assembly factor 1 [Source:MGI Symbol;Acc:MGI:1929472]	-0.153095824	5.916894403	-3.139916135	0.005748243	0.187201844	-2.631499712	-0.153095824	-3.139916135	0.005748243	0.187201844	-2.631499712	5.996514452	6.068233258	5.963230945	5.950322971	5.931740694	6.058598271	5.69514799	5.81963823	5.871393358	5.937564474	5.889176511	5.833542737
ENSMUSG00000005883	ENSMUSG00000005883	Spo11	26972	SPO11 meiotic protein covalently bound to DSB [Source:MGI Symbol;Acc:MGI:1349669]	0.741540557	-1.924081797	2.148342262	0.04578325	0.328818513	-3.860816707	0.741540557	2.148342262	0.04578325	0.328818513	-3.860816707	-1.337429877	-1.503275468	-2.361282116	-1.871666575	-2.591541106	-2.360744862	-2.0151092	-1.325792547	-1.194818085	-1.320849442	-1.307060411	-1.130612976
ENSMUSG00000005886	ENSMUSG00000005886	Ncoa2	17978	nuclear receptor coactivator 2 [Source:MGI Symbol;Acc:MGI:1276533]	0.031060865	7.015860319	0.503648145	0.620716907	0.856009201	-6.639490913	0.031060865	0.503648145	0.620716907	0.856009201	-6.639490913	7.079035429	6.972267649	7.085367395	6.847901104	6.98886578	7.02546849	7.240101444	7.135439173	7.042386902	6.905466683	7.001836698	6.871958837
ENSMUSG00000005892	ENSMUSG00000005892	Trh	22044	thyrotropin releasing hormone [Source:MGI Symbol;Acc:MGI:98823]	-0.263659484	3.637973082	-1.503724535	0.150279335	0.503263103	-5.223581637	-0.263659484	-1.503724535	0.150279335	0.503263103	-5.223581637	4.049472523	4.036011289	3.084140332	3.454624132	3.986562507	4.074110486	3.024757431	3.639215451	3.575495879	4.055225833	3.284502282	3.453678074
ENSMUSG00000005893	ENSMUSG00000005893	Nr2c2	22026	nuclear receptor subfamily 2, group C, member 2 [Source:MGI Symbol;Acc:MGI:1352466]	-0.037139419	7.352523325	-0.67900777	0.505912154	0.793799925	-6.551188218	-0.037139419	-0.67900777	0.505912154	0.793799925	-6.551188218	7.385066855	7.398725232	7.44570535	7.286701288	7.29384677	7.414516366	7.547402483	7.353394405	7.274364806	7.237802607	7.377898589	7.219423523
ENSMUSG00000005897	ENSMUSG00000005897	Nr2c1	22025	nuclear receptor subfamily 2, group C, member 1 [Source:MGI Symbol;Acc:MGI:1352465]	-0.0594152	3.479836117	-0.746601667	0.465102512	0.768019266	-5.989482555	-0.0594152	-0.746601667	0.465102512	0.768019266	-5.989482555	3.470302277	3.399267523	3.71719731	3.341131502	3.546948818	3.601144404	3.57226351	3.480934608	3.464417353	3.261141283	3.541820471	3.428361357
ENSMUSG00000005899	ENSMUSG00000005899	Smpd4	77626	sphingomyelin phosphodiesterase 4 [Source:MGI Symbol;Acc:MGI:1924876]	0.317933539	5.309828651	3.442743542	0.002959599	0.159655289	-1.934010252	0.317933539	3.442743542	0.002959599	0.159655289	-1.934010252	5.079298724	5.15917123	5.63531919	4.994711852	5.207793058	4.845486866	5.456758274	5.432671069	5.395219281	5.403564748	5.576170843	5.550679548
ENSMUSG00000005907	ENSMUSG00000005907	Pex1	71382	peroxisomal biogenesis factor 1 [Source:MGI Symbol;Acc:MGI:1918632]	-0.010328019	4.580204267	-0.147556457	0.884360032	0.96462463	-6.494597349	-0.010328019	-0.147556457	0.884360032	0.96462463	-6.494597349	4.619598657	4.566444761	4.896840276	4.482853877	4.527720679	4.425136284	4.555524943	4.599806826	4.581125464	4.538904982	4.68608649	4.513603689
ENSMUSG00000005917	ENSMUSG00000005917	Otx1	18423	orthodenticle homeobox 1 [Source:MGI Symbol;Acc:MGI:97450]	0.036802455	1.851737246	0.224790362	0.824716049	0.944851193	-5.831610741	0.036802455	0.224790362	0.824716049	0.944851193	-5.831610741	1.630274104	2.064050289	1.967650721	2.13408258	1.685677258	1.478982455	2.201099217	2.250944194	1.553706955	1.997136645	1.992270236	1.474250481
ENSMUSG00000005936	ENSMUSG00000005936	Kctd20	66989	potassium channel tetramerisation domain containing 20 [Source:MGI Symbol;Acc:MGI:1914239]	0.009279845	6.119928149	0.22366449	0.825578596	0.94516274	-6.684634267	0.009279845	0.22366449	0.825578596	0.94516274	-6.684634267	6.123770632	6.062681622	6.110755792	6.17487466	6.065334883	6.154303415	6.130889533	6.203953942	6.119912655	6.080371416	6.117768597	6.105218369
ENSMUSG00000005947	ENSMUSG00000005947	Itgae	16407	integrin alpha E, epithelial-associated [Source:MGI Symbol;Acc:MGI:1298377]	-0.044879559	-1.671873683	-0.128307666	0.899351557	0.969212783	-5.045450902	-0.044879559	-0.128307666	0.899351557	0.969212783	-5.045450902	-1.0870442	-0.999958256	-1.453603152	-1.127934114	-1.869907596	-2.360744862	-0.949985444	-1.325792547	-1.280683418	-2.124927565	-1.307060411	-1.818769685
ENSMUSG00000005949	ENSMUSG00000005949	Ctns	83429	cystinosis, nephropathic [Source:MGI Symbol;Acc:MGI:1932872]	0.117023686	3.765945363	1.525740783	0.144737944	0.496214436	-5.215609008	0.117023686	1.525740783	0.144737944	0.496214436	-5.215609008	3.720627856	3.694181156	4.010637796	3.68915278	3.698233024	3.469593406	3.76811938	3.77825704	3.816829704	3.935923798	3.814334109	3.850139255
ENSMUSG00000005950	ENSMUSG00000005950	P2rx5	94045	purinergic receptor P2X, ligand-gated ion channel, 5 [Source:MGI Symbol;Acc:MGI:2137026]	-0.016427884	1.384846413	-0.120171179	0.905700593	0.970814074	-5.73357654	-0.016427884	-0.120171179	0.905700593	0.970814074	-5.73357654	1.502442006	1.336214193	1.207079431	1.277136575	1.478290324	1.722143933	1.202409268	1.162681964	1.649676732	1.682657388	1.359593584	1.32260783
ENSMUSG00000005951	ENSMUSG00000005951	Shpk	74637	sedoheptulokinase [Source:MGI Symbol;Acc:MGI:1921887]	-0.060943144	1.95336654	-0.47123176	0.643229046	0.86623111	-5.776567737	-0.060943144	-0.47123176	0.643229046	0.86623111	-5.776567737	1.900419165	2.381955061	1.863352673	2.268926118	1.685677258	1.87756419	1.847355286	2.24058063	1.942751883	1.867894746	1.72927738	2.027803518
ENSMUSG00000005952	ENSMUSG00000005952	Trpv1	193034	transient receptor potential cation channel, subfamily V, member 1 [Source:MGI Symbol;Acc:MGI:1341787]	0.762713789	-2.694859809	1.383106418	0.183825572	0.544167849	-4.474221751	0.762713789	1.383106418	0.183825572	0.544167849	-4.474221751	-2.908055973	-1.841041733	-2.361282116	-3.062944954	-3.409354174	-1.751274993	-1.492109636	-3.437583746	-2.089800472	-2.124927565	-1.943354557	-1.076896367
ENSMUSG00000005958	ENSMUSG00000005958	Ephb3	13845	Eph receptor B3 [Source:MGI Symbol;Acc:MGI:104770]	0.043680224	4.291669303	0.425292076	0.675747586	0.881741736	-6.355495931	0.043680224	0.425292076	0.675747586	0.881741736	-6.355495931	4.314382952	4.180684384	4.489327932	4.354418312	4.170351027	4.062374197	4.537170956	4.544010321	4.069791358	4.326933825	4.479764817	4.009169057
ENSMUSG00000005968	ENSMUSG00000005968	Tuft1	22156	tuftelin 1 [Source:MGI Symbol;Acc:MGI:109572]	-0.137751349	2.611558053	-1.120629591	0.277415131	0.636942947	-5.448743996	-0.137751349	-1.120629591	0.277415131	0.636942947	-5.448743996	2.616642428	2.764580143	2.654932967	2.951947679	2.622985754	2.632067845	2.484960949	2.154877704	2.533050688	2.530005039	2.513039444	3.001949077
ENSMUSG00000005973	ENSMUSG00000005973	Rcn1	19672	reticulocalbin 1 [Source:MGI Symbol;Acc:MGI:104559]	-0.172969249	4.75522343	-2.572577411	0.01933922	0.256657742	-3.640547217	-0.172969249	-2.572577411	0.01933922	0.256657742	-3.640547217	4.717438376	4.897498206	4.740005223	4.920557296	4.885732598	4.890985219	4.54219979	4.678693625	4.819015716	4.847615352	4.613192532	4.537479841
ENSMUSG00000005981	ENSMUSG00000005981	Trap1	68015	TNF receptor-associated protein 1 [Source:MGI Symbol;Acc:MGI:1915265]	-0.137972841	6.032706191	-2.90366208	0.009586326	0.216775096	-3.126773929	-0.137972841	-2.90366208	0.009586326	0.216775096	-3.126773929	6.153715043	6.057108541	6.023457892	6.219568106	6.027730381	6.134823286	5.869984875	5.933393313	5.965889752	6.010460835	6.002491981	6.005251086
ENSMUSG00000005982	ENSMUSG00000005982	Naa60	74763	N(alpha)-acetyltransferase 60, NatF catalytic subunit [Source:MGI Symbol;Acc:MGI:1922013]	0.042395733	5.916891923	0.789149081	0.440464313	0.752246175	-6.373897841	0.042395733	0.789149081	0.440464313	0.752246175	-6.373897841	5.97603283	5.9597695	5.805935981	6.003791017	5.930043028	5.706582244	5.897715205	5.875963694	5.931696969	5.980626717	6.012189635	5.934674191
ENSMUSG00000005983	ENSMUSG00000005983	1700037C18Rik	73261	RIKEN cDNA 1700037C18 gene [Source:MGI Symbol;Acc:MGI:1920511]	0.200286267	1.76032302	1.632460165	0.120238316	0.461816541	-4.637118409	0.200286267	1.632460165	0.120238316	0.461816541	-4.637118409	1.46373699	1.81512585	1.547184786	1.951348738	1.585707062	1.676680288	1.68708764	1.953865647	1.661236221	2.049167851	2.093185108	1.858920672
ENSMUSG00000005986	ENSMUSG00000005986	Ankrd13d	68423	ankyrin repeat domain 13 family, member D [Source:MGI Symbol;Acc:MGI:1915673]	-0.013082603	5.49436763	-0.260626334	0.79738751	0.933771638	-6.612085629	-0.013082603	-0.260626334	0.79738751	0.933771638	-6.612085629	5.442383384	5.485082919	5.562240695	5.553540484	5.427055001	5.540975293	5.404328815	5.438350044	5.448727547	5.611804106	5.568304056	5.466125462
ENSMUSG00000005994	ENSMUSG00000005994	Tyrp1	22178	tyrosinase-related protein 1 [Source:MGI Symbol;Acc:MGI:98881]	0.110601128	-1.103041208	0.389572101	0.701498829	0.892731142	-5.103313007	0.110601128	0.389572101	0.701498829	0.892731142	-5.103313007	-0.241741428	-0.712027503	-1.751891248	-1.127934114	-1.032223355	-1.205883163	-1.386405884	-0.812784515	-0.590721116	-0.747173482	-1.207661091	-0.834758082
ENSMUSG00000006005	ENSMUSG00000006005	Tpr	108989	translocated promoter region, nuclear basket protein [Source:MGI Symbol;Acc:MGI:1922066]	-0.0657292	7.375882522	-1.432258785	0.169487432	0.528490075	-5.777925523	-0.0657292	-1.432258785	0.169487432	0.528490075	-5.777925523	7.402758781	7.332383945	7.371596461	7.313973711	7.479394712	7.555145221	7.287788502	7.371020493	7.380014177	7.373874789	7.301395771	7.345731889
ENSMUSG00000006010	ENSMUSG00000006010	Odr4	226499	odr4 GPCR localization factor homolog [Source:MGI Symbol;Acc:MGI:2385108]	0.006445781	5.673914902	0.126979011	0.900387863	0.969212783	-6.659475274	0.006445781	0.126979011	0.900387863	0.969212783	-6.659475274	5.73526735	5.764510926	5.655954632	5.610889758	5.634128076	5.639050894	5.53030806	5.709352323	5.704055793	5.678020795	5.650083384	5.789934115
ENSMUSG00000006014	ENSMUSG00000006014	Prg4	96875	proteoglycan 4 (megakaryocyte stimulating factor, articular superficial zone protein) [Source:MGI Symbol;Acc:MGI:1891344]	0.2368845	2.39290119	1.476167327	0.157461746	0.513325495	-4.975159394	0.2368845	1.476167327	0.157461746	0.513325495	-4.975159394	2.506706402	2.28720181	2.591053828	2.144143575	2.283342819	1.904107831	2.835635655	2.930142584	2.069618692	2.163738666	2.422850977	2.720298441
ENSMUSG00000006019	ENSMUSG00000006019	Dhx34	71723	DEAH (Asp-Glu-Ala-His) box polypeptide 34 [Source:MGI Symbol;Acc:MGI:1918973]	0.027605591	3.70041413	0.424061596	0.676628069	0.881932135	-6.228075995	0.027605591	0.424061596	0.676628069	0.881932135	-6.228075995	3.780907515	3.574451142	3.640380345	3.70623052	3.753032115	3.695341712	3.562396744	3.752959202	3.793383727	3.687729808	3.760115969	3.75522158
ENSMUSG00000006021	ENSMUSG00000006021	Kptn	70394	kaptin [Source:MGI Symbol;Acc:MGI:1890380]	-0.027617976	3.940385109	-0.391881613	0.699822118	0.89177643	-6.296614124	-0.027617976	-0.391881613	0.699822118	0.89177643	-6.296614124	3.83498314	4.145103056	3.941881514	3.905694656	3.888571243	4.062374197	3.854208906	3.752959202	3.942940419	4.027393676	3.952369689	4.024609657
ENSMUSG00000006024	ENSMUSG00000006024	Napa	108124	N-ethylmaleimide sensitive fusion protein attachment protein alpha [Source:MGI Symbol;Acc:MGI:104563]	0.064922466	7.623432981	1.448629868	0.164918866	0.522759942	-5.767051505	0.064922466	1.448629868	0.164918866	0.522759942	-5.767051505	7.587366749	7.663930765	7.473927505	7.679795972	7.640664895	7.500201188	7.610806308	7.703910518	7.620490552	7.659458563	7.71148004	7.632935536
ENSMUSG00000006050	ENSMUSG00000006050	Sra1	24068	steroid receptor RNA activator 1 [Source:MGI Symbol;Acc:MGI:1344414]	0.035200015	5.907161224	0.67098086	0.510891335	0.796797175	-6.460132261	0.035200015	0.67098086	0.510891335	0.796797175	-6.460132261	5.837201018	5.923475144	5.816449333	6.011368231	5.892179861	5.864444583	5.77207461	5.885141126	5.891162479	5.985642111	6.025657761	5.993529293
ENSMUSG00000006057	ENSMUSG00000006057	Atp5g1	11951	ATP synthase, H+ transporting, mitochondrial F0 complex, subunit C1 (subunit 9) [Source:MGI Symbol;Acc:MGI:107653]	-0.158098851	6.053201086	-2.321407539	0.032409734	0.299456625	-4.262386604	-0.158098851	-2.321407539	0.032409734	0.299456625	-4.262386604	6.168833392	6.241094484	5.861988185	6.313387436	6.041161023	6.172159573	5.829422019	5.983195179	6.030265601	5.894955502	6.073374849	6.039855644
ENSMUSG00000006058	ENSMUSG00000006058	Snf8	27681	SNF8, ESCRT-II complex subunit, homolog (S. cerevisiae) [Source:MGI Symbol;Acc:MGI:1343161]	-0.020599455	5.488212618	-0.290271997	0.77498025	0.926743284	-6.602976681	-0.020599455	-0.290271997	0.77498025	0.926743284	-6.602976681	5.33389321	5.593557402	5.387584829	5.663425337	5.441426714	5.580597749	5.268311687	5.371058191	5.467778149	5.597314607	5.64427449	5.525938058
ENSMUSG00000006095	ENSMUSG00000006095	Tbcb	66411	tubulin folding cofactor B [Source:MGI Symbol;Acc:MGI:1913661]	-0.185208006	5.717769878	-2.205061773	0.040924447	0.31752501	-4.444593742	-0.185208006	-2.205061773	0.040924447	0.31752501	-4.444593742	5.758438773	5.7127881	5.624391193	6.004481502	5.827994915	5.940146179	5.268311687	5.58277137	5.646334786	5.810170108	5.789691954	5.66199285
ENSMUSG00000006127	ENSMUSG00000006127	Inpp5k	19062	inositol polyphosphate 5-phosphatase K [Source:MGI Symbol;Acc:MGI:1194899]	0.029694698	5.271823009	0.511442127	0.615360183	0.853874799	-6.483271328	0.029694698	0.511442127	0.615360183	0.853874799	-6.483271328	5.16322234	5.306024862	5.333711272	5.357777482	5.25601955	5.136018222	5.191441416	5.376984441	5.313332511	5.323959771	5.142127457	5.380511929
ENSMUSG00000006134	ENSMUSG00000006134	Crkl	12929	v-crk avian sarcoma virus CT10 oncogene homolog-like [Source:MGI Symbol;Acc:MGI:104686]	-0.078782475	6.131833286	-1.645343377	0.117533528	0.457051565	-5.402149038	-0.078782475	-1.645343377	0.117533528	0.457051565	-5.402149038	6.172588354	6.075339827	6.224989071	6.222538577	6.21504546	6.123572536	6.101665462	6.111720362	6.092958518	6.173663693	5.944922626	6.133621197
ENSMUSG00000006143	ENSMUSG00000006143	Upk3bl	69665	uroplakin 3B-like [Source:MGI Symbol;Acc:MGI:1916915]	0.014223119	-3.073102302	0.025278861	0.980115247	0.994592366	-4.860849757	0.014223119	0.025278861	0.980115247	0.994592366	-4.860849757	-1.64059041	-3.395297344	-2.983680684	-1.228193292	-2.943258606	-3.43686845	-2.370735803	-1.928795661	-1.942560995	-2.926565937	-3.109311373	-2.971097355
ENSMUSG00000006154	ENSMUSG00000006154	Eps8l1	67425	EPS8-like 1 [Source:MGI Symbol;Acc:MGI:1914675]	0.290079146	2.53950148	0.734284096	0.472388153	0.772482704	-5.763820646	0.290079146	0.734284096	0.472388153	0.772482704	-5.763820646	3.25485124	2.616550409	2.885439488	0.293418626	3.417231879	2.20027782	2.30731501	2.857400358	3.424275492	1.906017361	2.407255798	3.06304268
ENSMUSG00000006169	ENSMUSG00000006169	Clint1	216705	clathrin interactor 1 [Source:MGI Symbol;Acc:MGI:2144243]	-0.023589104	5.939885227	-0.465405473	0.647314093	0.867901154	-6.582907549	-0.023589104	-0.465405473	0.647314093	0.867901154	-6.582907549	5.920842809	5.928716289	5.906953555	5.991305451	5.85329614	6.108671511	5.990777419	5.926136317	5.85449983	5.896139795	6.029482815	5.883936619
ENSMUSG00000006179	ENSMUSG00000006179	Prss16	54373	protease, serine 16 (thymus) [Source:MGI Symbol;Acc:MGI:1859181]	-0.297833674	-0.545354105	-1.172295848	0.256609852	0.617745213	-4.766070467	-0.297833674	-1.172295848	0.256609852	0.617745213	-4.766070467	-0.179149119	-0.897462302	-0.502077975	-0.7103672	0.088498387	0.243742108	-0.033496433	-0.728927094	-0.894843037	-0.689186542	-0.308083374	-0.834758082
ENSMUSG00000006191	ENSMUSG00000006191	Cdkal1	68916	CDK5 regulatory subunit associated protein 1-like 1 [Source:MGI Symbol;Acc:MGI:1921765]	-0.171559227	3.46221207	-2.092488862	0.051078014	0.339961157	-4.281183103	-0.171559227	-2.092488862	0.051078014	0.339961157	-4.281183103	3.69996164	3.49659267	3.584066247	3.442445836	3.546948818	3.588925236	3.139809118	3.278007404	3.593707875	3.447160828	3.318249112	3.478558178
ENSMUSG00000006204	ENSMUSG00000006204	Cdcp3	71395	CUB domain containing protein 3 [Source:MGI Symbol;Acc:MGI:1918645]	-0.265107182	-1.852460575	-0.313563123	0.757516612	0.918867158	-4.992611128	-0.265107182	-0.313563123	0.757516612	0.918867158	-4.992611128	-0.976461561	2.470866801	-2.983680684	-3.062944954	-2.591541106	-0.900092322	-1.02734128	-2.129242029	-0.964194083	-1.235371938	-3.521973189	-1.503215702
ENSMUSG00000006205	ENSMUSG00000006205	Htra1	56213	HtrA serine peptidase 1 [Source:MGI Symbol;Acc:MGI:1929076]	-0.055205403	7.490796468	-0.660256162	0.517587195	0.800442254	-6.570627277	-0.055205403	-0.660256162	0.517587195	0.800442254	-6.570627277	7.619634733	7.540982793	7.376933514	7.518031231	7.634944676	7.42429211	7.013842089	7.533446413	7.617341292	7.605998796	7.51153233	7.496745624
ENSMUSG00000006215	ENSMUSG00000006215	Zbtb17	22642	zinc finger and BTB domain containing 17 [Source:MGI Symbol;Acc:MGI:107410]	0.033271128	5.098874302	0.673811811	0.509132094	0.795741648	-6.360587381	0.033271128	0.673811811	0.509132094	0.795741648	-6.360587381	5.028818533	5.135190246	4.997288506	5.027692459	5.159348295	5.155482332	5.088636731	5.084243525	5.112198618	5.167979657	5.181623358	5.069695634
ENSMUSG00000006218	ENSMUSG00000006218	Fam131c	277743	family with sequence similarity 131, member C [Source:MGI Symbol;Acc:MGI:2685539]	-0.067962977	2.379930234	-0.415611729	0.682687387	0.884530517	-5.907954969	-0.067962977	-0.415611729	0.682687387	0.884530517	-5.907954969	2.269246748	2.308802428	2.053109	2.951947679	2.696724813	2.283509285	1.746390716	2.523056195	2.359430014	2.613015366	2.326646292	2.572655142
ENSMUSG00000006219	ENSMUSG00000006219	Fblim1	74202	filamin binding LIM protein 1 [Source:MGI Symbol;Acc:MGI:1921452]	0.337221736	0.861489873	2.210199118	0.040508627	0.316648008	-3.661711882	0.337221736	2.210199118	0.040508627	0.316648008	-3.661711882	1.134694356	0.468418237	0.761228101	0.753881021	0.354596597	0.900245544	1.202409268	1.184472397	0.907337605	0.86192365	1.053861205	1.16432909
ENSMUSG00000006221	ENSMUSG00000006221	Hspb7	29818	heat shock protein family, member 7 (cardiovascular) [Source:MGI Symbol;Acc:MGI:1352494]	-0.044042241	-2.051615594	-0.109282798	0.914207157	0.974313804	-4.986318008	-0.044042241	-0.109282798	0.914207157	0.974313804	-4.986318008	-1.481061676	-1.841041733	-1.453603152	-1.335943761	-1.533746437	-2.983267134	-1.730038621	-2.362102229	-1.37198445	-2.470769501	-1.413818301	-1.575872023
ENSMUSG00000006235	ENSMUSG00000006235	Epor	13857	erythropoietin receptor [Source:MGI Symbol;Acc:MGI:95408]	0.102684744	2.59611227	0.975178814	0.34260694	0.687765632	-5.583678308	0.102684744	0.975178814	0.34260694	0.687765632	-5.583678308	2.448428447	2.748862776	2.745742437	2.639859124	2.536374923	2.210948161	2.846517624	2.531582333	2.488323627	2.796713976	2.665028057	2.618148842
ENSMUSG00000006241	ENSMUSG00000006241	Ccdc159	67119	coiled-coil domain containing 159 [Source:MGI Symbol;Acc:MGI:1914369]	0.311716161	2.788768699	3.016918452	0.007508628	0.2015058	-2.448776831	0.311716161	3.016918452	0.007508628	0.2015058	-2.448776831	2.72698574	2.536420418	2.872062997	2.305246133	2.688715256	2.724330088	3.000603628	3.215881615	2.873349924	2.801778148	2.826169075	3.001949077
ENSMUSG00000006262	ENSMUSG00000006262	Mob1b	68473	MOB kinase activator 1B [Source:MGI Symbol;Acc:MGI:1915723]	-0.059247815	5.138795185	-0.978695479	0.340913817	0.686141077	-6.116624176	-0.059247815	-0.978695479	0.340913817	0.686141077	-6.116624176	5.228169531	5.25547462	5.273938411	5.115962609	5.098679779	5.058381665	5.276381857	5.028106713	5.146530136	4.970758607	5.06471497	5.169610316
ENSMUSG00000006270	ENSMUSG00000006270	Vax1	22326	ventral anterior homeobox 1 [Source:MGI Symbol;Acc:MGI:1277163]	0.010488617	-0.192037723	0.037043025	0.97086513	0.992009716	-5.35881489	0.010488617	0.037043025	0.97086513	0.992009716	-5.35881489	-0.307172996	0.21747564	-0.811733814	0.180637308	-0.660787907	0.401111253	-0.073962191	0.399259805	-0.086718153	0.356049434	-0.16134102	-0.880043242
ENSMUSG00000006273	ENSMUSG00000006273	Atp6v1b2	11966	ATPase, H+ transporting, lysosomal V1 subunit B2 [Source:MGI Symbol;Acc:MGI:109618]	0.015032512	9.456625932	0.306436546	0.762846339	0.921502385	-6.820493005	0.015032512	0.306436546	0.762846339	0.921502385	-6.820493005	9.454363936	9.526454315	9.311538107	9.454976966	9.399690489	9.548842732	9.519919783	9.448823263	9.381602599	9.344344636	9.549985057	9.540027883
ENSMUSG00000006276	ENSMUSG00000006276	Eps15l1	13859	epidermal growth factor receptor pathway substrate 15-like 1 [Source:MGI Symbol;Acc:MGI:104582]	0.059990018	5.590817912	1.124039924	0.27600438	0.636048354	-6.024012354	0.059990018	1.124039924	0.27600438	0.636048354	-6.024012354	5.614580313	5.444189563	5.683017297	5.544073298	5.606760069	5.477215231	5.477907957	5.708412585	5.61472782	5.6711192	5.639276753	5.623977088
ENSMUSG00000006281	ENSMUSG00000006281	Tep1	21745	telomerase associated protein 1 [Source:MGI Symbol;Acc:MGI:109573]	-0.106804296	3.130027917	-1.070184215	0.298908257	0.654740772	-5.623556872	-0.106804296	-1.070184215	0.298908257	0.654740772	-5.623556872	3.374441302	3.008493421	3.423701756	3.213171634	3.247683807	2.912586665	2.830163735	3.023772252	3.106840722	3.22389713	3.043509606	3.237493252
ENSMUSG00000006288	ENSMUSG00000006288	Ttc5	219022	tetratricopeptide repeat domain 5 [Source:MGI Symbol;Acc:MGI:2683584]	-0.108915099	5.160208679	-1.92284051	0.070735388	0.377732765	-4.865254996	-0.108915099	-1.92284051	0.070735388	0.377732765	-4.865254996	5.129618364	5.213146499	5.196903807	5.162489151	5.242404265	5.363459428	4.958009096	5.023580413	5.175032628	5.208583973	5.112380601	5.157755504
ENSMUSG00000006289	ENSMUSG00000006289	Osgep	66246	O-sialoglycoprotein endopeptidase [Source:MGI Symbol;Acc:MGI:1913496]	0.038959574	4.104667466	0.463554816	0.648614093	0.868340845	-6.299871451	0.038959574	0.463554816	0.648614093	0.868340845	-6.299871451	4.247599259	4.165965328	3.970406254	4.119658166	4.27034255	3.776598782	3.978131587	4.039673059	4.301660751	4.234454605	4.095474663	4.099427018
ENSMUSG00000006299	ENSMUSG00000006299	Aamp	227290	angio-associated migratory protein [Source:MGI Symbol;Acc:MGI:107809]	-0.086995795	7.014054317	-1.56416982	0.135473425	0.484725059	-5.577094348	-0.086995795	-1.56416982	0.135473425	0.484725059	-5.577094348	6.953270003	7.162977154	6.915655538	7.156075526	7.078949375	7.083595703	6.791859626	6.950698767	6.969873075	7.047070759	7.007988898	7.056408318
ENSMUSG00000006301	ENSMUSG00000006301	Tmbim1	69660	transmembrane BAX inhibitor motif containing 1 [Source:MGI Symbol;Acc:MGI:1916910]	0.149427228	5.621726134	2.099764937	0.050358026	0.339282205	-4.618010155	0.149427228	2.099764937	0.050358026	0.339282205	-4.618010155	5.537470251	5.461168613	5.568473961	5.719171354	5.629951258	5.363459428	5.547082265	5.948594801	5.741972716	5.701919649	5.541767242	5.714824122
ENSMUSG00000006304	ENSMUSG00000006304	Arpc2	76709	actin related protein 2/3 complex, subunit 2 [Source:MGI Symbol;Acc:MGI:1923959]	0.040113864	7.081931912	0.854817903	0.404070041	0.728996235	-6.401109984	0.040113864	0.854817903	0.404070041	0.728996235	-6.401109984	7.035985534	7.112054305	6.925806232	7.119572719	7.035795018	7.144002427	7.090793812	7.028435463	7.157304979	7.066399182	7.203215746	7.069308204
ENSMUSG00000006307	ENSMUSG00000006307	Kmt2b	75410	lysine (K)-specific methyltransferase 2B [Source:MGI Symbol;Acc:MGI:109565]	0.006046769	6.258300454	0.13251248	0.896073184	0.968213398	-6.71266221	0.006046769	0.13251248	0.896073184	0.968213398	-6.71266221	6.19343742	6.155762144	6.388343987	6.234359674	6.287106079	6.272982098	6.280824059	6.332110118	6.248089387	6.256685065	6.23061668	6.229012608
ENSMUSG00000006313	ENSMUSG00000006313	Upk1a	109637	uroplakin 1A [Source:MGI Symbol;Acc:MGI:98911]	0.295879508	-1.689835102	0.714468149	0.484251194	0.780156956	-4.887294002	0.295879508	0.714468149	0.484251194	0.780156956	-4.887294002	-1.819978003	-1.360055448	-1.927884673	-0.7103672	-2.07280581	-1.927287918	-0.876567118	-0.812784515	-1.808966709	-2.470769501	-1.307060411	-0.748241276
ENSMUSG00000006315	ENSMUSG00000006315	Tmem147	69804	transmembrane protein 147 [Source:MGI Symbol;Acc:MGI:1915011]	-0.144275343	5.320088678	-2.1973395	0.041556884	0.319938967	-4.414885837	-0.144275343	-2.1973395	0.041556884	0.319938967	-4.414885837	5.421075705	5.575849718	5.348275398	5.495782444	5.23003967	5.299910816	5.080594	5.154928884	5.234276769	5.342322894	5.356249033	5.320476742
ENSMUSG00000006333	ENSMUSG00000006333	Rps9	76846	ribosomal protein S9 [Source:MGI Symbol;Acc:MGI:1924096]	-0.212469857	7.261641728	-2.793085838	0.012145572	0.22885051	-3.421440931	-0.212469857	-2.793085838	0.012145572	0.22885051	-3.421440931	7.404994997	7.420901364	7.13275832	7.519964201	7.384961882	7.347494303	6.839957899	7.137884295	7.212363876	7.391617266	7.192735773	7.158966039
ENSMUSG00000006335	ENSMUSG00000006335	Tfpt	69714	TCF3 (E2A) fusion partner [Source:MGI Symbol;Acc:MGI:1916964]	-0.156197984	4.080550417	-1.50263081	0.150559144	0.503703435	-5.316538244	-0.156197984	-1.50263081	0.150559144	0.503703435	-5.316538244	3.868705398	4.229634837	3.970406254	4.417993205	4.178953506	4.308265945	3.604673728	3.956632194	4.058908082	4.184923846	4.14567956	4.086243076
ENSMUSG00000006342	ENSMUSG00000006342	Susd2	71733	sushi domain containing 2 [Source:MGI Symbol;Acc:MGI:1918983]	0.28531653	3.767753205	3.202594801	0.005013424	0.180938502	-2.222418758	0.28531653	3.202594801	0.005013424	0.180938502	-2.222418758	3.861279388	3.538334654	3.694578612	3.375699546	3.686214574	3.613260947	3.804848804	3.95346289	4.151975591	3.933618742	3.938874348	3.715814595
ENSMUSG00000006344	ENSMUSG00000006344	Ggt5	23887	gamma-glutamyltransferase 5 [Source:MGI Symbol;Acc:MGI:1346063]	0.25084669	1.458722982	1.722609069	0.102378801	0.432215392	-4.457416784	0.25084669	1.722609069	0.102378801	0.432215392	-4.457416784	1.576869594	1.672453314	1.249077606	1.573623409	1.341942679	0.732648231	1.422004553	1.690092598	1.566058153	1.592022408	1.71667953	1.64381495
ENSMUSG00000006345	ENSMUSG00000006345	Ggt1	14598	gamma-glutamyltransferase 1 [Source:MGI Symbol;Acc:MGI:95706]	0.354253704	0.990454284	1.657657665	0.114996829	0.45411685	-4.464673438	0.354253704	1.657657665	0.114996829	0.45411685	-4.464673438	0.83448588	0.980129993	0.323840449	1.258733534	1.279317826	0.401111253	0.748185847	1.862201049	1.001287944	1.235729403	0.906346891	1.437807792
ENSMUSG00000006356	ENSMUSG00000006356	Crip2	68337	cysteine rich protein 2 [Source:MGI Symbol;Acc:MGI:1915587]	0.138925714	6.054242934	2.55031454	0.020257623	0.259693075	-3.828154975	0.138925714	2.55031454	0.020257623	0.259693075	-3.828154975	6.038272825	6.125651296	5.838968792	6.101258073	5.956968833	5.854271025	6.12084036	6.055185422	6.161713281	6.106697916	6.194162086	6.108120184
ENSMUSG00000006360	ENSMUSG00000006360	Crip1	12925	cysteine-rich protein 1 (intestinal) [Source:MGI Symbol;Acc:MGI:88501]	0.376711403	1.183131724	2.032822569	0.057343949	0.35352471	-3.964558173	0.376711403	2.032822569	0.057343949	0.35352471	-3.964558173	1.698537532	0.778152319	0.872887906	1.416475118	0.861590745	0.508807122	1.392607148	1.764314812	1.450895326	1.378146412	0.971422464	1.437807792
ENSMUSG00000006362	ENSMUSG00000006362	Cbfa2t3	12398	CBFA2/RUNX1 translocation partner 3 [Source:MGI Symbol;Acc:MGI:1338013]	0.016986239	4.926605169	0.338359006	0.73907161	0.91060653	-6.507036045	0.016986239	0.338359006	0.73907161	0.91060653	-6.507036045	4.824419283	4.908150933	4.896840276	4.96805675	4.970759403	4.962187405	4.968009148	4.841840894	4.917492559	4.941230992	4.914232564	5.030464139
ENSMUSG00000006369	ENSMUSG00000006369	Fbln1	14114	fibulin 1 [Source:MGI Symbol;Acc:MGI:95487]	0.088530508	3.559707863	1.031770255	0.316067552	0.668370397	-5.758714291	0.088530508	1.031770255	0.316067552	0.668370397	-5.758714291	3.724725811	3.605328	3.362840775	3.478676592	3.478910688	3.517657584	3.47393413	3.591082246	3.772218087	3.676745806	3.355293998	3.742205152
ENSMUSG00000006373	ENSMUSG00000006373	Pgrmc1	53328	progesterone receptor membrane component 1 [Source:MGI Symbol;Acc:MGI:1858305]	0.132979463	8.194214956	2.580451635	0.019023942	0.255990178	-3.880078098	0.132979463	2.580451635	0.019023942	0.255990178	-3.880078098	8.17546216	8.263435334	7.929098448	8.131649072	8.055078033	8.215339759	8.249079781	8.23933424	8.243660525	8.204206374	8.282685055	8.344089728
ENSMUSG00000006378	ENSMUSG00000006378	Gcat	26912	glycine C-acetyltransferase (2-amino-3-ketobutyrate-coenzyme A ligase) [Source:MGI Symbol;Acc:MGI:1349389]	-0.04612512	-0.912534474	-0.176695617	0.861752802	0.958229279	-5.187743159	-0.04612512	-0.176695617	0.861752802	0.958229279	-5.187743159	-0.873754967	-0.547735517	-0.811733814	-0.222775827	-1.391101871	-0.811045594	-0.676377253	-0.996710902	-0.646631806	-0.429784843	-1.413818301	-0.748241276
ENSMUSG00000006386	ENSMUSG00000006386	Tek	21687	TEK receptor tyrosine kinase [Source:MGI Symbol;Acc:MGI:98664]	0.119286292	3.988231337	1.572803788	0.133461761	0.481801864	-5.196075357	0.119286292	1.572803788	0.133461761	0.481801864	-5.196075357	3.96884518	3.842247147	3.866314579	3.890833497	3.973435735	4.041603113	4.214887909	4.255771566	3.89479049	3.910363329	3.944287642	4.102340494
ENSMUSG00000006389	ENSMUSG00000006389	Mpl	17480	myeloproliferative leukemia virus oncogene [Source:MGI Symbol;Acc:MGI:97076]	0.508935429	-1.331875018	1.256786136	0.225158031	0.586861708	-4.600778376	0.508935429	1.256786136	0.225158031	0.586861708	-4.600778376	-1.64059041	-0.547735517	-2.128369705	-0.507744774	-1.391101871	-2.360744862	-0.033496433	-1.09828683	-0.828673384	-1.154676818	-0.655727615	-1.65238238
ENSMUSG00000006390	ENSMUSG00000006390	Elovl1	54325	elongation of very long chain fatty acids (FEN1/Elo2, SUR4/Elo3, yeast)-like 1 [Source:MGI Symbol;Acc:MGI:1858959]	0.104346559	3.77852464	1.061239208	0.302842457	0.657371268	-5.77748649	0.104346559	1.061239208	0.302842457	0.657371268	-5.77748649	3.749072064	3.698278774	3.862937543	3.957961891	3.845992163	3.264650124	3.633233167	3.959794551	3.889885918	3.926681394	3.74778569	3.860501495
ENSMUSG00000006392	ENSMUSG00000006392	Med8	80509	mediator complex subunit 8 [Source:MGI Symbol;Acc:MGI:1915269]	-0.108636159	4.329525633	-1.931196074	0.069627696	0.376974343	-4.718068665	-0.108636159	-1.931196074	0.069627696	0.376974343	-4.718068665	4.362517119	4.301428056	4.408244623	4.399213158	4.383832184	4.44786686	4.274524253	4.291350982	4.1923725	4.337434052	4.397304836	4.195326138
ENSMUSG00000006395	ENSMUSG00000006395	Hyi	NA	hydroxypyruvate isomerase (putative) [Source:MGI Symbol;Acc:MGI:1915430]	-0.124942607	2.841083116	-1.029311899	0.317189171	0.669236708	-5.595401699	-0.124942607	-1.029311899	0.317189171	0.669236708	-5.595401699	2.814182891	3.021633915	2.885439488	2.863373105	2.932041883	2.988968989	2.22631378	2.96832667	2.682341594	3.00425819	2.790548079	3.020550329
ENSMUSG00000006398	ENSMUSG00000006398	Cdc20	107995	cell division cycle 20 [Source:MGI Symbol;Acc:MGI:1859866]	0.088100985	0.542116187	0.386418322	0.703791032	0.893755655	-5.465964054	0.088100985	0.386418322	0.703791032	0.893755655	-5.465964054	0.772495181	1.133259335	0.400378515	-0.075411246	0.544088585	0.640933638	0.153378142	0.19972452	0.743000179	1.265359743	0.407723173	0.840617235
ENSMUSG00000006403	ENSMUSG00000006403	Adamts4	240913	a disintegrin-like and metallopeptidase (reprolysin type) with thrombospondin type 1 motif, 4 [Source:MGI Symbol;Acc:MGI:1339949]	-0.214451403	5.669822884	-2.745047047	0.013451812	0.233217878	-3.415261016	-0.214451403	-2.745047047	0.013451812	0.233217878	-3.415261016	5.698234964	5.586942464	5.83638826	5.889573423	5.723085357	5.924023872	5.429877561	5.558988025	5.837406138	5.714729408	5.465698702	5.387694413
ENSMUSG00000006411	ENSMUSG00000006411	Nectin4	71740	nectin cell adhesion molecule 4 [Source:MGI Symbol;Acc:MGI:1918990]	-0.176825112	3.255159463	-1.591021644	0.129299415	0.476378779	-5.018820841	-0.176825112	-1.591021644	0.129299415	0.476378779	-5.018820841	3.43071326	3.33755648	3.195726864	3.169508401	3.387850282	3.652929888	2.857318126	2.877605653	3.172934936	3.374245609	3.288764059	3.395483917
ENSMUSG00000006412	ENSMUSG00000006412	Pfdn2	18637	prefoldin 2 [Source:MGI Symbol;Acc:MGI:1276111]	-0.233523694	6.524328512	-2.804256863	0.011859768	0.227525907	-3.360892418	-0.233523694	-2.804256863	0.011859768	0.227525907	-3.360892418	6.565985271	6.465633836	6.435143679	6.780161963	6.609084284	6.994151703	6.221452982	6.338805592	6.391187139	6.587677424	6.477405231	6.433424396
ENSMUSG00000006418	ENSMUSG00000006418	Rnf114	81018	ring finger protein 114 [Source:MGI Symbol;Acc:MGI:1933159]	-0.09176223	5.831268746	-1.654030201	0.115739171	0.454954429	-5.363263458	-0.09176223	-1.654030201	0.115739171	0.454954429	-5.363263458	5.818149637	5.879944435	5.742113674	6.045317233	5.916389302	5.871187316	5.664728782	5.713105168	5.81429486	5.881863714	5.785928111	5.855294327
ENSMUSG00000006423	ENSMUSG00000006423	C330007P06Rik	77644	RIKEN cDNA C330007P06 gene [Source:MGI Symbol;Acc:MGI:1924894]	-0.122130233	5.758711359	-2.773007794	0.012675982	0.230726266	-3.367337322	-0.122130233	-2.773007794	0.012675982	0.230726266	-3.367337322	5.888331068	5.879944435	5.83638826	5.763899511	5.738686195	5.821573142	5.697403782	5.634150201	5.746049459	5.68557461	5.734521691	5.691797009
ENSMUSG00000006435	ENSMUSG00000006435	Neurl1a	18011	neuralized E3 ubiquitin protein ligase 1A [Source:MGI Symbol;Acc:MGI:1334263]	0.121859264	7.407006796	2.136880857	0.046827044	0.331711873	-4.674767185	0.121859264	2.136880857	0.046827044	0.331711873	-4.674767185	7.367155274	7.386079863	7.26112843	7.504427435	7.290873585	7.274665636	7.446409455	7.287592272	7.463261833	7.429326731	7.545988296	7.631549645
ENSMUSG00000006442	ENSMUSG00000006442	Srm	20810	spermidine synthase [Source:MGI Symbol;Acc:MGI:102690]	-0.108957669	5.003434033	-1.915667872	0.071698748	0.37963697	-4.854933936	-0.108957669	-1.915667872	0.071698748	0.37963697	-4.854933936	4.927571679	5.07343361	4.997288506	5.162489151	5.088061889	5.104891112	4.944144854	4.822862535	5.039876417	4.930867446	5.077087862	4.89589147
ENSMUSG00000006445	ENSMUSG00000006445	Epha2	13836	Eph receptor A2 [Source:MGI Symbol;Acc:MGI:95278]	0.081887445	1.300953376	0.459165749	0.651701855	0.869818222	-5.618186188	0.081887445	0.459165749	0.651701855	0.869818222	-5.618186188	1.275436111	1.18089186	1.00130893	1.29530782	1.532998185	1.349765694	1.235901621	2.23014208	1.266422545	1.026703985	1.112738968	1.409858658
ENSMUSG00000006456	ENSMUSG00000006456	Rbm14	56275	RNA binding motif protein 14 [Source:MGI Symbol;Acc:MGI:1929092]	0.007891527	4.068582172	0.130121192	0.897937371	0.968976595	-6.393541348	0.007891527	0.130121192	0.897937371	0.968976595	-6.393541348	4.009722027	4.06168375	4.061610322	4.194181861	4.034750817	4.023558164	3.997788658	4.206037398	4.162181358	4.033864303	4.063496542	4.018453233
ENSMUSG00000006457	ENSMUSG00000006457	Actn3	11474	actinin alpha 3 [Source:MGI Symbol;Acc:MGI:99678]	0.080922693	0.668658111	0.364031823	0.720144804	0.901947925	-5.502758503	0.080922693	0.364031823	0.720144804	0.901947925	-5.502758503	0.196258394	0.682111179	0.761228101	0.805507731	0.354596597	1.24982538	0.081506221	0.844640224	0.653232961	1.322854973	0.498832914	1.048257531
ENSMUSG00000006462	ENSMUSG00000006462	A530013C23Rik	NA	RIKEN cDNA A530013C23 gene [Source:MGI Symbol;Acc:MGI:3041178]	0.172609781	-2.708770395	0.285243113	0.77876756	0.928110348	-4.880547322	0.172609781	0.285243113	0.77876756	0.928110348	-4.880547322	-2.550248884	-1.360055448	-1.751891248	-2.465132538	-4.102196028	-1.59441999	-1.730038621	-1.928795661	-2.253792987	-3.223057433	-2.112882248	-2.111010047
ENSMUSG00000006463	ENSMUSG00000006463	Zdhhc24	70605	zinc finger, DHHC domain containing 24 [Source:MGI Symbol;Acc:MGI:1917855]	0.037122339	4.366412535	0.587575019	0.564236279	0.82578763	-6.287640739	0.037122339	0.587575019	0.564236279	0.82578763	-6.287640739	4.40143742	4.390224208	4.508906197	4.285641669	4.291652185	4.242181415	4.392454816	4.402436407	4.275575121	4.316356615	4.397304836	4.528843254
ENSMUSG00000006464	ENSMUSG00000006464	Bbs1	52028	Bardet-Biedl syndrome 1 (human) [Source:MGI Symbol;Acc:MGI:1277215]	-0.010875318	5.378066681	-0.217928113	0.829976847	0.94668804	-6.608107738	-0.010875318	-0.217928113	0.829976847	0.94668804	-6.608107738	5.463380938	5.467184455	5.426995436	5.246607433	5.338961784	5.369424898	5.461190099	5.363914406	5.320640518	5.371566848	5.381409682	5.34343762
ENSMUSG00000006469	ENSMUSG00000006469	Slc34a3	142681	solute carrier family 34 (sodium phosphate), member 3 [Source:MGI Symbol;Acc:MGI:2159410]	0.578752004	-2.216454888	1.221892916	0.237766234	0.598669456	-4.574912326	0.578752004	1.221892916	0.237766234	0.598669456	-4.574912326	-2.550248884	-1.841041733	-2.983680684	-0.639616889	-2.07280581	-2.983267134	-2.58794246	-0.996710902	-1.469456183	-1.846168015	-1.413818301	-1.65238238
ENSMUSG00000006471	ENSMUSG00000006471	Ndor1	78797	NADPH dependent diflavin oxidoreductase 1 [Source:MGI Symbol;Acc:MGI:1926047]	0.12838373	2.139560087	0.998655935	0.331414134	0.678954539	-5.45226748	0.12838373	0.998655935	0.331414134	0.678954539	-5.45226748	2.127869255	2.025432483	2.252100244	2.287200417	2.283342819	1.547936065	1.971843326	2.360284816	2.428701505	2.217783422	2.141113255	2.200884851
ENSMUSG00000006476	ENSMUSG00000006476	Nsmf	56876	NMDA receptor synaptonuclear signaling and neuronal migration factor [Source:MGI Symbol;Acc:MGI:1861755]	0.048823721	8.378706133	0.839156562	0.412567905	0.734031152	-6.472061726	0.048823721	0.839156562	0.412567905	0.734031152	-6.472061726	8.335758352	8.385511137	8.322544408	8.534392007	8.370072688	8.175547814	8.347041343	8.34272823	8.464364713	8.370749107	8.590683562	8.307317998
ENSMUSG00000006494	ENSMUSG00000006494	Pdk1	228026	pyruvate dehydrogenase kinase, isoenzyme 1 [Source:MGI Symbol;Acc:MGI:1926119]	0.105500809	5.821937767	1.408129757	0.176408306	0.536950655	-5.705655357	0.105500809	1.408129757	0.176408306	0.536950655	-5.705655357	5.840981289	5.767439105	5.756744597	5.644944738	5.669151112	5.936132462	6.161168663	5.930172488	5.655755641	5.753143799	5.944922626	5.815902211
ENSMUSG00000006498	ENSMUSG00000006498	Ptbp1	19205	polypyrimidine tract binding protein 1 [Source:MGI Symbol;Acc:MGI:97791]	0.088773126	5.044739973	1.612659235	0.124498532	0.468149301	-5.327710205	0.088773126	1.612659235	0.124498532	0.468149301	-5.327710205	4.953993703	5.028575134	5.041276167	5.059935935	5.092621985	4.835178258	4.987803679	5.186316524	5.121643073	5.084212434	5.038381277	5.12947146
ENSMUSG00000006517	ENSMUSG00000006517	Mvd	192156	mevalonate (diphospho) decarboxylase [Source:MGI Symbol;Acc:MGI:2179327]	-0.039750813	3.769626062	-0.433828757	0.669652396	0.879152912	-6.240828017	-0.039750813	-0.433828757	0.669652396	0.879152912	-6.240828017	3.6448016	3.831094577	3.521186022	4.186900354	3.783435998	3.801522152	3.688709951	3.712286903	3.692779615	3.746691009	3.766241813	3.914543826
ENSMUSG00000006519	ENSMUSG00000006519	Cyba	13057	cytochrome b-245, alpha polypeptide [Source:MGI Symbol;Acc:MGI:1316658]	0.087435596	2.726147602	0.805563191	0.431180403	0.744838096	-5.760149042	0.087435596	0.805563191	0.431180403	0.744838096	-5.760149042	2.798715852	2.748862776	2.582866333	2.974677112	2.588962794	2.490355466	2.449712121	2.809124192	2.786292912	2.791631965	2.784524791	3.020550329
ENSMUSG00000006522	ENSMUSG00000006522	Itih3	16426	inter-alpha trypsin inhibitor, heavy chain 3 [Source:MGI Symbol;Acc:MGI:96620]	-0.121354652	5.991301885	-1.138624122	0.270031318	0.629265624	-6.049484347	-0.121354652	-1.138624122	0.270031318	0.629265624	-6.049484347	6.069219978	6.127931538	5.956909243	6.009305662	6.377077922	5.785442342	5.686089384	6.219208704	5.778918574	6.124996264	5.633424094	6.13895154
ENSMUSG00000006526	ENSMUSG00000006526	Stimate	69179	STIM activating enhancer [Source:MGI Symbol;Acc:MGI:1921500]	-0.065689615	4.760132794	-0.967867699	0.346145594	0.690152412	-6.067128684	-0.065689615	-0.967867699	0.346145594	0.690152412	-6.067128684	4.6414398	4.813104038	4.795972102	4.90140741	4.832202261	4.79496514	4.576919207	4.605875302	4.690938427	4.973005126	4.764682383	4.758586125
ENSMUSG00000006527	ENSMUSG00000006527	Sfmbt1	54650	Scm-like with four mbt domains 1 [Source:MGI Symbol;Acc:MGI:1859609]	-0.016632766	5.659545721	-0.343576469	0.735210727	0.908934532	-6.605294043	-0.016632766	-0.343576469	0.735210727	0.908934532	-6.605294043	5.709651601	5.654931293	5.773028953	5.536454563	5.636211959	5.703751961	5.67468555	5.610199685	5.655755641	5.68214596	5.713276506	5.579192647
ENSMUSG00000006538	ENSMUSG00000006538	Ihh	16147	Indian hedgehog [Source:MGI Symbol;Acc:MGI:96533]	0.400298466	-2.29362812	0.749795709	0.463224424	0.767202498	-4.803421279	0.400298466	0.749795709	0.463224424	0.767202498	-4.803421279	-3.384948846	-2.567698907	-2.128369705	-1.717968787	-1.391101871	-1.59441999	-1.865544239	-3.437583746	-0.964194083	-1.320849442	-1.529112006	-1.733178661
ENSMUSG00000006542	ENSMUSG00000006542	Prkag3	241113	protein kinase, AMP-activated, gamma 3 non-catalytic subunit [Source:MGI Symbol;Acc:MGI:1891343]	0.359710116	-1.401354728	1.083976618	0.292914931	0.649554531	-4.719799869	0.359710116	1.083976618	0.292914931	0.649554531	-4.719799869	-1.206811909	-2.282868806	-1.453603152	-1.579080174	-0.745070842	-0.994998904	-0.949985444	-1.325792547	-1.194818085	-0.747173482	-1.79166939	-0.589371329
ENSMUSG00000006546	ENSMUSG00000006546	Cryba2	12958	crystallin, beta A2 [Source:MGI Symbol;Acc:MGI:104336]	0.895521916	-1.75054386	2.01973228	0.058808336	0.357374951	-3.957097694	0.895521916	2.01973228	0.058808336	0.357374951	-3.957097694	-1.206811909	-2.567698907	-1.453603152	-2.239089637	-1.869907596	-2.127798265	-1.386405884	-1.09828683	-1.808966709	-1.978825449	-0.530305251	-0.168334798
ENSMUSG00000006567	ENSMUSG00000006567	Atp7b	11979	ATPase, Cu++ transporting, beta polypeptide [Source:MGI Symbol;Acc:MGI:103297]	0.081813268	2.000529045	0.494152278	0.627272952	0.859030038	-5.775835291	0.081813268	0.494152278	0.627272952	0.859030038	-5.775835291	2.212013372	1.931088835	2.408529102	1.701763189	2.335573854	1.330323824	1.734723515	2.143797807	2.00757938	2.284421166	1.87244846	2.233141933
ENSMUSG00000006574	ENSMUSG00000006574	Slc4a1	20533	solute carrier family 4 (anion exchanger), member 1 [Source:MGI Symbol;Acc:MGI:109393]	0.145515626	0.33992965	0.380618803	0.708013819	0.896095486	-5.419336337	0.145515626	0.380618803	0.708013819	0.896095486	-5.419336337	0.047152184	0.952950347	-0.727869636	0.644731123	0.271233993	0.818879234	-0.806704796	1.268484855	-0.207662231	1.235729403	0.093766131	1.141849857
ENSMUSG00000006575	ENSMUSG00000006575	Rundc3a	51799	RUN domain containing 3A [Source:MGI Symbol;Acc:MGI:1858752]	0.070544895	8.08117919	1.360315098	0.19079765	0.551822959	-5.902558136	0.070544895	1.360315098	0.19079765	0.551822959	-5.902558136	7.972018152	8.066699842	7.89105905	8.162292989	8.084564598	8.099527246	7.984562074	8.126723784	8.061418257	8.130522703	8.236825447	8.160682549
ENSMUSG00000006576	ENSMUSG00000006576	Slc4a3	20536	solute carrier family 4 (anion exchanger), member 3 [Source:MGI Symbol;Acc:MGI:109350]	0.079121529	7.317287175	1.799054363	0.089077031	0.409025289	-5.237691986	0.079121529	1.799054363	0.089077031	0.409025289	-5.237691986	7.165614116	7.269400358	7.356966986	7.295191258	7.313838447	7.266377389	7.333224475	7.397791175	7.247297039	7.348576426	7.420032915	7.397796638
ENSMUSG00000006585	ENSMUSG00000006585	Cdt1	67177	chromatin licensing and DNA replication factor 1 [Source:MGI Symbol;Acc:MGI:1914427]	0.117277656	1.587765257	0.956242666	0.35182415	0.693213878	-5.362297312	0.117277656	0.956242666	0.35182415	0.693213878	-5.362297312	1.612691343	1.655693494	1.442478937	1.701763189	1.362227762	1.564671554	1.586820628	1.494635364	1.410370097	1.757545495	1.837965545	1.872637173
ENSMUSG00000006586	ENSMUSG00000006586	Runx1t1	12395	RUNX1 translocation partner 1 [Source:MGI Symbol;Acc:MGI:104793]	0.105374539	4.946476821	1.673150843	0.111871862	0.447884016	-5.223479796	0.105374539	1.673150843	0.111871862	0.447884016	-5.223479796	4.909684273	4.970466487	4.972432791	4.828412925	4.869881011	4.814337398	5.156888192	5.143849382	5.016441158	4.822919165	4.914232564	4.962342988
ENSMUSG00000006587	ENSMUSG00000006587	Snai3	30927	snail family zinc finger 3 [Source:MGI Symbol;Acc:MGI:1353563]	0.207961176	-1.709035844	0.395090805	0.697494876	0.89056663	-4.991777941	0.207961176	0.395090805	0.697494876	0.89056663	-4.991777941	-1.337429877	-0.627544107	-2.639174583	-1.871666575	-1.533746437	-1.927287918	-0.446479296	-0.812784515	-0.590721116	-1.724688013	-1.529112006	-2.787314836
ENSMUSG00000006589	ENSMUSG00000006589	Aprt	11821	adenine phosphoribosyl transferase [Source:MGI Symbol;Acc:MGI:88061]	-0.006754822	3.856458069	-0.090069544	0.929242969	0.978992766	-6.351840334	-0.006754822	-0.090069544	0.929242969	0.978992766	-6.351840334	3.761092832	3.900313817	3.765020842	3.96649192	4.025241061	3.794445016	3.872957484	3.658806462	3.758830121	3.852971512	3.960406711	4.012270426
ENSMUSG00000006599	ENSMUSG00000006599	Gtf2h1	14884	general transcription factor II H, polypeptide 1 [Source:MGI Symbol;Acc:MGI:1277216]	-0.035353341	5.380470637	-0.707215026	0.488636895	0.782678357	-6.377251127	-0.035353341	-0.707215026	0.488636895	0.782678357	-6.377251127	5.438646	5.410868964	5.33736611	5.432540041	5.257374038	5.521820049	5.427161736	5.331322263	5.381307869	5.356158625	5.315056383	5.373896424
ENSMUSG00000006611	ENSMUSG00000006611	Hfe	15216	homeostatic iron regulator [Source:MGI Symbol;Acc:MGI:109191]	0.00333857	2.709696798	0.037728393	0.970326346	0.991842316	-6.075861583	0.00333857	0.037728393	0.970326346	0.991842316	-6.075861583	2.946395186	2.650783402	2.730998936	2.566941724	2.664416271	2.775545012	2.532905763	2.780794732	2.743433209	2.765949864	2.638558259	2.833334242
ENSMUSG00000006638	ENSMUSG00000006638	Abhd1	57742	abhydrolase domain containing 1 [Source:MGI Symbol;Acc:MGI:1931013]	0.160405228	0.952656779	0.857977977	0.402369268	0.728093402	-5.29801668	0.160405228	0.857977977	0.402369268	0.728093402	-5.29801668	0.604756561	1.397981466	1.00130893	0.495545559	1.048445443	0.92637887	0.467188559	1.288745202	1.340190906	1.235729403	0.861273002	1.153133256
ENSMUSG00000006641	ENSMUSG00000006641	Slc5a6	330064	solute carrier family 5 (sodium-dependent vitamin transporter), member 6 [Source:MGI Symbol;Acc:MGI:2660847]	-0.057845856	4.673752071	-1.045388355	0.309905578	0.663521062	-5.975796091	-0.057845856	-1.045388355	0.309905578	0.663521062	-5.975796091	4.688357193	4.772871264	4.743682251	4.719924472	4.698986539	4.623866538	4.591546931	4.56700333	4.721626118	4.736964307	4.531032194	4.718322968
ENSMUSG00000006642	ENSMUSG00000006642	Tcf23	69852	transcription factor 23 [Source:MGI Symbol;Acc:MGI:1934960]	0.145223617	-0.855543509	0.376603467	0.710943231	0.897255675	-5.15600496	0.145223617	0.376603467	0.710943231	0.897255675	-5.15600496	-0.687975175	-1.503275468	-1.206546728	-0.572174605	-1.142220077	0.324571345	-0.500611241	-0.435116363	-0.53689661	-1.846168015	-0.944944892	0.201329917
ENSMUSG00000006649	ENSMUSG00000006649	Nphs1	54631	nephrosis 1, nephrin [Source:MGI Symbol;Acc:MGI:1859637]	0.373036068	0.530263052	1.792943246	0.090081962	0.410939293	-4.22310017	0.373036068	1.792943246	0.090081962	0.410939293	-4.22310017	-0.119159875	0.714840449	0.362616986	0.329134749	0.917492154	0.019316215	0.748185847	1.140557355	0.86797469	0.410106482	1.093378809	0.403831353
ENSMUSG00000006651	ENSMUSG00000006651	Aplp1	11803	amyloid beta (A4) precursor-like protein 1 [Source:MGI Symbol;Acc:MGI:88046]	-0.087798887	10.12778836	-1.744993662	0.098316152	0.425338664	-5.420824021	-0.087798887	-1.744993662	0.098316152	0.425338664	-5.420824021	10.14713219	10.1817074	10.05206966	10.25400248	10.13536375	10.25985096	9.955310037	10.00576323	10.16061284	10.07959809	10.23913068	10.06358469
ENSMUSG00000006673	ENSMUSG00000006673	Qrich1	69232	glutamine-rich 1 [Source:MGI Symbol;Acc:MGI:1916482]	0.06779907	6.050955742	1.418025703	0.173542651	0.533418636	-5.713792844	0.06779907	1.418025703	0.173542651	0.533418636	-5.713792844	6.044023722	6.028101892	6.102188302	5.90961741	6.05913514	5.963208076	6.195088697	6.062558507	6.0934919	6.068339659	6.106948423	5.989994102
ENSMUSG00000006675	ENSMUSG00000006675	P4htm	74443	prolyl 4-hydroxylase, transmembrane (endoplasmic reticulum) [Source:MGI Symbol;Acc:MGI:1921693]	-0.019085505	6.109225192	-0.308835071	0.761051183	0.920564642	-6.660415566	-0.019085505	-0.308835071	0.761051183	0.920564642	-6.660415566	6.082852708	6.090228602	6.006723818	6.279558125	6.191147855	6.063758112	5.867983591	6.155819172	6.067121471	6.210782967	6.198132518	6.107395277
ENSMUSG00000006676	ENSMUSG00000006676	Usp19	71472	ubiquitin specific peptidase 19 [Source:MGI Symbol;Acc:MGI:1918722]	0.007827101	7.281983314	0.173256612	0.864414916	0.958725529	-6.76932141	0.007827101	0.173256612	0.864414916	0.958725529	-6.76932141	7.284202503	7.297357918	7.38342988	7.137939568	7.28988116	7.278791972	7.232343825	7.306656764	7.287011259	7.216628964	7.362818068	7.311522421
ENSMUSG00000006678	ENSMUSG00000006678	Pola1	18968	polymerase (DNA directed), alpha 1 [Source:MGI Symbol;Acc:MGI:99660]	0.088827385	2.63017761	0.890847404	0.384956193	0.715998724	-5.667238632	0.088827385	0.890847404	0.384956193	0.715998724	-5.667238632	2.852140213	2.63376844	2.3709831	2.366685739	2.680660982	2.716862964	2.636856384	2.540058379	2.878310938	2.635881014	2.638558259	2.7316327
ENSMUSG00000006699	ENSMUSG00000006699	Cdc42	12540	cell division cycle 42 [Source:MGI Symbol;Acc:MGI:106211]	-0.008798232	8.016686339	-0.20794545	0.837644589	0.94927422	-6.795804512	-0.008798232	-0.20794545	0.837644589	0.94927422	-6.795804512	8.066466184	8.09882818	7.880660016	8.069491869	8.014600828	7.999026171	8.013969608	7.986856699	7.979672044	7.982140275	8.057842662	8.053554738
ENSMUSG00000006705	ENSMUSG00000006705	Pknox1	18771	Pbx/knotted 1 homeobox [Source:MGI Symbol;Acc:MGI:1201409]	-0.018059216	4.077226675	-0.254478724	0.80205763	0.935595835	-6.371617423	-0.018059216	-0.254478724	0.80205763	0.935595835	-6.371617423	4.258946776	4.013166915	4.0762658	3.974971811	4.30743036	3.933010169	4.080772092	3.943912989	4.12926549	4.040306038	4.100332064	4.112491571
ENSMUSG00000006711	ENSMUSG00000006711	D130043K22Rik	210108	RIKEN cDNA D130043K22 gene [Source:MGI Symbol;Acc:MGI:3036268]	0.07455316	5.288663634	0.829524098	0.417851257	0.736311882	-6.269363254	0.07455316	0.829524098	0.417851257	0.736311882	-6.269363254	5.316349391	5.15768404	5.521054474	5.042560225	5.210592717	5.250342185	5.578425731	5.373431613	5.140348503	5.254554985	5.532812047	5.104986198
ENSMUSG00000006715	ENSMUSG00000006715	Gmnn	57441	geminin [Source:MGI Symbol;Acc:MGI:1927344]	-0.135304371	1.762912659	-0.796700667	0.436177705	0.748961004	-5.535645262	-0.135304371	-0.796700667	0.436177705	0.748961004	-5.535645262	1.871140523	1.874272159	1.424264597	2.040229534	1.685677258	2.20027782	1.168120868	1.477086032	1.884768349	2.210185594	1.906126377	1.635793746
ENSMUSG00000006717	ENSMUSG00000006717	Acot13	66834	acyl-CoA thioesterase 13 [Source:MGI Symbol;Acc:MGI:1914084]	-0.117632308	5.064780856	-2.159909624	0.04475142	0.326583034	-4.44780019	-0.117632308	-2.159909624	0.04475142	0.326583034	-4.44780019	5.110953568	5.13971715	5.001901652	5.261703437	5.080429551	5.156862628	4.901734334	4.947566946	5.014189246	5.085251179	5.088133459	5.011216224
ENSMUSG00000006720	ENSMUSG00000006720	Zfp184	193452	zinc finger protein 184 (Kruppel-like) [Source:MGI Symbol;Acc:MGI:1922244]	-0.100502461	0.798620944	-0.573764512	0.573343674	0.83031477	-5.447652285	-0.100502461	-0.573764512	0.573343674	0.83031477	-5.447652285	0.242721988	0.897004922	0.976522983	1.039102549	0.83280621	1.270374979	1.150666147	0.924501342	0.653232961	0.761532942	0.438736812	0.826591398
ENSMUSG00000006724	ENSMUSG00000006724	Cyp27b1	13115	cytochrome P450, family 27, subfamily b, polypeptide 1 [Source:MGI Symbol;Acc:MGI:1098274]	0.372607366	-1.935273781	1.018771365	0.322030392	0.672399934	-4.709962608	0.372607366	1.018771365	0.322030392	0.672399934	-4.709962608	-2.024881187	-1.503275468	-2.361282116	-2.239089637	-1.261300738	-1.751274993	-2.0151092	-1.752832021	-1.194818085	-0.747173482	-2.112882248	-1.503215702
ENSMUSG00000006728	ENSMUSG00000006728	Cdk4	12567	cyclin-dependent kinase 4 [Source:MGI Symbol;Acc:MGI:88357]	-0.016498561	4.827688771	-0.22971392	0.820946757	0.942828215	-6.522898886	-0.016498561	-0.22971392	0.820946757	0.942828215	-6.522898886	4.816761167	4.990654215	4.810069507	5.037171476	4.712875461	4.67292873	4.639261838	4.803631188	4.826735451	4.909914304	4.775351901	4.963144547
ENSMUSG00000006731	ENSMUSG00000006731	B4galnt1	14421	beta-1,4-N-acetyl-galactosaminyl transferase 1 [Source:MGI Symbol;Acc:MGI:1342057]	0.111934801	6.631885892	2.11083667	0.04928015	0.336908329	-4.679935374	0.111934801	2.11083667	0.04928015	0.336908329	-4.679935374	6.603744684	6.662510977	6.504511841	6.586243023	6.64160452	6.460709483	6.821462234	6.61336144	6.60117353	6.622081678	6.809841378	6.662890904
ENSMUSG00000006732	ENSMUSG00000006732	Mettl1	17299	methyltransferase like 1 [Source:MGI Symbol;Acc:MGI:1339986]	-0.069005228	3.157438313	-0.732398163	0.473509654	0.772973626	-5.923307071	-0.069005228	-0.732398163	0.473509654	0.772973626	-5.923307071	3.266142081	3.273087341	3.006688014	3.371423566	3.18643073	3.102199863	2.883970844	2.930142584	3.296679112	3.290259464	3.25866381	3.107222832
ENSMUSG00000006736	ENSMUSG00000006736	Tspan31	67125	tetraspanin 31 [Source:MGI Symbol;Acc:MGI:1914375]	0.082432312	5.419614636	1.621790323	0.122518313	0.46447393	-5.364916111	0.082432312	1.621790323	0.122518313	0.46447393	-5.364916111	5.344584316	5.434396771	5.310346434	5.46500951	5.338961784	5.394213946	5.358500019	5.365107496	5.524257021	5.500967872	5.465698702	5.550679548
ENSMUSG00000006740	ENSMUSG00000006740	Kif5b	16573	kinesin family member 5B [Source:MGI Symbol;Acc:MGI:1098268]	-0.090984665	9.144685781	-2.06940217	0.053424861	0.344913515	-4.858095873	-0.090984665	-2.06940217	0.053424861	0.344913515	-4.858095873	9.222811077	9.100708012	9.105053969	9.184407195	9.284670789	9.242432739	9.084526271	9.154874147	9.19314969	9.097867545	9.044750212	9.022295452
ENSMUSG00000006763	ENSMUSG00000006763	Saal1	78935	serum amyloid A-like 1 [Source:MGI Symbol;Acc:MGI:1926185]	0.04488612	3.700639093	0.618847189	0.543897224	0.815966831	-6.125702761	0.04488612	0.618847189	0.543897224	0.815966831	-6.125702761	3.749072064	3.547448892	3.775835493	3.552300355	3.661873077	3.832946543	3.77952066	3.591082246	3.769550414	3.848084188	3.614924512	3.742205152
ENSMUSG00000006764	ENSMUSG00000006764	Tph2	216343	tryptophan hydroxylase 2 [Source:MGI Symbol;Acc:MGI:2651811]	-0.638725903	2.64885078	-1.671671239	0.112167124	0.448271584	-4.771784611	-0.638725903	-1.671671239	0.112167124	0.448271584	-4.771784611	3.384837175	2.4993267	3.490876879	3.405281719	3.274689002	1.766218544	0.700999728	2.488438642	3.852560325	2.262548807	2.678083036	2.128417364
ENSMUSG00000006777	ENSMUSG00000006777	Krt23	94179	keratin 23 [Source:MGI Symbol;Acc:MGI:2148866]	-0.729389003	-3.149179685	-1.038699455	0.312921355	0.665938153	-4.634470495	-0.729389003	-1.038699455	0.312921355	0.665938153	-4.634470495	-2.263781468	-0.627544107	-2.639174583	-1.579080174	-4.102196028	-2.360744862	-2.181992317	-3.437583746	-2.089800472	-3.223057433	-3.521973189	-2.787314836
ENSMUSG00000006782	ENSMUSG00000006782	Cnp	12799	2',3'-cyclic nucleotide 3' phosphodiesterase [Source:MGI Symbol;Acc:MGI:88437]	-0.096502437	8.433345929	-1.694266077	0.107730278	0.440875903	-5.446733304	-0.096502437	-1.694266077	0.107730278	0.440875903	-5.446733304	8.447371875	8.444483718	8.41969421	8.688856534	8.469403603	8.417152749	8.240726109	8.49231122	8.508529789	8.447274636	8.314777024	8.311730067
ENSMUSG00000006784	ENSMUSG00000006784	Ttc25	74407	tetratricopeptide repeat domain 25 [Source:MGI Symbol;Acc:MGI:1921657]	0.157701501	0.994041335	0.937309673	0.361208979	0.699651335	-5.244821586	0.157701501	0.937309673	0.361208979	0.699651335	-5.244821586	0.893922297	1.084000303	1.185612786	0.879640864	0.742837508	0.977266853	1.132997657	1.11808816	1.139937408	1.308694548	0.438736812	1.400420647
[truncated: 21,600 more rows]
