# Supplementary material for: HDAC1/2 inhibitor therapy improves multiple organ systems in aged mice
Source: iScience. 2023 Dec 12;27(1):108681. doi: 10.1016/j.isci.2023.108681 (PMC10805681; doi:10.1016/j.isci.2023.108681)
Supplement: Table S4. Brain GO term enrichments [file mmc5.csv]

Enrichment	up/down	ID	Description	GeneRatio	BgRatio	pvalue	p.adjust	qvalue	geneID	Count
GO	up-regulated	GO:0050808	synapse organization	24/390	486/23355	2.62559E-06	0.009071398	0.005956656	30785/26364/19280/109711/260297/108100/53972/228357/228550/67784/14735/12826/108672/20474/18483/18530/233071/20964/93842/228880/104418/104027/226438/232813	24
GO	up-regulated	GO:0003341	cilium movement	14/390	189/23355	3.84431E-06	0.013282089	0.005956656	12290/110084/380654/22210/73293/110082/16348/269701/77505/56087/77609/241116/68922/100101919	14
GO	up-regulated	GO:0016358	dendrite development	17/390	309/23355	1.96665E-05	0.06794788	0.017382382	382056/19280/20620/17181/83814/12322/108100/53972/228357/228550/19055/108672/18483/233071/93842/228880/218194	17
GO	up-regulated	GO:0003351	epithelial cilium movement involved in extracellular fluid movement	6/390	36/23355	2.66013E-05	0.091907452	0.017382382	110084/73293/110082/16348/77609/68922	6
GO	up-regulated	GO:1902600	proton transmembrane transport	9/390	94/23355	2.80456E-05	0.096897628	0.017382382	27060/232975/12856/17708/17719/17721/17711/72961/269356	9
GO	up-regulated	GO:0006858	extracellular transport	6/390	39/23355	4.27157E-05	0.147582883	0.021024497	110084/73293/110082/16348/77609/68922	6
GO	up-regulated	GO:0007264	small GTPase mediated signal transduction	20/390	439/23355	5.58432E-05	0.19293809	0.021024497	12977/52666/20620/106952/18596/108100/53972/404710/19415/70727/19417/19395/27261/233071/73728/75687/269608/104418/574402/108699	20
GO	up-regulated	GO:0060996	dendritic spine development	10/390	128/23355	5.93325E-05	0.204993791	0.021024497	19280/20620/12322/108100/53972/228550/108672/18483/233071/228880	10
GO	up-regulated	GO:0050803	regulation of synapse structure or activity	15/390	273/23355	6.10596E-05	0.210960902	0.021024497	30785/26364/19280/108100/53972/228357/228550/14735/108672/20474/18530/233071/93842/228880/72961	15
GO	up-regulated	GO:0001569	branching involved in blood vessel morphogenesis	6/390	45/23355	9.80135E-05	0.338636541	0.027809198	13805/14254/67784/12826/19058/20315	6
GO	up-regulated	GO:0007265	Ras protein signal transduction	17/390	352/23355	9.94849E-05	0.343720358	0.027809198	12977/52666/20620/106952/18596/108100/53972/404710/19415/70727/19417/27261/73728/75687/269608/104418/574402	17
GO	up-regulated	GO:0001578	microtubule bundle formation	9/390	112/23355	0.000111361	0.384753148	0.027809198	215690/110084/22210/73293/110082/77609/241116/68922/56742	9
GO	up-regulated	GO:0032688	negative regulation of interferon-beta production	4/390	16/23355	0.000118863	0.41066996	0.027809198	19280/270151/22036/19261	4
GO	up-regulated	GO:0098926	postsynaptic signal transduction	6/390	47/23355	0.000125633	0.434060591	0.027809198	382056/12669/99296/12672/110454/17067	6
GO	up-regulated	GO:0050807	regulation of synapse organization	14/390	261/23355	0.000137465	0.474942642	0.02839985	30785/26364/19280/108100/53972/228357/228550/14735/108672/20474/18530/233071/93842/228880	14
GO	up-regulated	GO:0071674	mononuclear cell migration	11/390	171/23355	0.000148811	0.514140897	0.028671735	16859/12977/13601/14254/19261/216892/12267/12642/19229/20315/26417	11
GO	up-regulated	GO:0032412	regulation of ion transmembrane transporter activity	14/390	265/23355	0.000161075	0.556515054	0.028671735	18301/260297/83814/15444/15561/19417/57780/12856/235281/433809/19229/15512/66395/241794	14
GO	up-regulated	GO:0070286	axonemal dynein complex assembly	5/390	32/23355	0.00017579	0.60735335	0.028671735	110084/73293/110082/77609/68922	5
GO	up-regulated	GO:0095500	acetylcholine receptor signaling pathway	5/390	32/23355	0.00017579	0.60735335	0.028671735	12669/99296/12672/110454/17067	5
GO	up-regulated	GO:0051056	regulation of small GTPase mediated signal transduction	14/390	273/23355	0.000218976	0.756561063	0.031621885	12977/52666/106952/18596/53972/19415/70727/19417/73728/75687/269608/104418/574402/108699	14
GO	up-regulated	GO:0046578	regulation of Ras protein signal transduction	13/390	242/23355	0.000233042	0.805161833	0.031621885	12977/52666/106952/18596/53972/19415/70727/19417/73728/75687/269608/104418/574402	13
GO	up-regulated	GO:1905144	response to acetylcholine	5/390	34/23355	0.000236341	0.816557017	0.031621885	12669/99296/12672/110454/17067	5
GO	up-regulated	GO:1905145	cellular response to acetylcholine	5/390	34/23355	0.000236341	0.816557017	0.031621885	12669/99296/12672/110454/17067	5
GO	up-regulated	GO:0022898	regulation of transmembrane transporter activity	14/390	276/23355	0.000244898	0.846121731	0.031621885	18301/260297/83814/15444/15561/19417/57780/12856/235281/433809/19229/15512/66395/241794	14
GO	up-regulated	GO:0036158	outer dynein arm assembly	4/390	20/23355	0.00030013	1	0.037203431	73293/110082/77609/68922	4
GO	up-regulated	GO:0035082	axoneme assembly	7/390	79/23355	0.000354138	1	0.041445921	110084/22210/73293/110082/77609/241116/68922	7
GO	up-regulated	GO:0032409	regulation of transporter activity	14/390	287/23355	0.000363794	1	0.041445921	18301/260297/83814/15444/15561/19417/57780/12856/235281/433809/19229/15512/66395/241794	14
GO	up-regulated	GO:0007018	microtubule-based movement	17/390	394/23355	0.000374477	1	0.041445921	12290/327954/110084/380654/22210/73293/110082/13427/16348/269701/77505/16578/56087/77609/241116/68922/100101919	17
GO	up-regulated	GO:0060271	cilium assembly	15/390	324/23355	0.000394638	1	0.041953496	70300/16776/110084/380654/22210/73293/110082/70235/83922/77609/241116/53860/380614/68922/259300	15
GO	up-regulated	GO:0060294	cilium movement involved in cell motility	9/390	133/23355	0.000406139	1	0.041953496	12290/110084/380654/22210/110082/269701/77609/241116/68922	9
GO	up-regulated	GO:0060998	regulation of dendritic spine development	7/390	82/23355	0.000445051	1	0.044489998	19280/20620/108100/53972/228550/18483/228880	7
GO	up-regulated	GO:0032272	negative regulation of protein polymerization	7/390	83/23355	0.00047918	1	0.046404816	76686/22349/12562/245857/19241/12332/50918	7
GO	up-regulated	GO:0001936	regulation of endothelial cell proliferation	9/390	137/23355	0.000504452	1	0.047371786	12390/11482/21828/13805/13601/14254/14205/13386/20315	9
GO	up-regulated	GO:1904062	regulation of cation transmembrane transport	16/390	370/23355	0.000539234	1	0.049148785	27060/18301/260297/83814/80906/15444/74166/19417/57780/12856/235281/433809/19229/15512/66395/241794	16
GO	up-regulated	GO:0048167	regulation of synaptic plasticity	16/390	371/23355	0.00055514	1	0.049152822	382056/67826/260297/20620/319984/12322/108100/12877/20614/228550/19417/20964/104027/51791/232813/19229	16
GO	up-regulated	GO:0001539	cilium or flagellum-dependent cell motility	9/390	140/23355	0.000590342	1	0.049444296	12290/110084/380654/22210/110082/269701/77609/241116/68922	9
GO	up-regulated	GO:0060285	cilium-dependent cell motility	9/390	140/23355	0.000590342	1	0.049444296	12290/110084/380654/22210/110082/269701/77609/241116/68922	9
GO	up-regulated	GO:0043586	tongue development	4/390	24/23355	0.000624421	1	0.05081761	70300/22410/20474/380614	4
GO	up-regulated	GO:0099173	postsynapse organization	11/390	203/23355	0.000645552	1	0.05081761	19280/109711/108100/53972/228357/228550/108672/233071/228880/104418/232813	11
GO	up-regulated	GO:0030198	extracellular matrix organization	14/390	306/23355	0.000685823	1	0.05081761	12390/14089/229595/18451/69675/13805/12831/12826/12827/16578/81877/219151/107581/66548	14
GO	up-regulated	GO:0043062	extracellular structure organization	14/390	307/23355	0.00070795	1	0.05081761	12390/14089/229595/18451/69675/13805/12831/12826/12827/16578/81877/219151/107581/66548	14
GO	up-regulated	GO:0045229	external encapsulating structure organization	14/390	307/23355	0.00070795	1	0.05081761	12390/14089/229595/18451/69675/13805/12831/12826/12827/16578/81877/219151/107581/66548	14
GO	up-regulated	GO:0007611	learning or memory	14/390	308/23355	0.00073068	1	0.05081761	382056/12290/260297/218461/20620/319984/20614/99296/232975/104027/51791/232813/94109/72961	14
GO	up-regulated	GO:0032480	negative regulation of type I interferon production	4/390	25/23355	0.000733634	1	0.05081761	19280/270151/22036/19261	4
GO	up-regulated	GO:0035904	aorta development	6/390	65/23355	0.000751189	1	0.05081761	11482/70300/17168/18596/13805/67784	6
GO	up-regulated	GO:0050890	cognition	15/390	345/23355	0.000754324	1	0.05081761	382056/12290/260297/218461/20620/319984/20614/12669/99296/232975/104027/51791/232813/94109/72961	15
GO	up-regulated	GO:0098742	cell-cell adhesion via plasma-membrane adhesion molecules	11/390	209/23355	0.00082076	1	0.054116825	16859/16600/19280/68802/11658/14735/12562/18530/93842/226438/50918	11
GO	up-regulated	GO:0016050	vesicle organization	13/390	279/23355	0.000892795	1	0.056325117	12390/67826/20614/241727/228960/66371/108672/235415/192232/545192/209086/170833/72961	13
GO	up-regulated	GO:0001937	negative regulation of endothelial cell proliferation	5/390	45/23355	0.000892992	1	0.056325117	12390/11482/13805/14254/13386	5
GO	up-regulated	GO:0043587	tongue morphogenesis	3/390	12/23355	0.000908778	1	0.056325117	70300/20474/380614	3
GO	down-regulated	GO:0030901	midbrain development	7/374	51/23355	1.61202E-05	0.056582032	0.022472195	22412/22418/30841/14183/13799/14184/64290	7
GO	down-regulated	GO:0006091	generation of precursor metabolites and energy	19/374	404/23355	3.19094E-05	0.112002071	0.022472195	68015/12867/216019/13382/66445/67264/66359/14467/12850/18597/56412/57423/27425/54646/140491/13853/225887/54403/105651	19
GO	down-regulated	GO:0021953	central nervous system neuron differentiation	14/374	239/23355	3.42697E-05	0.120286624	0.022472195	170758/22412/110532/19206/22418/11444/13844/14183/19883/14472/50913/13390/20466/16875	14
GO	down-regulated	GO:0021794	thalamus development	4/374	13/23355	4.12699E-05	0.144857268	0.022472195	11444/14472/50913/64290	4
GO	down-regulated	GO:0015980	energy derivation by oxidation of organic compounds	14/374	250/23355	5.5904E-05	0.196222953	0.022472195	68015/12867/13382/66445/67264/66359/12850/18597/56412/54646/140491/13853/225887/105651	14
GO	down-regulated	GO:0006119	oxidative phosphorylation	9/374	107/23355	5.67316E-05	0.199127918	0.022472195	12867/13382/66445/67264/14467/12850/57423/27425/225887	9
GO	down-regulated	GO:0046034	ATP metabolic process	14/374	256/23355	7.21239E-05	0.253154867	0.022472195	67126/12867/216019/13382/66445/67264/80752/14467/12850/57423/27425/11958/225887/54403	14
GO	down-regulated	GO:0030900	forebrain development	18/374	397/23355	8.1909E-05	0.287500684	0.022472195	18016/170758/12140/22418/11444/13844/20460/30841/14183/14472/50913/13390/20466/19091/14184/64290/668158/16875	18
GO	down-regulated	GO:0021915	neural tube development	12/374	197/23355	8.51826E-05	0.298990817	0.022472195	19206/22418/14312/12151/20460/30841/12850/12160/14472/14362/64290/22772	12
GO	down-regulated	GO:0072175	epithelial tube formation	11/374	168/23355	8.80477E-05	0.309047444	0.022472195	22412/19206/22418/14312/20460/30841/12850/14183/12160/14362/22772	11
GO	down-regulated	GO:0033198	response to ATP	5/374	29/23355	8.87211E-05	0.31141097	0.022472195	20343/22065/55991/234779/57028	5
GO	down-regulated	GO:0046683	response to organophosphorus	8/374	89/23355	9.16275E-05	0.321612553	0.022472195	20343/22065/55991/330953/234779/54611/110893/57028	8
GO	down-regulated	GO:0016055	Wnt signaling pathway	19/374	438/23355	9.36003E-05	0.328536929	0.022472195	13205/74499/14773/75723/170758/22412/22418/11798/76425/14183/107351/17240/14370/235497/329252/219134/14362/14184/13853	19
GO	down-regulated	GO:0198738	cell-cell signaling by wnt	19/374	440/23355	9.93287E-05	0.348643894	0.022472195	13205/74499/14773/75723/170758/22412/22418/11798/76425/14183/107351/17240/14370/235497/329252/219134/14362/14184/13853	19
GO	down-regulated	GO:0006814	sodium ion transport	13/374	236/23355	0.000120795	0.42398956	0.025506764	338370/102857/80884/13491/53416/14664/243616/330953/20516/54403/432450/67149/110893	13
GO	down-regulated	GO:0035148	tube formation	11/374	184/23355	0.000196686	0.690368324	0.036291798	22412/19206/22418/14312/20460/30841/12850/14183/12160/14362/22772	11
GO	down-regulated	GO:0016331	morphogenesis of embryonic epithelium	11/374	185/23355	0.000206182	0.72369876	0.036291798	22412/19206/22418/14312/20460/30841/12850/14183/12160/14362/22772	11
GO	down-regulated	GO:0021954	central nervous system neuron development	8/374	100/23355	0.000207331	0.727730272	0.036291798	170758/110532/22418/11444/13844/14183/14472/16875	8
GO	down-regulated	GO:0060562	epithelial tube morphogenesis	17/374	393/23355	0.000224071	0.78648991	0.036291798	17387/18612/22412/19206/22418/14312/269152/21923/20460/18595/30841/12850/14183/12160/14472/14362/22772	17
GO	down-regulated	GO:0001838	embryonic epithelial tube formation	10/374	157/23355	0.000229161	0.804353614	0.036291798	22412/19206/22418/14312/20460/30841/12850/12160/14362/22772	10
GO	down-regulated	GO:0045333	cellular respiration	10/374	159/23355	0.000253825	0.890926082	0.038283695	68015/12867/13382/66445/67264/66359/12850/18597/56412/225887	10
GO	down-regulated	GO:0014074	response to purine-containing compound	8/374	105/23355	0.000289906	1	0.041738123	20343/22065/55991/330953/234779/54611/110893/57028	8
GO	down-regulated	GO:0042775	mitochondrial ATP synthesis coupled electron transport	6/374	58/23355	0.000324946	1	0.044136538	12867/13382/66445/67264/12850/225887	6
GO	down-regulated	GO:0001841	neural tube formation	9/374	135/23355	0.000334434	1	0.044136538	19206/22418/14312/20460/30841/12850/12160/14362/22772	9
GO	down-regulated	GO:0015985	energy coupled proton transport, down electrochemical gradient	4/374	22/23355	0.000376713	1	0.04589186	67126/57423/27425/11958	4
GO	down-regulated	GO:0015986	ATP synthesis coupled proton transport	4/374	22/23355	0.000376713	1	0.04589186	67126/57423/27425/11958	4
GO	down-regulated	GO:0033108	mitochondrial respiratory chain complex assembly	7/374	84/23355	0.000401538	1	0.047104393	56046/67264/66359/66091/67184/26926/225887	7
GO	down-regulated	GO:0043551	regulation of phosphatidylinositol 3-kinase activity	5/374	40/23355	0.000425542	1	0.048137406	22325/18710/18595/57257/14184	5
GO	down-regulated	GO:1990542	mitochondrial transmembrane transport	7/374	86/23355	0.00046354	1	0.049386496	69029/66169/18408/94282/26926/57423/27425	7
GO	down-regulated	GO:0042773	ATP synthesis coupled electron transport	6/374	62/23355	0.000467768	1	0.049386496	12867/13382/66445/67264/12850/225887	6
GO	down-regulated	GO:0006839	mitochondrial transport	11/374	205/23355	0.000495401	1	0.050616648	66400/69029/11632/66169/18408/94282/67184/26926/57423/27425/69773	11
GO	down-regulated	GO:0046173	polyol biosynthetic process	6/374	64/23355	0.000555413	1	0.054154347	56193/20751/234779/67078/19091/57028	6
GO	down-regulated	GO:0035725	sodium ion transmembrane transport	9/374	145/23355	0.00056422	1	0.054154347	338370/102857/13491/53416/14664/243616/330953/54403/110893	9
GO	down-regulated	GO:0014020	primary neural tube formation	8/374	120/23355	0.00071038	1	0.06617749	19206/22418/14312/20460/30841/12160/14362/22772	8
GO	down-regulated	GO:0008589	regulation of smoothened signaling pathway	7/374	94/23355	0.000791943	1	0.071667875	56788/19206/14183/19883/22771/269941/14184	7
GO	down-regulated	GO:0007409	axonogenesis	18/374	483/23355	0.000865102	1	0.076113761	18612/110532/19206/22418/27279/11444/13844/14183/104382/14472/20466/239250/11538/14184/64290/80883/22772/22152	18
GO	down-regulated	GO:0007005	mitochondrion organization	18/374	489/23355	0.000994784	1	0.084699106	66400/110175/56046/11632/67264/66359/53375/66169/14467/12850/66091/67184/26926/18673/69773/66075/13853/225887	18
GO	down-regulated	GO:0032413	negative regulation of ion transmembrane transporter activity	6/374	72/23355	0.001040003	1	0.084699106	13491/53416/76742/14664/13844/67704	6
GO	down-regulated	GO:0032411	positive regulation of transporter activity	8/374	128/23355	0.001082693	1	0.084699106	18753/13491/53416/14664/13844/14467/234779/19091	8
GO	down-regulated	GO:0010257	NADH dehydrogenase complex assembly	5/374	49/23355	0.001096388	1	0.084699106	67264/66091/67184/26926/225887	5
GO	down-regulated	GO:0032981	mitochondrial respiratory chain complex I assembly	5/374	49/23355	0.001096388	1	0.084699106	67264/66091/67184/26926/225887	5
GO	down-regulated	GO:0043552	positive regulation of phosphatidylinositol 3-kinase activity	4/374	30/23355	0.001275844	1	0.090881074	22325/18595/57257/14184	4
GO	down-regulated	GO:0051402	neuron apoptotic process	13/374	303/23355	0.001291176	1	0.090881074	78928/110532/11798/30841/80857/26926/13799/13390/18105/11538/14184/64290/18546	13
GO	down-regulated	GO:0021903	rostrocaudal neural tube patterning	3/374	14/23355	0.001300468	1	0.090881074	12151/30841/14472	3
GO	down-regulated	GO:1902931	negative regulation of alcohol biosynthetic process	3/374	14/23355	0.001300468	1	0.090881074	56193/12160/19091	3
GO	down-regulated	GO:0030278	regulation of ossification	8/374	132/23355	0.001319875	1	0.090881074	74499/56788/22418/26379/80752/269941/14184/338352	8
GO	down-regulated	GO:0008543	fibroblast growth factor receptor signaling pathway	6/374	76/23355	0.00137958	1	0.092971021	22418/80752/14183/80857/219134/14184	6
GO	down-regulated	GO:0043550	regulation of lipid kinase activity	5/374	52/23355	0.001436999	1	0.094823038	22325/18710/18595/57257/14184	5
GO	down-regulated	GO:0061180	mammary gland epithelium development	6/374	78/23355	0.00157819	1	0.101143224	18612/19206/22418/77889/14183/64290	6
GO	down-regulated	GO:0030177	positive regulation of Wnt signaling pathway	8/374	136/23355	0.001596644	1	0.101143224	13205/22418/11798/76425/14183/107351/329252/14184	8
KEGG	up-regulated	mmu04510	Focal adhesion	17/177	201/8979	4.06516E-07	0.000101629	8.98614E-05	12390/12833/22371/109711/16776/12834/21828/18596/21827/14254/14205/12826/12827/19417/81877/67938/26417	17
KEGG	up-regulated	mmu04512	ECM-receptor interaction	10/177	88/8979	8.2145E-06	0.002053626	0.000907919	12833/22371/16776/12834/21828/21827/12826/12827/81877/242022	10
KEGG	up-regulated	mmu05022	Pathways of neurodegeneration - multiple diseases	21/177	471/8979	0.000371804	0.092950975	0.027396077	53623/327954/12977/110084/110082/22410/12322/19055/67443/12669/19058/14800/56087/19094/68922/26417/17708/17719/17721/17711/100101919	21
KEGG	up-regulated	mmu04151	PI3K-Akt signaling pathway	17/177	359/8979	0.000705982	0.176495607	0.039014818	12833/22371/12977/16776/20181/12834/21828/18414/18596/21827/14254/14205/12826/12827/12669/81877/26417	17
KEGG	up-regulated	mmu04810	Regulation of actin cytoskeleton	12/177	220/8979	0.001338	0.334500108	0.059153703	109711/76884/18596/108100/404710/12669/245857/67938/12672/19241/20315/26417	12
KEGG	up-regulated	mmu04720	Long-term potentiation	6/177	67/8979	0.00198802	0.497005075	0.064836817	20112/12322/19055/19058/14800/26417	6
KEGG	up-regulated	mmu05031	Amphetamine addiction	6/177	69/8979	0.002312049	0.578012131	0.064836817	53623/14282/12322/19055/19058/14800	6
KEGG	up-regulated	mmu04723	Retrograde endocannabinoid signaling	9/177	148/8979	0.002572481	0.643120309	0.064836817	53623/104110/14404/14800/19094/26417/17719/17721/72961	9
KEGG	up-regulated	mmu04114	Oocyte meiosis	8/177	121/8979	0.002639785	0.659946172	0.064836817	104110/20112/12322/12877/19055/19058/19094/26417	8
KEGG	up-regulated	mmu04360	Axon guidance	10/177	181/8979	0.003046678	0.761669391	0.067347609	12322/107448/53972/19055/231148/19058/245857/67938/20315/26417	10
KEGG	up-regulated	mmu04380	Osteoclast differentiation	8/177	128/8979	0.003735064	0.933765992	0.075058702	14282/12977/19055/19058/19261/16477/19094/26417	8
KEGG	up-regulated	mmu04010	MAPK signaling pathway	13/177	294/8979	0.005356322	1	0.091013482	12290/12977/20112/18596/19055/14254/14205/19417/19395/19058/19094/15512/26417	13
KEGG	up-regulated	mmu04974	Protein digestion and absorption	7/177	108/8979	0.005389014	1	0.091013482	12833/12834/12831/12826/12827/107581/232975	7
KEGG	up-regulated	mmu04310	Wnt signaling pathway	9/177	169/8979	0.006170103	1	0.091013482	22410/12322/21372/81004/19055/16348/14735/19058/114606	9
KEGG	up-regulated	mmu05014	Amyotrophic lateral sclerosis	15/177	369/8979	0.006175915	1	0.091013482	327954/110084/110082/19055/67443/19058/14800/56087/19094/68922/17708/17719/17721/17711/100101919	15
KEGG	up-regulated	mmu04724	Glutamatergic synapse	7/177	113/8979	0.006878739	1	0.095035216	53623/104110/19055/19058/14800/26417/72961	7
KEGG	up-regulated	mmu05033	Nicotine addiction	4/177	40/8979	0.007671836	1	0.09634443	53623/14404/14800/72961	4
KEGG	up-regulated	mmu04020	Calcium signaling pathway	11/177	240/8979	0.007845189	1	0.09634443	12290/104110/12322/18596/228550/19055/14254/14205/12669/19058/19229	11
KEGG	up-regulated	mmu04670	Leukocyte transendothelial migration	7/177	118/8979	0.008654979	1	0.100695046	109711/58187/12562/67938/19094/19229/20315	7
KEGG	up-regulated	mmu04015	Rap1 signaling pathway	10/177	214/8979	0.009722724	1	0.107461686	12977/104110/106952/18596/14254/14205/19395/51791/19094/26417	10
KEGG	up-regulated	mmu04024	cAMP signaling pathway	10/177	220/8979	0.011663527	1	0.122307325	53623/104110/106952/12322/381853/12669/14800/232975/20606/26417	10
KEGG	up-regulated	mmu05165	Human papillomavirus infection	14/177	362/8979	0.012172491	1	0.122307325	12833/27060/22371/16776/12834/21828/22410/18596/13555/21827/12826/12827/81877/26417	14
KEGG	up-regulated	mmu04971	Gastric acid secretion	5/177	75/8979	0.015994774	1	0.149487157	14459/104110/12322/232975/20606	5
KEGG	up-regulated	mmu05016	Huntington disease	12/177	302/8979	0.016230034	1	0.149487157	53623/327954/110084/110082/14800/56087/68922/17708/17719/17721/17711/100101919	12
KEGG	up-regulated	mmu04659	Th17 cell differentiation	6/177	105/8979	0.017407684	1	0.153920575	20852/20181/19055/19058/19094/26417	6
KEGG	up-regulated	mmu04022	cGMP-PKG signaling pathway	8/177	173/8979	0.021015937	1	0.178678008	17261/104110/19055/230103/16523/19058/232975/26417	8
KEGG	up-regulated	mmu04370	VEGF signaling pathway	4/177	58/8979	0.027134049	1	0.222150108	19055/19058/19094/26417	4
KEGG	up-regulated	mmu04658	Th1 and Th2 cell differentiation	5/177	88/8979	0.029656256	1	0.234128337	20852/19055/19058/19094/26417	5
KEGG	up-regulated	mmu04912	GnRH signaling pathway	5/177	90/8979	0.032254441	1	0.245859621	104110/12322/19094/19229/26417	5
KEGG	up-regulated	mmu04914	Progesterone-mediated oocyte maturation	5/177	92/8979	0.034990882	1	0.251526326	104110/20112/12877/19094/26417	5
KEGG	up-regulated	mmu04611	Platelet activation	6/177	124/8979	0.035713412	1	0.251526326	22371/104110/19395/67938/19094/26417	6
KEGG	up-regulated	mmu05222	Small cell lung cancer	5/177	93/8979	0.03641143	1	0.251526326	16776/20181/13555/12826/12827	5
KEGG	up-regulated	mmu04960	Aldosterone-regulated sodium reabsorption	3/177	38/8979	0.038376849	1	0.252293627	83814/232975/26417	3
KEGG	up-regulated	mmu05020	Prion disease	10/177	268/8979	0.039181051	1	0.252293627	12390/19055/19058/19094/15512/26417/17708/17719/17721/17711	10
KEGG	up-regulated	mmu04014	Ras signaling pathway	9/177	232/8979	0.039946491	1	0.252293627	12977/23872/18596/19415/14254/14205/19417/19395/26417	9
KEGG	up-regulated	mmu04926	Relaxin signaling pathway	6/177	129/8979	0.042034706	1	0.254696554	104110/14205/12826/12827/19094/26417	6
KEGG	up-regulated	mmu04144	Endocytosis	10/177	272/8979	0.042631352	1	0.254696554	12390/106952/83814/227700/66371/140500/73728/15512/259300/330319	10
KEGG	up-regulated	mmu04713	Circadian entrainment	5/177	98/8979	0.044043671	1	0.256209722	53623/104110/12322/14800/26417	5
KEGG	up-regulated	mmu05135	Yersinia infection	6/177	134/8979	0.04902141	1	0.269313518	20112/108100/19094/19229/26417/330319	6
KEGG	up-regulated	mmu04933	AGE-RAGE signaling pathway in diabetic complications	5/177	101/8979	0.049050742	1	0.269313518	14205/12826/12827/19094/26417	5
KEGG	down-regulated	mmu00190	Oxidative phosphorylation	10/176	135/8979	0.000308617	0.082400753	0.0672285	67126/12867/66445/67264/66091/67184/57423/27425/11958/225887	10
KEGG	down-regulated	mmu04714	Thermogenesis	13/176	231/8979	0.000599797	0.16014573	0.0672285	67126/12867/70127/66445/67264/66359/66091/67184/57423/27425/11958/19091/225887	13
KEGG	down-regulated	mmu05415	Diabetic cardiomyopathy	12/176	211/8979	0.000887043	0.236840404	0.0672285	67126/12867/18753/66445/67264/18710/18597/66091/67184/18798/225887/434233	12
KEGG	down-regulated	mmu04062	Chemokine signaling pathway	11/176	192/8979	0.001365841	0.364679464	0.070950503	14773/22325/170758/20851/20418/18753/64337/18710/57257/234779/18798	11
KEGG	down-regulated	mmu04510	Focal adhesion	11/176	201/8979	0.001968769	0.52566128	0.070950503	22325/170758/20418/11798/21923/18710/18595/57342/57257/70549/434233	11
KEGG	down-regulated	mmu04742	Taste transduction	7/176	92/8979	0.002131087	0.569000282	0.070950503	18575/14816/14399/64337/330953/18798/268934	7
KEGG	down-regulated	mmu05230	Central carbon metabolism in cancer	6/176	69/8979	0.002247091	0.599973315	0.070950503	216019/18710/18595/14183/18597/14184	6
KEGG	down-regulated	mmu04360	Axon guidance	10/176	181/8979	0.002924503	0.780842325	0.070950503	170758/57764/19206/22418/22065/13844/18710/319713/234779/80883	10
KEGG	down-regulated	mmu00640	Propanoate metabolism	4/176	31/8979	0.002968608	0.792618452	0.070950503	52665/13382/93747/66904	4
KEGG	down-regulated	mmu04015	Rap1 signaling pathway	11/176	214/8979	0.003206915	0.856246265	0.070950503	22325/170758/18710/18595/14183/80857/57257/227377/18798/70549/14184	11
KEGG	down-regulated	mmu05010	Alzheimer disease	16/176	383/8979	0.003432559	0.916493265	0.070950503	67126/12867/22412/22418/66445/67264/18710/53857/66091/67184/14370/277468/18798/14362/225887/22152	16
KEGG	down-regulated	mmu01521	EGFR tyrosine kinase inhibitor resistance	6/176	79/8979	0.004437802	1	0.084084673	20418/18710/18595/14183/234779/14184	6
KEGG	down-regulated	mmu05022	Pathways of neurodegeneration - multiple diseases	18/176	471/8979	0.00498475	1	0.087182664	68015/67126/12867/22412/14816/22418/66445/67264/22065/53857/66091/67184/14370/18798/218460/14362/225887/22152	18
KEGG	down-regulated	mmu05012	Parkinson disease	12/176	264/8979	0.005691927	1	0.090803239	68015/67126/12867/66445/17161/67264/53857/66091/67184/277468/225887/22152	12
KEGG	down-regulated	mmu04550	Signaling pathways regulating pluripotency of stem cells	8/176	140/8979	0.006186147	1	0.090803239	22412/22418/12151/18710/14183/14370/14362/14184	8
