# Supplementary material for: HDAC1/2 inhibitor therapy improves multiple organ systems in aged mice
Source: iScience. 2023 Dec 12;27(1):108681. doi: 10.1016/j.isci.2023.108681 (PMC10805681; doi:10.1016/j.isci.2023.108681)
Supplement: Table S5. APPSWE-1349 brain differential gene expression [file mmc6.csv]

original	ensembl_gene_id	mgi_symbol	entrezgene	description	compound_tg_vs_wt	vehicle_tg_vs_wt	tg_treatment	wt_treatment	interaction	AveExpr	F	P.Value	adj.P.Val	logFC (compound_tg_vs_wt)	t (compound_tg_vs_wt)	P.Value (compound_tg_vs_wt)	adj.P.Val (compound_tg_vs_wt)	B (compound_tg_vs_wt)	logFC (vehicle_tg_vs_wt)	t (vehicle_tg_vs_wt)	P.Value (vehicle_tg_vs_wt)	adj.P.Val (vehicle_tg_vs_wt)	B (vehicle_tg_vs_wt)	logFC (tg_treatment)	t (tg_treatment)	P.Value (tg_treatment)	adj.P.Val (tg_treatment)	B (tg_treatment)	logFC (wt_treatment)	t (wt_treatment)	P.Value (wt_treatment)	adj.P.Val (wt_treatment)	B (wt_treatment)	logFC (interaction)	t (interaction)	P.Value (interaction)	adj.P.Val (interaction)	B (interaction)	CPM_s139_Brain_compound	CPM_s140_Brain_vehicle	CPM_s141_Brain_compound	CPM_s142_Brain_vehicle	CPM_s143_Brain_compound	CPM_s144_Brain_vehicle	CPM_s145_Brain_vehicle	CPM_s146_Brain_vehicle	CPM_s147_Brain_compound	CPM_s148_Brain_compound	CPM_s149_Brain_vehicle
ENSMUSG00000000001	ENSMUSG00000000001	Gnai3	14679	guanine nucleotide binding protein (G protein), alpha inhibiting 3 [Source:MGI Symbol;Acc:MGI:95773]	-0.156424728	0.055371166	-0.059078804	0.15271709	-0.211795894	5.273440547	0.607632843	0.61629658	0.885523791	-0.156424728	-1.193679465	0.243873069	0.999952764	-4.563047146	0.055371166	0.416476976	0.680635855	0.915868795	-6.829363022	-0.059078804	-0.454080278	0.653711677	0.88486902	-6.846136544	0.15271709	1.140794627	0.264829203	0.999815644	-4.577010447	-0.211795894	-1.134552756	0.267387104	0.935756802	-4.58146058	5.145612499	5.15400594	5.274150233	5.220531065	5.285983074	5.169292095	5.393617926	5.55649893	5.226412508	5.115780018	5.206936903
ENSMUSG00000000028	ENSMUSG00000000028	Cdc45	12544	cell division cycle 45 [Source:MGI Symbol;Acc:MGI:1338073]	-0.016257222	-2.532464003	0.312156707	-2.204050073	2.51620678	0.158965164	1.836521354	0.16651637	0.749348446	-0.016257222	-0.010934932	0.991362664	0.999952764	-4.598551585	-2.532464003	-2.1097691	0.045120242	0.568762236	-3.722142438	0.312156707	0.212146529	0.833722943	0.949811551	-5.195283902	-2.204050073	-1.807988075	0.082726143	0.999815644	-4.584970085	2.51620678	1.316828084	0.1999099	0.9302645	-4.593699059	0.551422463	-3.328448981	-3.966807176	0.001141201	1.235220533	1.450230543	0.444231866	1.139751117	0.464019869	0.861049485	1.592938894
ENSMUSG00000000031	ENSMUSG00000000031	H19	NA	H19, imprinted maternally expressed transcript [Source:MGI Symbol;Acc:MGI:95891]	-1.494420704	-0.074005091	-1.051401375	0.369014238	-1.420415613	-2.460229464	0.34636269	0.792051743	0.941283846	-1.494420704	-0.96843943	0.342155397	0.999952764	-4.595304116	-0.074005091	-0.047325897	0.962631731	0.992094899	-5.134144509	-1.051401375	-0.685129318	0.499602906	0.814507043	-4.993104335	0.369014238	0.234727641	0.816343203	0.999815644	-4.597797424	-1.420415613	-0.646546475	0.523851805	0.9615623	-4.595954099	-3.966807176	-3.966807176	-3.966807176	-0.815008426	-1.580125008	-3.966807176	0.363447065	1.485260564	-1.420949373	-1.646050627	-0.878945406
ENSMUSG00000000037	ENSMUSG00000000037	Scml2	107815	Scm polycomb group protein like 2 [Source:MGI Symbol;Acc:MGI:1340042]	0.317321904	-3.503163091	2.611909488	-1.208575506	3.820484994	-1.15979374	3.108542212	0.044562543	0.696676462	0.317321904	0.249950409	0.804680152	0.999952764	-4.597985861	-3.503163091	-2.992805815	0.006167182	0.536562206	-2.522027709	2.611909488	2.088554005	0.047152172	0.412269326	-3.777078905	-1.208575506	-1.014961522	0.319903519	0.999815644	-4.595031022	3.820484994	2.212454853	0.036352089	0.9302645	-4.589732831	0.722420353	-3.966807176	-1.270708592	-1.119326619	-0.601538357	-0.522876859	-1.804728498	-3.966807176	-0.634219411	-0.892809788	-1.633461502
ENSMUSG00000000049	ENSMUSG00000000049	Apoh	11818	apolipoprotein H [Source:MGI Symbol;Acc:MGI:88058]	0.313517758	-1.263187166	1.130601674	-0.446103251	1.576704925	-3.508017868	0.313850256	0.815189643	0.950187632	0.313517758	0.214967062	0.83154718	0.999952764	-4.598061929	-1.263187166	-0.883395973	0.385487877	0.806402422	-4.900599443	1.130601674	0.791269534	0.436273378	0.781714863	-4.960751502	-0.446103251	-0.305654777	0.762412965	0.999815644	-4.597907463	1.576704925	0.7719547	0.447419751	0.949452892	-4.595743972	-3.966807176	-3.966807176	-3.966807176	-0.563834517	-2.877393424	-3.966807176	-2.23690135	-3.966807176	-0.255435496	-0.332565288	-1.633461502
ENSMUSG00000000056	ENSMUSG00000000056	Narf	67608	nuclear prelamin A recognition factor [Source:MGI Symbol;Acc:MGI:1914858]	-0.060398756	0.196024476	-0.20937717	0.047046063	-0.256423233	6.229749444	1.402953956	0.265362965	0.771111028	-0.060398756	-0.514897705	0.611173694	0.999952764	-4.760365981	0.196024476	1.689629411	0.103606391	0.625637372	-5.804751374	-0.20937717	-1.851345348	0.076038241	0.456968064	-5.578809165	0.047046063	0.391653036	0.698652539	0.999815644	-4.772964673	-0.256423233	-1.554233388	0.132771544	0.9302645	-4.469567489	6.218356847	6.256099456	6.231685249	6.215800474	6.043855544	6.320306922	6.392520081	6.711881746	6.146996996	6.222083324	6.115639986
ENSMUSG00000000058	ENSMUSG00000000058	Cav2	12390	caveolin 2 [Source:MGI Symbol;Acc:MGI:107571]	-0.437471499	0.202725437	0.032470028	0.672666964	-0.640196936	4.434502124	1.729142235	0.18680293	0.751230186	-0.437471499	-1.549076358	0.134004314	0.999952764	-4.491229802	0.202725437	0.602176652	0.552511214	0.873445012	-6.377291577	0.032470028	0.104861806	0.917327156	0.978819334	-6.649380665	0.672666964	2.157470636	0.040834974	0.999815644	-4.371061603	-0.640196936	-1.456911529	0.157659956	0.9302645	-4.555210665	4.457646159	5.473538819	4.592859183	3.956220257	4.287013936	3.466525143	4.255951132	3.88359108	4.6246943	4.483532275	4.684557464
ENSMUSG00000000078	ENSMUSG00000000078	Klf6	23849	Kruppel-like factor 6 [Source:MGI Symbol;Acc:MGI:1346318]	-0.313473195	-0.118577147	0.260490991	0.455387038	-0.194896047	5.572374922	1.892886496	0.156791581	0.745851725	-0.313473195	-1.286152116	0.210243192	0.999952764	-4.530280867	-0.118577147	-0.441298911	0.662811987	0.911524882	-6.865316369	0.260490991	1.02217579	0.316544801	0.7043298	-6.501855149	0.455387038	1.763786291	0.090058871	0.999815644	-4.360737765	-0.194896047	-0.537240363	0.595879258	0.970450942	-4.656612399	5.575331455	4.454104053	5.529020586	5.723861571	5.372050941	5.615033939	5.890000211	5.503944834	5.752722187	5.744748203	5.619184734
ENSMUSG00000000085	ENSMUSG00000000085	Scmh1	29871	sex comb on midleg homolog 1 [Source:MGI Symbol;Acc:MGI:1352762]	0.240727023	-0.264948601	0.32300335	-0.182672273	0.505675623	5.302303673	2.018686848	0.137151209	0.740226015	0.240727023	1.60828176	0.120404241	0.999952764	-4.433786076	-0.264948601	-1.724085318	0.097111217	0.618791962	-5.475368377	0.32300335	2.162939802	0.04036778	0.396741617	-4.753429852	-0.182672273	-1.186110657	0.246794262	0.999815644	-4.565315302	0.505675623	2.357213382	0.026600196	0.9302645	-4.342508458	5.774138484	5.305821994	5.545956061	4.999479932	5.409871173	4.776984092	5.183196047	5.303284672	5.293414674	5.331265691	4.999539288
ENSMUSG00000000088	ENSMUSG00000000088	Cox5a	12858	cytochrome c oxidase subunit 5A [Source:MGI Symbol;Acc:MGI:88474]	-0.025775254	0.06986329	-0.298981122	-0.203342578	-0.095638544	6.295359928	3.011563096	0.049110385	0.705151224	-0.025775254	-0.20638423	0.838172171	0.999952764	-4.7985511	0.06986329	0.592601807	0.558801416	0.875105814	-7.063766835	-0.298981122	-2.509963911	0.018958236	0.349422209	-4.341967923	-0.203342578	-1.643549651	0.112861806	0.999815644	-4.359959106	-0.095638544	-0.556866337	0.582599103	0.970450942	-4.682981593	6.02108299	6.67100312	6.52375305	6.342276691	6.125867511	6.390218573	6.555946583	6.203945557	6.272156781	5.914154503	6.203521376
ENSMUSG00000000093	ENSMUSG00000000093	Tbx2	21385	T-box 2 [Source:MGI Symbol;Acc:MGI:98494]	0.332204728	0.187173916	-0.267169007	-0.412199819	0.145030812	0.881829316	0.254611113	0.857300125	0.96150679	0.332204728	0.461483728	0.648465206	0.999952764	-4.599397171	0.187173916	0.279981876	0.781808508	0.947328402	-5.396757983	-0.267169007	-0.403576061	0.689975763	0.899924777	-5.37871076	-0.412199819	-0.567877538	0.575212954	0.999815644	-4.598729899	0.145030812	0.14762809	0.883827409	0.99711752	-4.597999359	2.712697326	1.835924801	-0.059373546	1.13083422	0.675163893	0.970882006	1.488212254	0.015691055	0.653357987	0.801855851	0.817004579
ENSMUSG00000000094	ENSMUSG00000000094	Tbx4	21387	T-box 4 [Source:MGI Symbol;Acc:MGI:102556]	0.01117851	0.400450026	0.837392813	1.226664329	-0.389271516	-2.701814057	0.342084327	0.7950914	0.942431441	0.01117851	0.007328478	0.994211281	0.999952764	-4.597968347	0.400450026	0.27267665	0.787354559	0.948750096	-5.131689115	0.837392813	0.556424628	0.582896372	0.854334451	-5.04253382	1.226664329	0.823548303	0.418029115	0.999815644	-4.596061419	-0.389271516	-0.18384265	0.855628595	0.992897335	-4.596548294	0.133161501	-3.966807176	-3.966807176	-1.236923511	-1.118146116	-0.141368708	-0.874185266	-3.966807176	-1.755899578	-1.646050627	-0.074368194
ENSMUSG00000000120	ENSMUSG00000000120	Ngfr	18053	nerve growth factor receptor (TNFR superfamily, member 16) [Source:MGI Symbol;Acc:MGI:97323]	-0.260651313	1.317462941	-0.263545894	1.314568361	-1.578114255	2.437508113	0.934270551	0.438902409	0.826931708	-0.260651313	-0.39893569	0.693347655	0.999952764	-4.613539763	1.317462941	1.424612368	0.16670582	0.677018964	-4.776894966	-0.263545894	-0.402094863	0.691051359	0.900223184	-5.916062791	1.314568361	1.423734189	0.166957436	0.999815644	-4.584788121	-1.578114255	-1.393715949	0.17574166	0.9302645	-4.588731561	2.178512453	3.495207361	3.103132507	1.846035245	2.660262649	3.018768538	2.264816709	3.131284891	2.653720485	2.799926011	2.910630199
ENSMUSG00000000125	ENSMUSG00000000125	Wnt3	22415	wingless-type MMTV integration site family, member 3 [Source:MGI Symbol;Acc:MGI:98955]	0.021988915	0.7888809	0.609776295	1.37666828	-0.766891986	2.434632793	1.275047744	0.304606927	0.785503345	0.021988915	0.036990639	0.970787982	0.999952764	-4.619621848	0.7888809	0.853519941	0.401522559	0.812430113	-5.310032878	0.609776295	0.974878886	0.339014089	0.719104937	-5.54780881	1.37666828	1.523624729	0.140226657	0.999815644	-4.582338834	-0.766891986	-0.697856553	0.491744728	0.958058286	-4.598821116	3.248860603	1.559296024	2.590357813	3.043214934	2.90566675	2.72135302	2.71900283	2.757656506	2.828905469	3.087021696	3.293928263
ENSMUSG00000000126	ENSMUSG00000000126	Wnt9a	216795	wingless-type MMTV integration site family, member 9A [Source:MGI Symbol;Acc:MGI:2446084]	-0.20634693	-1.580055483	1.662542706	0.288834153	1.373708553	2.801023804	3.551087701	0.02881589	0.669841637	-0.20634693	-0.403631683	0.689935385	0.999952764	-4.619114055	-1.580055483	-2.333853877	0.027991657	0.54461096	-3.518177842	1.662542706	2.5482755	0.017390444	0.344371035	-3.14449644	0.288834153	0.532643561	0.599010798	0.999815644	-4.613420926	1.373708553	1.619266252	0.118011384	0.9302645	-4.579802846	2.837054828	-1.191999861	2.542940825	3.296997024	3.072677708	2.253702415	3.373361473	2.837696035	3.033623897	3.499342072	2.807921034
ENSMUSG00000000127	ENSMUSG00000000127	Fer	14158	fer (fms/fps related) protein kinase [Source:MGI Symbol;Acc:MGI:105917]	-0.386861132	0.444096811	-0.304568767	0.526389175	-0.830957943	3.956354764	1.2144101	0.325169257	0.790416168	-0.386861132	-1.28037935	0.212232868	0.999952764	-4.564083728	0.444096811	1.360899623	0.18575893	0.688050599	-5.513995946	-0.304568767	-1.01659061	0.319142917	0.705967249	-5.998292093	0.526389175	1.60159168	0.121881255	0.999815644	-4.527473394	-0.830957943	-1.868474444	0.0735279	0.9302645	-4.53429695	3.617347077	4.095575854	2.884703789	4.21322776	4.035804239	3.871420867	4.499871476	4.18004751	4.198795989	4.246052298	3.9602812
ENSMUSG00000000131	ENSMUSG00000000131	Xpo6	74204	exportin 6 [Source:MGI Symbol;Acc:MGI:2429950]	-0.103789445	0.065882405	-0.126144313	0.043527537	-0.16967185	6.623621934	0.24750923	0.862312476	0.962293123	-0.103789445	-0.653208874	0.519619234	0.999952764	-4.761965331	0.065882405	0.415046153	0.681669207	0.916031811	-7.214280793	-0.126144313	-0.803011752	0.429580824	0.777533215	-6.996071147	0.043527537	0.271166985	0.788502121	0.999815644	-4.830125761	-0.16967185	-0.755453277	0.457077342	0.951905342	-4.66580537	6.667342666	7.201219817	6.434328844	6.490123724	6.528037256	6.395041988	6.375239992	6.645705594	6.543873112	6.681626844	6.620412271
ENSMUSG00000000134	ENSMUSG00000000134	Tfe3	209446	transcription factor E3 [Source:MGI Symbol;Acc:MGI:98511]	0.141199561	-0.256193402	0.464245316	0.066852352	0.397392964	5.280671283	4.047987969	0.017922132	0.669841637	0.141199561	1.073766341	0.293242418	0.999952764	-4.595063765	-0.256193402	-1.802868362	0.083548329	0.603972788	-5.318057977	0.464245316	3.428260525	0.002124709	0.302395422	-1.998962029	0.066852352	0.4831251	0.633235644	0.999815644	-4.69985184	0.397392964	2.052528009	0.050790195	0.9302645	-4.412838208	5.448250927	4.891345542	5.563883282	5.238542906	5.559145676	5.29589934	5.180250948	4.613238055	5.334109909	5.45169056	5.386960748
ENSMUSG00000000142	ENSMUSG00000000142	Axin2	12006	axin 2 [Source:MGI Symbol;Acc:MGI:1270862]	-0.057375338	0.358331331	-0.224916816	0.190789854	-0.41570667	4.954455038	1.996959513	0.14035143	0.74094348	-0.057375338	-0.386793115	0.702201369	0.999952764	-4.692353344	0.358331331	2.395994515	0.024429394	0.54461096	-4.165809714	-0.224916816	-1.587613528	0.12501583	0.529243026	-5.647669249	0.190789854	1.22392401	0.232457317	0.999815644	-4.560539074	-0.41570667	-1.973522064	0.05965297	0.9302645	-4.457372697	5.226007586	5.128542876	4.938964194	5.203702761	4.920656683	5.326519543	5.070012615	5.028883531	4.592666293	4.931304029	4.945266447
ENSMUSG00000000148	ENSMUSG00000000148	Brat1	231841	BRCA1-associated ATM activator 1 [Source:MGI Symbol;Acc:MGI:1891679]	-0.369319633	0.185471295	-0.256385051	0.298405876	-0.554790928	4.104609282	1.387443406	0.269839277	0.771111028	-0.369319633	-1.829038807	0.079418293	0.999952764	-4.471065722	0.185471295	0.903452108	0.37495974	0.802810472	-6.107983199	-0.256385051	-1.271326996	0.215381925	0.619696222	-5.748572639	0.298405876	1.45181332	0.159061006	0.999815644	-4.53770046	-0.554790928	-1.926677636	0.065528073	0.9302645	-4.519858049	3.823084404	4.24658834	3.682324716	4.249208787	4.08568919	4.065440499	3.941505068	4.501515803	3.8497557	4.154376641	4.213743793
ENSMUSG00000000149	ENSMUSG00000000149	Gna12	14673	guanine nucleotide binding protein, alpha 12 [Source:MGI Symbol;Acc:MGI:95767]	-0.034078571	0.01416899	0.065854511	0.114102072	-0.048247561	6.848764379	0.529309246	0.666311232	0.900979479	-0.034078571	-0.331363961	0.743147427	0.999952764	-4.856203382	0.01416899	0.13326513	0.895056874	0.975303786	-7.335864687	0.065854511	0.642076934	0.526701754	0.830029779	-7.181237263	0.114102072	1.070471442	0.294693192	0.999815644	-4.625375415	-0.048247561	-0.326167755	0.747028005	0.981919885	-4.738589667	6.849101042	6.855923685	7.120343323	6.860859839	6.690754081	6.955964979	6.854541601	6.479302612	6.956717515	6.891818338	6.934772673
ENSMUSG00000000154	ENSMUSG00000000154	Slc22a18	18400	solute carrier family 22 (organic cation transporter), member 18 [Source:MGI Symbol;Acc:MGI:1336884]	-0.96203163	-2.55711299	-0.589152895	-2.184234255	1.59508136	-1.72795465	1.703857302	0.191939396	0.753429384	-0.96203163	-0.606064113	0.549967906	0.999952764	-4.596929577	-2.55711299	-1.749738037	0.092502743	0.614103209	-4.164314345	-0.589152895	-0.372658783	0.712561574	0.90882964	-5.100775073	-2.184234255	-1.487547911	0.149448535	0.999815644	-4.591372658	1.59508136	0.739270208	0.466668279	0.955259457	-4.59581801	-3.966807176	1.216733127	-3.966807176	0.195246865	-0.162488361	-3.966807176	-1.084766852	-3.966807176	-2.192905252	-0.146166454	-1.808915111
ENSMUSG00000000159	ENSMUSG00000000159	Igsf5	72058	immunoglobulin superfamily, member 5 [Source:MGI Symbol;Acc:MGI:1919308]	-3.089351027	-0.438117968	-1.243621696	1.407611363	-2.651233059	-2.123216236	1.631192926	0.207521559	0.753429384	-3.089351027	-2.212594026	0.036341329	0.999952764	-4.584688923	-0.438117968	-0.295472097	0.770087712	0.943851093	-5.103114548	-1.243621696	-0.862564474	0.396623982	0.757155502	-4.903049505	1.407611363	0.978489373	0.337261431	0.999815644	-4.595252507	-2.651233059	-1.301729299	0.204945768	0.932003793	-4.594138909	-3.966807176	-3.966807176	-3.966807176	0.101456038	-1.363818324	0.777577411	-0.186094032	-3.966807176	-3.284284166	-0.709384403	-0.784201536
ENSMUSG00000000167	ENSMUSG00000000167	Pih1d2	72614	PIH1 domain containing 2 [Source:MGI Symbol;Acc:MGI:1919864]	-0.825111132	0.33427235	-0.893965956	0.265417525	-1.159383481	0.088354798	0.19782225	0.896873177	0.971881495	-0.825111132	-0.63451487	0.531542681	0.999952764	-4.59744442	0.33427235	0.269744481	0.789583873	0.9495138	-5.253000258	-0.893965956	-0.692616666	0.494971442	0.812183059	-5.078805358	0.265417525	0.212454663	0.833485181	0.999815644	-4.599191795	-1.159383481	-0.645432676	0.52456122	0.9615623	-4.596309734	1.115244784	1.343558232	-3.966807176	1.46799318	0.754412295	-1.690855064	0.791652904	0.445376315	0.464019869	0.861049485	0.623205289
ENSMUSG00000000168	ENSMUSG00000000168	Dlat	235339	dihydrolipoamide S-acetyltransferase (E2 component of pyruvate dehydrogenase complex) [Source:MGI Symbol;Acc:MGI:2385311]	-0.180199599	0.082213028	-0.313604522	-0.051191895	-0.262412627	6.944458224	3.696758823	0.025030929	0.669841637	-0.180199599	-1.804073046	0.083354237	0.999952764	-4.216330228	0.082213028	0.857288165	0.399476997	0.811090805	-7.031337696	-0.313604522	-3.233238845	0.003441467	0.302395422	-2.888683953	-0.051191895	-0.518021633	0.609024159	0.999815644	-4.820189836	-0.262412627	-1.895103639	0.069768103	0.9302645	-4.292637033	6.921121723	7.248083112	6.404793201	6.96688748	6.764873698	6.979438289	6.995662908	7.113361538	6.825072925	6.926438527	6.89863436
ENSMUSG00000000171	ENSMUSG00000000171	Sdhd	66925	succinate dehydrogenase complex, subunit D, integral membrane protein [Source:MGI Symbol;Acc:MGI:1914175]	-0.202262345	0.07415516	-0.214698446	0.061719059	-0.276417505	6.132199174	0.775897035	0.518534926	0.856686717	-0.202262345	-1.274577292	0.214247153	0.999952764	-4.530612718	0.07415516	0.471476176	0.641413341	0.904541983	-7.061748676	-0.214698446	-1.363705365	0.184885309	0.590966445	-6.260039115	0.061719059	0.389305419	0.700365959	0.999815644	-4.773464989	-0.276417505	-1.237162345	0.22758898	0.932003793	-4.555437756	6.137522084	6.708557979	5.658132316	6.034974086	6.02200241	5.922873679	5.870948183	6.229795836	6.175077215	6.031528391	6.197729543
ENSMUSG00000000182	ENSMUSG00000000182	Fgf23	64654	fibroblast growth factor 23 [Source:MGI Symbol;Acc:MGI:1891427]	-0.301027042	-0.235165252	1.211202618	1.277064408	-0.06586179	-4.222557303	0.745770774	0.535036564	0.862783564	-0.301027042	-0.241321956	0.811285439	0.999952764	-4.5980948	-0.235165252	-0.203151677	0.84067053	0.964395437	-5.204791004	1.211202618	1.011937831	0.321318578	0.707977262	-4.839463446	1.277064408	1.05566792	0.301274263	0.999815644	-4.59476327	-0.06586179	-0.038701875	0.969437281	0.997996628	-4.596820598	-1.208260096	-3.966807176	-3.966807176	-3.966807176	-2.394508212	-3.966807176	-3.307553524	-2.062978214	-3.966807176	-2.52715941	-2.859649752
ENSMUSG00000000184	ENSMUSG00000000184	Ccnd2	12444	cyclin D2 [Source:MGI Symbol;Acc:MGI:88314]	-0.01319752	0.228070504	-0.43364615	-0.192378126	-0.241268024	5.626851202	4.061900246	0.017689316	0.669841637	-0.01319752	-0.087559727	0.930928285	0.999952764	-4.746382789	0.228070504	1.624124578	0.116965743	0.638672657	-5.770112435	-0.43364615	-3.085448743	0.004933716	0.306447855	-2.918205118	-0.192378126	-1.277283086	0.213305976	0.999815644	-4.536583171	-0.241268024	-1.171176857	0.252634123	0.934633204	-4.57365429	5.404950767	6.085863411	5.408529766	5.86700742	5.195873304	5.684644356	5.82454711	5.892587575	5.627346861	5.899229198	5.354791808
ENSMUSG00000000194	ENSMUSG00000000194	Gpr107	277463	G protein-coupled receptor 107 [Source:MGI Symbol;Acc:MGI:2139054]	0.120034931	-0.372454445	0.378324732	-0.114164644	0.492489376	5.978614336	4.105949717	0.01697326	0.669841637	0.120034931	0.992209793	0.330657515	0.999952764	-4.630865291	-0.372454445	-2.978162344	0.006387315	0.536562206	-3.198431283	0.378324732	3.094451963	0.00482733	0.303966836	-2.965453003	-0.114164644	-0.922101606	0.365340808	0.999815644	-4.649223078	0.492489376	2.830399348	0.009069741	0.9302645	-4.088378404	6.100002305	5.311652137	6.120602629	6.027024347	5.9932935	5.767882108	5.938737768	5.814718659	6.119965346	6.18997854	6.027780311
ENSMUSG00000000197	ENSMUSG00000000197	Nalcn	338370	sodium leak channel, non-selective [Source:MGI Symbol;Acc:MGI:2444306]	-0.06018838	-0.044436741	0.176378364	0.192130003	-0.015751639	7.114443776	2.502064155	0.082604705	0.712853454	-0.06018838	-0.623818663	0.538430623	0.999952764	-4.821572836	-0.044436741	-0.438442174	0.664853286	0.911996987	-7.307488124	0.176378364	1.810824723	0.082273602	0.463531284	-5.862092984	0.192130003	1.91232956	0.067426116	0.999815644	-4.122175317	-0.015751639	-0.112565613	0.911279208	0.997996628	-4.771451898	7.254444106	6.747790431	7.288982616	7.203940848	7.131900066	6.991829489	7.192295518	7.001710992	7.048544223	7.145750059	6.934772673
ENSMUSG00000000202	ENSMUSG00000000202	Btbd17	72014	BTB (POZ) domain containing 17 [Source:MGI Symbol;Acc:MGI:1919264]	0.013609629	-0.836171359	0.768468243	-0.081312745	0.849780988	3.500275947	2.827038542	0.059179815	0.707907622	0.013609629	0.045019175	0.964451793	0.999952764	-4.639857188	-0.836171359	-2.472422067	0.020620799	0.54461096	-3.507648495	0.768468243	2.346574468	0.027225879	0.369206747	-3.785402699	-0.081312745	-0.259055028	0.797726368	0.999815644	-4.63404728	0.849780988	1.873344113	0.072827484	0.9302645	-4.551401156	4.006425514	1.769698568	3.5966776	3.369204876	3.303638322	3.56825225	3.610614516	3.370227264	3.582575285	3.812157502	3.730877672
ENSMUSG00000000204	ENSMUSG00000000204	Slfn4	20558	schlafen 4 [Source:MGI Symbol;Acc:MGI:1329010]	-0.76499078	-2.148966749	0.549006304	-0.834969664	1.383975968	-5.006383939	1.712698488	0.190127084	0.752730784	-0.76499078	-0.768947058	0.449170772	0.999952764	-4.596603437	-2.148966749	-2.120268814	0.044143866	0.568762236	-3.727222471	0.549006304	0.563397827	0.578212207	0.852592173	-5.126804037	-0.834969664	-0.808168501	0.426661808	0.999815644	-4.596286037	1.383975968	0.974488492	0.33920397	0.943590413	-4.595211036	-3.966807176	-3.966807176	-3.966807176	-3.966807176	-3.966807176	-3.966807176	-3.966807176	-3.966807176	-3.966807176	-2.868052427	-2.240666698
ENSMUSG00000000214	ENSMUSG00000000214	Th	21823	tyrosine hydroxylase [Source:MGI Symbol;Acc:MGI:98735]	0.097637397	-0.350177996	0.356647716	-0.091167677	0.447815393	3.991321703	0.804651435	0.503193079	0.851173786	0.097637397	0.384499628	0.703878531	0.999952764	-4.648645345	-0.350177996	-1.316193352	0.200119653	0.696790331	-5.613923368	0.356647716	1.364641486	0.184594549	0.590731534	-5.580620142	-0.091167677	-0.352307396	0.72757772	0.999815644	-4.648146407	0.447815393	1.217596429	0.234811779	0.932003793	-4.582382663	4.148216678	3.930260542	4.419916555	4.120636725	4.28967685	3.301644419	3.570688215	3.776893015	3.975721068	3.662132789	4.091010192
ENSMUSG00000000216	ENSMUSG00000000216	Scnn1g	20278	sodium channel, nonvoltage-gated 1 gamma [Source:MGI Symbol;Acc:MGI:104695]	0.413477229	-0.5333334	1.123322983	0.176512354	0.946810629	-2.014123457	0.181483297	0.907954687	0.976049069	0.413477229	0.265596569	0.792740631	0.999952764	-4.597749497	-0.5333334	-0.345046142	0.732962755	0.934608273	-5.094990185	1.123322983	0.728274495	0.473252022	0.800861828	-4.963823487	0.176512354	0.113148969	0.910821457	0.999815644	-4.597907337	0.946810629	0.431585849	0.669763265	0.977464755	-4.596275604	0.438164311	-3.966807176	-3.966807176	-2.539090301	-0.252598836	-3.335447204	-0.874185266	1.905604395	-0.06823957	-1.489961477	-1.207429945
ENSMUSG00000000223	ENSMUSG00000000223	Drp2	13497	dystrophin related protein 2 [Source:MGI Symbol;Acc:MGI:107432]	-0.042764882	0.20198859	-0.138262813	0.106490659	-0.244753472	5.895450847	0.767092751	0.523312108	0.858498417	-0.042764882	-0.312248248	0.757456563	0.999952764	-4.764585985	0.20198859	1.467747802	0.154714975	0.669281488	-6.036043778	-0.138262813	-1.038627548	0.308977527	0.700515757	-6.602527228	0.106490659	0.753471999	0.458245205	0.999815644	-4.684930004	-0.244753472	-1.260607886	0.219156845	0.932003793	-4.553346047	5.599676946	6.073334973	5.73925608	6.093240546	6.011958675	5.91449963	6.010962941	5.971315073	5.873790283	6.077489291	5.871029782
ENSMUSG00000000244	ENSMUSG00000000244	Tspan32	27027	tetraspanin 32 [Source:MGI Symbol;Acc:MGI:1350360]	1.344444348	0.724175031	0.493283124	-0.126986193	0.620269317	-3.491333909	0.3512323	0.788594723	0.939929781	1.344444348	0.889661598	0.382178424	0.999952764	-4.595758123	0.724175031	0.483775584	0.632780382	0.902350848	-5.086965478	0.493283124	0.31986577	0.75174353	0.921655922	-5.121859645	-0.126986193	-0.086680165	0.931620315	0.999815644	-4.598414764	0.620269317	0.291606194	0.773007785	0.984537635	-4.59655895	0.180883552	-3.966807176	-3.966807176	-2.264766485	-3.082477591	-0.198351414	-0.606689232	-3.966807176	-2.822833849	-0.546671231	-1.477050727
ENSMUSG00000000247	ENSMUSG00000000247	Lhx2	16870	LIM homeobox protein 2 [Source:MGI Symbol;Acc:MGI:96785]	0.156132589	-0.189431143	0.107391669	-0.238172063	0.345563731	4.981757109	0.38163129	0.767097682	0.93334854	0.156132589	0.640302291	0.52783566	0.999952764	-4.665750565	-0.189431143	-0.788096763	0.438092611	0.83135468	-6.525590149	0.107391669	0.458799955	0.650364947	0.88341854	-6.771536063	-0.238172063	-0.953105589	0.349714886	0.999815644	-4.614352901	0.345563731	1.009254274	0.322578086	0.943590413	-4.597498608	5.254165935	4.362211891	5.081845736	5.186675845	4.621006501	4.992809933	4.917430654	5.41542393	5.090496396	5.254698056	5.066219675
ENSMUSG00000000253	ENSMUSG00000000253	Gmpr	66355	guanosine monophosphate reductase [Source:MGI Symbol;Acc:MGI:1913605]	-0.002189015	0.113765111	-0.007671699	0.108282427	-0.115954126	5.34859034	0.145246084	0.931755305	0.981055656	-0.002189015	-0.01115113	0.991191899	0.999952764	-4.739079994	0.113765111	0.563175294	0.5783614	0.882266296	-6.770986861	-0.007671699	-0.039851949	0.968529565	0.991406934	-6.992459005	0.108282427	0.526587675	0.603148373	0.999815644	-4.694576556	-0.115954126	-0.411656118	0.684120044	0.979670799	-4.658006551	5.371922162	5.305172744	5.493294528	5.445952727	5.333212501	4.986432111	5.426301393	5.820102447	5.321602759	5.401483578	5.460150967
ENSMUSG00000000263	ENSMUSG00000000263	Glra1	14654	glycine receptor, alpha 1 subunit [Source:MGI Symbol;Acc:MGI:95747]	-0.06535006	-0.379955135	0.53616916	0.221564085	0.314605075	4.893983676	2.424636446	0.08951754	0.71951475	-0.06535006	-0.284681074	0.778247119	0.999952764	-4.705525263	-0.379955135	-1.497750385	0.146792069	0.664258116	-5.655672044	0.53616916	2.204730476	0.036953791	0.392467743	-4.532028403	0.221564085	0.920712411	0.366051637	0.999815644	-4.620544919	0.314605075	0.919555305	0.366644408	0.944465266	-4.606275631	4.714316031	3.733903844	5.642470663	4.605828794	5.089861251	5.052033136	4.846751806	4.859699092	5.07402057	4.534422041	4.513268495
ENSMUSG00000000266	ENSMUSG00000000266	Mid2	23947	midline 2 [Source:MGI Symbol;Acc:MGI:1344333]	0.295453163	0.321229515	-0.024432501	0.001343851	-0.025776352	5.460771391	1.531130724	0.231117625	0.762149034	0.295453163	1.465533416	0.15531315	0.999952764	-4.475347133	0.321229515	1.56065915	0.131248542	0.655228056	-5.770424555	-0.024432501	-0.128128155	0.899078693	0.972641323	-7.04744266	0.001343851	0.006222143	0.995085155	0.999815644	-4.728939836	-0.025776352	-0.089466311	0.929428396	0.997996628	-4.674058226	5.48078794	6.203763834	6.336214432	5.576961334	5.425089318	5.250046625	5.045946451	5.699677637	5.56386581	5.466060727	5.245345311
ENSMUSG00000000275	ENSMUSG00000000275	Trim25	217069	tripartite motif-containing 25 [Source:MGI Symbol;Acc:MGI:102749]	-0.020646609	0.426155278	-0.074105255	0.372696632	-0.446801887	2.74455751	0.228103066	0.875932531	0.966119689	-0.020646609	-0.041037214	0.967594119	0.999952764	-4.61858075	0.426155278	0.739613626	0.466463528	0.841524126	-5.6321194	-0.074105255	-0.149024437	0.882736977	0.967043893	-6.030663706	0.372696632	0.641206628	0.527257669	0.999815644	-4.605507778	-0.446801887	-0.584107351	0.564412601	0.969183195	-4.601851941	2.44597946	3.522275879	2.453453284	3.220983824	3.118331946	2.987173764	3.347340601	1.04483935	3.080566092	3.04934337	3.32614067
ENSMUSG00000000276	ENSMUSG00000000276	Dgke	56077	diacylglycerol kinase, epsilon [Source:MGI Symbol;Acc:MGI:1889276]	0.111010019	0.105896877	-0.002584753	-0.007697895	0.005113143	6.476618912	0.327016869	0.805810676	0.946588572	0.111010019	0.719282625	0.478676042	0.999952764	-4.734776553	0.105896877	0.679505551	0.503097611	0.854758143	-7.021923173	-0.002584753	-0.017120199	0.986477422	0.995486969	-7.302338261	-0.007697895	-0.048384344	0.961796657	0.999815644	-4.824072019	0.005113143	0.02331236	0.981587275	0.998651255	-4.72866301	6.263384617	7.056730608	6.260552811	6.545711033	6.688737928	6.048347404	6.324791573	6.449505921	6.546861107	6.886486129	6.491420092
ENSMUSG00000000278	ENSMUSG00000000278	Scpep1	74617	serine carboxypeptidase 1 [Source:MGI Symbol;Acc:MGI:1921867]	1.070353215	0.138016614	-0.311011972	-1.243348573	0.9323366	3.882889235	2.393562284	0.09246073	0.71951475	1.070353215	1.77037429	0.088931925	0.999952764	-4.527026707	0.138016614	0.315378252	0.755107381	0.940486011	-6.516757195	-0.311011972	-0.70433838	0.487769858	0.80874415	-6.320087109	-1.243348573	-2.066333593	0.049367552	0.999815644	-4.493210407	0.9323366	1.249188181	0.22323373	0.932003793	-4.582754213	4.312550967	5.221625054	3.843645006	4.031262871	4.081085068	3.987744119	4.067984641	3.633405649	3.868984071	4.109312393	4.207992935
ENSMUSG00000000282	ENSMUSG00000000282	Mnt	17428	max binding protein [Source:MGI Symbol;Acc:MGI:109150]	-0.060064628	-0.028825792	0.098939343	0.130178179	-0.031238835	5.491704004	0.451518266	0.718496959	0.917942818	-0.060064628	-0.405849272	0.688326326	0.999952764	-4.727931811	-0.028825792	-0.189014469	0.851616508	0.965865211	-6.958087981	0.098939343	0.671913001	0.507837421	0.81876589	-6.792557332	0.130178179	0.8495758	0.40367075	0.999815644	-4.648648324	-0.031238835	-0.146998185	0.88431939	0.99711752	-4.674933692	5.602965181	4.967179326	5.504476897	5.679921516	5.399430374	5.756682608	5.551239038	5.389101526	5.492511713	5.583850322	5.476986349
ENSMUSG00000000290	ENSMUSG00000000290	Itgb2	16414	integrin beta 2 [Source:MGI Symbol;Acc:MGI:96611]	-0.417032534	0.427213124	-0.820573555	0.023672103	-0.844245658	2.247178133	0.721336447	0.548742877	0.866421655	-0.417032534	-0.696547359	0.492549803	0.999952764	-4.60120748	0.427213124	0.82087891	0.419519572	0.821107268	-5.512249311	-0.820573555	-1.467127296	0.154882405	0.562994599	-4.805771603	0.023672103	0.042078434	0.966772397	0.999815644	-4.608575028	-0.844245658	-1.064232862	0.297454061	0.941597336	-4.594304404	3.197581452	3.225597271	-1.413070827	2.811093966	2.364382511	2.796190068	2.036343697	2.083276493	2.797136041	2.187289882	2.568616278
ENSMUSG00000000295	ENSMUSG00000000295	Hddc2	69692	HD domain containing 2 [Source:MGI Symbol;Acc:MGI:1916942]	-0.160189789	-0.036308682	-0.250865731	-0.126984624	-0.123881107	2.979076248	0.235752319	0.870578949	0.965173697	-0.160189789	-0.421723764	0.67685204	0.999952764	-4.615299701	-0.036308682	-0.09994124	0.921192777	0.98145105	-6.078046373	-0.250865731	-0.675177966	0.505796154	0.816912431	-5.850663573	-0.126984624	-0.341563348	0.735550616	0.999815644	-4.617740326	-0.123881107	-0.235688593	0.815605652	0.987870372	-4.607372272	3.346254921	3.568457073	3.563796079	2.847661519	2.771127351	3.055791004	3.120325092	2.130264997	2.258220422	2.371596336	2.737810279
ENSMUSG00000000296	ENSMUSG00000000296	Tpd52l1	21987	tumor protein D52-like 1 [Source:MGI Symbol;Acc:MGI:1298386]	-0.151273621	0.296764688	-0.215368847	0.232669462	-0.448038309	4.436055485	1.23178192	0.319142882	0.790159495	-0.151273621	-0.889827483	0.382091057	0.999952764	-4.617042766	0.296764688	1.697768086	0.102040005	0.623429481	-5.240296457	-0.215368847	-1.303870497	0.204225717	0.609996927	-5.858891829	0.232669462	1.297184273	0.206480677	0.999815644	-4.555229828	-0.448038309	-1.837471397	0.078125575	0.9302645	-4.511478274	4.413383257	4.599933122	4.350005148	4.273603257	4.269584147	4.773284024	4.334877033	4.889025855	4.51911041	4.388656229	4.475470556
ENSMUSG00000000301	ENSMUSG00000000301	Pemt	18618	phosphatidylethanolamine N-methyltransferase [Source:MGI Symbol;Acc:MGI:104535]	-0.077268979	1.486647437	-1.798277174	-0.234360758	-1.563916415	-0.494549267	0.879484091	0.465116514	0.837173634	-0.077268979	-0.054040103	0.957335263	0.999952764	-4.598106576	1.486647437	1.181666415	0.248521603	0.734934261	-4.730916772	-1.798277174	-1.423138329	0.167128334	0.57386767	-4.515976398	-0.234360758	-0.164465777	0.870694763	0.999815644	-4.598051549	-1.563916415	-0.821153472	0.419366117	0.944957637	-4.595657892	-2.517830557	3.075299125	-1.022257357	-0.417798438	-0.221932375	0.113996352	0.662542561	-0.321035047	-0.06823957	-0.332565288	0.134078764
ENSMUSG00000000303	ENSMUSG00000000303	Cdh1	12550	cadherin 1 [Source:MGI Symbol;Acc:MGI:88354]	-0.338280946	0.233232923	0.204915061	0.77642893	-0.571513869	1.898756403	0.613968367	0.612371659	0.884390872	-0.338280946	-0.630115337	0.534370062	0.999952764	-4.602966316	0.233232923	0.355372516	0.72530885	0.931473195	-5.511944785	0.204915061	0.341768019	0.735398448	0.916715383	-5.603961252	0.77642893	1.29501559	0.207216181	0.999815644	-4.588606266	-0.571513869	-0.674026841	0.506515318	0.959763608	-4.597970372	1.039606537	3.152404548	2.120306186	1.10689843	2.751944666	2.188519832	1.096646716	0.746166177	1.857320464	2.028527289	1.821037066
ENSMUSG00000000305	ENSMUSG00000000305	Cdh4	12561	cadherin 4 [Source:MGI Symbol;Acc:MGI:99218]	0.184189277	-0.243151174	0.418484486	-0.008855966	0.427340452	4.993484057	2.425399926	0.08944648	0.719366934	0.184189277	1.209582864	0.237819248	0.999952764	-4.560545735	-0.243151174	-1.499296998	0.146392734	0.664258116	-5.701741955	0.418484486	2.70535856	0.012141805	0.326177881	-3.569830305	-0.008855966	-0.055392157	0.956268935	0.999815644	-4.706835478	0.427340452	1.920965971	0.066277974	0.9302645	-4.462771323	5.008519892	4.659055765	5.292902866	5.189527656	5.314375096	4.967127711	4.716608262	4.449199241	5.190179169	5.060031818	4.941805636
ENSMUSG00000000308	ENSMUSG00000000308	Ckmt1	12716	creatine kinase, mitochondrial 1, ubiquitous [Source:MGI Symbol;Acc:MGI:99441]	-0.032844721	0.013632156	-0.264221832	-0.217744955	-0.046476877	7.773367019	5.503061261	0.004858704	0.666925282	-0.032844721	-0.377384997	0.709090958	0.999952764	-4.937549625	0.013632156	0.16619773	0.869345994	0.969721098	-7.620362228	-0.264221832	-3.184434776	0.003878252	0.302395422	-3.22419323	-0.217744955	-2.528156574	0.018198076	0.999815644	-3.471691335	-0.046476877	-0.388624807	0.700863009	0.980714004	-4.802769946	7.770438391	7.859842458	7.502022161	7.825827158	7.587741445	7.768006625	7.993205249	8.06640977	7.854394977	7.486101506	7.957500803
ENSMUSG00000000317	ENSMUSG00000000317	Bcl6b	12029	B cell CLL/lymphoma 6, member B [Source:MGI Symbol;Acc:MGI:1278332]	1.096181497	1.102836729	-0.015525387	-0.008870155	-0.006655232	0.343422815	0.536164647	0.661826872	0.899179268	1.096181497	0.905265741	0.374017083	0.999952764	-4.595949196	1.102836729	0.888202494	0.382947455	0.805345273	-4.986386257	-0.015525387	-0.015053972	0.988109318	0.996126704	-5.443266918	-0.008870155	-0.006361272	0.994975259	0.999815644	-4.598628749	-0.006655232	-0.003837312	0.996968911	0.999870355	-4.597390881	0.904001648	0.24510356	2.244067546	1.177546408	0.053456714	0.409266617	0.965940777	2.153197533	0.503927629	1.369067808	0.477842694
ENSMUSG00000000318	ENSMUSG00000000318	Clec10a	17312	C-type lectin domain family 10, member A [Source:MGI Symbol;Acc:MGI:96975]	-1.148532709	-3.130916576	0.288729351	-1.693654516	1.982383868	-1.792517386	2.36516958	0.095238945	0.71951475	-1.148532709	-0.816060549	0.422218288	0.999952764	-4.59605634	-3.130916576	-2.44754005	0.021795953	0.54461096	-3.30672873	0.288729351	0.209106317	0.836069679	0.950443183	-5.139623687	-1.693654516	-1.294929214	0.207245518	0.999815644	-4.59303621	1.982383868	1.04232344	0.307295131	0.943370993	-4.594992434	-3.966807176	-3.966807176	-3.966807176	-2.878119901	0.126772105	-1.151381432	-1.20283178	-2.062978214	-0.818804906	-0.994080482	-0.318102682
ENSMUSG00000000320	ENSMUSG00000000320	Alox12	11684	arachidonate 12-lipoxygenase [Source:MGI Symbol;Acc:MGI:87998]	0.860516463	-1.474467685	2.061463764	-0.273520384	2.334984148	-1.495670529	0.559664925	0.646606377	0.893490601	0.860516463	0.523829191	0.605037571	0.999952764	-4.597268058	-1.474467685	-0.879505432	0.387552154	0.806959921	-4.874787229	2.061463764	1.271018983	0.215489699	0.619696222	-4.617185262	-0.273520384	-0.161212283	0.873229519	0.999815644	-4.59784771	2.334984148	0.994811913	0.329415143	0.943590413	-4.595136495	1.362911282	-3.966807176	-3.966807176	0.624123399	0.465065	0.747720118	-1.804728498	-3.966807176	0.653357987	0.018881592	-0.980351311
ENSMUSG00000000325	ENSMUSG00000000325	Arvcf	11877	armadillo repeat gene deleted in velocardiofacial syndrome [Source:MGI Symbol;Acc:MGI:109620]	-0.172554401	-0.043216935	-0.194671668	-0.065334202	-0.129337466	5.333674679	0.485083981	0.695698974	0.912382792	-0.172554401	-0.800361509	0.431085793	0.999952764	-4.652691848	-0.043216935	-0.209569322	0.835712185	0.962881971	-6.943766482	-0.194671668	-0.924935579	0.363893548	0.735307777	-6.524773182	-0.065334202	-0.308987628	0.759906308	0.999815644	-4.722072805	-0.129337466	-0.433522503	0.66837485	0.977249408	-4.656275829	5.523059692	5.237365492	4.627367238	5.090782864	5.260418767	5.019605461	5.524782157	6.124944498	5.060703081	5.348173711	5.48295169
ENSMUSG00000000326	ENSMUSG00000000326	Comt	12846	catechol-O-methyltransferase [Source:MGI Symbol;Acc:MGI:88470]	0.279487262	-0.032727736	0.175130762	-0.137084236	0.312214998	5.865571591	0.605158312	0.617834613	0.886158713	0.279487262	1.326604332	0.196700734	0.999952764	-4.513459237	-0.032727736	-0.154199356	0.878697865	0.972262915	-7.081081094	0.175130762	0.866993141	0.394239404	0.755889083	-6.771873012	-0.137084236	-0.621638273	0.53984052	0.999815644	-4.707456269	0.312214998	1.04401278	0.306528278	0.943370993	-4.596201834	6.296256522	5.279621341	5.949328711	5.991515523	5.572328356	5.769740268	6.10636387	6.241212154	6.005601432	6.354140447	6.003086354
ENSMUSG00000000339	ENSMUSG00000000339	Rtca	66368	RNA 3'-terminal phosphate cyclase [Source:MGI Symbol;Acc:MGI:1913618]	-0.127691001	0.018420886	0.006116625	0.152228512	-0.146111887	5.619894403	0.600072787	0.621004346	0.886575307	-0.127691001	-1.019219824	0.317918018	0.999952764	-4.613719295	0.018420886	0.142866013	0.887547944	0.974096667	-7.004113858	0.006116625	0.048773317	0.961489784	0.988887244	-7.053118977	0.152228512	1.181756279	0.248486586	0.999815644	-4.565428994	-0.146111887	-0.812725274	0.424092652	0.946699264	-4.62873031	5.596381199	5.520162239	5.857348924	5.578049935	5.422058504	5.609856754	5.449725758	5.772761607	5.567401387	5.619641575	5.420915988
ENSMUSG00000000340	ENSMUSG00000000340	Dbt	13171	dihydrolipoamide branched chain transacylase E2 [Source:MGI Symbol;Acc:MGI:105386]	-0.029810879	-0.005448112	-0.169974909	-0.145612143	-0.024362766	4.54925371	0.441362042	0.725471414	0.920518521	-0.029810879	-0.148197888	0.883382416	0.999952764	-4.677449343	-0.005448112	-0.028540691	0.977458859	0.994452925	-6.716606049	-0.169974909	-0.882303941	0.386066576	0.750150269	-6.327158415	-0.145612143	-0.729990362	0.472221079	0.999815644	-4.637849713	-0.024362766	-0.087853001	0.930697553	0.997996628	-4.64077205	4.86799369	4.727527732	4.305235784	4.706819017	4.51120503	4.551453827	4.73277928	4.375542839	4.284352887	4.289794242	4.324194077
ENSMUSG00000000346	ENSMUSG00000000346	Dazap2	23994	DAZ associated protein 2 [Source:MGI Symbol;Acc:MGI:1344344]	0.082018605	0.087847613	-0.035655547	-0.029826539	-0.005829008	6.810790016	0.3293774	0.804130136	0.94607595	0.082018605	0.634875037	0.531311575	0.999952764	-4.783127406	0.087847613	0.675489555	0.505601587	0.855000861	-7.113933827	-0.035655547	-0.282511177	0.779891013	0.931018631	-7.348923806	-0.029826539	-0.224355008	0.824315267	0.999815644	-4.848216248	-0.005829008	-0.031798536	0.974886703	0.998311636	-4.750738273	6.865165658	7.333501845	6.971148162	6.757990774	6.834687087	6.760508885	6.570078427	6.702195368	6.899426597	6.709574597	6.928229298
ENSMUSG00000000355	ENSMUSG00000000355	Mcts1	68995	malignant T cell amplified sequence 1 [Source:MGI Symbol;Acc:MGI:1916245]	0.04003631	-0.104527805	-0.274328437	-0.418892552	0.144564115	4.531704929	1.329244393	0.287318695	0.775467117	0.04003631	0.151054877	0.881151792	0.999952764	-4.672430596	-0.104527805	-0.439047828	0.664420291	0.911958588	-6.639572711	-0.274328437	-1.092909724	0.284914058	0.680870592	-6.100494817	-0.418892552	-1.656784662	0.110135163	0.999815644	-4.476070162	0.144564115	0.405768412	0.68838497	0.980053035	-4.633032764	4.068000707	5.183980003	4.40673255	4.749959459	4.602919999	4.60863369	4.456711577	3.927484019	4.389291682	4.350437026	4.52949871
ENSMUSG00000000359	ENSMUSG00000000359	Rem1	19700	rad and gem related GTP binding protein 1 [Source:MGI Symbol;Acc:MGI:1097696]	0.409575508	-2.698974402	2.826850411	-0.281699499	3.10854991	-2.233666807	1.693105602	0.194167235	0.753429384	0.409575508	0.271272379	0.78842199	0.999952764	-4.597744028	-2.698974402	-1.854802093	0.075525746	0.60134194	-4.050165374	2.826850411	1.959121332	0.061407748	0.438998038	-3.930867778	-0.281699499	-0.185145323	0.854617657	0.999815644	-4.597817583	3.10854991	1.482450558	0.150790267	0.9302645	-4.593501475	0.875281184	-3.966807176	-3.966807176	-1.505483689	-0.725109385	-3.966807176	-0.975637297	-3.966807176	-1.278739528	0.25787462	-0.611556533
ENSMUSG00000000365	ENSMUSG00000000365	Rnf17	30054	ring finger protein 17 [Source:MGI Symbol;Acc:MGI:1353419]	0.349264016	-1.344482754	1.518430244	-0.175316526	1.69374677	-1.943907402	0.40275726	0.75226774	0.92915757	0.349264016	0.225234093	0.823638871	0.999952764	-4.59780563	-1.344482754	-0.875308343	0.389787087	0.808322028	-4.878717821	1.518430244	0.995367432	0.329150329	0.712705054	-4.813348588	-0.175316526	-0.112309325	0.911480325	0.999815644	-4.597880573	1.69374677	0.776008974	0.44506592	0.948648567	-4.595677571	-3.30988582	-3.966807176	0.97983563	0.753093396	-0.191904227	-2.290495512	-0.248218281	-3.966807176	-0.190300429	-2.868052427	-0.980351311
ENSMUSG00000000374	ENSMUSG00000000374	Trappc10	216131	trafficking protein particle complex 10 [Source:MGI Symbol;Acc:MGI:1336209]	-0.034829552	-0.057889275	0.050966388	0.027906666	0.023059723	7.090417405	0.321958182	0.809413246	0.94759953	-0.034829552	-0.39404577	0.696907866	0.999952764	-4.868857433	-0.057889275	-0.643602367	0.525728136	0.861223971	-7.203544799	0.050966388	0.578253791	0.568295975	0.848494887	-7.276717544	0.027906666	0.30941449	0.759585455	0.999815644	-4.87433822	0.023059723	0.182858506	0.856392507	0.993098652	-4.766586591	6.896321382	7.196151035	7.171517339	7.002189304	7.099257438	7.10360292	7.051928646	6.785741772	7.101528763	7.227804014	7.124545985
ENSMUSG00000000378	ENSMUSG00000000378	Ccm2	216527	cerebral cavernous malformation 2 [Source:MGI Symbol;Acc:MGI:2384924]	0.180735275	-0.026700237	0.152280386	-0.055155126	0.207435512	5.501081759	0.464490875	0.709638652	0.915754234	0.180735275	1.083445174	0.289010183	0.999952764	-4.593715851	-0.026700237	-0.157231446	0.876332814	0.971629811	-6.97196738	0.152280386	0.937586053	0.357479645	0.732208891	-6.595171203	-0.055155126	-0.316936379	0.753938844	0.999815644	-4.725763661	0.207435512	0.871420527	0.391864739	0.944465266	-4.618969052	5.521902048	5.142421418	5.665899843	5.523718287	5.5397024	5.584744324	5.55692689	5.670170092	5.627346861	5.702891966	5.74762566
ENSMUSG00000000384	ENSMUSG00000000384	Tbrg4	21379	transforming growth factor beta regulated gene 4 [Source:MGI Symbol;Acc:MGI:1100868]	0.013901392	-0.214363357	0.052668731	-0.175596018	0.228264749	4.90705012	0.49279049	0.690522731	0.910537559	0.013901392	0.072337873	0.942912024	0.999952764	-4.703226682	-0.214363357	-1.131743696	0.268544113	0.747957588	-6.176691657	0.052668731	0.278564402	0.782883729	0.932404259	-6.79252426	-0.175596018	-0.912161323	0.370447241	0.999815644	-4.621613262	0.228264749	0.845967278	0.40564253	0.944465266	-4.613448467	4.645824155	4.696176203	4.757693842	4.821564918	4.967974964	5.028945125	4.908560433	4.863180402	4.958495443	5.052115792	5.260704672
ENSMUSG00000000385	ENSMUSG00000000385	Tmprss2	50528	transmembrane protease, serine 2 [Source:MGI Symbol;Acc:MGI:1354381]	-0.346952691	-0.174113973	2.006055151	2.178893869	-0.172838718	-4.855379452	3.015532497	0.048914875	0.705151224	-0.346952691	-0.334718507	0.740645885	0.999952764	-4.597979527	-0.174113973	-0.184239148	0.855320866	0.96628416	-5.227689959	2.006055151	2.030158042	0.053172799	0.420836787	-3.837223173	2.178893869	2.188602133	0.038239222	0.999815644	-4.584027215	-0.172838718	-0.123219316	0.902924475	0.997996628	-4.596860407	-3.966807176	-3.966807176	-3.966807176	-3.966807176	-1.363818324	-3.966807176	-3.966807176	-3.966807176	-2.192905252	-3.315262882	-3.966807176
ENSMUSG00000000386	ENSMUSG00000000386	Mx1	NA	MX dynamin-like GTPase 1 [Source:MGI Symbol;Acc:MGI:97243]	-1.447246493	-0.950535813	0.162161223	0.658871903	-0.49671068	-3.721245477	0.567481	0.641597279	0.891578144	-1.447246493	-1.028932631	0.313421386	0.999952764	-4.594951824	-0.950535813	-0.688613638	0.49744457	0.853579045	-5.01258289	0.162161223	0.119990505	0.90545538	0.974887518	-5.198682851	0.658871903	0.45935155	0.649974296	0.999815644	-4.597502522	-0.49671068	-0.25204375	0.803079857	0.987697738	-4.596627884	-0.981202417	-3.966807176	-3.966807176	-2.539090301	-3.966807176	-0.676324948	-3.966807176	-3.966807176	-3.966807176	-1.821099527	-2.517213209
ENSMUSG00000000392	ENSMUSG00000000392	Fap	14089	fibroblast activation protein [Source:MGI Symbol;Acc:MGI:109608]	1.653019221	1.833922848	-0.129951941	0.050951685	-0.180903626	0.264352526	1.394688063	0.267739147	0.771111028	1.653019221	1.39160823	0.176371942	0.999952764	-4.591248457	1.833922848	1.495902237	0.147270418	0.664258116	-4.454236426	-0.129951941	-0.136759368	0.892322808	0.970472277	-5.473149511	0.050951685	0.035929187	0.971625844	0.999815644	-4.598274233	-0.180903626	-0.105975287	0.916452685	0.997996628	-4.59727644	1.255572633	2.340552604	3.424220544	1.200347303	0.407385266	0.330885599	0.760442305	0.746166177	0.617426226	0.608139033	1.188060908
ENSMUSG00000000394	ENSMUSG00000000394	Gcg	14526	glucagon [Source:MGI Symbol;Acc:MGI:95674]	-1.351524471	-2.019835269	1.659025667	0.99071487	0.668310798	-4.002185537	1.779980915	0.176898572	0.750724926	-1.351524471	-0.977444849	0.337767843	0.999952764	-4.595262111	-2.019835269	-1.551771405	0.133358906	0.657958959	-4.373714642	1.659025667	1.283609163	0.21111789	0.616798795	-4.631877765	0.99071487	0.712088747	0.483041323	0.999815644	-4.596606493	0.668310798	0.351930847	0.727856626	0.981515001	-4.596557741	-3.966807176	-3.966807176	-3.966807176	-3.966807176	-2.394508212	-3.966807176	-3.307553524	-3.966807176	-1.278739528	-3.315262882	-3.966807176
ENSMUSG00000000399	ENSMUSG00000000399	Ndufa9	66108	NADH:ubiquinone oxidoreductase subunit A9 [Source:MGI Symbol;Acc:MGI:1913358]	0.078254806	0.176715045	-0.130121938	-0.031661699	-0.098460239	6.861459354	1.542267723	0.228361749	0.761021239	0.078254806	0.736466071	0.468342131	0.999952764	-4.753811871	0.176715045	1.689084682	0.103711951	0.625637372	-5.972959938	-0.130121938	-1.275598564	0.213891543	0.618329299	-6.592643327	-0.031661699	-0.29109282	0.773395815	0.999815644	-4.843658895	-0.098460239	-0.660282186	0.515146186	0.959763608	-4.693415512	6.886910229	7.105089856	7.015682831	6.728391263	6.883098601	6.935418229	6.816163893	7.276619186	6.821129318	6.683677764	6.889681091
ENSMUSG00000000402	ENSMUSG00000000402	Egfl6	54156	EGF-like-domain, multiple 6 [Source:MGI Symbol;Acc:MGI:1858599]	-1.45411941	0.598673029	-0.250632824	1.802159615	-2.052792439	0.529234158	0.793008847	0.509357029	0.852791838	-1.45411941	-1.224278645	0.232325887	0.999952764	-4.592396975	0.598673029	0.423822903	0.675340623	0.914166126	-5.197616102	-0.250632824	-0.186829762	0.853310825	0.957764084	-5.300446761	1.802159615	1.42189377	0.167485734	0.999815644	-4.5902774	-2.052792439	-1.112297629	0.276653765	0.939881658	-4.59457377	3.226294582	1.814185435	-3.966807176	1.756560165	0.900935517	-2.89775879	0.965940777	0.994934378	1.132148066	1.389315987	1.278637133
ENSMUSG00000000409	ENSMUSG00000000409	Lck	16818	lymphocyte protein tyrosine kinase [Source:MGI Symbol;Acc:MGI:96756]	-0.155105782	2.906724799	-1.626227221	1.43560336	-3.061830581	0.149579927	3.083587062	0.045688366	0.699171797	-0.155105782	-0.160494963	0.87378856	0.999952764	-4.599299681	2.906724799	2.987697474	0.006243139	0.536562206	-2.451644205	-1.626227221	-1.924580727	0.065802516	0.444915656	-3.981340376	1.43560336	1.329197334	0.195856303	0.999815644	-4.592675336	-3.061830581	-2.232772001	0.034811516	0.9302645	-4.588041253	0.357396783	3.260846655	0.20714797	1.429912543	0.520527048	1.251804208	0.139158436	1.250232112	0.292338867	-0.709384403	-0.191094367
ENSMUSG00000000411	ENSMUSG00000000411	Tssk3	58864	testis-specific serine kinase 3 [Source:MGI Symbol;Acc:MGI:1929914]	-0.803450247	-1.978961086	0.771075324	-0.404435516	1.17551084	-4.093124454	0.813593516	0.498503017	0.849104063	-0.803450247	-0.576132371	0.56970671	0.999952764	-4.597304331	-1.978961086	-1.438426961	0.162787348	0.675297021	-4.480587496	0.771075324	0.578931501	0.567845674	0.848450033	-5.100357249	-0.404435516	-0.28153588	0.780630231	0.999815644	-4.597982413	1.17551084	0.600065438	0.553895004	0.966446297	-4.596180036	-3.966807176	-3.966807176	-3.966807176	-3.966807176	-3.966807176	-3.966807176	-1.472616039	-3.966807176	-1.149298406	-2.251618823	-1.633461502
ENSMUSG00000000416	ENSMUSG00000000416	Cttnbp2	30785	cortactin binding protein 2 [Source:MGI Symbol;Acc:MGI:1353467]	0.124188196	-0.080636702	0.280451474	0.075626576	0.204824898	6.652297937	2.439004079	0.088190182	0.718168458	0.124188196	1.15709631	0.258233335	0.999952764	-4.585611083	-0.080636702	-0.71901811	0.478836145	0.845408911	-7.023149017	0.280451474	2.620531524	0.014756838	0.341805658	-4.207646951	0.075626576	0.672589008	0.507414402	0.999815644	-4.752029759	0.204824898	1.319490717	0.199031865	0.9302645	-4.525361004	6.68348133	6.17206731	6.803719922	6.684085615	6.858871774	6.667892203	6.574010663	6.732013881	6.623019561	6.974138764	6.521291437
ENSMUSG00000000420	ENSMUSG00000000420	Galnt1	14423	polypeptide N-acetylgalactosaminyltransferase 1 [Source:MGI Symbol;Acc:MGI:894693]	-0.110224836	-0.087357293	0.036005662	0.058873205	-0.022867543	6.130120124	0.516113119	0.674998173	0.905019816	-0.110224836	-0.885726521	0.384254735	0.999952764	-4.667862568	-0.087357293	-0.692508441	0.495038213	0.853114319	-6.919321389	0.036005662	0.28909708	0.77490485	0.929064054	-7.146649587	0.058873205	0.467070131	0.644518594	0.999815644	-4.761223861	-0.022867543	-0.129049864	0.898356867	0.997996628	-4.706787732	6.017801776	5.928246249	5.884232656	6.224864082	6.114272165	5.942775279	6.028263365	6.263777294	6.247390789	6.194300681	6.133194647
ENSMUSG00000000439	ENSMUSG00000000439	Mkrn2	67027	makorin, ring finger protein, 2 [Source:MGI Symbol;Acc:MGI:1914277]	0.128545093	0.188803708	0.155857727	0.216116343	-0.060258616	5.28397592	1.501519613	0.238610067	0.762149034	0.128545093	0.81901258	0.420563606	0.999952764	-4.653913827	0.188803708	1.118085716	0.274221622	0.750508468	-6.262284098	0.155857727	1.0070135	0.323632393	0.709025327	-6.475980106	0.216116343	1.264852989	0.217655871	0.999815644	-4.546206269	-0.060258616	-0.261380665	0.795952832	0.986461889	-4.662376131	5.44214419	5.280942737	5.868931919	5.309733576	5.375815238	5.608819083	5.495463473	4.764243593	5.356080594	5.250553377	5.235485341
ENSMUSG00000000440	ENSMUSG00000000440	Pparg	19016	peroxisome proliferator activated receptor gamma [Source:MGI Symbol;Acc:MGI:97747]	-0.145921906	-0.114647578	1.27196697	1.303241298	-0.031274328	0.952955678	0.919116733	0.446014996	0.828362001	-0.145921906	-0.165330312	0.87002145	0.999952764	-4.604105322	-0.114647578	-0.089107103	0.92971096	0.983572175	-5.280815239	1.27196697	1.155013061	0.259069448	0.659229957	-4.872623018	1.303241298	1.17910831	0.24951992	0.999815644	-4.592978637	-0.031274328	-0.020044329	0.984168065	0.99899525	-4.598095817	0.587281953	1.9989661	3.535002857	1.523293325	1.542606268	2.395235302	0.69591943	-3.966807176	1.080296444	1.428979235	0.846916735
ENSMUSG00000000441	ENSMUSG00000000441	Raf1	110157	v-raf-leukemia viral oncogene 1 [Source:MGI Symbol;Acc:MGI:97847]	0.00713471	0.007024845	0.022330139	0.022220275	0.000109864	6.329661468	0.031703307	0.992217924	0.997836226	0.00713471	0.066684519	0.947366402	0.999952764	-4.819679376	0.007024845	0.065345052	0.948422052	0.988845776	-7.220286664	0.022330139	0.21245539	0.833484621	0.949811551	-7.233804492	0.022220275	0.203204382	0.840629782	0.999815644	-4.805151246	0.000109864	0.000724356	0.999427831	0.999947632	-4.719884939	6.454493354	6.121334326	6.069648972	6.186122703	6.384701799	6.600583968	6.351218609	6.451241791	6.347433168	6.391008296	6.424805552
ENSMUSG00000000486	ENSMUSG00000000486	Septin1	54204	septin 1 [Source:MGI Symbol;Acc:MGI:1858916]	-0.619776526	-1.010990933	0.153930215	-0.237284191	0.391214406	-0.522803932	0.235147801	0.871002803	0.965388868	-0.619776526	-0.426637812	0.673316018	0.999952764	-4.597735827	-1.010990933	-0.724891468	0.47528849	0.844155274	-5.012465513	0.153930215	0.104728731	0.917431674	0.978819334	-5.17015021	-0.237284191	-0.172363932	0.864547327	0.999815644	-4.598592975	0.391214406	0.194264968	0.847547551	0.990845835	-4.596731921	0.845977333	-3.966807176	-3.966807176	0.195246865	0.446093503	1.374102719	0.277868926	2.059195589	0.14868304	-0.709384403	0.181802662
ENSMUSG00000000489	ENSMUSG00000000489	Pdgfb	18591	platelet derived growth factor, B polypeptide [Source:MGI Symbol;Acc:MGI:97528]	-0.351478044	-0.081401411	-0.175743921	0.094332712	-0.270076633	4.233738647	0.903202187	0.453597938	0.83218285	-0.351478044	-1.586364775	0.125299077	0.999952764	-4.507260092	-0.081401411	-0.366752569	0.716907593	0.928567634	-6.509262073	-0.175743921	-0.782432578	0.441351882	0.784020177	-6.269519391	0.094332712	0.431009684	0.670176558	0.999815644	-4.655218926	-0.270076633	-0.86118156	0.397370489	0.944465266	-4.605366316	4.260751286	4.458782081	3.651358919	4.654113813	3.865987587	3.466525143	3.913403813	4.404502763	4.051733043	4.605379277	4.264495257
ENSMUSG00000000530	ENSMUSG00000000530	Acvrl1	11482	activin A receptor, type II-like 1 [Source:MGI Symbol;Acc:MGI:1338946]	0.043845668	-0.55306189	0.848256846	0.251349289	0.596907557	3.773244434	2.767167162	0.06289991	0.707907622	0.043845668	0.151704066	0.880645069	0.999952764	-4.655514782	-0.55306189	-1.541375924	0.135862546	0.659656491	-5.153810488	0.848256846	2.618020794	0.014841733	0.341805658	-3.350503555	0.251349289	0.767330608	0.450113556	0.999815644	-4.616046258	0.596907557	1.295550753	0.207034495	0.932003793	-4.580045585	4.061641485	2.452674901	4.214330466	3.588161564	3.846225476	3.667269264	3.636631108	3.608731184	4.246625865	4.02770298	4.297364085
ENSMUSG00000000531	ENSMUSG00000000531	Grasp	56149	GRP1 (general receptor for phosphoinositides 1)-associated scaffold protein [Source:MGI Symbol;Acc:MGI:1860303]	0.093629937	-0.304354741	0.487013795	0.089029118	0.397984678	4.742780093	1.726961903	0.187240236	0.751230186	0.093629937	0.428778353	0.671778127	0.999952764	-4.684115499	-0.304354741	-1.28188712	0.211711803	0.705799892	-5.899730387	0.487013795	2.180210047	0.038923903	0.395374249	-4.555829256	0.089029118	0.382566935	0.705293042	0.999815644	-4.677600589	0.397984678	1.233773987	0.228827633	0.932003793	-4.573197095	5.044436731	3.615302385	5.031198463	5.064614994	4.722053527	4.60655584	4.424717442	5.071641168	4.811202571	5.021632421	4.747360819
ENSMUSG00000000532	ENSMUSG00000000532	Acvr1b	11479	activin A receptor, type 1B [Source:MGI Symbol;Acc:MGI:1338944]	0.106781394	-0.126641853	0.116326956	-0.11709629	0.233423247	7.270539107	0.865402197	0.472079475	0.839189268	0.106781394	1.040863998	0.307958709	0.999952764	-4.661644064	-0.126641853	-1.229124723	0.230535503	0.721472848	-6.709681518	0.116326956	1.153529154	0.259666228	0.659749024	-6.831494819	-0.11709629	-1.117944457	0.274280794	0.999815644	-4.619268456	0.233423247	1.605408742	0.121036705	0.9302645	-4.394502418	7.34559767	7.144821877	7.258116931	7.309954794	7.243926572	7.250890229	7.145875458	7.208802774	7.329620116	7.476965368	7.234708342
ENSMUSG00000000538	ENSMUSG00000000538	Tom1l2	216810	target of myb1-like 2 (chicken) [Source:MGI Symbol;Acc:MGI:2443306]	0.035873281	0.053571275	0.026226167	0.043924161	-0.017697993	8.51596656	0.549092884	0.653424188	0.89653725	0.035873281	0.574238921	0.570967342	0.999952764	-5.011729087	0.053571275	0.840818539	0.408466471	0.814398434	-7.438592048	0.026226167	0.427778171	0.672496536	0.893284351	-7.75654135	0.043924161	0.677494475	0.504350649	0.999815644	-4.949002637	-0.017697993	-0.198341161	0.844391605	0.990295227	-4.910794288	8.488936533	8.644506927	8.667766773	8.509178409	8.470696765	8.476306686	8.451698749	8.444217414	8.624157465	8.579277192	8.645334727
ENSMUSG00000000552	ENSMUSG00000000552	Zfp385a	29813	zinc finger protein 385A [Source:MGI Symbol;Acc:MGI:1352495]	0.128197968	0.207825238	-0.090508404	-0.010881134	-0.07962727	6.745167557	1.625149229	0.208874492	0.753429384	0.128197968	1.106924068	0.278925657	0.999952764	-4.608164322	0.207825238	1.798575519	0.084243128	0.604913799	-5.759844114	-0.090508404	-0.813531307	0.423639203	0.774569999	-7.046024935	-0.010881134	-0.09071579	0.928445588	0.999815644	-4.845534306	-0.07962727	-0.486720683	0.630721009	0.976499072	-4.714237796	6.931621306	7.110116612	6.749922733	6.563407777	6.762000063	6.812361755	6.83313849	6.916734111	6.645494937	6.86901907	6.841278258
ENSMUSG00000000555	ENSMUSG00000000555	Itga5	16402	integrin alpha 5 (fibronectin receptor alpha) [Source:MGI Symbol;Acc:MGI:96604]	-1.541143127	-0.931825571	-1.541077206	-0.931759649	-0.609317556	1.600637943	2.674878914	0.069126776	0.71175459	-1.541143127	-1.478877071	0.151736681	0.999952764	-4.588755966	-0.931825571	-1.349847612	0.189231712	0.691840239	-4.931238621	-1.541077206	-1.489276216	0.148995809	0.555462841	-4.532302858	-0.931759649	-1.328721095	0.196011182	0.999815644	-4.586147914	-0.609317556	-0.487450868	0.630210894	0.976499072	-4.598222836	-0.696171203	2.365679112	-3.966807176	1.916579535	2.297159201	1.960228133	1.5982182	0.994934378	2.292804417	2.287787575	2.119468189
ENSMUSG00000000560	ENSMUSG00000000560	Gabra2	14395	gamma-aminobutyric acid (GABA) A receptor, subunit alpha 2 [Source:MGI Symbol;Acc:MGI:95614]	0.175696437	-0.01952054	0.161927057	-0.03328992	0.195216977	7.185800322	0.823686451	0.493255306	0.846464743	0.175696437	1.37345264	0.181875366	0.999952764	-4.47670048	-0.01952054	-0.151000155	0.881194507	0.972871301	-7.432365495	0.161927057	1.30094505	0.205209988	0.610099336	-6.645235296	-0.03328992	-0.251047217	0.803841567	0.999815644	-4.884256367	0.195216977	1.073392949	0.29340657	0.941480484	-4.601581845	7.108613036	6.715659928	7.208075932	7.580136446	7.378532053	7.046501001	7.17205446	7.435594857	7.403019346	7.306772476	7.103791478
ENSMUSG00000000561	ENSMUSG00000000561	Wdr77	70465	WD repeat domain 77 [Source:MGI Symbol;Acc:MGI:1917715]	-0.233263964	-0.213019878	0.131120265	0.151364351	-0.020244086	4.370108721	0.794930968	0.50833491	0.852315693	-0.233263964	-0.988954322	0.332216351	0.999952764	-4.60297594	-0.213019878	-0.854327952	0.401083373	0.812139351	-6.233968417	0.131120265	0.529855519	0.600913981	0.862280145	-6.478061458	0.151364351	0.63641593	0.53032345	0.999815644	-4.645304529	-0.020244086	-0.058981372	0.95343863	0.997996628	-4.635691317	3.955886228	4.458782081	4.120543345	4.714759295	4.438677622	4.14776458	4.564543355	2.972737185	4.599589547	4.502245998	4.233693165
ENSMUSG00000000562	ENSMUSG00000000562	Adora3	11542//69296	adenosine A3 receptor [Source:MGI Symbol;Acc:MGI:104847]	-0.027998125	-1.789687835	2.68033436	0.918644649	1.761689711	-3.350552811	1.899578127	0.155676737	0.745756012	-0.027998125	-0.020213011	0.98403485	0.999952764	-4.59800947	-1.789687835	-1.406127533	0.172066248	0.681213736	-4.51160562	2.68033436	2.062754856	0.04973289	0.415473704	-3.803929608	0.918644649	0.675367229	0.505677966	0.999815644	-4.596724851	1.761689711	0.93651093	0.358021789	0.944114987	-4.595308334	-2.860171557	-3.966807176	-3.966807176	-1.505483689	-0.416544616	-3.966807176	-3.966807176	-3.966807176	-0.920782654	-1.349123403	-0.611556533
ENSMUSG00000000563	ENSMUSG00000000563	Atp5pb	11950	ATP synthase peripheral stalk-membrane subunit b [Source:MGI Symbol;Acc:MGI:1100495]	0.044462818	0.102662884	-0.106651175	-0.048451108	-0.058200066	7.6659351	0.882229031	0.463770054	0.836249315	0.044462818	0.45584784	0.652457426	0.999952764	-4.917754395	0.102662884	1.061606174	0.298621968	0.762926966	-7.008551744	-0.106651175	-1.130271011	0.269152145	0.669127248	-6.970693197	-0.048451108	-0.485431904	0.63162182	0.999815644	-4.899428498	-0.058200066	-0.423727775	0.675409087	0.978781247	-4.787958644	7.804398566	7.977387697	7.930123345	7.651420986	7.554636056	7.761251246	7.74825303	7.496827039	7.604022762	7.451613735	7.57513237
ENSMUSG00000000567	ENSMUSG00000000567	Sox9	20682	SRY (sex determining region Y)-box 9 [Source:MGI Symbol;Acc:MGI:98371]	0.196932253	0.193693306	-0.01495491	-0.018193857	0.003238946	5.229757288	0.432067384	0.731883069	0.922457483	0.196932253	0.813531198	0.423639265	0.999952764	-4.649273614	0.193693306	0.790745022	0.436573809	0.830037605	-6.584496958	-0.01495491	-0.065465325	0.94832726	0.98648865	-6.981550905	-0.018193857	-0.070598353	0.944282427	0.999815644	-4.713083718	0.003238946	0.009405095	0.992571018	0.999449253	-4.664898888	5.645043903	5.025889349	5.35462332	5.431570899	5.200833345	5.516665844	5.484761171	5.449403702	5.135652179	5.346880106	5.49480888
ENSMUSG00000000568	ENSMUSG00000000568	Hnrnpd	11991	heterogeneous nuclear ribonucleoprotein D [Source:MGI Symbol;Acc:MGI:101947]	0.125640561	-0.00185598	0.126526537	-0.000970004	0.127496541	7.379754869	0.849571328	0.480018552	0.841063621	0.125640561	1.294363917	0.207437589	0.999952764	-4.527137688	-0.00185598	-0.018753006	0.985187882	0.996710735	-7.490673937	0.126526537	1.327231079	0.19649637	0.6019361	-6.657763879	-0.000970004	-0.009638047	0.992387018	0.999815644	-4.925184511	0.127496541	0.919717693	0.36656118	0.944465266	-4.654234028	7.365740409	7.373380418	7.642491307	7.390235374	7.509374836	7.501799799	7.385912076	7.087551187	7.444305613	7.404826981	7.165551148
ENSMUSG00000000579	ENSMUSG00000000579	Dynlt1c	100040563	dynein light chain Tctex-type 1C [Source:MGI Symbol;Acc:MGI:3807476]	0.261593264	-1.439418253	0.679301146	-1.021710371	1.701011517	0.743907375	0.944934838	0.433959645	0.825819722	0.261593264	0.289079626	0.774918052	0.999952764	-4.600010171	-1.439418253	-1.619948444	0.11786409	0.639511866	-4.361673584	0.679301146	0.717126641	0.479981899	0.804361525	-5.131604722	-1.021710371	-1.211590927	0.23706293	0.999815644	-4.592450588	1.701011517	1.341246734	0.191969272	0.9302645	-4.593096796	1.013486113	0.854458211	1.83550771	1.08255881	1.212947082	-3.335447204	0.881427145	1.878337509	0.044294942	-0.08902657	1.836028921
ENSMUSG00000000581	ENSMUSG00000000581	C1d	57316	C1D nuclear receptor co-repressor [Source:MGI Symbol;Acc:MGI:1927354]	0.175126825	-0.06782044	0.133247653	-0.109699612	0.242947265	4.953845308	0.205742649	0.891440908	0.970154558	0.175126825	0.731080582	0.471566725	0.999952764	-4.654060441	-0.06782044	-0.277390386	0.78377461	0.947736057	-6.775657101	0.133247653	0.565855441	0.57656582	0.851851336	-6.700716315	-0.109699612	-0.441603099	0.662594784	0.999815644	-4.683308569	0.242947265	0.709779248	0.48444759	0.95791116	-4.625831303	5.418699943	5.330917524	5.314241906	5.07698843	4.951253175	5.091197404	5.220945083	3.596233872	5.087216249	4.641702189	4.89783011
ENSMUSG00000000594	ENSMUSG00000000594	Gm2a	14667	GM2 ganglioside activator protein [Source:MGI Symbol;Acc:MGI:95762]	0.083045519	0.147219086	0.048514717	0.112688284	-0.064173567	5.751917609	0.538504759	0.660300648	0.898772317	0.083045519	0.531420585	0.599845273	0.999952764	-4.72873145	0.147219086	0.911808335	0.370629436	0.802422217	-6.626797052	0.048514717	0.318359395	0.752872157	0.921655922	-7.066262151	0.112688284	0.682436577	0.501274513	0.999815644	-4.690607098	-0.064173567	-0.285598695	0.777552254	0.985059349	-4.681323569	6.030068038	5.601735361	6.035794096	5.62935972	5.673155794	5.747282816	5.936121387	6.094907465	5.653086913	5.849855495	5.873756595
ENSMUSG00000000600	ENSMUSG00000000600	Krit1	79264	KRIT1, ankyrin repeat containing [Source:MGI Symbol;Acc:MGI:1930618]	0.061674047	-0.754144888	0.766879209	-0.048939725	0.815818935	5.190826516	3.266014118	0.038105287	0.675991466	0.061674047	0.226061937	0.82300203	0.999952764	-4.726437232	-0.754144888	-2.564859737	0.016749901	0.540137119	-3.863409276	0.766879209	2.648704646	0.013834849	0.335997945	-3.712616444	-0.048939725	-0.176302171	0.861485267	0.999815644	-4.724919529	0.815818935	2.033937634	0.052763409	0.9302645	-4.425407257	5.010172021	3.276829598	5.380480172	5.246780821	5.530163131	5.277732756	5.090550078	5.201075916	5.311799454	5.375074866	5.232655785
ENSMUSG00000000605	ENSMUSG00000000605	Clcn4	12727	chloride channel, voltage-sensitive 4 [Source:MGI Symbol;Acc:MGI:104571]	-0.025285542	-0.157844155	0.059584712	-0.072973902	0.132558614	7.838643426	1.232819029	0.318786591	0.790159495	-0.025285542	-0.303150329	0.764298319	0.999952764	-4.975570378	-0.157844155	-1.897331654	0.069461252	0.592155031	-5.87999703	0.059584712	0.722641989	0.47664542	0.803123076	-7.377135783	-0.072973902	-0.867295717	0.394076821	0.999815644	-4.785712433	0.132558614	1.125233067	0.271239759	0.936209601	-4.594926322	7.80296962	7.508677815	7.807074965	7.995528755	7.789594972	7.767309258	7.908319229	7.763367232	7.885649427	7.789416304	8.049006265
ENSMUSG00000000627	ENSMUSG00000000627	Sema4f	20355	sema domain, immunoglobulin domain (Ig), TM domain, and short cytoplasmic domain [Source:MGI Symbol;Acc:MGI:1340055]	0.05046024	-0.087100018	-0.051720423	-0.189280681	0.137560258	5.646327197	0.646107196	0.592749941	0.876847883	0.05046024	0.351292838	0.728329279	0.999952764	-4.737050209	-0.087100018	-0.627270176	0.536202799	0.864561645	-6.85222975	-0.051720423	-0.371464153	0.713439836	0.909345262	-6.992193245	-0.189280681	-1.321101698	0.198502078	0.999815644	-4.520707707	0.137560258	0.68854373	0.497487822	0.958400155	-4.644414895	5.621458262	5.575053536	5.329692344	5.63355429	5.652615548	5.747282816	5.63321186	5.749436499	5.707507869	5.666022555	5.632126375
ENSMUSG00000000628	ENSMUSG00000000628	Hk2	15277	hexokinase 2 [Source:MGI Symbol;Acc:MGI:1315197]	-0.281043929	0.402362055	-1.203046025	-0.519640041	-0.683405984	2.117928957	1.192869168	0.332796821	0.79192221	-0.281043929	-0.356993914	0.724109687	0.999952764	-4.60335998	0.402362055	0.683137296	0.500839216	0.854178048	-5.638589461	-1.203046025	-1.705081013	0.100649647	0.495238002	-4.439620702	-0.519640041	-0.758899329	0.455050301	0.999815644	-4.600385839	-0.683405984	-0.695085768	0.493449478	0.958363173	-4.59822927	0.722420353	3.908197792	-1.413070827	2.432082132	2.712796726	3.206074294	2.172986641	1.207049586	2.821028458	2.698093497	2.697335413
ENSMUSG00000000631	ENSMUSG00000000631	Myo18a	360013	myosin XVIIIA [Source:MGI Symbol;Acc:MGI:2667185]	0.02102478	-0.017411993	0.012518483	-0.02591829	0.038436773	7.925259221	0.04270676	0.98796591	0.996885928	0.02102478	0.262813675	0.794860571	0.999952764	-4.99597167	-0.017411993	-0.217280101	0.82976392	0.960657699	-7.62068741	0.012518483	0.159775559	0.874349293	0.965217002	-7.666640715	-0.02591829	-0.317048966	0.753854431	0.999815644	-4.975054515	0.038436773	0.339449823	0.73712261	0.981801695	-4.824784942	8.082401774	7.912477267	7.717017028	8.005677508	7.883479142	8.01828723	7.762106825	7.899497689	7.922236353	8.082500401	7.947828683
ENSMUSG00000000632	ENSMUSG00000000632	Sez6	20370	seizure related gene 6 [Source:MGI Symbol;Acc:MGI:104745]	0.210716561	-0.255188034	0.339074554	-0.126830041	0.465904595	7.464620626	3.077692511	0.045958678	0.699819542	0.210716561	1.778947153	0.087483515	0.999952764	-4.182010204	-0.255188034	-2.08873429	0.047134566	0.573222521	-5.423538019	0.339074554	2.860474419	0.008449244	0.313471273	-3.882481216	-0.126830041	-1.038837618	0.308881729	0.999815644	-4.670016093	0.465904595	2.737925598	0.011258754	0.9302645	-3.741839056	7.697716511	7.315400026	7.457643947	7.58691187	7.634970609	7.48747475	7.095178302	6.917989967	7.542181243	7.768553371	7.487053924
ENSMUSG00000000673	ENSMUSG00000000673	Haao	107766	3-hydroxyanthranilate 3,4-dioxygenase [Source:MGI Symbol;Acc:MGI:1349444]	-0.151166022	-0.765408315	-0.351398143	-0.965640436	0.614242293	-3.79860672	0.327543089	0.80543601	0.946483223	-0.151166022	-0.126165237	0.900616225	0.999952764	-4.598406471	-0.765408315	-0.619720498	0.541082223	0.867554718	-5.031173963	-0.351398143	-0.291650032	0.772974653	0.928686917	-5.160509148	-0.965640436	-0.786001415	0.439296596	0.999815644	-4.596311562	0.614242293	0.35695938	0.724135221	0.98139079	-4.596529129	-3.966807176	-3.966807176	-3.966807176	-1.364963484	-2.143987346	-3.966807176	-2.513792099	-2.062978214	-2.822833849	-2.868052427	-1.477050727
ENSMUSG00000000682	ENSMUSG00000000682	Cd52	23833	CD52 antigen [Source:MGI Symbol;Acc:MGI:1346088]	-1.377847549	-1.43089733	2.322979223	2.269929441	0.053049782	-3.479051716	2.430630122	0.088961275	0.718168458	-1.377847549	-0.928778255	0.361937246	0.999952764	-4.59551095	-1.43089733	-1.068018386	0.295776605	0.761181646	-4.800478796	2.322979223	1.688146004	0.103894064	0.501261894	-4.231057707	2.269929441	1.565563713	0.130095782	0.999815644	-4.59113957	0.053049782	0.026538934	0.979039425	0.998311636	-4.596714218	-3.966807176	-3.966807176	-3.966807176	-3.966807176	-0.221932375	-3.966807176	-2.23690135	-3.966807176	-1.420949373	-1.349123403	-0.532410289
ENSMUSG00000000686	ENSMUSG00000000686	Abhd15	67477	abhydrolase domain containing 15 [Source:MGI Symbol;Acc:MGI:1914727]	1.675543584	1.496053035	0.020997539	-0.15849301	0.179490549	0.378843642	0.833281058	0.488311762	0.84433613	1.675543584	1.180623457	0.248928266	0.999952764	-4.593428944	1.496053035	1.050514728	0.303589372	0.765625909	-4.878612795	0.020997539	0.017741926	0.985986397	0.995439647	-5.456927303	-0.15849301	-0.097516738	0.92309821	0.999815644	-4.598602225	0.179490549	0.089275175	0.929578749	0.997996628	-4.597401971	1.013486113	3.596321877	2.232158374	0.555040307	0.691365657	-1.690855064	0.038673723	1.850545337	1.300224095	1.218766982	0.39927248
ENSMUSG00000000690	ENSMUSG00000000690	Hoxb6	15414	homeobox B6 [Source:MGI Symbol;Acc:MGI:96187]	-1.786882931	1.434246825	-0.826544637	2.394585119	-3.221129756	0.043887175	1.386667078	0.2700653	0.77129443	-1.786882931	-1.508643742	0.143998148	0.999952764	-4.589736775	1.434246825	1.064283075	0.297431766	0.762318414	-4.806153723	-0.826544637	-0.644724088	0.525012814	0.829189898	-5.099635705	2.394585119	1.907814305	0.068033267	0.999815644	-4.585647121	-3.221129756	-1.795358675	0.084767023	0.9302645	-4.591139067	1.879134702	1.238660084	-3.966807176	-2.539090301	1.059130301	2.592901311	1.369120781	-0.321035047	1.080296444	-0.798183951	-1.808915111
ENSMUSG00000000693	ENSMUSG00000000693	Loxl3	16950	lysyl oxidase-like 3 [Source:MGI Symbol;Acc:MGI:1337004]	-0.551269367	-1.408371439	0.862294008	0.005191936	0.857102072	1.726260381	1.608952639	0.212544802	0.754251417	-0.551269367	-0.779786427	0.442879563	0.999952764	-4.598961778	-1.408371439	-1.895791369	0.06967326	0.592155031	-4.09013765	0.862294008	1.096836891	0.283226723	0.679093988	-5.021381697	0.005191936	0.007884566	0.993772039	0.999815644	-4.60650026	0.857102072	0.835782325	0.411240685	0.944465266	-4.596520345	0.476913392	-1.944950039	1.539487107	2.236371972	1.897123406	2.19959017	2.371949294	1.655540059	1.623724077	2.12827658	2.16766983
ENSMUSG00000000706	ENSMUSG00000000706	Btn1a1	12231	butyrophilin, subfamily 1, member A1 [Source:MGI Symbol;Acc:MGI:103118]	-1.3926123	-3.407486413	2.006639749	-0.008234364	2.014874113	-3.784833595	4.060535846	0.017712005	0.669841637	-1.3926123	-1.188421667	0.245899578	0.999952764	-4.593926281	-3.407486413	-3.022676378	0.005740397	0.536562206	-2.519603788	2.006639749	1.837753372	0.078082664	0.458323978	-4.066690836	-0.008234364	-0.00683418	0.994601717	0.999815644	-4.598044099	2.014874113	1.239136312	0.226869715	0.932003793	-4.594312681	-3.966807176	-3.966807176	-3.966807176	-3.966807176	-1.834682281	-3.966807176	-3.966807176	-3.966807176	-3.284284166	-1.821099527	-0.318102682
ENSMUSG00000000708	ENSMUSG00000000708	Kat2b	18519	K(lysine) acetyltransferase 2B [Source:MGI Symbol;Acc:MGI:1343094]	0.157132818	0.116125804	0.227057591	0.186050577	0.041007014	5.690977502	1.772232557	0.178372482	0.750724926	0.157132818	1.058857555	0.299847564	0.999952764	-4.604677887	0.116125804	0.731469706	0.4713333	0.84284943	-6.741080794	0.227057591	1.542063701	0.13569572	0.542486773	-5.928183463	0.186050577	1.164057657	0.255453799	0.999815644	-4.570739935	0.041007014	0.188698462	0.851861538	0.992144241	-4.682375535	5.868236058	5.611221285	5.973672604	5.410948054	5.987974495	5.801876541	5.380847537	6.098604176	5.780405005	5.735880673	5.596253701
ENSMUSG00000000711	ENSMUSG00000000711	Rab5b	19344	RAB5B, member RAS oncogene family [Source:MGI Symbol;Acc:MGI:105938]	-0.126884333	-0.07855827	-0.030237397	0.018088667	-0.048326064	7.362021973	0.96101469	0.426603871	0.823038161	-0.126884333	-1.439967307	0.162355037	0.999952764	-4.434405612	-0.07855827	-0.893452193	0.380185264	0.804551348	-7.089861596	-0.030237397	-0.346341203	0.73200129	0.916033581	-7.454506003	0.018088667	0.203857589	0.840124802	0.999815644	-4.92147936	-0.048326064	-0.388220033	0.701158681	0.980714004	-4.768473722	7.287858589	7.085751229	7.107362947	7.382779208	7.261328082	7.366832443	7.557727368	7.364603628	7.453251294	7.343882465	7.458275406
ENSMUSG00000000730	ENSMUSG00000000730	Dnmt3l	54427	DNA (cytosine-5-)-methyltransferase 3-like [Source:MGI Symbol;Acc:MGI:1859287]	-0.460497895	0.732339445	-0.929862421	0.262974919	-1.19283734	-4.45186792	0.186902423	0.904299469	0.974740758	-0.460497895	-0.355979785	0.724859638	0.999952764	-4.598217404	0.732339445	0.554157851	0.584423091	0.884085067	-5.083519409	-0.929862421	-0.706028682	0.486736341	0.808434366	-5.024760292	0.262974919	0.202570147	0.841120161	0.999815644	-4.598507788	-1.19283734	-0.64502429	0.524821465	0.961569712	-4.596124327	-3.966807176	0.369562526	-3.966807176	-3.966807176	-2.394508212	-3.966807176	-2.004692392	-3.966807176	-3.966807176	-3.315262882	-3.966807176
ENSMUSG00000000731	ENSMUSG00000000731	Aire	11634	autoimmune regulator (autoimmune polyendocrinopathy candidiasis ectodermal dystrophy) [Source:MGI Symbol;Acc:MGI:1338803]	-1.023647064	0.66557336	-1.398740619	0.290479805	-1.689220424	-3.548011707	0.389869238	0.76130262	0.931837119	-1.023647064	-0.769313051	0.448957473	0.999952764	-4.596423936	0.66557336	0.4864983	0.630876406	0.901787682	-5.075910396	-1.398740619	-1.041971215	0.307455188	0.700043976	-4.801365217	0.290479805	0.214137035	0.832187323	0.999815644	-4.598103903	-1.689220424	-0.885129132	0.384570582	0.944465266	-4.595454554	-3.966807176	-3.966807176	-3.966807176	-1.661182425	-3.966807176	-1.535934217	-3.307553524	-0.142870199	-1.957918657	-1.220819604	-2.517213209
ENSMUSG00000000732	ENSMUSG00000000732	Icosl	50723	icos ligand [Source:MGI Symbol;Acc:MGI:1354701]	-0.483078165	0.195008198	-0.570712733	0.10737363	-0.678086363	3.308226837	0.643807665	0.59413773	0.876889542	-0.483078165	-1.105412325	0.279567229	0.999952764	-4.589354327	0.195008198	0.458764736	0.650389893	0.906769373	-6.108680454	-0.570712733	-1.271501126	0.215321015	0.619677066	-5.394059259	0.10737363	0.260266392	0.79680244	0.999815644	-4.629638167	-0.678086363	-1.112266195	0.276667016	0.939881658	-4.591558395	2.61184721	4.866035885	2.884703789	3.270306865	3.136196653	2.356194055	3.310104444	2.565891308	3.093702309	3.37285894	3.163321014
ENSMUSG00000000738	ENSMUSG00000000738	Spg7	234847	SPG7, paraplegin matrix AAA peptidase subunit [Source:MGI Symbol;Acc:MGI:2385906]	-0.154641744	-0.126865986	-0.079991737	-0.052215978	-0.027775759	5.790244141	0.936187006	0.438010356	0.826466152	-0.154641744	-1.166598111	0.254444958	0.999952764	-4.570357398	-0.126865986	-0.970498867	0.341148616	0.787442343	-6.60746257	-0.079991737	-0.60643807	0.549723574	0.839574969	-6.899585445	-0.052215978	-0.397436412	0.694438477	0.999815644	-4.747354967	-0.027775759	-0.149194223	0.882604405	0.99711752	-4.688782052	5.735709903	5.768331768	5.195069844	5.832758392	5.691898629	5.731161259	5.457044601	6.011087037	5.825394369	5.942693654	5.954970474
ENSMUSG00000000739	ENSMUSG00000000739	Sult5a1	57429	sulfotransferase family 5A, member 1 [Source:MGI Symbol;Acc:MGI:1931463]	0.92094266	-0.021566644	2.524472135	1.581962831	0.942509304	-2.661012046	1.164010089	0.343289839	0.794252463	0.92094266	0.551243176	0.586389079	0.999952764	-4.597137641	-0.021566644	-0.013558057	0.989290816	0.997273357	-5.174906787	2.524472135	1.558693147	0.131712981	0.536645176	-4.358742947	1.581962831	0.963058644	0.34479537	0.999815644	-4.595339943	0.942509304	0.408575428	0.686350307	0.980053035	-4.596393824	0.622271698	-3.966807176	1.999047719	-3.966807176	-3.608445937	-0.319548543	-0.126534855	-3.966807176	-1.149298406	-0.625735098	-0.457381124
ENSMUSG00000000740	ENSMUSG00000000740	Rpl13	270106	ribosomal protein L13 [Source:MGI Symbol;Acc:MGI:105922]	-0.079465911	-0.06061489	-0.146680092	-0.127829071	-0.018851021	7.640962231	1.107238946	0.364875874	0.799128448	-0.079465911	-0.654256544	0.518955365	0.999952764	-4.851554673	-0.06061489	-0.512607573	0.612751768	0.896311917	-7.4477157	-0.146680092	-1.238783909	0.226997996	0.631888621	-6.821702747	-0.127829071	-1.053778321	0.302121727	0.999815644	-4.673873596	-0.018851021	-0.111206037	0.912346171	0.997996628	-4.817196528	7.75154965	7.743771884	7.681330645	7.664291303	7.352978943	7.686006748	7.567058413	7.677734646	7.589606224	7.423355982	7.578757772
ENSMUSG00000000743	ENSMUSG00000000743	Chmp1a	234852	charged multivesicular body protein 1A [Source:MGI Symbol;Acc:MGI:1920159]	-0.05268993	-0.017356715	-0.011412004	0.023921211	-0.035333215	6.320251612	0.051294058	0.984294339	0.995722166	-0.05268993	-0.369473407	0.714904277	0.999952764	-4.795342687	-0.017356715	-0.120216726	0.905278023	0.977016695	-7.208922091	-0.011412004	-0.080641817	0.936372676	0.984607996	-7.245160506	0.023921211	0.164462942	0.870696971	0.999815644	-4.808972568	-0.035333215	-0.17411176	0.863188086	0.994070059	-4.715894901	5.997123361	6.453289529	6.31308194	6.467979753	6.334971121	6.302446989	6.364901412	5.920424657	6.478400321	6.399768039	6.550556814
ENSMUSG00000000751	ENSMUSG00000000751	Rpa1	68275	replication protein A1 [Source:MGI Symbol;Acc:MGI:1915525]	0.040829944	-0.266680577	0.241628664	-0.065881858	0.307510522	6.01347479	0.858045106	0.475754311	0.8398499	0.040829944	0.221907666	0.826199056	0.999952764	-4.784381315	-0.266680577	-1.429127444	0.165416934	0.676384839	-6.118780859	0.241628664	1.318433045	0.199380286	0.603927899	-6.294577384	-0.065881858	-0.351714156	0.728017144	0.999815644	-4.766542146	0.307510522	1.173437629	0.251743539	0.934633204	-4.570710235	5.951420014	5.02273349	6.372607443	6.030209501	6.005493793	6.058263809	6.145394693	6.333827181	6.063499082	5.888599942	6.08616031
ENSMUSG00000000753	ENSMUSG00000000753	Serpinf1	20317	serine (or cysteine) peptidase inhibitor, clade F, member 1 [Source:MGI Symbol;Acc:MGI:108080]	-0.283187625	-0.079597306	-0.211239031	-0.007648712	-0.203590319	3.593336868	0.571319151	0.639147396	0.890658828	-0.283187625	-1.097213154	0.283065437	0.999952764	-4.589042868	-0.079597306	-0.330673066	0.743662998	0.938189766	-6.302490377	-0.211239031	-0.837822405	0.410115473	0.766351778	-5.975974742	-0.007648712	-0.030971763	0.975539437	0.999815644	-4.639412098	-0.203590319	-0.576863711	0.569220172	0.969679961	-4.609899898	3.617347077	3.321176071	3.049851695	3.286380139	3.554524982	4.013065124	3.529625436	4.229438701	3.170102722	3.347210515	3.41368696
ENSMUSG00000000759	ENSMUSG00000000759	Tubgcp3	259279	tubulin, gamma complex associated protein 3 [Source:MGI Symbol;Acc:MGI:2183752]	0.261254114	-0.064686025	0.08022115	-0.245718989	0.325940139	5.299198034	0.879078334	0.465315847	0.837173634	0.261254114	1.454694411	0.158268023	0.999952764	-4.488505913	-0.064686025	-0.369491111	0.714891248	0.928076712	-6.875666018	0.08022115	0.467305032	0.644352875	0.88082885	-6.865311738	-0.245718989	-1.34385234	0.191136693	0.999815644	-4.523164279	0.325940139	1.299580558	0.205670322	0.932003793	-4.555850911	5.172419919	5.302572816	5.413811263	5.246780821	5.452083877	5.460251443	5.165434591	5.331204822	5.4095866	5.412655271	5.491261944
ENSMUSG00000000766	ENSMUSG00000000766	Oprm1	18390	opioid receptor, mu 1 [Source:MGI Symbol;Acc:MGI:97441]	-0.471325646	-2.384719104	2.083398104	0.170004646	1.913393458	1.744721175	1.977506802	0.143282494	0.74094348	-0.471325646	-0.484860384	0.632021478	0.999952764	-4.604207745	-2.384719104	-1.957230264	0.061641518	0.582180903	-3.971708162	2.083398104	1.674901568	0.106492487	0.504446162	-4.354279896	0.170004646	0.180997816	0.857837199	0.999815644	-4.607477546	1.913393458	1.227572462	0.23110785	0.932003793	-4.592912821	1.090470057	-3.966807176	1.754565488	2.322032939	2.254178137	2.131856916	2.626827353	3.187907632	2.174146622	1.835424351	1.991409427
ENSMUSG00000000776	ENSMUSG00000000776	Polr3d	67065	polymerase (RNA) III (DNA directed) polypeptide D [Source:MGI Symbol;Acc:MGI:1914315]	0.223404105	-0.065843124	-0.13525756	-0.424504789	0.289247229	4.392069676	0.995096509	0.41139416	0.816614144	0.223404105	0.822185364	0.418789699	0.999952764	-4.621029424	-0.065843124	-0.269615061	0.789682313	0.9495138	-6.648885801	-0.13525756	-0.54946259	0.587591707	0.856648088	-6.536590571	-0.424504789	-1.572514016	0.128476488	0.999815644	-4.508630373	0.289247229	0.791727555	0.436011137	0.947299323	-4.61103904	4.472103736	4.081995225	4.016765914	4.455194913	4.256031844	4.302103085	4.720668042	5.174701096	4.58105319	4.442940862	4.360937059
ENSMUSG00000000782	ENSMUSG00000000782	Tcf7	21414	transcription factor 7, T cell specific [Source:MGI Symbol;Acc:MGI:98507]	0.758631231	0.522123369	-0.00957674	-0.246084602	0.236507862	1.741142264	0.410250096	0.747034083	0.927371164	0.758631231	0.881947692	0.386255484	0.999952764	-4.597092793	0.522123369	0.642098603	0.526687917	0.86136414	-5.435194316	-0.00957674	-0.013711971	0.989169251	0.996328658	-5.766215241	-0.246084602	-0.257496504	0.798915522	0.999815644	-4.601834659	0.236507862	0.199805729	0.843258324	0.990053212	-4.599635196	1.935866237	1.077675001	0.662474012	2.638179866	2.291856076	2.908397809	2.644030522	2.334674922	2.543152487	2.361382652	1.805887785
ENSMUSG00000000787	ENSMUSG00000000787	Ddx3x	13205	DEAD/H (Asp-Glu-Ala-Asp/His) box polypeptide 3, X-linked [Source:MGI Symbol;Acc:MGI:103064]	0.135303711	0.031746257	0.002562567	-0.100994887	0.103557455	8.382827946	0.893920419	0.458074465	0.834408196	0.135303711	1.433538026	0.164165572	0.999952764	-4.454086875	0.031746257	0.339384238	0.73717141	0.935836196	-7.717229952	0.002562567	0.028113261	0.977796345	0.993800192	-7.814555667	-0.100994887	-1.044481357	0.306315813	0.999815644	-4.734602609	0.103557455	0.779304066	0.443158386	0.948648567	-4.760296242	8.485971298	8.616388876	8.27659912	8.344945141	8.568096569	8.418111106	8.241384689	8.407880842	8.358536365	8.385938542	8.300577754
ENSMUSG00000000791	ENSMUSG00000000791	Il12rb1	16161	interleukin 12 receptor, beta 1 [Source:MGI Symbol;Acc:MGI:104579]	-1.347511224	0.997876765	-0.99262907	1.352758918	-2.345387988	0.163422801	0.613524528	0.612646016	0.884471413	-1.347511224	-1.096174467	0.283510833	0.999952764	-4.594298194	0.997876765	0.781140342	0.442097518	0.832718552	-5.027343687	-0.99262907	-0.79697053	0.433016122	0.779783661	-5.041224272	1.352758918	1.072209901	0.293927098	0.999815644	-4.594543084	-2.345387988	-1.322936546	0.197900005	0.9302645	-4.593645666	1.963416783	0.201111204	-3.966807176	-0.909490727	-0.348714778	1.624636116	-0.248218281	2.830600455	0.653357987	1.505177072	1.256520598
ENSMUSG00000000792	ENSMUSG00000000792	Slc5a5	114479	solute carrier family 5 (sodium iodide symporter), member 5 [Source:MGI Symbol;Acc:MGI:2149330]	0.208566565	0.498444958	-0.580606098	-0.290727705	-0.289878393	3.683859683	1.793143821	0.174423388	0.750724926	0.208566565	0.504388767	0.618430813	0.999952764	-4.622831623	0.498444958	1.465774776	0.15524786	0.669281488	-5.388862236	-0.580606098	-1.76171122	0.09041635	0.479054146	-4.991271046	-0.290727705	-0.689077081	0.497157891	0.999815644	-4.614090221	-0.289878393	-0.541452411	0.593016801	0.970450942	-4.610949135	3.356681552	3.517799581	3.413714501	4.499533381	3.488838436	4.124718829	5.014874759	4.224033556	4.041600602	3.632710609	3.071294036
ENSMUSG00000000794	ENSMUSG00000000794	Kcnn3	140493	potassium intermediate/small conductance calcium-activated channel, subfamily N, member 3 [Source:MGI Symbol;Acc:MGI:2153183]	0.106715042	0.088801149	0.119469385	0.101555492	0.017913893	4.845159146	0.475456211	0.702196915	0.914954942	0.106715042	0.615292277	0.543955139	0.999952764	-4.665592019	0.088801149	0.497582325	0.623152343	0.899286454	-6.647744452	0.119469385	0.711134418	0.483622134	0.806814285	-6.588592764	0.101555492	0.553149448	0.585102904	0.999815644	-4.664895288	0.017913893	0.07198424	0.943190604	0.997996628	-4.650369607	4.804669364	4.380818069	4.863771788	5.271216033	4.924088513	5.139422196	4.807209322	4.852711168	4.918451026	5.163587816	4.892461821
ENSMUSG00000000804	ENSMUSG00000000804	Usp32	237898	ubiquitin specific peptidase 32 [Source:MGI Symbol;Acc:MGI:2144475]	-0.077692975	0.1703383	-0.144664385	0.10336689	-0.248031275	7.698603666	1.801504447	0.172869796	0.750724926	-0.077692975	-0.949687845	0.351415035	0.999952764	-4.736011577	0.1703383	2.077026589	0.048290142	0.573222521	-5.519839203	-0.144664385	-1.813279069	0.081883771	0.463531284	-6.02081497	0.10336689	1.230774713	0.229928295	0.999815644	-4.571750118	-0.248031275	-2.141190107	0.04225461	0.9302645	-4.061070742	7.599347194	7.874359056	7.657318028	7.880234422	7.613742579	7.828091368	7.709965146	7.629743591	7.693565727	7.722662035	7.610982826
ENSMUSG00000000805	ENSMUSG00000000805	Car4	12351	carbonic anhydrase 4 [Source:MGI Symbol;Acc:MGI:1096574]	0.006339265	0.289461694	-0.371294237	-0.088171807	-0.283122429	5.07877365	1.136207726	0.353702195	0.798190278	0.006339265	0.025663733	0.979730502	0.999952764	-4.710616875	0.289461694	1.234867147	0.228427461	0.720095054	-6.128400038	-0.371294237	-1.586798497	0.125200638	0.529243026	-5.669477329	-0.088171807	-0.356381872	0.724562261	0.999815644	-4.696821867	-0.283122429	-0.83141251	0.413657406	0.944465266	-4.617068732	4.716341623	6.159909475	4.856032427	4.426472895	5.2323185	5.024282851	5.136857287	5.509509406	4.861989534	5.154743696	5.158560749
ENSMUSG00000000811	ENSMUSG00000000811	Txnrd3	232223	thioredoxin reductase 3 [Source:MGI Symbol;Acc:MGI:2386711]	0.041827657	-1.736645629	1.772334487	-0.0061388	1.778473286	2.60560586	2.440131382	0.088086916	0.718168458	0.041827657	0.062153887	0.950937434	0.999952764	-4.617112216	-1.736645629	-2.142633635	0.04212697	0.567750013	-3.8313533	1.772334487	2.262290942	0.032678484	0.380781397	-3.649337218	-0.0061388	-0.008715853	0.993115429	0.999815644	-4.615313551	1.778473286	1.688182191	0.103887039	0.9302645	-4.580168593	3.621676456	-2.157596302	2.453453284	2.679337859	2.888202461	3.227865922	2.923042065	3.712733054	2.688770331	2.579740077	2.966196713
ENSMUSG00000000823	ENSMUSG00000000823	Zfp512b	269401	zinc finger protein 512B [Source:MGI Symbol;Acc:MGI:2685478]	-0.022542055	-0.048046696	0.064040693	0.038536053	0.02550464	5.6453245	0.126463458	0.943534747	0.985289024	-0.022542055	-0.155785636	0.877460411	0.999952764	-4.758209902	-0.048046696	-0.325817501	0.747289825	0.938991294	-6.972695834	0.064040693	0.443377373	0.661328476	0.887909296	-6.959012308	0.038536053	0.260871297	0.796341182	0.999815644	-4.746297172	0.02550464	0.123449027	0.902744455	0.997996628	-4.682511732	5.31958485	5.82740269	5.94020718	5.527104168	5.80044692	5.928706725	5.228092628	5.381838547	5.556768556	5.682525392	5.668176203
ENSMUSG00000000826	ENSMUSG00000000826	Dnajc5	13002	DnaJ heat shock protein family (Hsp40) member C5 [Source:MGI Symbol;Acc:MGI:892995]	0.049249059	0.072740399	0.098566234	0.122057574	-0.02349134	8.811783436	3.624356782	0.026841099	0.669841637	0.049249059	0.929023294	0.361812735	0.999952764	-4.882838239	0.072740399	1.31771614	0.19961672	0.696362437	-7.004618595	0.098566234	1.88285628	0.071476023	0.450334467	-6.220136777	0.122057574	2.186221451	0.038432342	0.999815644	-3.669633951	-0.02349134	-0.306939166	0.761446653	0.984174707	-4.938059714	8.885875532	8.881258407	9.002167456	8.788838723	8.882236574	8.68405947	8.785947448	8.776024456	8.830605456	8.892233497	8.773514711
ENSMUSG00000000827	ENSMUSG00000000827	Tpd52l2	66314	tumor protein D52-like 2 [Source:MGI Symbol;Acc:MGI:1913564]	0.193982488	0.012905924	-0.058812511	-0.239889075	0.181076564	5.529881599	0.653992868	0.588009901	0.876642086	0.193982488	0.947281105	0.352615592	0.999952764	-4.628049915	0.012905924	0.064932833	0.948746947	0.988928152	-7.015085668	-0.058812511	-0.2994989	0.767049779	0.926843132	-6.99520216	-0.239889075	-1.158495087	0.25767305	0.999815644	-4.572308513	0.181076564	0.634521559	0.531538388	0.963518136	-4.646692549	5.708492884	6.132356873	5.609477533	5.65949761	5.543612075	5.184694857	5.552378404	5.198322217	5.434323145	5.523297098	5.56847094
ENSMUSG00000000838	ENSMUSG00000000838	Fmr1	14265	fragile X mental retardation 1 [Source:MGI Symbol;Acc:MGI:95564]	0.091008325	0.156147605	-0.056097572	0.009041708	-0.06513928	6.129456614	0.831163989	0.489398795	0.844787306	0.091008325	0.780220248	0.442628889	0.999952764	-4.695935458	0.156147605	1.338916191	0.192716354	0.694108849	-6.275404371	-0.056097572	-0.497936707	0.622906104	0.870990695	-7.089248473	0.009041708	0.07505001	0.940775747	0.999815644	-4.788837211	-0.06513928	-0.394916275	0.696273555	0.980333354	-4.691926617	6.029253524	6.326255315	6.310960477	6.171051695	6.26463894	6.217181564	6.334096201	6.024363536	5.96239194	6.218551203	5.885513587
ENSMUSG00000000861	ENSMUSG00000000861	Bcl11a	14025	B cell CLL/lymphoma 11A (zinc finger protein) [Source:MGI Symbol;Acc:MGI:106190]	0.374150294	-0.118075189	0.195888165	-0.296337318	0.492225483	5.948361211	0.940797523	0.435871122	0.826397106	0.374150294	1.582265404	0.126232647	0.999952764	-4.407985659	-0.118075189	-0.507058565	0.616583353	0.897708934	-6.995384215	0.195888165	0.871059885	0.392057827	0.754139401	-6.787952664	-0.296337318	-1.214174391	0.236092547	0.999815644	-4.554511112	0.492225483	1.483166383	0.150601261	0.9302645	-4.500725922	6.09144368	5.502712977	6.336214432	6.127103325	5.984280586	6.305011985	5.95692077	5.857236695	6.08091961	6.0443542	5.898068722
ENSMUSG00000000876	ENSMUSG00000000876	Pxmp4	59038	peroxisomal membrane protein 4 [Source:MGI Symbol;Acc:MGI:1891701]	0.231834798	-0.281554272	0.287836409	-0.22555266	0.51338907	3.566319223	0.679815718	0.572695369	0.870832486	0.231834798	0.916319214	0.368305588	0.999952764	-4.603483252	-0.281554272	-1.073261602	0.293464328	0.760319988	-5.728159575	0.287836409	1.141224552	0.264653682	0.663413265	-5.703975752	-0.22555266	-0.857307444	0.399466549	0.999815644	-4.606797585	0.51338907	1.408624164	0.171334349	0.9302645	-4.576177867	3.959311156	3.533406234	4.192985827	3.092802303	3.479538891	3.018768538	3.482586015	3.689389441	3.440710364	3.641178352	3.808936584
ENSMUSG00000000881	ENSMUSG00000000881	Dlg3	53310	discs large MAGUK scaffold protein 3 [Source:MGI Symbol;Acc:MGI:1888986]	0.088440508	-0.010123252	0.088045527	-0.010518233	0.09856376	7.337970064	0.294352576	0.829081921	0.953993154	0.088440508	0.786255277	0.43915062	0.999952764	-4.779453407	-0.010123252	-0.089080523	0.92973187	0.983572175	-7.480220344	0.088045527	0.801834201	0.430249108	0.777922654	-7.201589276	-0.010518233	-0.090494004	0.928620031	0.999815644	-4.917266786	0.09856376	0.616422373	0.543221197	0.965243386	-4.728380107	7.37570729	6.94593215	7.227326534	7.608648204	7.397018346	7.354813308	7.409052871	7.463672055	7.468773991	7.489036349	7.337052315
ENSMUSG00000000884	ENSMUSG00000000884	Gnb1l	13972	guanine nucleotide binding protein (G protein), beta polypeptide 1-like [Source:MGI Symbol;Acc:MGI:1338057]	-1.881488857	0.356971125	-2.313638878	-0.075178897	-2.238459981	1.361017728	1.887758286	0.157651547	0.745851725	-1.881488857	-1.695480678	0.102478211	0.999952764	-4.586382288	0.356971125	0.473743338	0.639818098	0.904045891	-5.574729732	-2.313638878	-2.146548341	0.041782563	0.400516737	-3.671084858	-0.075178897	-0.094158452	0.925738283	0.999815644	-4.605099526	-2.238459981	-1.668805539	0.107706714	0.9302645	-4.589385045	-1.47785131	3.359204405	-3.966807176	1.576551772	1.825527462	1.735276262	1.885391727	1.207049586	2.337663403	1.679729764	1.44433026
ENSMUSG00000000889	ENSMUSG00000000889	Dbh	13166	dopamine beta hydroxylase [Source:MGI Symbol;Acc:MGI:94864]	-0.580506744	2.16845711	-1.434622567	1.314341287	-2.748963854	1.309855544	2.063977567	0.130722077	0.734989324	-0.580506744	-0.668267424	0.510122059	0.999952764	-4.599272226	2.16845711	2.313551375	0.02925474	0.54461096	-3.422618723	-1.434622567	-1.860283089	0.074719268	0.455443377	-4.16278135	1.314341287	1.289827671	0.208983837	0.999815644	-4.591727858	-2.748963854	-2.151111211	0.041384325	0.9302645	-4.584393027	1.538035911	2.759900785	0.551846447	1.970632065	0.608473635	1.640970892	1.795871656	3.689389441	1.857320464	1.076166765	2.945609256
ENSMUSG00000000901	ENSMUSG00000000901	Mmp11	17385	matrix metallopeptidase 11 [Source:MGI Symbol;Acc:MGI:97008]	-0.420549828	-1.861481699	2.953064405	1.512132533	1.440931872	0.195157646	4.478932441	0.012019027	0.666925282	-0.420549828	-0.547630713	0.588830241	0.999952764	-4.600114605	-1.861481699	-1.63741396	0.114144892	0.636927569	-4.281849767	2.953064405	2.851710932	0.008625767	0.31420631	-2.676833325	1.512132533	1.680351308	0.105416757	0.999815644	-4.586584683	1.440931872	1.050307439	0.303682759	0.943370993	-4.594901408	1.18711421	-3.966807176	1.354119176	-0.163761086	1.278761619	-0.033740962	0.69591943	-2.291605362	0.722643308	0.91790983	0.876221282
ENSMUSG00000000902	ENSMUSG00000000902	Smarcb1	20587	SWI/SNF related, matrix associated, actin dependent regulator of chromatin, subfamily b, member 1 [Source:MGI Symbol;Acc:MGI:1328366]	0.085087427	0.092185034	-0.383362421	-0.376264814	-0.007097607	5.888100102	4.207012345	0.015444983	0.669570969	0.085087427	0.521349623	0.606738148	0.999952764	-4.723787179	0.092185034	0.625293773	0.537477891	0.865158409	-6.954024652	-0.383362421	-2.529939195	0.018125134	0.347204486	-4.197805366	-0.376264814	-2.360456655	0.026412093	0.999815644	-4.04974354	-0.007097607	-0.032271562	0.974513258	0.998311636	-4.694910284	5.344681943	6.226916044	5.830942077	5.784533468	5.932399753	6.320306922	6.005981616	6.24254933	5.672915768	5.821263544	5.950672215
ENSMUSG00000000915	ENSMUSG00000000915	Hip1r	29816	huntingtin interacting protein 1 related [Source:MGI Symbol;Acc:MGI:1352504]	0.025362825	0.062759933	-0.021216982	0.016180126	-0.037397108	6.648273109	0.157601968	0.923780454	0.979438917	0.025362825	0.258206566	0.798373683	0.999952764	-4.839030157	0.062759933	0.635131782	0.531146864	0.862799737	-7.098494086	-0.021216982	-0.221124451	0.826802144	0.947689094	-7.321880729	0.016180126	0.160158048	0.874051157	0.999815644	-4.836648337	-0.037397108	-0.268407521	0.790600966	0.986237772	-4.730347329	6.611297932	6.619968374	6.766531616	6.572721616	6.593349342	6.802411538	6.504482925	6.931318178	6.56760557	6.802157009	6.668316101
ENSMUSG00000000916	ENSMUSG00000000916	Nsun5	100609	NOL1/NOP2/Sun domain family, member 5 [Source:MGI Symbol;Acc:MGI:2140844]	-0.443656875	-1.407753742	0.900300327	-0.063796539	0.964096867	2.939708566	3.134845383	0.043407751	0.695237006	-0.443656875	-0.935858362	0.358351121	0.999952764	-4.598870541	-1.407753742	-2.713519978	0.011914588	0.536562206	-2.869068684	0.900300327	1.615733668	0.118776567	0.520545856	-4.736703479	-0.063796539	-0.148969023	0.882780246	0.999815644	-4.626573459	0.964096867	1.371857132	0.1823654	0.9302645	-4.585374852	3.377311433	0.520385591	1.309479288	3.092802303	3.133234522	3.067923667	2.253652557	3.072348721	2.86765804	3.111604768	3.215845154
ENSMUSG00000000934	ENSMUSG00000000934	Top1mt	72960	DNA topoisomerase 1, mitochondrial [Source:MGI Symbol;Acc:MGI:1920210]	0.115003264	0.310973713	-0.220317682	-0.024347232	-0.19597045	4.079957843	0.623807949	0.606312893	0.881887492	0.115003264	0.412085864	0.683809162	0.999952764	-4.647773428	0.310973713	1.123382827	0.272009406	0.749133193	-5.89512332	-0.220317682	-0.843687727	0.406891271	0.763835763	-6.232461432	-0.024347232	-0.082869402	0.93461921	0.999815644	-4.651961193	-0.19597045	-0.498550617	0.622479642	0.974377616	-4.619770602	3.98977503	4.828574931	4.50897775	4.30550054	3.888999076	4.827812666	3.989402448	3.035795613	4.198795989	4.087790786	4.308156031
ENSMUSG00000000942	ENSMUSG00000000942	Hoxa4	15401	homeobox A4 [Source:MGI Symbol;Acc:MGI:96176]	-0.355881731	0.467172382	0.894005172	1.717059285	-0.823054113	-0.819621096	0.686886639	0.568557597	0.870559284	-0.355881731	-0.279562474	0.782126598	0.999952764	-4.598466616	0.467172382	0.328607295	0.745205278	0.938591185	-5.103601864	0.894005172	0.661825811	0.51417285	0.822526928	-5.027952892	1.717059285	1.273830323	0.214507535	0.999815644	-4.593236878	-0.823054113	-0.431298435	0.669969419	0.977464755	-4.596431942	-2.00942297	-3.966807176	0.106367867	0.239950616	-0.348714778	1.354426101	0.404404842	0.203174894	0.24602497	0.343388185	-1.633461502
ENSMUSG00000000948	ENSMUSG00000000948	Gm38393	NA	predicted gene, 38393 [Source:MGI Symbol;Acc:MGI:5613898]	0.215942484	0.491561119	-0.084084808	0.191533827	-0.275618635	3.840300078	1.114632929	0.361992011	0.799128448	0.215942484	0.767649662	0.449927375	0.999952764	-4.619383146	0.491561119	1.633581078	0.114952584	0.637029484	-5.107037596	-0.084084808	-0.313944856	0.7561829	0.923025697	-6.46243904	0.191533827	0.612007271	0.546091558	0.999815644	-4.624087228	-0.275618635	-0.669106307	0.509595836	0.959763608	-4.610047706	3.935164142	4.926387086	4.15564387	3.804505501	4.097895495	4.044103942	3.331499782	3.464918989	3.876604231	3.948040331	3.524261918
ENSMUSG00000000957	ENSMUSG00000000957	Mmp14	17387	matrix metallopeptidase 14 (membrane-inserted) [Source:MGI Symbol;Acc:MGI:101900]	0.055071074	-0.628576123	0.896826916	0.213179719	0.683647197	4.11385735	2.088778739	0.127335301	0.73346947	0.055071074	0.151866839	0.880518025	0.999952764	-4.669397638	-0.628576123	-1.477049917	0.152222442	0.667746536	-5.394483192	0.896826916	2.27158996	0.032031544	0.379442495	-4.156090821	0.213179719	0.538474508	0.595039855	0.999815644	-4.641557784	0.683647197	1.222746683	0.232894044	0.932003793	-4.581045416	3.709715408	2.098247581	4.377296539	4.627021128	4.488205076	4.263061212	4.154561251	3.813342896	4.295765476	4.768858277	4.608018945
ENSMUSG00000000958	ENSMUSG00000000958	Slc7a7	20540	solute carrier family 7 (cationic amino acid transporter, y+ system), member 7 [Source:MGI Symbol;Acc:MGI:1337120]	-0.824263255	1.429982201	-0.38946438	1.864781076	-2.254245456	-0.761374751	0.680056963	0.572553801	0.870832486	-0.824263255	-0.611822438	0.546211897	0.999952764	-4.597211736	1.429982201	1.047682635	0.304867038	0.766523899	-4.798828453	-0.38946438	-0.290499301	0.773844496	0.928934475	-5.172454513	1.864781076	1.359825714	0.186094167	0.999815644	-4.59255398	-2.254245456	-1.175430754	0.250960318	0.934633204	-4.594518182	0.271838027	-3.091156721	-3.966807176	0.001141201	0.591307992	0.483607769	1.283888657	1.793301341	-0.127979497	0.301264896	-0.191094367
ENSMUSG00000000959	ENSMUSG00000000959	Oxa1l	69089	oxidase assembly 1-like [Source:MGI Symbol;Acc:MGI:1916339]	0.140655826	0.110808713	0.085555274	0.055708162	0.029847112	5.389720747	0.481743887	0.69794937	0.913319689	0.140655826	0.836205591	0.411007072	0.999952764	-4.652375125	0.110808713	0.633598884	0.532130679	0.863028077	-6.735372038	0.085555274	0.519414505	0.608066894	0.865310254	-6.873707215	0.055708162	0.312649437	0.757155323	0.999815644	-4.717451458	0.029847112	0.123004382	0.903092919	0.997996628	-4.670830288	5.600773858	5.610695922	5.989676611	5.242667743	5.324149285	5.041304694	5.327274015	5.68303086	5.357442716	5.372534354	5.389503542
ENSMUSG00000000976	ENSMUSG00000000976	Heatr6	217026	HEAT repeat containing 6 [Source:MGI Symbol;Acc:MGI:1919790]	-0.070719547	-0.612116038	0.52762647	-0.01377002	0.541396491	4.221886512	1.896513477	0.156186294	0.745851725	-0.070719547	-0.247025201	0.806917838	0.999952764	-4.665225523	-0.612116038	-2.027156596	0.053499906	0.574949063	-4.613557758	0.52762647	1.760358052	0.090650116	0.479310088	-5.08015547	-0.01377002	-0.047709889	0.962328771	0.999815644	-4.668330342	0.541396491	1.301127316	0.205148557	0.932003793	-4.573375046	4.546855284	2.701890287	3.673544958	4.438509969	4.462474281	3.929092738	4.096383431	4.758646853	4.290070467	4.186551494	4.458617372
ENSMUSG00000000983	ENSMUSG00000000983	Wfdc18	14038	WAP four-disulfide core domain 18 [Source:MGI Symbol;Acc:MGI:107506]	0.623776743	-2.021396188	1.315890928	-1.329282003	2.645172931	-4.332600146	1.234633121	0.318164311	0.790159495	0.623776743	0.567386581	0.575541279	0.999952764	-4.597419005	-2.021396188	-1.838771296	0.077927926	0.601845658	-4.065422071	1.315890928	1.216779666	0.235116994	0.638004748	-4.688476519	-1.329282003	-1.190084649	0.245257265	0.999815644	-4.593825904	2.645172931	1.701383235	0.101350666	0.9302645	-4.592212278	-3.966807176	-3.966807176	-3.966807176	-2.264766485	-2.538228841	-3.966807176	-3.966807176	-3.966807176	-2.192905252	-2.52715941	-2.240666698
ENSMUSG00000001014	ENSMUSG00000001014	Icam4	78369	intercellular adhesion molecule 4, Landsteiner-Wiener blood group [Source:MGI Symbol;Acc:MGI:1925619]	-0.487049861	1.08751885	-1.015207807	0.559360904	-1.574568711	-1.864180394	0.265174732	0.849823151	0.959887078	-0.487049861	-0.348574318	0.730344454	0.999952764	-4.597591334	1.08751885	0.78740168	0.438491782	0.831455441	-4.927491577	-1.015207807	-0.733882415	0.469887492	0.80014494	-4.960440803	0.559360904	0.400948338	0.691884381	0.999815644	-4.597484872	-1.574568711	-0.80144323	0.430471134	0.946887114	-4.595620229	-1.634242223	0.555750341	-3.966807176	0.052170343	-0.487721561	-0.033740962	-0.779401134	-3.966807176	-1.278739528	-1.220819604	-0.611556533
ENSMUSG00000001016	ENSMUSG00000001016	Ilf2	67781	interleukin enhancer binding factor 2 [Source:MGI Symbol;Acc:MGI:1915031]	-0.018184027	-0.007553284	-0.05085392	-0.040223177	-0.010630743	6.266514773	0.104935344	0.956413993	0.988287077	-0.018184027	-0.150554625	0.881542297	0.999952764	-4.808207716	-0.007553284	-0.062991399	0.950277229	0.98950009	-7.209690909	-0.05085392	-0.429866821	0.670996666	0.89284496	-7.14210383	-0.040223177	-0.328739221	0.745106751	0.999815644	-4.788423072	-0.010630743	-0.062462257	0.950694343	0.997996628	-4.715782583	6.271673077	6.232048864	6.490396484	6.163819309	6.155732342	5.964841246	6.336743681	6.724377586	6.177392748	6.103766479	6.28499041
ENSMUSG00000001017	ENSMUSG00000001017	Chtop	66511	chromatin target of PRMT1 [Source:MGI Symbol;Acc:MGI:1913761]	-0.065323256	-0.141717197	0.119954618	0.043560677	0.076393941	7.079113978	1.510201126	0.236388264	0.762149034	-0.065323256	-0.725423991	0.474967591	0.999952764	-4.781274917	-0.141717197	-1.53845801	0.136572176	0.659656491	-6.239478581	0.119954618	1.324875924	0.197265173	0.602258626	-6.561303616	0.043560677	0.475382162	0.638666071	0.999815644	-4.844936307	0.076393941	0.593036655	0.558514943	0.966823437	-4.717316197	7.108613036	6.859686992	7.216411636	7.099404301	7.047292716	6.96815402	7.010247384	6.940822341	7.087643445	6.975813516	7.059769101
ENSMUSG00000001018	ENSMUSG00000001018	Snapin	20615	SNAP-associated protein [Source:MGI Symbol;Acc:MGI:1333745]	-0.107844156	0.132514423	-0.207730117	0.032628463	-0.240358579	5.403812537	0.68637483	0.568856291	0.870559284	-0.107844156	-0.719066418	0.478806903	0.999952764	-4.672290452	0.132514423	0.897857055	0.377877645	0.803804312	-6.56387069	-0.207730117	-1.420780384	0.167805982	0.57449325	-5.993570712	0.032628463	0.215618714	0.831044689	0.999815644	-4.729776443	-0.240358579	-1.142286049	0.264220679	0.935756802	-4.579690427	5.711542478	5.722871364	4.696170683	5.38256888	5.293962799	5.26329678	5.559195768	5.513945661	5.54725091	5.300857297	5.371609147
ENSMUSG00000001021	ENSMUSG00000001021	S100a3	20197	S100 calcium binding protein A3 [Source:MGI Symbol;Acc:MGI:1338849]	-0.221923454	1.039769305	-1.250808121	0.010884637	-1.261692759	-4.868708626	0.477538116	0.700788906	0.914195498	-0.221923454	-0.198951926	0.843918954	0.999952764	-4.598749042	1.039769305	0.901608929	0.37591935	0.802961852	-4.914697884	-1.250808121	-1.084965452	0.288349404	0.683711731	-4.793391315	0.010884637	0.009754502	0.992295035	0.999815644	-4.598900976	-1.261692759	-0.786377879	0.439080132	0.947947672	-4.595804291	-3.966807176	-3.966807176	-3.966807176	-0.909490727	-3.966807176	-3.966807176	-0.779401134	-3.966807176	-2.192905252	-3.966807176	-3.309529466
ENSMUSG00000001023	ENSMUSG00000001023	S100a5	20199	S100 calcium binding protein A5 [Source:MGI Symbol;Acc:MGI:1338915]	3.364681974	-1.35889539	5.569135009	0.845557645	4.723577364	-3.736836535	7.419766787	0.00103541	0.554878141	3.364681974	2.642140224	0.014044727	0.999952764	-4.579745738	-1.35889539	-1.135597673	0.266957648	0.747947547	-4.760859109	5.569135009	4.574601978	0.000113651	0.227518431	-0.106431225	0.845557645	0.674488011	0.506227134	0.999815644	-4.596949267	4.723577364	2.703092993	0.012205598	0.9302645	-4.586571512	-2.00942297	-3.966807176	0.731777393	-3.966807176	0.591307992	-3.966807176	-3.966807176	-3.966807176	0.24602497	-1.489961477	-3.966807176
ENSMUSG00000001025	ENSMUSG00000001025	S100a6	20200	S100 calcium binding protein A6 (calcyclin) [Source:MGI Symbol;Acc:MGI:1339467]	1.80318421	1.757864418	-0.71822836	-0.763548152	0.045319792	1.481645764	1.75609134	0.181483639	0.750724926	1.80318421	1.396703705	0.174851271	0.999952764	-4.589244128	1.757864418	1.536651406	0.137013058	0.659656491	-4.561993073	-0.71822836	-0.878004369	0.38835051	0.751780896	-5.503414211	-0.763548152	-0.502788117	0.619539668	0.999815644	-4.598743783	0.045319792	0.026273363	0.979249124	0.998311636	-4.598912328	2.768427063	3.217339018	3.257982193	1.644636182	1.515562802	3.144392436	1.633098641	3.418349877	1.623724077	1.907392861	2.004739078
ENSMUSG00000001027	ENSMUSG00000001027	Scn4a	110880	sodium channel, voltage-gated, type IV, alpha [Source:MGI Symbol;Acc:MGI:98250]	-0.873977345	-1.797180861	-0.04505592	-0.968259436	0.923203516	-4.594152831	1.099693639	0.367841516	0.799433608	-0.873977345	-0.765119954	0.45140483	0.999952764	-4.59659709	-1.797180861	-1.531850264	0.138190388	0.660037498	-4.39179796	-0.04505592	-0.040424004	0.968078077	0.991190376	-5.241411748	-0.968259436	-0.807186737	0.427216595	0.999815644	-4.5962443	0.923203516	0.563808839	0.577936701	0.970233233	-4.596312239	-3.966807176	-3.966807176	-3.966807176	-1.835740331	-3.966807176	-3.966807176	-3.966807176	-3.966807176	-2.192905252	-3.966807176	-2.517213209
ENSMUSG00000001029	ENSMUSG00000001029	Icam2	15896	intercellular adhesion molecule 2 [Source:MGI Symbol;Acc:MGI:96394]	-1.16538388	-0.073140862	0.121406033	1.213649052	-1.092243019	-0.041353957	0.412733258	0.745302894	0.926714091	-1.16538388	-0.883579683	0.385390579	0.999952764	-4.596104569	-0.073140862	-0.04790472	0.962175056	0.991865226	-5.192298242	0.121406033	0.081028978	0.936067894	0.984555792	-5.212601699	1.213649052	0.898189391	0.377703913	0.999815644	-4.595947586	-1.092243019	-0.541358029	0.593080869	0.970450942	-4.596485248	1.835072328	2.424255222	-3.966807176	-0.051759269	0.84409922	0.113996352	0.910151976	-3.966807176	0.688416535	0.999207217	0.904942416
ENSMUSG00000001034	ENSMUSG00000001034	Mapk7	23939	mitogen-activated protein kinase 7 [Source:MGI Symbol;Acc:MGI:1346347]	0.338834453	-0.226264313	0.184824976	-0.38027379	0.565098766	3.858076241	0.801050328	0.505092663	0.852046959	0.338834453	1.230800968	0.229918642	0.999952764	-4.573127229	-0.226264313	-0.828712433	0.41515513	0.819097447	-6.090830083	0.184824976	0.695505688	0.493190903	0.811272655	-6.229230597	-0.38027379	-1.346871255	0.190175577	0.999815644	-4.560716576	0.565098766	1.457457777	0.15751043	0.9302645	-4.56798826	4.255188909	4.350931903	3.695394977	3.583832717	3.906453782	3.651231197	3.383639819	3.527689171	4.027979024	4.278982461	4.193514691
ENSMUSG00000001036	ENSMUSG00000001036	Epn2	13855	epsin 2 [Source:MGI Symbol;Acc:MGI:1333766]	0.149110622	0.134727364	-0.024588931	-0.038972189	0.014383258	7.207247603	1.74839198	0.182987276	0.750724926	0.149110622	1.661693438	0.109138004	0.999952764	-4.288539332	0.134727364	1.496327006	0.147160365	0.664258116	-6.341793449	-0.024588931	-0.284121691	0.778670801	0.930741476	-7.462889902	-0.038972189	-0.418562943	0.679130494	0.999815644	-4.858173508	0.014383258	0.113148173	0.910822082	0.997996628	-4.778720715	7.28853947	7.511354144	7.345349984	7.174375478	7.235837039	7.354503805	7.212977194	7.094602636	7.261772958	7.274477646	7.252277835
ENSMUSG00000001039	ENSMUSG00000001039	B9d1	27078	B9 protein domain 1 [Source:MGI Symbol;Acc:MGI:1351471]	-0.233725804	1.067452954	-0.563832682	0.737346077	-1.301178759	2.637953748	1.808615439	0.171559646	0.750724926	-0.233725804	-0.55121367	0.586408997	0.999952764	-4.609259065	1.067452954	2.216472933	0.036042608	0.553811927	-3.714306379	-0.563832682	-1.442252947	0.161715248	0.568745181	-5.05954717	0.737346077	1.449127655	0.15980307	0.999815644	-4.581053177	-1.301178759	-2.027822099	0.053427224	0.9302645	-4.571342908	2.081270438	3.47687535	2.636265813	2.92498925	2.834504129	2.609597288	2.735147179	3.852401962	2.72298881	2.656930065	2.972994427
ENSMUSG00000001052	ENSMUSG00000001052	Sec24b	99683	Sec24 related gene family, member B (S. cerevisiae) [Source:MGI Symbol;Acc:MGI:2139764]	0.043920191	0.174869746	-0.100618686	0.030330869	-0.130949555	5.851370592	0.563782371	0.643964272	0.892531296	0.043920191	0.304896763	0.762983442	0.999952764	-4.762063087	0.174869746	1.207492595	0.238608448	0.727295169	-6.359588453	-0.100618686	-0.719362221	0.478627871	0.803947682	-6.873379997	0.030330869	0.203755608	0.840203636	0.999815644	-4.760694826	-0.130949555	-0.641084279	0.527335847	0.962573987	-4.655986239	6.084403206	6.39040522	5.765314354	5.609267253	5.851804466	5.864947594	5.967209083	5.751316449	5.726607513	5.953783148	5.907857388
ENSMUSG00000001053	ENSMUSG00000001053	N4bp3	212706	NEDD4 binding protein 3 [Source:MGI Symbol;Acc:MGI:2442218]	-0.124634089	0.347430659	-0.529657996	-0.057593249	-0.472064748	4.446945475	2.181148114	0.115506046	0.728926473	-0.124634089	-0.532045972	0.599418482	0.999952764	-4.650260585	0.347430659	1.6153658	0.118856486	0.639511866	-5.422501084	-0.529657996	-2.452729764	0.02154586	0.357715613	-3.944977437	-0.057593249	-0.246699876	0.807166804	0.999815644	-4.666723247	-0.472064748	-1.484407522	0.150274005	0.9302645	-4.551625756	3.804162746	4.880054707	4.846299473	4.573444916	4.117513081	4.408500691	4.803386225	5.061069973	3.954276093	4.609700332	4.414354382
ENSMUSG00000001054	ENSMUSG00000001054	Rmnd5b	66089	required for meiotic nuclear division 5 homolog B [Source:MGI Symbol;Acc:MGI:1913339]	0.150034321	0.025372719	-0.004422462	-0.129084064	0.124661602	5.11166988	0.398687528	0.755116402	0.930246835	0.150034321	0.924323216	0.364205948	0.999952764	-4.623958541	0.025372719	0.157653053	0.876004051	0.971433179	-6.866707414	-0.004422462	-0.028325474	0.977628788	0.993800192	-6.921259213	-0.129084064	-0.773190533	0.446701455	0.999815644	-4.648410171	0.124661602	0.545373625	0.590358016	0.970450942	-4.64188191	5.08889271	5.27033753	5.249253904	5.340850402	5.095198793	5.246047732	5.019825524	4.829763789	5.069040907	5.322078625	5.131473667
ENSMUSG00000001056	ENSMUSG00000001056	Nhp2	52530	NHP2 ribonucleoprotein [Source:MGI Symbol;Acc:MGI:1098547]	-0.100431883	0.229464674	-0.785143526	-0.455246969	-0.329896557	4.488194411	3.839382593	0.021835331	0.669841637	-0.100431883	-0.339557622	0.737042403	0.999952764	-4.657690768	0.229464674	0.939382428	0.356575026	0.795033285	-6.314591344	-0.785143526	-2.938193426	0.007026948	0.312060276	-2.897885029	-0.455246969	-1.654144758	0.110674578	0.999815644	-4.483566983	-0.329896557	-0.859997724	0.398010246	0.944465266	-4.607313864	4.086911897	5.450824186	3.559036938	4.956597093	4.301599508	4.35998761	4.669080712	4.857955281	4.323908112	4.360728219	4.489761083
ENSMUSG00000001062	ENSMUSG00000001062	Vps9d1	72325	VPS9 domain containing 1 [Source:MGI Symbol;Acc:MGI:1914143]	0.051452546	-0.453290932	0.220872567	-0.283870911	0.504743478	5.381078517	3.275357373	0.037754849	0.675991466	0.051452546	0.34864757	0.730290128	0.999952764	-4.721443914	-0.453290932	-3.104611615	0.004709922	0.536562206	-2.771305744	0.220872567	1.498821437	0.14651543	0.552681639	-5.858527457	-0.283870911	-1.941382297	0.063631512	0.999815644	-4.305709188	0.504743478	2.431354467	0.022593247	0.9302645	-4.313637298	5.487919806	4.774252032	5.292902866	5.418260414	5.239222859	5.5548831	5.243693679	5.073145035	5.444612966	5.503695772	5.551540789
ENSMUSG00000001065	ENSMUSG00000001065	Zfp276	57247	zinc finger protein (C2H2 type) 276 [Source:MGI Symbol;Acc:MGI:1888495]	-0.138472618	-0.193956307	0.012062706	-0.043420983	0.055483689	4.295832956	0.484394282	0.696163318	0.912775137	-0.138472618	-0.688646206	0.497424421	0.999952764	-4.63535692	-0.193956307	-0.984326801	0.334440834	0.78340068	-6.126714102	0.012062706	0.059691945	0.952878374	0.987032181	-6.597589489	-0.043420983	-0.221517913	0.826499159	0.999815644	-4.668317844	0.055483689	0.197078639	0.845368818	0.99034218	-4.632334589	4.235549947	4.253335634	3.729680945	4.059596676	4.487045397	4.176063534	4.666978351	3.914120174	4.152467949	4.22085183	4.510934916
ENSMUSG00000001076	ENSMUSG00000001076	C1ql4	239659	complement component 1, q subcomponent-like 4 [Source:MGI Symbol;Acc:MGI:3579909]	-0.968862328	-1.780414863	0.662197715	-0.149354821	0.811552535	-0.300291402	0.923869251	0.443773071	0.827848408	-0.968862328	-0.795828908	0.433667189	0.999952764	-4.596457273	-1.780414863	-1.44037835	0.16223983	0.674736028	-4.486588423	0.662197715	0.492277149	0.626843916	0.872327653	-5.078112806	-0.149354821	-0.136312404	0.89267246	0.999815644	-4.599615931	0.811552535	0.467770745	0.644024379	0.976499072	-4.596540351	1.758505788	-1.37967963	-3.966807176	0.406080507	-0.682732072	-0.25767767	0.791652904	-3.966807176	0.580576641	0.831756235	1.67860143
ENSMUSG00000001082	ENSMUSG00000001082	Mfsd10	68294	major facilitator superfamily domain containing 10 [Source:MGI Symbol;Acc:MGI:1915544]	0.968947148	-0.489976046	0.29977364	-1.159149554	1.458923194	2.736582836	1.467381392	0.247553504	0.763817353	0.968947148	1.609509933	0.12013471	0.999952764	-4.571552552	-0.489976046	-0.969089228	0.341837518	0.7878741	-5.570494633	0.29977364	0.593444098	0.558246594	0.844197305	-5.862657716	-1.159149554	-1.924212951	0.065850753	0.999815644	-4.55648951	1.458923194	1.855744915	0.075386484	0.9302645	-4.57411105	2.951538439	3.206253962	2.884703789	2.060608861	3.091113131	1.973187947	2.412669769	3.408852913	3.00609768	3.239798284	3.260980162
ENSMUSG00000001089	ENSMUSG00000001089	Luzp1	269593	leucine zipper protein 1 [Source:MGI Symbol;Acc:MGI:107629]	-0.029426308	0.088406117	-0.007988219	0.109844206	-0.117832425	7.494798079	0.440074232	0.726358157	0.920612317	-0.029426308	-0.293483905	0.771589045	0.999952764	-4.93361351	0.088406117	0.870587462	0.392310855	0.80895095	-7.137030624	-0.007988219	-0.081134507	0.935984821	0.984555792	-7.563862482	0.109844206	1.063325328	0.297857211	0.999815644	-4.657252726	-0.117832425	-0.825698683	0.41683086	0.944682739	-4.68649158	7.363480262	7.344286511	7.326221086	7.592039994	7.662454935	7.468436765	7.748750106	7.552604135	7.550541854	7.512591068	7.371545363
ENSMUSG00000001098	ENSMUSG00000001098	Kctd10	330171	potassium channel tetramerisation domain containing 10 [Source:MGI Symbol;Acc:MGI:2141207]	-0.003999366	-0.313968241	0.212935294	-0.097033582	0.309968876	5.807723788	1.38536596	0.270444538	0.771475674	-0.003999366	-0.025338377	0.979987414	0.999952764	-4.77409349	-0.313968241	-1.968259695	0.060289026	0.581548895	-5.219328852	0.212935294	1.342641639	0.191523202	0.598864072	-6.196894944	-0.097033582	-0.611181166	0.546629514	0.999815644	-4.715163967	0.309968876	1.381284525	0.179484952	0.9302645	-4.528800509	5.693147466	5.174768688	5.812065415	5.984964413	5.723754677	5.880508734	5.894499564	5.387893566	5.856554184	6.041958031	5.891804812
ENSMUSG00000001100	ENSMUSG00000001100	Poldip2	67811	polymerase (DNA-directed), delta interacting protein 2 [Source:MGI Symbol;Acc:MGI:1915061]	-0.026757873	0.014817713	0.033953136	0.075528721	-0.041575585	6.489731635	0.131017763	0.940720519	0.984576349	-0.026757873	-0.205147396	0.839127886	0.999952764	-4.830465252	0.014817713	0.111551709	0.91207488	0.978780932	-7.251520336	0.033953136	0.263792646	0.794114631	0.936421418	-7.265550724	0.075528721	0.561547946	0.579453011	0.999815644	-4.76697492	-0.041575585	-0.223327404	0.825106113	0.98882653	-4.723433977	6.366944577	6.16313771	6.840464021	6.510223094	6.457556959	6.58958026	6.480741419	6.769136744	6.508752411	6.349626483	6.573660869
ENSMUSG00000001103	ENSMUSG00000001103	Sebox	18292	SEBOX homeobox [Source:MGI Symbol;Acc:MGI:108012]	1.070720553	-0.107802315	-0.46088444	-1.639407308	1.178522868	1.188220843	1.065430704	0.381601305	0.806713442	1.070720553	0.995549338	0.329063646	0.999952764	-4.59519641	-0.107802315	-0.125955036	0.900780898	0.976681188	-5.557038934	-0.46088444	-0.514242639	0.611624889	0.866839747	-5.419441189	-1.639407308	-1.573156185	0.128327716	0.999815644	-4.587276199	1.178522868	0.857420438	0.399405315	0.944465266	-4.596003199	1.299470988	3.284755157	1.633028678	1.2448957	1.108228637	1.624636116	0.728541551	0.369072793	1.157391373	1.389315987	1.52054721
ENSMUSG00000001105	ENSMUSG00000001105	Ift20	55978	intraflagellar transport 20 [Source:MGI Symbol;Acc:MGI:1915585]	-0.167551378	0.422211157	-0.336738882	0.253023653	-0.589762535	5.091735035	1.624809519	0.208950806	0.753429384	-0.167551378	-0.807735991	0.426906161	0.999952764	-4.645484667	0.422211157	2.012600653	0.05511167	0.576079621	-4.929743762	-0.336738882	-1.686281931	0.104256514	0.501617555	-5.533471653	0.253023653	1.165123053	0.25503036	0.999815644	-4.571999829	-0.589762535	-1.999047275	0.056650874	0.9302645	-4.441716494	4.862516717	5.523515274	5.380480172	5.193794831	4.952934103	5.000742764	5.199287495	5.6113519	4.936790934	4.926116039	5.034077489
ENSMUSG00000001119	ENSMUSG00000001119	Col6a1	12833	collagen, type VI, alpha 1 [Source:MGI Symbol;Acc:MGI:88459]	-0.279588554	0.033445974	0.152423233	0.465457761	-0.313034528	4.33355843	1.942959943	0.148645649	0.743555057	-0.279588554	-1.368932379	0.183266387	0.999952764	-4.537711112	0.033445974	0.145875265	0.885196552	0.973531451	-6.545918075	0.152423233	0.707722708	0.485701809	0.808088698	-6.376741574	0.465457761	2.126801023	0.043546018	0.999815644	-4.390620615	-0.313034528	-1.019479722	0.317797115	0.943590413	-4.595139347	4.681513699	4.364706623	4.081252032	4.620696051	4.392353188	4.394117285	3.799027643	3.762051238	4.107843615	4.541224525	4.202219061
ENSMUSG00000001120	ENSMUSG00000001120	Pcbp3	59093	poly(rC) binding protein 3 [Source:MGI Symbol;Acc:MGI:1890470]	0.038530704	0.068477066	0.087399175	0.117345536	-0.029946361	5.852300099	0.360264126	0.782191529	0.938314827	0.038530704	0.249669041	0.804895315	0.999952764	-4.772724358	0.068477066	0.425006245	0.674489207	0.914166126	-6.980601733	0.087399175	0.567111569	0.575725232	0.85137174	-6.964743698	0.117345536	0.727385425	0.473786718	0.999815644	-4.689849324	-0.029946361	-0.134224447	0.894306123	0.997971225	-4.692059066	5.995456213	6.378727381	6.200701297	5.518057433	5.937927252	5.684644356	5.599436977	5.73620781	5.836181635	5.781599372	5.650263887
ENSMUSG00000001123	ENSMUSG00000001123	Lgals9	16859	lectin, galactose binding, soluble 9 [Source:MGI Symbol;Acc:MGI:109496]	0.927989703	-0.717819475	-0.229632298	-1.875441476	1.645809178	1.49716838	1.043793959	0.39054183	0.809822342	0.927989703	0.768119855	0.449653084	0.999952764	-4.597572821	-0.717819475	-0.826240315	0.416529385	0.819515151	-5.38162874	-0.229632298	-0.224615767	0.824114616	0.946845844	-5.538693603	-1.875441476	-1.734446501	0.095226894	0.999815644	-4.581704303	1.645809178	1.10600141	0.279317099	0.940334287	-4.594285166	2.531295766	1.953285391	-2.186175934	2.373098108	2.369426085	0.970882006	1.193303235	1.836445866	1.810350042	2.23282186	2.270573044
ENSMUSG00000001127	ENSMUSG00000001127	Araf	11836	Araf proto-oncogene, serine/threonine kinase [Source:MGI Symbol;Acc:MGI:88065]	-0.126398637	0.185743977	-0.209546172	0.102596442	-0.312142614	7.164754065	2.018141462	0.137230603	0.740233408	-0.126398637	-1.298338864	0.206089921	0.999952764	-4.52050793	0.185743977	1.914337995	0.067157572	0.587931849	-5.673646736	-0.209546172	-2.201162597	0.037234743	0.392961884	-5.182098258	0.102596442	1.034820768	0.310717145	0.999815644	-4.65448812	-0.312142614	-2.270971135	0.032074232	0.9302645	-4.080381987	6.966503644	7.51823343	7.130403599	7.066817181	7.110032267	7.073078963	7.247153003	7.405767274	7.147920986	7.053997671	7.201810576
ENSMUSG00000001128	ENSMUSG00000001128	Cfp	18636	complement factor properdin [Source:MGI Symbol;Acc:MGI:97545]	-0.397105775	-3.418608435	3.417694106	0.396191446	3.02150266	1.498145865	5.950920413	0.003330068	0.615878301	-0.397105775	-0.620770821	0.540401982	0.999952764	-4.603991806	-3.418608435	-3.111591383	0.004630855	0.536562206	-2.183129115	3.417694106	3.131357826	0.004413795	0.302779899	-2.134262236	0.396191446	0.607700021	0.548899473	0.999815644	-4.603886845	3.02150266	2.376642186	0.02549146	0.9302645	-4.581094094	2.09379022	-3.966807176	1.866654448	0.5192173	2.18148192	1.920635188	1.732948662	-1.397391285	2.071651262	2.460404523	2.397268808
ENSMUSG00000001131	ENSMUSG00000001131	Timp1	21857	tissue inhibitor of metalloproteinase 1 [Source:MGI Symbol;Acc:MGI:98752]	0.701097307	-2.481745289	1.446447552	-1.736395044	3.182842596	-3.516544638	1.184738204	0.335721164	0.79239181	0.701097307	0.510593584	0.614141135	0.999952764	-4.59743723	-2.481745289	-1.812234615	0.08204947	0.602925994	-4.09564211	1.446447552	1.075124359	0.292645953	0.68798238	-4.784170387	-1.736395044	-1.243223989	0.225385738	0.999815644	-4.593562265	3.182842596	1.641256744	0.113339877	0.9302645	-4.592697984	-3.966807176	-3.966807176	-3.966807176	-0.909490727	0.126772105	-3.966807176	-3.307553524	-3.966807176	-1.957918657	-2.020359328	-1.089427491
ENSMUSG00000001134	ENSMUSG00000001134	Uxt	22294	ubiquitously expressed prefoldin like chaperone [Source:MGI Symbol;Acc:MGI:1277988]	0.488080551	-0.620649648	1.018704875	-0.090025324	1.108730199	-0.358816141	0.109092518	0.953986064	0.9874892	0.488080551	0.272164608	0.78774373	0.999952764	-4.598478993	-0.620649648	-0.333292346	0.741709044	0.937712653	-5.149928208	1.018704875	0.574238365	0.570967712	0.849999288	-5.110464114	-0.090025324	-0.047870775	0.962201838	0.999815644	-4.598420921	1.108730199	0.428860755	0.671718954	0.977866655	-4.596541001	2.05590014	-3.966807176	-3.966807176	0.78361166	1.033939975	1.624636116	1.667155637	0.684534052	0.998847967	1.218766982	0.477842694
ENSMUSG00000001138	ENSMUSG00000001138	Cnnm3	94218	cyclin M3 [Source:MGI Symbol;Acc:MGI:2151055]	0.193934563	-0.062016948	0.369029214	0.113077703	0.255951511	5.02700471	1.717202696	0.18921055	0.752315571	0.193934563	1.122437261	0.272403346	0.999952764	-4.581438129	-0.062016948	-0.332674762	0.742169596	0.937731309	-6.753293387	0.369029214	2.13569834	0.042743381	0.401517675	-4.742866891	0.113077703	0.606610942	0.549610643	0.999815644	-4.667693024	0.255951511	1.006988902	0.32364398	0.943590413	-4.597892509	5.593077906	4.532748012	5.468130067	5.200878861	5.067535769	5.127878512	4.967829455	4.734140239	5.059029718	5.071041788	5.165995553
ENSMUSG00000001143	ENSMUSG00000001143	Lman2l	214895	lectin, mannose-binding 2-like [Source:MGI Symbol;Acc:MGI:2443010]	-0.037349006	0.114062657	-0.218914367	-0.067502705	-0.151411662	5.508866386	1.108593079	0.364346077	0.799128448	-0.037349006	-0.280586272	0.781350179	0.999952764	-4.733059296	0.114062657	0.886745477	0.38371639	0.805687164	-6.613712983	-0.218914367	-1.70868679	0.099970021	0.49361803	-5.605127039	-0.067502705	-0.50524603	0.61783732	0.999815644	-4.708986609	-0.151411662	-0.817972191	0.421146307	0.945267957	-4.625851636	5.104443601	5.809201503	5.274150233	5.439977712	5.52452219	5.442887795	5.75598278	5.673148153	5.658622321	5.506015681	5.651323731
ENSMUSG00000001150	ENSMUSG00000001150	Mcm3ap	54387	minichromosome maintenance complex component 3 associated protein [Source:MGI Symbol;Acc:MGI:1930089]	0.097176996	-0.035706183	-0.032629073	-0.165512252	0.132883179	6.023264577	0.725050682	0.546640777	0.866421655	0.097176996	0.825650175	0.416857866	0.999952764	-4.676646706	-0.035706183	-0.310898704	0.75847018	0.941025316	-7.104468592	-0.032629073	-0.287673673	0.77598168	0.929064054	-7.136212133	-0.165512252	-1.390032188	0.176844402	0.999815644	-4.487406333	0.132883179	0.808060469	0.426722833	0.946699264	-4.638451536	5.964261299	5.97471396	6.20831994	6.094762557	5.991658971	5.927874876	6.316768134	6.011087037	6.045865628	5.917644013	6.082236172
ENSMUSG00000001151	ENSMUSG00000001151	Pcnt	18541	pericentrin (kendrin) [Source:MGI Symbol;Acc:MGI:102722]	0.120110214	0.054078159	0.016898961	-0.049133095	0.066032055	6.082862279	0.235949396	0.870440743	0.9651584	0.120110214	0.757527387	0.455856662	0.999952764	-4.699106796	0.054078159	0.341613554	0.735513288	0.935428911	-7.098279411	0.016898961	0.110558309	0.912854551	0.976922315	-7.199185636	-0.049133095	-0.299926842	0.76672715	0.999815644	-4.770654141	0.066032055	0.294717102	0.77065772	0.984537635	-4.696793251	6.067047115	5.864453063	6.225691624	6.309225668	6.263284789	6.486577212	5.86362357	6.278192417	6.048397927	6.024263448	6.262278276
ENSMUSG00000001156	ENSMUSG00000001156	Mxd1	17119	MAX dimerization protein 1 [Source:MGI Symbol;Acc:MGI:96908]	0.067632632	0.113004349	0.048684189	0.094055906	-0.045371717	4.763424124	0.264239586	0.850485956	0.959887078	0.067632632	0.3741537	0.71146312	0.999952764	-4.685884847	0.113004349	0.599609866	0.554193843	0.873708627	-6.558167209	0.048684189	0.275203391	0.785434972	0.933331675	-6.777004252	0.094055906	0.489644813	0.628679306	0.999815644	-4.66754792	-0.045371717	-0.173746055	0.86347245	0.99411296	-4.646305522	5.147114941	4.866035885	5.058431423	4.801199951	4.626283193	4.8543231	5.088980611	4.234823672	4.830948161	4.681244708	4.717313301
ENSMUSG00000001157	ENSMUSG00000001157	Gmcl1	23885	germ cell-less, spermatogenesis associated 1 [Source:MGI Symbol;Acc:MGI:1345156]	0.072402916	-0.347194321	0.253816832	-0.165780404	0.419597236	4.876785071	1.616880898	0.210740028	0.753429384	0.072402916	0.452201023	0.655046325	0.999952764	-4.684613477	-0.347194321	-2.115265305	0.044606762	0.568762236	-4.67758754	0.253816832	1.556382123	0.132260654	0.53775356	-5.619916236	-0.165780404	-1.028491855	0.313624481	0.999815644	-4.600351238	0.419597236	1.829930317	0.079280758	0.9302645	-4.48589224	4.909307	4.904264564	5.282835593	4.817883515	4.964646075	4.296958144	4.829937561	4.416399905	4.766786895	4.78040372	5.002864495
ENSMUSG00000001158	ENSMUSG00000001158	Snrnp27	66618	small nuclear ribonucleoprotein 27 (U4/U6.U5) [Source:MGI Symbol;Acc:MGI:1913868]	0.25878109	0.002416521	-0.088241272	-0.344605841	0.256364569	4.452877004	0.772820067	0.520200227	0.85727467	0.25878109	0.972661295	0.340093655	0.999952764	-4.603955536	0.002416521	0.010017418	0.992087368	0.997794113	-6.702141101	-0.088241272	-0.36849156	0.715626958	0.909990973	-6.652085969	-0.344605841	-1.287548088	0.209764206	0.999815644	-4.557295028	0.256364569	0.713839081	0.481977103	0.95791116	-4.616518801	4.689784467	3.889262109	4.704814231	4.394698221	4.399767187	5.239358179	4.714574081	4.947590029	4.389291682	4.040562691	4.342682537
ENSMUSG00000001166	ENSMUSG00000001166	Oas1c	114643	2'-5' oligoadenylate synthetase 1C [Source:MGI Symbol;Acc:MGI:2149633]	-0.889894583	-1.417154357	0.370388608	-0.156871167	0.527259775	-1.60249269	0.297101029	0.827124202	0.953037098	-0.889894583	-0.49860768	0.622440009	0.999952764	-4.597243624	-1.417154357	-0.797590651	0.43266272	0.828417912	-4.920813562	0.370388608	0.207687004	0.837165777	0.95082913	-5.126567894	-0.156871167	-0.088221058	0.930407994	0.999815644	-4.597969774	0.527259775	0.209362608	0.835871788	0.98942826	-4.596489049	-3.966807176	-3.966807176	-3.966807176	0.001141201	0.38763459	0.290038098	0.557512665	-3.966807176	0.653357987	0.642285819	0.657367428
ENSMUSG00000001173	ENSMUSG00000001173	Ocrl	320634	OCRL, inositol polyphosphate-5-phosphatase [Source:MGI Symbol;Acc:MGI:109589]	0.132301625	-0.119902056	0.12094487	-0.131258811	0.252203681	6.358071345	0.749361424	0.533046754	0.861526756	0.132301625	1.109253646	0.277939084	0.999952764	-4.597611543	-0.119902056	-1.008356408	0.323000256	0.77607478	-6.718399672	0.12094487	1.036668332	0.309871992	0.700800163	-6.720618169	-0.131258811	-1.080636734	0.2902337	0.999815644	-4.606998026	0.252203681	1.497483262	0.146861129	0.9302645	-4.480262611	6.167443198	6.117271532	6.582972968	6.505653577	6.472868753	6.183425865	6.23539909	6.561959368	6.417670603	6.411571823	6.355616026
ENSMUSG00000001175	ENSMUSG00000001175	Calm1	12313	calmodulin 1 [Source:MGI Symbol;Acc:MGI:88251]	-0.029573013	0.036309176	0.002710687	0.068592877	-0.06588219	11.41486369	1.024748521	0.398575596	0.811771046	-0.029573013	-0.783634069	0.440659294	0.999952764	-5.652125696	0.036309176	0.938137615	0.357201727	0.79522585	-8.347630411	0.002710687	0.073998651	0.941603821	0.985581137	-8.861782662	0.068592877	1.725496634	0.096852703	0.999815644	-4.549166469	-0.06588219	-1.21875871	0.234377961	0.932003793	-4.969503949	11.43796453	11.37789404	11.43453372	11.45322334	11.37011174	11.3588632	11.47268638	11.40704698	11.50489242	11.35594399	11.3127253
ENSMUSG00000001211	ENSMUSG00000001211	Agpat3	28169	1-acylglycerol-3-phosphate O-acyltransferase 3 [Source:MGI Symbol;Acc:MGI:1336186]	0.017629126	-0.079225952	0.149232504	0.052377426	0.096855078	8.303695817	2.119762986	0.123232319	0.73276204	0.017629126	0.27373941	0.786547004	0.999952764	-5.06423226	-0.079225952	-1.189502029	0.245482155	0.732184159	-7.019398304	0.149232504	2.321701376	0.028741578	0.373003267	-5.248850674	0.052377426	0.784987612	0.439879849	0.999815644	-4.874310903	0.096855078	1.045410123	0.305894992	0.943370993	-4.646147472	8.39816274	8.140679813	8.445987676	8.334676549	8.288496008	8.090872314	8.107104727	8.416051555	8.334011091	8.378835739	8.419963361
ENSMUSG00000001225	ENSMUSG00000001225	Slc26a3	13487	solute carrier family 26, member 3 [Source:MGI Symbol;Acc:MGI:107181]	-0.899822626	-0.912712093	-0.115411066	-0.128300532	0.012889466	-3.262508936	0.271464087	0.845361498	0.958416107	-0.899822626	-0.628890989	0.535158325	0.999952764	-4.596961919	-0.912712093	-0.635954418	0.530619299	0.862722255	-5.01701879	-0.115411066	-0.082068002	0.935250002	0.984439959	-5.177392392	-0.128300532	-0.087923932	0.930641749	0.999815644	-4.598066645	0.012889466	0.006360251	0.994976066	0.999449253	-4.59666215	-3.966807176	-3.966807176	-3.966807176	-3.966807176	-0.601538357	-3.335447204	-0.975637297	-0.524343838	-3.284284166	-2.020359328	-1.089427491
ENSMUSG00000001227	ENSMUSG00000001227	Sema6b	20359	sema domain, transmembrane domain (TM), and cytoplasmic domain, (semaphorin) 6B [Source:MGI Symbol;Acc:MGI:1202889]	0.116306453	-0.236803609	0.174772833	-0.178337229	0.353110062	6.959965056	2.095906333	0.126378998	0.73346947	0.116306453	1.105014781	0.27973612	0.999952764	-4.616338629	-0.236803609	-2.250968185	0.033482228	0.551651004	-5.002545849	0.174772833	1.682131578	0.105067336	0.502697124	-6.027207528	-0.178337229	-1.673931822	0.106684871	0.999815644	-4.297600896	0.353110062	2.372836019	0.025705268	0.9302645	-4.066594422	7.022011056	6.610802711	7.00478676	6.961058023	6.934837335	6.881015356	6.86512525	6.987426072	6.979896322	7.134923033	7.165921999
ENSMUSG00000001228	ENSMUSG00000001228	Uhrf1	18140	ubiquitin-like, containing PHD and RING finger domains, 1 [Source:MGI Symbol;Acc:MGI:1338889]	-0.514494584	0.746933796	-2.300982689	-1.039554308	-1.261428381	-1.554398317	0.89457112	0.457759335	0.834179701	-0.514494584	-0.322996731	0.749399514	0.999952764	-4.597681593	0.746933796	0.487062153	0.630482432	0.901626952	-5.077417133	-2.300982689	-1.509306695	0.14382952	0.549574931	-4.407037583	-1.039554308	-0.649107471	0.522222607	0.999815644	-4.596739463	-1.261428381	-0.570493893	0.573464872	0.970166589	-4.596114047	-3.966807176	3.123234247	1.480305234	-0.726335289	-2.033352078	-0.319548543	-1.472616039	-2.5634139	-3.966807176	-0.332565288	0.084722006
ENSMUSG00000001229	ENSMUSG00000001229	Dpp9	224897	dipeptidylpeptidase 9 [Source:MGI Symbol;Acc:MGI:2443967]	0.080287399	-0.265009065	0.209898551	-0.135397913	0.345296464	6.133122622	1.31544425	0.291626189	0.778000077	0.080287399	0.565695539	0.57667287	0.999952764	-4.745922007	-0.265009065	-1.862793719	0.074352351	0.599674614	-5.492338215	0.209898551	1.491124399	0.14851291	0.554586183	-6.092835825	-0.135397913	-0.94410686	0.35420321	0.999815644	-4.647917062	0.345296464	1.718289044	0.09817908	0.9302645	-4.426689225	5.988768287	5.546221452	6.014224131	6.136739736	6.280455738	6.211040456	6.202392675	6.074028989	6.249593206	6.3030257	6.421703292
ENSMUSG00000001240	ENSMUSG00000001240	Ramp2	54409	receptor (calcitonin) activity modifying protein 2 [Source:MGI Symbol;Acc:MGI:1859650]	-0.084494577	0.175161196	-0.008959177	0.250696596	-0.259655773	3.200206432	0.15212984	0.927332353	0.980108261	-0.084494577	-0.242263565	0.810563911	0.999952764	-4.626136142	0.175161196	0.463236296	0.647225938	0.905652595	-6.001393305	-0.008959177	-0.02672326	0.97889388	0.99401881	-6.233635	0.250696596	0.642553734	0.526397328	0.999815644	-4.610717285	-0.259655773	-0.504762108	0.618172312	0.973309152	-4.60655638	2.712697326	2.709761122	3.337948651	3.215397929	3.260852737	3.35212497	3.403979404	4.140427912	3.294779132	3.417907441	3.600867371
ENSMUSG00000001247	ENSMUSG00000001247	Lsr	54135	lipolysis stimulated lipoprotein receptor [Source:MGI Symbol;Acc:MGI:1927471]	-0.314478827	1.272175684	0.321930293	1.908584804	-1.586654511	2.622137634	2.162490496	0.117799358	0.728926473	-0.314478827	-0.648540921	0.522582784	0.999952764	-4.6143501	1.272175684	1.4574298	0.157518086	0.670962354	-4.716634094	0.321930293	0.588648107	0.561409533	0.84512962	-5.911496873	1.908584804	2.284510741	0.031151963	0.999815644	-4.556024847	-1.586654511	-1.588986709	0.12470497	0.9302645	-4.584222593	3.655851581	2.858780901	3.343494452	2.422417412	2.575510055	1.893623053	2.805641115	3.469494279	3.093702309	3.315818109	3.227261975
ENSMUSG00000001248	ENSMUSG00000001248	Gramd1a	52857	GRAM domain containing 1A [Source:MGI Symbol;Acc:MGI:105490]	0.004297064	-0.107817619	0.094333339	-0.017781345	0.112114683	6.250466073	0.278537197	0.840336718	0.956992697	0.004297064	0.032652956	0.97421216	0.999952764	-4.813958876	-0.107817619	-0.810306598	0.425455129	0.824241449	-6.863426948	0.094333339	0.721784518	0.477163256	0.803123076	-6.961881422	-0.017781345	-0.132750806	0.895459419	0.999815644	-4.804779937	0.112114683	0.599086359	0.55453735	0.966446297	-4.675957292	5.88903712	6.033124271	6.551571986	6.137478339	6.188919554	6.305652522	6.175284929	6.268379567	6.316252076	6.420207964	6.389038043
ENSMUSG00000001249	ENSMUSG00000001249	Hpn	15451	hepsin [Source:MGI Symbol;Acc:MGI:1196620]	-0.103362649	-1.082202083	2.281605339	1.302765905	0.978839434	-0.596882402	1.493555992	0.240666719	0.762149034	-0.103362649	-0.090256547	0.928806803	0.999952764	-4.599508211	-1.082202083	-0.764113489	0.451993457	0.836568362	-4.940091702	2.281605339	1.755539537	0.091486731	0.480097907	-4.158826798	1.302765905	1.020953509	0.31711212	0.999815644	-4.594987534	0.978839434	0.537421128	0.595756275	0.970450942	-4.596354083	0.271838027	-3.966807176	-0.059373546	-0.642798163	0.738907047	-2.061794248	-0.527514897	0.28850714	0.097432928	0.119277277	0.227998289
ENSMUSG00000001260	ENSMUSG00000001260	Gabrg1	14405	gamma-aminobutyric acid (GABA) A receptor, subunit gamma 1 [Source:MGI Symbol;Acc:MGI:103156]	-0.13498511	0.130499059	0.26943189	0.534916058	-0.265484168	4.939749347	0.929254119	0.441245319	0.827097781	-0.13498511	-0.41181027	0.684008522	0.999952764	-4.70163561	0.130499059	0.345291096	0.732780864	0.934484726	-6.6849091	0.26943189	0.796751236	0.433141139	0.779817192	-6.545385511	0.534916058	1.450886434	0.159316796	0.999815644	-4.509398969	-0.265484168	-0.530670296	0.600357495	0.970450942	-4.637279017	5.380889124	4.226155029	4.308074941	5.207928275	4.957127873	4.730036866	5.177299824	5.119003988	5.426557328	5.294161102	5.325877346
ENSMUSG00000001270	ENSMUSG00000001270	Ckb	12709	creatine kinase, brain [Source:MGI Symbol;Acc:MGI:88407]	-0.076147141	-0.074882846	-0.011783991	-0.010519695	-0.001264295	10.47376591	0.523781371	0.669941481	0.902394834	-0.076147141	-0.889491643	0.382267948	0.999952764	-5.256916039	-0.074882846	-0.864107703	0.395791996	0.809777093	-8.053620705	-0.011783991	-0.138795876	0.890729966	0.970058738	-8.458807734	-0.010519695	-0.120430374	0.905110528	0.999815644	-5.583872303	-0.001264295	-0.01037897	0.991801793	0.999449253	-5.318481191	10.61177376	10.64752285	10.38784129	10.28686223	10.4650639	10.38933802	10.19840002	10.54294446	10.29584798	10.4389107	10.62514029
ENSMUSG00000001280	ENSMUSG00000001280	Sp1	20683	trans-acting transcription factor 1 [Source:MGI Symbol;Acc:MGI:98372]	-0.058509289	-0.521177599	0.739558097	0.276889787	0.46266831	4.96231945	3.158109686	0.042412868	0.693268928	-0.058509289	-0.219801765	0.827820879	0.999952764	-4.716265354	-0.521177599	-1.728921214	0.096227841	0.618288954	-5.318906608	0.739558097	2.575692913	0.016343418	0.342843585	-3.808238782	0.276889787	0.983361495	0.334906145	0.999815644	-4.610202034	0.46266831	1.15047542	0.260897518	0.935756802	-4.58107621	5.049265927	3.211807137	4.599827142	4.986420454	5.446725222	5.186086988	5.15046449	4.67396451	5.138824148	5.249169167	5.108506007
ENSMUSG00000001281	ENSMUSG00000001281	Itgb7	16421	integrin beta 7 [Source:MGI Symbol;Acc:MGI:96616]	-2.912453876	-1.223812189	0.130510119	1.819151806	-1.688641688	-0.756485818	2.184794889	0.115063281	0.728926473	-2.912453876	-2.220786796	0.035713	0.999952764	-4.582067635	-1.223812189	-0.799225236	0.43173203	0.827709498	-4.924976129	0.130510119	0.083836126	0.933858348	0.984439959	-5.137017295	1.819151806	1.419990465	0.168033486	0.999815644	-4.591215569	-1.688641688	-0.837581794	0.410248082	0.944465266	-4.595613716	-2.517830557	-3.091156721	-3.966807176	0.5192173	0.738907047	0.554305163	-0.069337303	-3.966807176	-0.634219411	0.166971216	0.657367428
ENSMUSG00000001285	ENSMUSG00000001285	Myg1	60315	melanocyte proliferating gene 1 [Source:MGI Symbol;Acc:MGI:1929864]	-0.455801805	0.225322632	-0.666096736	0.015027701	-0.681124437	4.078479175	1.620220385	0.20998452	0.753429384	-0.455801805	-1.435993458	0.163472207	0.999952764	-4.543958167	0.225322632	0.775338753	0.445454519	0.83401345	-6.256404179	-0.666096736	-2.143494336	0.04205103	0.40062617	-4.365071952	0.015027701	0.05047559	0.960146877	0.999815644	-4.660723249	-0.681124437	-1.582702338	0.126132869	0.9302645	-4.552849751	3.701558437	5.393338537	3.633361116	4.117645287	3.790910995	3.965217712	3.724163127	3.862873432	3.703185166	3.867333959	4.458617372
ENSMUSG00000001288	ENSMUSG00000001288	Rarg	19411	retinoic acid receptor, gamma [Source:MGI Symbol;Acc:MGI:97858]	-0.258955351	-1.317877702	0.874680352	-0.184241998	1.05892235	3.498461717	3.720455892	0.024467137	0.669841637	-0.258955351	-0.652419511	0.520119731	0.999952764	-4.619681444	-1.317877702	-3.097499433	0.004791821	0.536562206	-2.205003554	0.874680352	1.941369081	0.063633195	0.441976662	-4.451450262	-0.184241998	-0.500390442	0.621202384	0.999815644	-4.631846822	1.05892235	1.819888571	0.080841859	0.9302645	-4.555238826	3.509342142	1.205643396	2.936996718	3.793300769	3.5344577	3.291332834	3.728201732	3.017165788	3.294779132	3.785668055	3.816515119
ENSMUSG00000001289	ENSMUSG00000001289	Pfdn5	56612	prefoldin 5 [Source:MGI Symbol;Acc:MGI:1928753]	-0.043117869	-0.077864631	-0.144786286	-0.179533048	0.034746762	6.2170689	0.649164485	0.590908716	0.876847883	-0.043117869	-0.23948225	0.812695642	0.999952764	-4.791256948	-0.077864631	-0.452129873	0.655096879	0.908795742	-7.111622176	-0.144786286	-0.835692316	0.411290375	0.76721321	-6.866843086	-0.179533048	-1.002698971	0.325669126	0.999815644	-4.630960786	0.034746762	0.139461503	0.890209451	0.997482948	-4.71114275	6.259916989	5.707230087	6.528021125	6.280758447	5.902266702	6.373208481	6.358401974	6.809845435	6.03228445	5.876995849	6.042396315
ENSMUSG00000001300	ENSMUSG00000001300	Efnb2	13642	ephrin B2 [Source:MGI Symbol;Acc:MGI:105097]	0.274746108	0.119458802	0.261148563	0.105861257	0.155287306	5.836646974	1.444765509	0.253663875	0.765300362	0.274746108	1.451372093	0.159182729	0.999952764	-4.462923521	0.119458802	0.597215372	0.555765925	0.874178402	-6.877501038	0.261148563	1.41907288	0.168298066	0.574499376	-6.154474552	0.105861257	0.516677827	0.609948377	0.999815644	-4.720591794	0.155287306	0.563860127	0.577902327	0.970233233	-4.66349138	5.93585806	5.334103558	6.357612194	6.276070618	6.076219654	6.151714239	5.75598278	5.7966262	5.898328863	6.01370463	5.68172535
ENSMUSG00000001305	ENSMUSG00000001305	Rrp15	67223	ribosomal RNA processing 15 homolog (S. cerevisiae) [Source:MGI Symbol;Acc:MGI:1914473]	-0.782042724	-1.095480228	0.184958389	-0.128479116	0.313437505	3.105718198	2.351415139	0.096616221	0.71951475	-0.782042724	-1.421316547	0.167651703	0.999952764	-4.573256545	-1.095480228	-2.271086088	0.032066299	0.549218823	-3.838972816	0.184958389	0.312886477	0.756977355	0.923148464	-5.931199509	-0.128479116	-0.29792308	0.768238172	0.999815644	-4.630618341	0.313437505	0.428355849	0.672081564	0.977866655	-4.606401245	3.573323352	1.302509617	-0.24665749	3.328386794	3.213958292	3.195053789	3.53424611	3.08433014	3.00609768	2.99752425	3.121104452
ENSMUSG00000001313	ENSMUSG00000001313	Rnd2	11858	Rho family GTPase 2 [Source:MGI Symbol;Acc:MGI:1338755]	-0.141575387	-0.123906856	-0.181986531	-0.164317999	-0.017668532	7.261925532	1.570865112	0.221437083	0.757823461	-0.141575387	-0.97691755	0.338023688	0.999952764	-4.686671467	-0.123906856	-0.888447918	0.382818032	0.805318588	-7.086354529	-0.181986531	-1.285109444	0.210601502	0.616475567	-6.657255	-0.164317999	-1.150501247	0.260887086	0.999815644	-4.604153254	-0.017668532	-0.087847417	0.930701945	0.997996628	-4.78425799	7.266590313	7.20731369	7.408223314	7.208868601	6.779630307	7.353265127	7.554034868	7.074095288	7.369320533	6.858617969	7.440299498
ENSMUSG00000001323	ENSMUSG00000001323	Srr	27364	serine racemase [Source:MGI Symbol;Acc:MGI:1351636]	0.260473857	-0.160937295	0.262481863	-0.15892929	0.421411152	6.206979736	1.693854428	0.194011216	0.753429384	0.260473857	1.857060164	0.075192583	0.999952764	-4.248092671	-0.160937295	-1.135422958	0.26702942	0.747947547	-6.536461645	0.262481863	1.911174527	0.067580977	0.445743504	-5.467250031	-0.15892929	-1.099293311	0.282174963	0.999815644	-4.59676766	0.421411152	2.113296608	0.044790082	0.9302645	-4.293366685	6.277858322	5.838214191	6.38543363	6.130817258	6.427344203	6.466095527	6.244591746	5.958352937	6.332965815	6.293656439	6.128635723
ENSMUSG00000001333	ENSMUSG00000001333	Sync	68828	syncoilin [Source:MGI Symbol;Acc:MGI:1916078]	0.952344059	-0.059121618	1.202367198	0.190901522	1.011465677	-0.339428107	0.399530101	0.754526295	0.930097156	0.952344059	0.76814835	0.449636464	0.999952764	-4.596722663	-0.059121618	-0.042548936	0.966401093	0.992305372	-5.167842825	1.202367198	0.969332575	0.341718525	0.720877571	-4.907172508	0.190901522	0.137443287	0.891787833	0.999815644	-4.598231004	1.011465677	0.543156558	0.591860586	0.970450942	-4.596352442	-1.208260096	-1.944950039	1.703726618	0.001141201	0.608473635	0.066411964	0.760442305	-1.269900689	0.756076861	0.675643045	1.164499559
ENSMUSG00000001334	ENSMUSG00000001334	Fndc5	384061	fibronectin type III domain containing 5 [Source:MGI Symbol;Acc:MGI:1917614]	-0.00903266	0.192751646	0.066441161	0.268225467	-0.201784306	6.917581222	1.690990981	0.194608512	0.753429384	-0.00903266	-0.069983621	0.944766759	0.999952764	-4.892173682	0.192751646	1.41389031	0.169798667	0.679444178	-6.355596198	0.066441161	0.516550508	0.610035977	0.865978406	-7.284059258	0.268225467	1.961491486	0.061115855	0.999815644	-4.11759494	-0.201784306	-1.074847054	0.29276768	0.941480484	-4.59738991	7.073092589	7.101728928	6.928427366	6.539018386	7.065470682	6.964102438	7.01314667	6.981031532	6.995290362	6.93679361	6.846840047
ENSMUSG00000001348	ENSMUSG00000001348	Acp5	11433	acid phosphatase 5, tartrate resistant [Source:MGI Symbol;Acc:MGI:87883]	0.983329066	0.654718874	0.926364024	0.597753832	0.328610192	-2.365807976	0.382743221	0.766314628	0.933105608	0.983329066	0.655639848	0.51807953	0.999952764	-4.596736551	0.654718874	0.442673839	0.661830469	0.911343209	-5.077514422	0.926364024	0.617141851	0.542754204	0.835613163	-5.01286416	0.597753832	0.404506428	0.689300501	0.999815644	-4.597584661	0.328610192	0.156006468	0.877288165	0.996933393	-4.596544257	1.694185257	-3.966807176	-3.966807176	-1.835740331	-0.768769244	-1.864435576	0.593378964	-1.537249985	-0.395252557	-1.821099527	0.084722006
ENSMUSG00000001349	ENSMUSG00000001349	Cnn1	12797	calponin 1 [Source:MGI Symbol;Acc:MGI:104979]	-1.259224402	2.607402329	-2.254722266	1.611904465	-3.86662673	-1.710643284	1.630571097	0.207660347	0.753429384	-1.259224402	-0.89823369	0.377680759	0.999952764	-4.595660618	2.607402329	1.998290489	0.056737928	0.58133903	-3.882768871	-2.254722266	-1.714339485	0.098912404	0.492410774	-4.201686095	1.611904465	1.157860842	0.257926988	0.999815644	-4.594194355	-3.86662673	-2.018956878	0.054402642	0.9302645	-4.591077682	-3.30988582	0.720632969	-3.966807176	-0.285195441	-1.118146116	0.066411964	-0.248218281	-1.397391285	-0.818804906	-0.205663103	-1.207429945
ENSMUSG00000001366	ENSMUSG00000001366	Fbxo9	71538	f-box protein 9 [Source:MGI Symbol;Acc:MGI:1918788]	-0.084727677	-0.141204033	0.005867282	-0.050609074	0.056476355	6.942381694	1.284274248	0.301592643	0.782729752	-0.084727677	-0.990522288	0.331464925	0.999952764	-4.666811142	-0.141204033	-1.654461135	0.110609816	0.635260044	-6.04236842	0.005867282	0.068871634	0.94564292	0.986370957	-7.399211804	-0.050609074	-0.590581401	0.560133426	0.999815644	-4.804739007	0.056476355	0.467385605	0.644296037	0.976499072	-4.728785007	6.818783701	6.894417703	6.893410388	6.916139333	6.86870043	6.738855024	7.003181908	6.845042216	6.905491971	6.957283436	7.030335468
ENSMUSG00000001376	ENSMUSG00000001376	Vps50	73288	VPS50 EARP/GARPII complex subunit [Source:MGI Symbol;Acc:MGI:1920538]	-0.101496324	0.218123661	-0.381615749	-0.061995764	-0.319619985	6.115981852	3.326954214	0.03588039	0.6733166	-0.101496324	-0.777894145	0.443973983	0.999952764	-4.690830227	0.218123661	1.760542123	0.090618287	0.611956148	-5.681887137	-0.381615749	-3.06071	0.005237738	0.308502461	-3.090093112	-0.061995764	-0.47790323	0.636895667	0.999815644	-4.754088174	-0.319619985	-1.776377408	0.087915547	0.9302645	-4.41116847	6.077328206	6.564351369	5.618654705	6.253081938	5.999406543	6.370149747	6.158921987	6.190151792	6.106257184	5.94952804	5.926362399
ENSMUSG00000001380	ENSMUSG00000001380	Hars	15115	histidyl-tRNA synthetase [Source:MGI Symbol;Acc:MGI:108087]	-0.003252709	0.047433238	-0.139475942	-0.088789994	-0.050685947	6.788442754	1.050203777	0.387872696	0.808333691	-0.003252709	-0.033779319	0.973322955	0.999952764	-4.86293242	0.047433238	0.501896016	0.620158073	0.898259982	-7.22527855	-0.139475942	-1.491487389	0.148418216	0.554531815	-6.274140548	-0.088789994	-0.912932711	0.370049294	0.999815644	-4.685881826	-0.050685947	-0.375666847	0.710351916	0.980922368	-4.72995847	6.831921664	7.138275397	6.779375558	6.688628308	6.6874764	6.841807159	6.794179371	6.749989716	6.772945557	6.665632575	6.761074282
ENSMUSG00000001383	ENSMUSG00000001383	Zmat2	66492	zinc finger, matrin type 2 [Source:MGI Symbol;Acc:MGI:1913742]	-0.07706436	0.260637234	-0.230411168	0.107290426	-0.337701595	7.016505938	1.710750784	0.190524821	0.752787018	-0.07706436	-0.606498467	0.549684118	0.999952764	-4.808282135	0.260637234	2.045791323	0.051497536	0.573222521	-5.399225251	-0.230411168	-1.866248517	0.073850002	0.454423754	-5.757375331	0.107290426	0.819664822	0.420198555	0.999815644	-4.731433985	-0.337701595	-1.876799385	0.072334024	0.9302645	-4.293362743	7.200475214	7.569146386	6.949945888	6.957298037	6.782232722	7.168776682	7.125350573	6.847680631	7.067810302	6.910765194	6.990690925
ENSMUSG00000001403	ENSMUSG00000001403	Ube2c	68612	ubiquitin-conjugating enzyme E2C [Source:MGI Symbol;Acc:MGI:1915862]	-1.965629246	-1.985425234	0.327638268	0.30784228	0.019795988	-4.259600363	2.265940851	0.105657239	0.723678437	-1.965629246	-1.799669815	0.084065547	0.999952764	-4.588486731	-1.985425234	-1.840086567	0.077728379	0.601845658	-4.063905593	0.327638268	0.318718355	0.752603161	0.921655922	-5.202456912	0.30784228	0.26995524	0.789423573	0.999815644	-4.597974061	0.019795988	0.012893892	0.989815394	0.999382878	-4.596824844	-3.966807176	-3.966807176	-3.966807176	-2.539090301	-3.082477591	-3.966807176	-3.966807176	-3.966807176	-3.284284166	-3.966807176	-2.008699672
ENSMUSG00000001415	ENSMUSG00000001415	Smg5	229512	Smg-5 homolog, nonsense mediated mRNA decay factor (C. elegans) [Source:MGI Symbol;Acc:MGI:2447364]	-0.120310697	-0.082069419	-0.099464943	-0.061223666	-0.038241278	6.67369126	0.786430314	0.512868727	0.854685669	-0.120310697	-0.99328232	0.330145052	0.999952764	-4.651960898	-0.082069419	-0.688683488	0.497401356	0.853579045	-7.080815668	-0.099464943	-0.829672512	0.414622188	0.768831432	-6.97871517	-0.061223666	-0.508435823	0.615631318	0.999815644	-4.799969886	-0.038241278	-0.225056735	0.823775326	0.98882653	-4.734909227	6.715733291	6.810896265	6.26494315	6.583060538	6.605155979	6.648330423	6.396332155	6.845922224	6.626978113	6.646307575	6.658334677
ENSMUSG00000001416	ENSMUSG00000001416	Cct3	12462	chaperonin containing Tcp1, subunit 3 (gamma) [Source:MGI Symbol;Acc:MGI:104708]	-0.044874646	-0.178289538	-0.029265305	-0.162680198	0.133414893	6.923731453	1.903409409	0.155042134	0.745358984	-0.044874646	-0.46371255	0.64688935	0.999952764	-4.830246785	-0.178289538	-1.878623741	0.072074655	0.596559494	-5.681793291	-0.029265305	-0.306847028	0.76151596	0.92488135	-7.349992585	-0.162680198	-1.68914042	0.103701145	0.999815644	-4.288280776	0.133414893	0.984303294	0.33445216	0.943590413	-4.622789183	6.811222225	6.856588511	7.012640217	6.901430078	6.75936086	6.923365643	7.204667603	6.529462709	6.923076702	6.808279608	7.044522439
ENSMUSG00000001418	ENSMUSG00000001418	Glmp	56700	glycosylated lysosomal membrane protein [Source:MGI Symbol;Acc:MGI:1913318]	-0.131106001	0.109247238	-0.199804188	0.040549051	-0.240353239	4.822622003	0.554519438	0.649918588	0.894650476	-0.131106001	-0.816277663	0.422096453	0.999952764	-4.635527506	0.109247238	0.684410812	0.500048635	0.854003684	-6.547414389	-0.199804188	-1.268897787	0.216233029	0.62012388	-6.009813711	0.040549051	0.249176613	0.805271916	0.999815644	-4.690650776	-0.240353239	-1.06143079	0.298700064	0.941624883	-4.591595533	4.509963601	5.272996149	4.948093563	4.905479166	4.631540655	4.765855299	4.885239331	4.508201939	4.846552332	4.805106321	4.890667944
ENSMUSG00000001419	ENSMUSG00000001419	Mef2d	17261	myocyte enhancer factor 2D [Source:MGI Symbol;Acc:MGI:99533]	-0.008400105	0.01743464	0.158788397	0.184623141	-0.025834744	7.841901106	2.909767445	0.054418381	0.705877786	-0.008400105	-0.104922854	0.91727921	0.999952764	-5.015308806	0.01743464	0.206242669	0.838281544	0.963921142	-7.574402264	0.158788397	1.970206782	0.060052992	0.436149817	-5.784733749	0.184623141	2.197248182	0.0375452	0.999815644	-3.785958811	-0.025834744	-0.221893023	0.82621033	0.98882653	-4.829535315	7.897497051	7.934580118	7.902915664	7.841323556	7.888318727	7.721721723	7.689656844	7.557178721	7.913928604	8.083665783	7.753017166
ENSMUSG00000001420	ENSMUSG00000001420	Tmem79	71913	transmembrane protein 79 [Source:MGI Symbol;Acc:MGI:1919163]	0.072111087	2.287455929	-2.083560072	0.13178477	-2.215344841	-0.384229345	1.50792413	0.236968967	0.762149034	0.072111087	0.049262463	0.96110389	0.999952764	-4.598156001	2.287455929	1.814407611	0.081705055	0.602925994	-4.097216972	-2.083560072	-1.700175616	0.101580496	0.496586221	-4.236996978	0.13178477	0.088243314	0.930390484	0.999815644	-4.598020891	-2.215344841	-1.14672994	0.26241357	0.935756802	-4.594600148	1.090470057	1.96648528	-3.966807176	0.325405525	-0.191904227	1.947150845	0.321292446	1.485260564	0.380731622	0.424115442	0.272760494
ENSMUSG00000001424	ENSMUSG00000001424	Snd1	56463	staphylococcal nuclease and tudor domain containing 1 [Source:MGI Symbol;Acc:MGI:1929266]	0.026073568	0.27409739	-0.242130599	0.005893223	-0.248023822	6.617516701	1.629454861	0.20790972	0.753429384	0.026073568	0.174959599	0.862528898	0.999952764	-4.839377739	0.27409739	1.863391702	0.074265189	0.599674614	-5.623821243	-0.242130599	-1.693037752	0.102947963	0.498484874	-5.941628699	0.005893223	0.038531291	0.969571921	0.999815644	-4.83527864	-0.248023822	-1.184481363	0.247426479	0.934335487	-4.56518918	6.430016807	7.363903374	6.838501599	6.526667311	6.565327286	6.546333351	6.600138835	6.755620076	6.613930446	6.535413042	6.699390528
ENSMUSG00000001435	ENSMUSG00000001435	Col18a1	12822	collagen, type XVIII, alpha 1 [Source:MGI Symbol;Acc:MGI:88451]	0.330819159	0.170344412	-0.058909058	-0.219383805	0.160474747	4.324507711	0.630763267	0.602057402	0.879986532	0.330819159	1.070578394	0.29464602	0.999952764	-4.590469194	0.170344412	0.580750271	0.5666381	0.876991845	-6.462683344	-0.058909058	-0.207666236	0.837181818	0.95082913	-6.656845876	-0.219383805	-0.690129591	0.496507171	0.999815644	-4.632324619	0.160474747	0.376653159	0.709627954	0.980922368	-4.628736737	4.055254109	4.637554597	3.952894647	3.841238318	4.946198609	4.50312675	4.305445614	5.146407154	4.01767777	4.745486455	4.329500715
ENSMUSG00000001436	ENSMUSG00000001436	Slc19a1	20509	solute carrier family 19 (folate transporter), member 1 [Source:MGI Symbol;Acc:MGI:103182]	-0.1820241	-0.335467341	0.111532868	-0.041910373	0.153443241	3.791485909	0.790553343	0.51066537	0.853625066	-0.1820241	-0.728773774	0.472951905	0.999952764	-4.620038456	-0.335467341	-1.344155857	0.191039893	0.693736226	-5.525997391	0.111532868	0.437277981	0.665685926	0.890605545	-6.302534936	-0.041910373	-0.171650059	0.86510261	0.999815644	-4.647161524	0.153443241	0.434574574	0.667621109	0.977249408	-4.616461726	3.781124227	3.310863577	2.951595901	3.815623881	3.846225476	3.888623806	3.873848483	3.501121364	3.79852847	3.97508626	4.075302371
ENSMUSG00000001440	ENSMUSG00000001440	Kpnb1	16211	karyopherin (importin) beta 1 [Source:MGI Symbol;Acc:MGI:107532]	-0.002442206	0.185495053	-0.1601493	0.027787959	-0.187937259	8.034856659	1.740740007	0.184494353	0.750724926	-0.002442206	-0.026384976	0.979160992	0.999952764	-5.030579541	0.185495053	2.017399379	0.054575628	0.576072506	-5.722546311	-0.1601493	-1.793717844	0.085035324	0.467673011	-6.149640266	0.027787959	0.292096164	0.772637501	0.999815644	-4.989876489	-0.187937259	-1.440489506	0.162208686	0.9302645	-4.443652744	8.04319912	8.427809222	8.136078324	8.05400869	7.977004766	8.198944032	8.125785697	7.858878854	7.990984924	7.945846762	7.928506293
ENSMUSG00000001441	ENSMUSG00000001441	Npepps	19155	aminopeptidase puromycin sensitive [Source:MGI Symbol;Acc:MGI:1101358]	0.149253298	0.22699664	0.02004514	0.097788482	-0.077743342	7.619135854	1.557990648	0.224527752	0.759308426	0.149253298	1.156661395	0.258407724	0.999952764	-4.61934627	0.22699664	1.715578046	0.09868194	0.620479982	-6.107583274	0.02004514	0.160279307	0.873956644	0.965217002	-7.605305334	0.097788482	0.718623101	0.47907529	0.999815644	-4.8149005	-0.077743342	-0.420645853	0.677628693	0.979005901	-4.784126797	7.444222807	7.874359056	7.81607833	7.685405749	7.877406741	7.566296816	7.802169247	7.533886328	7.74025679	7.690386488	7.78402971
ENSMUSG00000001444	ENSMUSG00000001444	Tbx21	57765	T-box 21 [Source:MGI Symbol;Acc:MGI:1888984]	0.067556638	-0.969815024	2.564240954	1.526869292	1.037371663	-3.041344657	1.210099208	0.326681915	0.790432246	0.067556638	0.040357064	0.968130908	0.999952764	-4.597950442	-0.969815024	-0.62762048	0.535976966	0.864561645	-5.044510672	2.564240954	1.606228681	0.120855924	0.523526378	-4.31161301	1.526869292	0.939491851	0.356519973	0.999815644	-4.59546843	1.037371663	0.455359702	0.652803701	0.976889065	-4.596325348	-3.966807176	0.976916678	-0.912428538	-3.966807176	-0.105397026	-3.966807176	-3.966807176	-3.966807176	-1.030520781	-1.646050627	-3.966807176
ENSMUSG00000001445	ENSMUSG00000001445	Mrpl10	107732	mitochondrial ribosomal protein L10 [Source:MGI Symbol;Acc:MGI:1333801]	0.279326082	0.149636695	-0.209737463	-0.339426849	0.129689387	5.473312922	1.612364767	0.211766147	0.753440011	0.279326082	1.199413035	0.241677401	0.999952764	-4.561125771	0.149636695	0.68742558	0.498179911	0.853579045	-6.775950022	-0.209737463	-0.975262588	0.338827532	0.718906767	-6.559908032	-0.339426849	-1.442486526	0.161649979	0.999815644	-4.489639651	0.129689387	0.406833806	0.687612438	0.980053035	-4.662687665	5.826649868	6.064921827	5.396575227	5.627257853	5.392634075	5.477408593	5.470366804	5.507286152	5.387088554	5.438390971	5.704368712
ENSMUSG00000001467	ENSMUSG00000001467	Cyp51	13121	cytochrome P450, family 51 [Source:MGI Symbol;Acc:MGI:106040]	-0.101691422	0.272329263	-0.299120259	0.074900426	-0.374020685	6.068380804	1.183303358	0.336239809	0.79239181	-0.101691422	-0.564569594	0.577426932	0.999952764	-4.738629737	0.272329263	1.537507369	0.136804025	0.659656491	-5.994299813	-0.299120259	-1.717496862	0.098325796	0.491372953	-5.749249773	0.074900426	0.409316981	0.685813194	0.999815644	-4.75932698	-0.374020685	-1.480566999	0.151288519	0.9302645	-4.496745239	6.142803277	6.575701457	5.78887925	6.229028158	5.922139167	6.244163472	6.315426545	5.73620781	6.157200235	5.837013122	6.063250287
ENSMUSG00000001472	ENSMUSG00000001472	Tcf25	66855	transcription factor 25 (basic helix-loop-helix) [Source:MGI Symbol;Acc:MGI:1914105]	-0.083017764	0.075098398	-0.231164357	-0.073048195	-0.158116162	9.275371011	5.015702829	0.007420927	0.666925282	-0.083017764	-1.289117996	0.20922654	0.999952764	-4.650671996	0.075098398	1.209519065	0.237843307	0.726815406	-7.317463589	-0.231164357	-3.733750518	0.000985507	0.302395422	-2.322103784	-0.073048195	-1.13131253	0.268722026	0.999815644	-4.785351445	-0.158116162	-1.767536275	0.089415911	0.9302645	-4.159542301	9.07099643	9.561902292	9.161747874	9.294696092	9.108164754	9.280641697	9.33384077	9.324642133	9.259957002	9.249577936	9.382021946
ENSMUSG00000001473	ENSMUSG00000001473	Tubb6	67951	tubulin, beta 6 class V [Source:MGI Symbol;Acc:MGI:1915201]	-0.57216288	-3.285861028	3.572759376	0.859061228	2.713698148	-0.799814519	4.993157318	0.007570206	0.666925282	-0.57216288	-0.542847907	0.592069916	0.999952764	-4.59826071	-3.285861028	-2.690233382	0.0125737	0.536562206	-2.986265394	3.572759376	3.014476364	0.00585466	0.308502461	-2.483524438	0.859061228	0.784850947	0.439958511	0.999815644	-4.596693616	2.713698148	1.682075591	0.10507831	0.9302645	-4.591967821	0.08380672	-3.966807176	-0.912428538	0.101456038	0.28460958	-3.966807176	0.482988896	-3.966807176	0.788753128	0.166971216	0.316175564
ENSMUSG00000001482	ENSMUSG00000001482	Def8	23854	differentially expressed in FDCP 8 [Source:MGI Symbol;Acc:MGI:1346331]	0.059318597	-0.10531574	0.094582606	-0.070051731	0.164634337	5.817373276	0.240269832	0.867407669	0.963990894	0.059318597	0.411412341	0.68429642	0.999952764	-4.747416214	-0.10531574	-0.72853369	0.473096206	0.843435765	-6.812872766	0.094582606	0.669367866	0.509431825	0.819721622	-6.88947107	-0.070051731	-0.47532567	0.638705767	0.999815644	-4.733267344	0.164634337	0.806354635	0.427687158	0.946699264	-4.633870236	5.880933254	5.440218658	6.022890855	5.918622882	5.730140366	6.093557253	5.833010198	5.677109363	5.831288329	5.837934235	5.858236063
ENSMUSG00000001493	ENSMUSG00000001493	Meox1	17285	mesenchyme homeobox 1 [Source:MGI Symbol;Acc:MGI:103220]	-0.076461068	-0.279873882	1.020883129	0.817470315	0.203412814	-1.343232089	0.186938998	0.904274728	0.974740758	-0.076461068	-0.043735407	0.965464805	0.999952764	-4.598118936	-0.279873882	-0.154929337	0.878128369	0.972010894	-5.120370659	1.020883129	0.573930554	0.571172782	0.850148006	-5.033406561	0.817470315	0.460172154	0.649393317	0.999815644	-4.597396664	0.203412814	0.080914985	0.936157632	0.997996628	-4.596565548	-0.191997274	-3.966807176	-3.966807176	1.057801502	1.033939975	1.704521029	0.444231866	-3.966807176	-0.550088353	0.500563901	0.657367428
ENSMUSG00000001494	ENSMUSG00000001494	Sost	74499	sclerostin [Source:MGI Symbol;Acc:MGI:1921749]	-0.086235169	-1.719716591	-0.715080581	-2.348562003	1.633481422	-2.464373969	1.633416209	0.207026112	0.753429384	-0.086235169	-0.069938818	0.944802059	0.999952764	-4.598164281	-1.719716591	-1.363608724	0.184915346	0.688050599	-4.529028006	-0.715080581	-0.572727615	0.571974559	0.850383722	-5.042134406	-2.348562003	-1.885237845	0.071141089	0.999815644	-4.588446447	1.633481422	0.926141379	0.363278922	0.944465266	-4.59532769	-3.966807176	-3.966807176	-3.966807176	-1.661182425	-1.062750081	-1.396047821	-1.20283178	-1.152767329	-1.578725565	-1.489961477	-1.477050727
ENSMUSG00000001496	ENSMUSG00000001496	Nkx2-1	21869	NK2 homeobox 1 [Source:MGI Symbol;Acc:MGI:108067]	-0.676854806	0.401119536	-0.907049244	0.170925097	-1.077974341	0.66993475	0.543519031	0.657038157	0.898075982	-0.676854806	-0.901045415	0.376213052	0.999952764	-4.596060313	0.401119536	0.561582017	0.579430145	0.882266296	-5.24981359	-0.907049244	-1.231894151	0.229517021	0.633753899	-4.766564568	0.170925097	0.234272155	0.816692858	0.999815644	-4.600170305	-1.077974341	-1.039951356	0.308374179	0.943370993	-4.594919431	1.163553312	2.569741054	-0.461932582	0.239950616	-0.562593166	0.835499849	1.193303235	-0.259169589	1.182200574	0.384316385	0.904942416
ENSMUSG00000001504	ENSMUSG00000001504	Irx2	16372	Iroquois homeobox 2 [Source:MGI Symbol;Acc:MGI:1197526]	-0.11082323	0.59804862	-0.809740565	-0.100868715	-0.70887185	2.941288014	1.189357097	0.334056895	0.79239181	-0.11082323	-0.213554818	0.832636417	0.999952764	-4.616210433	0.59804862	1.282362181	0.211547832	0.705737177	-5.305312372	-0.809740565	-1.745315244	0.093283747	0.483641365	-4.689449779	-0.100868715	-0.193567205	0.848088048	0.999815644	-4.616220682	-0.70887185	-1.015996849	0.319419991	0.943590413	-4.594887253	2.866538628	4.803968861	2.618077535	3.51274413	2.462048768	2.617873374	2.930071855	2.022303383	3.132408196	3.030128654	3.058568004
ENSMUSG00000001506	ENSMUSG00000001506	Col1a1	12842	collagen, type I, alpha 1 [Source:MGI Symbol;Acc:MGI:88467]	-0.00278359	0.08105348	-0.120329642	-0.036492572	-0.08383707	3.523801155	0.076990956	0.971844824	0.992100188	-0.00278359	-0.009441709	0.992542099	0.999952764	-4.63537643	0.08105348	0.281273817	0.780828894	0.947091004	-6.266413497	-0.120329642	-0.427571748	0.672644844	0.893284351	-6.249104433	-0.036492572	-0.121133531	0.904559301	0.999815644	-4.633174057	-0.08383707	-0.203360247	0.84050928	0.990053212	-4.615230935	4.299098765	3.9116141	2.877076203	3.499016055	3.432120167	3.789533029	2.820849425	3.716587196	3.445841721	3.549686771	3.58764096
ENSMUSG00000001507	ENSMUSG00000001507	Itga3	16400	integrin alpha 3 [Source:MGI Symbol;Acc:MGI:96602]	-0.118602554	0.038050587	-0.091941907	0.064711234	-0.156653141	5.427713705	0.193880907	0.899562471	0.972787213	-0.118602554	-0.714126605	0.481802416	0.999952764	-4.674746059	0.038050587	0.231312275	0.81896596	0.957127863	-6.949150994	-0.091941907	-0.564293054	0.577612211	0.85249003	-6.835140945	0.064711234	0.38606596	0.702732951	0.999815644	-4.718989013	-0.156653141	-0.670152144	0.508940216	0.959763608	-4.64032307	4.981825232	5.164782593	4.924235967	5.586729295	5.606904388	5.478545181	5.592807575	5.689908693	5.48505368	5.615350237	5.82010256
ENSMUSG00000001508	ENSMUSG00000001508	Sgca	20391	sarcoglycan, alpha (dystrophin-associated glycoprotein) [Source:MGI Symbol;Acc:MGI:894698]	-1.138565813	-1.847147737	1.24744239	0.538860465	0.708581925	-3.990901429	1.517995055	0.234411458	0.762149034	-1.138565813	-0.935695872	0.358433157	0.999952764	-4.595508432	-1.847147737	-1.589540146	0.124579865	0.647423798	-4.334418182	1.24744239	1.089057504	0.286576191	0.682696053	-4.791766127	0.538860465	0.437216306	0.665730048	0.999815644	-4.59759526	0.708581925	0.421132027	0.677278352	0.979005901	-4.596472879	-3.966807176	-3.966807176	-3.966807176	-3.322118258	-3.608445937	-3.335447204	-3.966807176	-3.966807176	-1.957918657	-1.489961477	-1.808915111
ENSMUSG00000001510	ENSMUSG00000001510	Dlx3	13393	distal-less homeobox 3 [Source:MGI Symbol;Acc:MGI:94903]	-0.798025119	0.540189054	-1.636789318	-0.298575146	-1.338214172	-3.754321387	0.506541869	0.68134318	0.907449591	-0.798025119	-0.601247111	0.553120258	0.999952764	-4.59727236	0.540189054	0.386076272	0.702725411	0.923685158	-5.105633835	-1.636789318	-1.204096888	0.239894706	0.641720246	-4.682317591	-0.298575146	-0.218249697	0.829016677	0.999815644	-4.598175161	-1.338214172	-0.693889856	0.49418631	0.958400155	-4.595944991	-3.966807176	0.8401872	-3.966807176	-3.966807176	-3.966807176	-0.848058231	-2.513792099	-3.966807176	-1.957918657	-2.52715941	-2.240666698
ENSMUSG00000001517	ENSMUSG00000001517	Foxm1	14235	forkhead box M1 [Source:MGI Symbol;Acc:MGI:1347487]	-1.554747134	-0.934389406	0.830514102	1.45087183	-0.620357728	-0.720357245	1.098872294	0.368165735	0.799433608	-1.554747134	-1.215157872	0.235723923	0.999952764	-4.593439862	-0.934389406	-0.638297702	0.529118075	0.862324192	-4.99834055	0.830514102	0.57023195	0.573639765	0.850557161	-5.036346758	1.45087183	1.126532303	0.27070026	0.999815644	-4.594181943	-0.620357728	-0.319079411	0.752332627	0.983161629	-4.596586714	0.398345682	-3.966807176	-3.966807176	-0.285195441	0.28460958	-1.535934217	-0.069337303	0.833942273	0.422976701	-0.146166454	0.515579341
ENSMUSG00000001518	ENSMUSG00000001518	Itfg2	101142	integrin alpha FG-GAP repeat containing 2 [Source:MGI Symbol;Acc:MGI:1915450]	-0.069196795	0.291445132	-0.225245263	0.135396664	-0.360641927	4.391594382	0.695281315	0.563676418	0.869872029	-0.069196795	-0.321568894	0.750468171	0.999952764	-4.665883662	0.291445132	1.358996214	0.186353433	0.688777827	-5.722176288	-0.225245263	-1.100424975	0.281691368	0.677948539	-6.084924218	0.135396664	0.603114851	0.551896852	0.999815644	-4.642503742	-0.360641927	-1.187092918	0.246413694	0.933642138	-4.581411088	4.620089168	4.422124275	4.044270083	4.402093198	4.410817234	4.413263469	4.449391039	5.26300231	4.094836109	4.433221645	4.545548365
ENSMUSG00000001520	ENSMUSG00000001520	Nrip2	60345	nuclear receptor interacting protein 2 [Source:MGI Symbol;Acc:MGI:1891884]	0.53920656	0.540085017	-0.221615845	-0.220737387	-0.000878458	2.705848457	0.871817232	0.468895959	0.838490919	0.53920656	1.023272838	0.316036211	0.999952764	-4.594626429	0.540085017	1.077506468	0.291601778	0.759594322	-5.393002223	-0.221615845	-0.530604366	0.600402516	0.862107777	-5.987330755	-0.220737387	-0.370758993	0.713958441	0.999815644	-4.607397703	-0.000878458	-0.001207901	0.999045878	0.999947632	-4.604734883	2.043045702	2.851684389	4.064559481	3.092802303	2.63535552	3.217011252	3.378509799	3.119688695	3.145082784	2.784719741	3.32614067
ENSMUSG00000001521	ENSMUSG00000001521	Tulp3	22158	tubby-like protein 3 [Source:MGI Symbol;Acc:MGI:1329045]	-0.144616494	-0.184144325	0.095094523	0.055566692	0.039527831	4.455320824	0.340346637	0.79632656	0.942688958	-0.144616494	-0.579809452	0.567262595	0.999952764	-4.653749034	-0.184144325	-0.712644162	0.482703478	0.84709162	-6.384838329	0.095094523	0.370887604	0.713863845	0.909414217	-6.591413961	0.055566692	0.220963149	0.826926363	0.999815644	-4.675774947	0.039527831	0.110063483	0.91324295	0.997996628	-4.637866843	4.562703414	4.649880188	3.855338103	4.457562802	4.541684528	4.675575971	4.720668042	2.998292241	4.626955035	4.527587329	4.41684939
ENSMUSG00000001524	ENSMUSG00000001524	Gtf2h4	14885	general transcription factor II H, polypeptide 4 [Source:MGI Symbol;Acc:MGI:1338799]	0.185433858	0.037165468	0.050657743	-0.097610647	0.14826839	3.293529432	0.104150301	0.956869033	0.988399662	0.185433858	0.545602465	0.590203032	0.999952764	-4.61978889	0.037165468	0.105271299	0.917005549	0.98023896	-6.17241217	0.050657743	0.15013698	0.881868341	0.966831072	-6.221911476	-0.097610647	-0.274653054	0.785852951	0.999815644	-4.624809672	0.14826839	0.302555748	0.764746139	0.984460912	-4.610672491	3.527913848	4.298398937	3.216272946	3.232091148	3.655012992	3.306772705	2.930071855	2.034705903	3.188586976	3.43261635	3.58764096
ENSMUSG00000001525	ENSMUSG00000001525	Tubb5	22154	tubulin, beta 5 class I [Source:MGI Symbol;Acc:MGI:107812]	0.077945535	-0.002744316	-0.091558927	-0.172248778	0.080689851	8.623490887	2.125892455	0.122437124	0.732195272	0.077945535	0.968587608	0.342082891	0.999952764	-4.814722745	-0.002744316	-0.035202905	0.972199158	0.99371631	-7.856689297	-0.091558927	-1.190570801	0.245069729	0.647326021	-7.167202177	-0.172248778	-2.113976279	0.044726717	0.999815644	-3.772620748	0.080689851	0.720178899	0.478133785	0.95791116	-4.804453376	8.603493652	8.659061935	8.618012003	8.807870568	8.458471428	8.683566739	8.631988533	8.626056863	8.696440747	8.672457583	8.799321454
ENSMUSG00000001542	ENSMUSG00000001542	Ell2	192657	elongation factor RNA polymerase II 2 [Source:MGI Symbol;Acc:MGI:2183438]	-0.072633677	-0.289062132	0.24788688	0.031458424	0.216428455	4.72895805	0.945959407	0.433487481	0.825819722	-0.072633677	-0.350899891	0.728620439	0.999952764	-4.685278753	-0.289062132	-1.350887016	0.18890296	0.691599988	-5.833604067	0.24788688	1.171360888	0.252561541	0.653149322	-6.074218434	0.031458424	0.150230371	0.881795432	0.999815644	-4.692799678	0.216428455	0.726969591	0.474036926	0.957476374	-4.620436187	4.464893058	4.128244503	4.330589269	5.020452639	5.004094576	4.737651844	5.15046449	3.900631381	5.018275455	4.717732	4.839511788
ENSMUSG00000001552	ENSMUSG00000001552	Jup	16480	junction plakoglobin [Source:MGI Symbol;Acc:MGI:96650]	0.014749992	0.08309076	0.034437577	0.102778345	-0.068340768	6.557748533	0.289878735	0.83226773	0.954652967	0.014749992	0.10972723	0.913506894	0.999952764	-4.844844196	0.08309076	0.602547387	0.552268403	0.873445012	-7.085570902	0.034437577	0.259664185	0.797261715	0.937694068	-7.288312561	0.102778345	0.736067044	0.468580606	0.999815644	-4.727912772	-0.068340768	-0.354874416	0.725677381	0.981515001	-4.718001704	6.652608993	6.66063506	6.718789638	6.29605494	6.58307436	6.718796186	6.535350413	6.589017423	6.522174896	6.580138322	6.518390068
ENSMUSG00000001555	ENSMUSG00000001555	Fkbp10	14230	FK506 binding protein 10 [Source:MGI Symbol;Acc:MGI:104769]	-0.558651824	-1.095542171	0.897126359	0.360236012	0.536890347	2.43511949	3.52995863	0.029413748	0.669841637	-0.558651824	-1.389403471	0.177033155	0.999952764	-4.578798323	-1.095542171	-2.205453881	0.036897061	0.556251989	-3.683323789	0.897126359	1.8110742	0.082233904	0.463531284	-4.318334464	0.360236012	0.892143549	0.380872605	0.999815644	-4.599269691	0.536890347	0.840100619	0.408861216	0.944465266	-4.597416988	2.247370647	0.484132115	2.040609974	1.801991243	2.485466122	1.688894003	2.850793374	2.21988588	2.391844086	2.930017992	2.938680963
ENSMUSG00000001558	ENSMUSG00000001558	Klhl10	66720	kelch-like 10 [Source:MGI Symbol;Acc:MGI:2181067]	0.171314378	0.859947748	-0.732180981	-0.043547611	-0.68863337	-3.597557943	0.152750753	0.926930881	0.979956318	0.171314378	0.1137611	0.91034116	0.999952764	-4.598297557	0.859947748	0.563289132	0.578285077	0.882266296	-5.053277566	-0.732180981	-0.476218278	0.638078671	0.87814009	-5.088089699	-0.043547611	-0.029131787	0.976992153	0.999815644	-4.598385582	-0.68863337	-0.321131116	0.750795925	0.982863188	-4.596541167	-3.966807176	-3.966807176	-3.966807176	-1.236923511	-1.432379233	-3.966807176	-0.014321211	-0.849487662	-1.957918657	-2.52715941	-2.240666698
ENSMUSG00000001569	ENSMUSG00000001569	Nom1	433864	nucleolar protein with MIF4G domain 1 [Source:MGI Symbol;Acc:MGI:1861749]	0.284447013	0.059933105	0.005998608	-0.2185153	0.224513908	5.274790137	1.167093071	0.342153701	0.794252463	0.284447013	1.638508381	0.113915139	0.999952764	-4.431033658	0.059933105	0.352693708	0.727291624	0.932292468	-6.871150513	0.005998608	0.036654075	0.971053647	0.992494194	-6.98383954	-0.2185153	-1.217159559	0.234974996	0.999815644	-4.558296896	0.224513908	0.924203808	0.364266885	0.944465266	-4.60937295	5.599676946	5.474694087	5.407206365	5.313660081	5.326096202	5.676743603	5.294965274	4.96713411	5.274792583	5.271158716	5.266249599
ENSMUSG00000001576	ENSMUSG00000001576	Ergic1	67458	endoplasmic reticulum-golgi intermediate compartment (ERGIC) 1 [Source:MGI Symbol;Acc:MGI:1914708]	0.183512216	0.113735457	-0.004082095	-0.073858854	0.069776759	6.748729626	0.798344187	0.506524251	0.852180074	0.183512216	1.276342687	0.213632722	0.999952764	-4.528851701	0.113735457	0.793058715	0.435249522	0.829528278	-7.014310577	-0.004082095	-0.029437827	0.97675052	0.993800192	-7.381278313	-0.073858854	-0.497829824	0.622980366	0.999815644	-4.798243655	0.069776759	0.343598278	0.734038189	0.981740026	-4.730473964	6.687617005	7.102850107	6.540146507	6.877313529	6.938447766	6.507885884	6.767936575	6.749049182	6.874906841	7.03604976	6.816926284
ENSMUSG00000001583	ENSMUSG00000001583	Tnk1	83813	tyrosine kinase, non-receptor, 1 [Source:MGI Symbol;Acc:MGI:1930958]	0.680044885	-1.398974705	2.858176762	0.779157172	2.07901959	-4.390619101	2.833812193	0.058773847	0.707907622	0.680044885	0.630147415	0.534349418	0.999952764	-4.596988568	-1.398974705	-1.410831226	0.170689401	0.679666523	-4.519338882	2.858176762	2.758431372	0.010734149	0.322894589	-2.874687734	0.779157172	0.751740307	0.459267403	0.999815644	-4.596574553	2.07901959	1.418572401	0.168442516	0.9302645	-4.593527077	-2.241346261	-3.966807176	-3.966807176	-3.966807176	-2.143987346	-3.966807176	-3.966807176	-3.966807176	-1.957918657	-2.251618823	-3.966807176
ENSMUSG00000001604	ENSMUSG00000001604	Tcea3	21401	transcription elongation factor A (SII), 3 [Source:MGI Symbol;Acc:MGI:1196908]	-0.564513165	0.812868424	-0.389465507	0.987916083	-1.37738159	-0.923070215	0.263512155	0.851001425	0.959887078	-0.564513165	-0.470477198	0.642116812	0.999952764	-4.597522299	0.812868424	0.672701386	0.5073441	0.855348236	-5.000131479	-0.389465507	-0.326711712	0.746621452	0.91939474	-5.136707192	0.987916083	0.812393155	0.424279579	0.999815644	-4.596128776	-1.37738159	-0.808848462	0.426277828	0.946699264	-4.595642396	0.587281953	-1.759658033	-3.966807176	0.555040307	0.465065	-0.033740962	-0.248218281	-0.67777526	-0.634219411	-0.205663103	-1.207429945
ENSMUSG00000001627	ENSMUSG00000001627	Ifrd1	15982	interferon-related developmental regulator 1 [Source:MGI Symbol;Acc:MGI:1316717]	-0.077147053	0.186257575	0.211185636	0.474590264	-0.263404628	5.056086323	1.872751371	0.160196264	0.746888176	-0.077147053	-0.379843374	0.707288214	0.999952764	-4.711181521	0.186257575	0.806329127	0.427701588	0.825837369	-6.462242161	0.211185636	1.009361199	0.322527837	0.708340185	-6.387804848	0.474590264	2.104969457	0.045572963	0.999815644	-4.310823934	-0.263404628	-0.856361662	0.399979327	0.944465266	-4.614066447	5.335486362	5.066299404	5.342211685	5.227485334	5.0620947	4.754639992	5.057227305	4.739832672	5.261758096	5.078854925	4.976045736
ENSMUSG00000001630	ENSMUSG00000001630	Stk38l	232533	serine/threonine kinase 38 like [Source:MGI Symbol;Acc:MGI:1922250]	-0.105238275	0.0043986	0.106839302	0.216476177	-0.109636875	5.183806976	1.292353615	0.298977366	0.781483631	-0.105238275	-0.85080955	0.402998	0.999952764	-4.643482148	0.0043986	0.033526286	0.973522708	0.99390483	-6.868392156	0.106839302	0.853372732	0.401602606	0.760203274	-6.557704756	0.216476177	1.66823553	0.107820843	0.999815644	-4.429421756	-0.109636875	-0.608036694	0.548679722	0.965629385	-4.639237663	5.204522185	4.997234977	5.342211685	5.283280173	5.136463337	5.116241717	5.057227305	5.146407154	5.267565745	5.167989627	5.082026158
ENSMUSG00000001632	ENSMUSG00000001632	Brpf1	78783	bromodomain and PHD finger containing, 1 [Source:MGI Symbol;Acc:MGI:1926033]	-0.147458942	0.075065998	-0.141287988	0.081236951	-0.22252494	5.847512127	0.474538673	0.702817955	0.9149676	-0.147458942	-1.024886664	0.315289079	0.999952764	-4.615660264	0.075065998	0.523875889	0.605005566	0.891911658	-6.954317415	-0.141287988	-0.995485053	0.329094278	0.712705054	-6.614879101	0.081236951	0.559402639	0.58089363	0.999815644	-4.724244611	-0.22252494	-1.095864374	0.283643901	0.941480484	-4.586637256	5.339434505	5.9990051	5.895602648	5.605001366	5.928133374	6.205559662	5.830194681	5.853740996	5.716027832	5.861679053	5.83417104
ENSMUSG00000001642	ENSMUSG00000001642	Akr1b3	11677	aldo-keto reductase family 1, member B3 (aldose reductase) [Source:MGI Symbol;Acc:MGI:1353494]	-0.246576662	-0.035124376	-0.460658793	-0.249206507	-0.211452286	4.855799666	1.169645425	0.341215876	0.794252463	-0.246576662	-0.784062156	0.440412687	0.999952764	-4.635733611	-0.035124376	-0.127291194	0.899734227	0.976634343	-6.848499545	-0.460658793	-1.538014469	0.13668031	0.544223277	-5.627975263	-0.249206507	-0.85309947	0.401751223	0.999815644	-4.631444339	-0.211452286	-0.50540576	0.617726766	0.973033608	-4.636810097	5.033105344	4.843855066	2.671968586	4.954922024	4.75807297	4.673592398	5.354962552	5.397529045	5.002690826	5.018385855	5.158560749
ENSMUSG00000001661	ENSMUSG00000001661	Hoxc6	15425	homeobox C6 [Source:MGI Symbol;Acc:MGI:96197]	0.415116193	0.982625801	1.209559568	1.777069175	-0.567509608	-2.241164931	0.840541181	0.484600156	0.842800228	0.415116193	0.273861169	0.786454498	0.999952764	-4.597744904	0.982625801	0.667498574	0.510604615	0.856698155	-4.997812926	1.209559568	0.804416461	0.42878446	0.777067581	-4.924777525	1.777069175	1.197081066	0.24256864	0.999815644	-4.593917018	-0.567509608	-0.268581966	0.790468235	0.986237772	-4.596476799	-1.634242223	2.556708235	0.346233762	-3.966807176	-1.062750081	-1.396047821	-1.472616039	-3.966807176	-0.190300429	-2.868052427	-3.966807176
ENSMUSG00000001663	ENSMUSG00000001663	Gstt1	14871	glutathione S-transferase, theta 1 [Source:MGI Symbol;Acc:MGI:107379]	0.062102446	-0.886119678	0.501220435	-0.447001689	0.948222124	2.670281341	0.841492051	0.484115895	0.842800228	0.062102446	0.113232947	0.910755563	0.999952764	-4.614550363	-0.886119678	-1.57755309	0.127312898	0.652167789	-4.771024641	0.501220435	0.846510633	0.405345238	0.7629165	-5.535986452	-0.447001689	-0.867149118	0.394155588	0.999815644	-4.600831109	0.948222124	1.207844464	0.238475459	0.932003793	-4.591039754	3.621676456	2.314980716	1.062863965	2.587188407	2.74807733	3.249333285	2.930071855	-0.088057155	2.86765804	3.068305534	2.952504436
ENSMUSG00000001665	ENSMUSG00000001665	Gstt3	103140	glutathione S-transferase, theta 3 [Source:MGI Symbol;Acc:MGI:2143526]	1.372833469	1.484491293	0.469282635	0.580940459	-0.111657824	-0.364929493	1.022924731	0.399353047	0.811965146	1.372833469	1.159442498	0.257294069	0.999952764	-4.593865987	1.484491293	1.163645687	0.255617674	0.739444996	-4.715860428	0.469282635	0.434752303	0.667493813	0.891487712	-5.244608555	0.580940459	0.425477039	0.674150593	0.999815644	-4.597506497	-0.111657824	-0.06415169	0.949362637	0.997996628	-4.596919388	0.032703514	1.312881784	2.067667506	-0.563834517	0.642204084	0.747720118	1.169739398	-2.062978214	-0.127979497	0.675643045	0.35832222
ENSMUSG00000001666	ENSMUSG00000001666	Ddt	13202	D-dopachrome tautomerase [Source:MGI Symbol;Acc:MGI:1298381]	-0.255401091	0.656642369	0.067858773	0.979902233	-0.91204346	-1.935912945	0.156460024	0.924524196	0.979494941	-0.255401091	-0.16981826	0.86652779	0.999952764	-4.597848541	0.656642369	0.441506492	0.662663762	0.911489095	-5.06898531	0.067858773	0.045303077	0.964227776	0.989678796	-5.138328329	0.979902233	0.656154012	0.517754195	0.999815644	-4.596720127	-0.91204346	-0.431193226	0.670044888	0.977464755	-4.596270899	-2.860171557	-3.966807176	-2.817624333	0.5192173	-1.175754455	-2.89775879	-0.452460488	1.184963748	-0.255435496	-0.471716098	0.033616682
ENSMUSG00000001670	ENSMUSG00000001670	Tat	234724	tyrosine aminotransferase [Source:MGI Symbol;Acc:MGI:98487]	-1.856490123	0.459670695	-0.865736435	1.450424383	-2.316160818	-4.386911975	0.831778307	0.489083147	0.844588283	-1.856490123	-1.499313423	0.146388498	0.999952764	-4.591243554	0.459670695	0.377548806	0.708970782	0.925758629	-5.153130941	-0.865736435	-0.71807947	0.479404526	0.804299723	-5.031899046	1.450424383	1.160522817	0.256862425	0.999815644	-4.594033665	-2.316160818	-1.333785063	0.194369184	0.9302645	-4.59386334	-3.966807176	-3.966807176	-3.966807176	-3.322118258	-3.608445937	-3.966807176	-3.966807176	0.943241074	-3.966807176	-2.868052427	-2.859649752
ENSMUSG00000001672	ENSMUSG00000001672	Marveld3	73608	MARVEL (membrane-associating) domain containing 3 [Source:MGI Symbol;Acc:MGI:1920858]	-1.681199591	-1.604399477	1.117856006	1.19465612	-0.076800114	-0.874112856	1.168120353	0.34177594	0.794252463	-1.681199591	-1.167307049	0.254163956	0.999952764	-4.593862607	-1.604399477	-0.993087053	0.330238311	0.78019555	-4.810963255	1.117856006	0.685550058	0.499342002	0.814507043	-4.984800143	1.19465612	0.83941581	0.409237978	0.999815644	-4.596220508	-0.076800114	-0.035484401	0.971976949	0.998224855	-4.59676312	-0.386954419	-3.966807176	-3.966807176	-0.815008426	-0.221932375	-3.966807176	-0.126534855	2.557320314	0.788753128	0.069952563	-0.074368194
ENSMUSG00000001674	ENSMUSG00000001674	Ddx18	66942	DEAD (Asp-Glu-Ala-Asp) box polypeptide 18 [Source:MGI Symbol;Acc:MGI:1914192]	0.268589297	0.25379136	-0.440682093	-0.455480031	0.014797937	4.517390807	3.075286241	0.046069513	0.701021767	0.268589297	1.047047654	0.305154022	0.999952764	-4.593920681	0.25379136	1.111438537	0.277016079	0.752544659	-6.112965632	-0.440682093	-1.9559671	0.061798103	0.439300786	-4.931926974	-0.455480031	-1.757267897	0.09118589	0.999815644	-4.469205195	0.014797937	0.043088645	0.965975182	0.997996628	-4.639278438	4.641566744	5.203622234	4.816700327	4.751890068	4.056278473	4.667625262	4.553205389	4.827983395	4.462006144	4.529869166	4.618895231
ENSMUSG00000001687	ENSMUSG00000001687	Ubl3	24109	ubiquitin-like 3 [Source:MGI Symbol;Acc:MGI:1344373]	0.102843826	0.020415362	0.099844356	0.017415892	0.082428464	7.806823247	1.054013495	0.386294491	0.807484404	0.102843826	1.363238753	0.185030373	0.999952764	-4.491631826	0.020415362	0.26457541	0.793518336	0.950786398	-7.566311078	0.099844356	1.346870366	0.19017586	0.597194321	-6.746200608	0.017415892	0.222078424	0.826067585	0.999815644	-4.968973357	0.082428464	0.763835706	0.452155999	0.950744636	-4.722083015	7.877271184	7.781370694	8.076132752	7.67933206	7.867637421	7.810372362	7.824033267	7.828926349	7.879025746	7.742965448	7.74732872
ENSMUSG00000001700	ENSMUSG00000001700	Gramd3	107022	GRAM domain containing 3 [Source:MGI Symbol;Acc:MGI:1914815]	0.188438414	0.117895242	-0.083079472	-0.153622644	0.070543172	3.864487423	0.344612691	0.793294813	0.941651358	0.188438414	0.682275381	0.50137468	0.999952764	-4.623613496	0.117895242	0.443668974	0.661120457	0.911266523	-6.351960261	-0.083079472	-0.32619803	0.747005376	0.919661489	-6.45084574	-0.153622644	-0.53638938	0.596458387	0.999815644	-4.629946802	0.070543172	0.184057962	0.855461485	0.992897335	-4.621840528	4.215639952	3.764454639	3.23429619	3.852078231	3.962600404	3.909000166	3.979271745	4.598693032	3.853621931	4.072219242	3.82028951
ENSMUSG00000001707	ENSMUSG00000001707	Eef1e1	66143	eukaryotic translation elongation factor 1 epsilon 1 [Source:MGI Symbol;Acc:MGI:1913393]	0.476380899	0.157465272	-0.083799687	-0.402715314	0.318915627	4.307880787	1.542326953	0.228347182	0.761021239	0.476380899	1.665613774	0.108347086	0.999952764	-4.497613204	0.157465272	0.60743909	0.549069817	0.87163	-6.458527015	-0.083799687	-0.335129631	0.740339503	0.917971806	-6.635988247	-0.402715314	-1.369473502	0.183099427	0.999815644	-4.549621163	0.318915627	0.826193883	0.416555224	0.944682739	-4.607877203	4.730441688	4.399187339	4.896208608	4.354605113	4.281673317	4.691347135	4.553205389	4.449199241	4.152467949	4.03092867	4.161141681
ENSMUSG00000001729	ENSMUSG00000001729	Akt1	11651	thymoma viral proto-oncogene 1 [Source:MGI Symbol;Acc:MGI:87986]	-0.002177615	0.001237348	-0.129346462	-0.125931499	-0.003414963	7.52714824	1.217129395	0.324218609	0.790255069	-0.002177615	-0.022793534	0.981996983	0.999952764	-4.95251447	0.001237348	0.013227682	0.989551756	0.997490671	-7.550137176	-0.129346462	-1.391935104	0.176274078	0.582376526	-6.601313216	-0.125931499	-1.309924357	0.202200467	0.999815644	-4.518505551	-0.003414963	-0.025540764	0.979827603	0.998311636	-4.808671585	7.491117123	7.905640643	7.586881973	7.481197802	7.371007832	7.482951147	7.452725187	7.447529275	7.383429629	7.587344971	7.599772026
ENSMUSG00000001739	ENSMUSG00000001739	Cldn15	60363	claudin 15 [Source:MGI Symbol;Acc:MGI:1913103]	-0.198128196	-0.41755961	2.29968735	2.080255936	0.219431414	-4.372515134	2.682096723	0.068617044	0.71175459	-0.198128196	-0.170027524	0.866364954	0.999952764	-4.598102326	-0.41755961	-0.401239929	0.691672485	0.919331112	-5.176818536	2.29968735	2.084857412	0.047514462	0.412370892	-3.772655462	2.080255936	1.880177081	0.071854453	0.999815644	-4.587586187	0.219431414	0.140451883	0.889435076	0.997482948	-4.596797505	-3.966807176	-3.966807176	-3.966807176	-3.966807176	-1.298368339	-3.966807176	-3.307553524	-3.966807176	-1.278739528	-2.020359328	-2.517213209
ENSMUSG00000001741	ENSMUSG00000001741	Il16	16170	interleukin 16 [Source:MGI Symbol;Acc:MGI:1270855]	0.192790736	-0.190088422	0.212576845	-0.170302312	0.382879158	5.406060218	0.467768785	0.707409571	0.915754234	0.192790736	0.834175682	0.412128202	0.999952764	-4.651006525	-0.190088422	-0.826074807	0.416621493	0.819515151	-6.621531881	0.212576845	0.938873761	0.356831026	0.731535653	-6.550023513	-0.170302312	-0.725509082	0.474916327	0.999815644	-4.669930343	0.382879158	1.173984073	0.251528628	0.934633204	-4.574672896	5.380889124	4.996430841	4.867625954	4.934668008	6.159012814	5.928706725	5.408794661	5.600963962	5.34376328	5.400236921	5.243940863
ENSMUSG00000001750	ENSMUSG00000001750	Tcirg1	27060	T cell, immune regulator 1, ATPase, H+ transporting, lysosomal V0 protein A3 [Source:MGI Symbol;Acc:MGI:1350931]	0.019929219	-0.309430743	0.205280998	-0.124078964	0.329359962	3.447711386	0.311203606	0.817075576	0.950301291	0.019929219	0.064796841	0.948854132	0.999952764	-4.635932305	-0.309430743	-0.941360697	0.355580583	0.794724459	-5.793622867	0.205280998	0.62823601	0.535580272	0.832192368	-6.050360556	-0.124078964	-0.400728484	0.692044164	0.999815644	-4.629127474	0.329359962	0.73165175	0.47122412	0.956458725	-4.604214622	4.136162355	4.04514252	3.490706008	3.248593421	3.400440578	3.332144206	2.805641115	2.095167872	3.157646991	3.567566933	3.665239486
ENSMUSG00000001751	ENSMUSG00000001751	Naglu	27419	alpha-N-acetylglucosaminidase (Sanfilippo disease IIIB) [Source:MGI Symbol;Acc:MGI:1351641]	-0.100992501	0.841252155	-0.772603288	0.169641368	-0.942244656	3.243926965	1.794682838	0.174136327	0.750724926	-0.100992501	-0.230906669	0.81927758	0.999952764	-4.623691791	0.841252155	2.00684973	0.055760207	0.576601671	-4.327669931	-0.772603288	-1.959069913	0.061414094	0.438998038	-4.468172037	0.169641368	0.368884377	0.715337796	0.999815644	-4.618755725	-0.942244656	-1.555324397	0.13251194	0.9302645	-4.575002704	3.46183921	4.9630693	2.483903396	3.146623731	3.047724869	3.551067972	2.35114978	3.927484019	3.361465902	3.250906598	3.304745844
ENSMUSG00000001755	ENSMUSG00000001755	Coasy	71743	Coenzyme A synthase [Source:MGI Symbol;Acc:MGI:1918993]	-0.080305455	-0.180243052	0.001116922	-0.098820675	0.099937597	4.290402645	0.373986126	0.772488461	0.935740166	-0.080305455	-0.402607609	0.690678945	0.999952764	-4.657064545	-0.180243052	-0.917683573	0.367604617	0.801228383	-6.185259567	0.001116922	0.00565319	0.995534564	0.99834963	-6.614429905	-0.098820675	-0.498310276	0.622646583	0.999815644	-4.651655057	0.099937597	0.35700456	0.724101816	0.98139079	-4.628820165	4.390731909	4.154433887	4.189910649	4.440905379	4.094853587	4.327556119	4.133399287	4.048623102	4.413066244	4.100128131	4.633985582
ENSMUSG00000001761	ENSMUSG00000001761	Smo	319757	smoothened, frizzled class receptor [Source:MGI Symbol;Acc:MGI:108075]	0.275577247	0.153323823	0.010656289	-0.111597135	0.122253424	4.53350958	0.853896758	0.477837638	0.840405831	0.275577247	1.373295292	0.181923647	0.999952764	-4.535450482	0.153323823	0.758020199	0.455566913	0.837192251	-6.387623262	0.010656289	0.056188452	0.955640959	0.987713868	-6.752384262	-0.111597135	-0.524836683	0.604347246	0.999815644	-4.653077472	0.122253424	0.429076807	0.671563816	0.977866655	-4.632166175	4.423337483	5.036098472	5.226923994	4.300233061	4.552811797	4.733849379	4.381778899	4.425847481	4.487112275	4.737610944	4.655273045
ENSMUSG00000001763	ENSMUSG00000001763	Tspan33	232670	tetraspanin 33 [Source:MGI Symbol;Acc:MGI:1919012]	-0.057669216	0.367556482	-0.221186748	0.204038949	-0.425225698	4.603079849	0.695668338	0.563452197	0.869872029	-0.057669216	-0.232140268	0.818329922	0.999952764	-4.685086067	0.367556482	1.408456026	0.171383562	0.680226507	-5.70455022	-0.221186748	-0.917929794	0.36747821	0.737624682	-6.346682118	0.204038949	0.761711785	0.453399943	0.999815644	-4.632720555	-0.425225698	-1.18019596	0.249095095	0.934426363	-4.58034701	4.706185103	5.353073402	5.185837964	4.58215194	4.003726865	4.130514871	4.478452918	4.887317156	4.613337175	4.910439184	4.751320284
ENSMUSG00000001767	ENSMUSG00000001767	Crnkl1	66877	crooked neck pre-mRNA splicing factor 1 [Source:MGI Symbol;Acc:MGI:1914127]	0.002366425	0.253926136	-0.426320766	-0.174761055	-0.251559711	4.584987533	2.449574222	0.087226888	0.718168458	0.002366425	0.012184149	0.990375975	0.999952764	-4.678656507	0.253926136	1.413767948	0.169834225	0.679444178	-5.753368211	-0.426320766	-2.368299618	0.025962244	0.364758856	-4.157603481	-0.174761055	-0.901531009	0.375959953	0.999815644	-4.615613528	-0.251559711	-0.950931412	0.350795783	0.943590413	-4.601299463	4.380549346	5.307119619	4.40673255	4.668494149	4.57590339	4.86305275	4.754722552	4.519277098	4.474613822	4.40117423	4.368690268
ENSMUSG00000001768	ENSMUSG00000001768	Rin2	74030	Ras and Rab interactor 2 [Source:MGI Symbol;Acc:MGI:1921280]	0.059168141	-0.399982638	0.507820993	0.048670215	0.459150778	5.2024157	1.387048312	0.269954282	0.771111028	0.059168141	0.221751968	0.826318938	0.999952764	-4.726395825	-0.399982638	-1.409142424	0.171182729	0.680085628	-5.89118599	0.507820993	1.862473716	0.074399031	0.454956381	-5.254063641	0.048670215	0.17491857	0.862560795	0.999815644	-4.719191514	0.459150778	1.178614452	0.249712994	0.934426363	-4.575579624	5.252770994	3.58352804	5.664792753	5.296567505	5.224685346	5.381022431	5.559195768	5.257721689	5.360163106	5.156221487	5.386960748
ENSMUSG00000001773	ENSMUSG00000001773	Folh1	53320	folate hydrolase 1 [Source:MGI Symbol;Acc:MGI:1858193]	0.20662371	-0.437039317	0.647371198	0.003708171	0.643663027	3.606006144	1.438564066	0.255365765	0.765300362	0.20662371	0.661262655	0.514527831	0.999952764	-4.622421798	-0.437039317	-1.288365378	0.209484166	0.704254126	-5.482846811	0.647371198	2.057419434	0.050282026	0.416836336	-4.40371944	0.003708171	0.010997093	0.991313566	0.999815644	-4.636278291	0.643663027	1.395622416	0.175173096	0.9302645	-4.576276525	3.860199109	2.11612555	3.999305671	3.596780485	3.962600404	3.585234248	4.042263248	3.963608825	3.774257335	3.331599696	3.84643732
ENSMUSG00000001774	ENSMUSG00000001774	Chordc1	66917	cysteine and histidine-rich domain (CHORD)-containing, zinc-binding protein 1 [Source:MGI Symbol;Acc:MGI:1914167]	-0.269599205	0.03700563	0.042767349	0.349372184	-0.306604835	5.697259983	0.647534523	0.591889794	0.876847883	-0.269599205	-0.987733094	0.332802417	0.999952764	-4.624647031	0.03700563	0.129958529	0.897645343	0.976301869	-7.018776014	0.042767349	0.155249736	0.877878429	0.965571009	-7.060087311	0.349372184	1.23756794	0.227441051	0.999815644	-4.547590093	-0.306604835	-0.777317594	0.444307763	0.948648567	-4.634752639	5.058876092	4.762948492	5.0086868	5.928045157	6.00062605	5.905231685	6.536502391	5.558647679	6.075136108	5.828696532	5.773165398
ENSMUSG00000001783	ENSMUSG00000001783	Rtcb	28088	RNA 2',3'-cyclic phosphate and 5'-OH ligase [Source:MGI Symbol;Acc:MGI:106379]	0.019298152	-0.087717071	-0.013692356	-0.120707579	0.107015223	7.047638109	0.463656132	0.710206907	0.915996814	0.019298152	0.174002612	0.863272955	0.999952764	-4.886277483	-0.087717071	-0.803392092	0.42936511	0.826401055	-7.091396007	-0.013692356	-0.126704057	0.900194134	0.973225913	-7.435790733	-0.120707579	-1.077778545	0.291482685	0.999815644	-4.629890061	0.107015223	0.687615495	0.498062323	0.958400155	-4.697530671	7.186661532	6.710520632	7.071052722	7.04139131	6.875806718	7.021375205	7.102586299	7.443174468	7.118097001	6.888265722	7.124927526
ENSMUSG00000001785	ENSMUSG00000001785	Pwp1	103136	PWP1 homolog, endonuclein [Source:MGI Symbol;Acc:MGI:1914735]	0.28152459	-0.628539109	0.631278833	-0.278784866	0.910063699	4.074543468	0.990740952	0.413309326	0.81725229	0.28152459	0.655243868	0.518330161	0.999952764	-4.632463595	-0.628539109	-1.461856426	0.156310533	0.670157991	-5.474669634	0.631278833	1.51155677	0.143258391	0.549502677	-5.444245386	-0.278784866	-0.631251865	0.533638895	0.999815644	-4.632272241	0.910063699	1.497222206	0.146928646	0.9302645	-4.559856354	4.498238769	1.899243912	4.165070362	4.281643937	4.181998762	4.249808884	4.700253929	4.65400503	4.071786903	4.121467828	4.360937059
ENSMUSG00000001786	ENSMUSG00000001786	Fbxo7	69754	F-box protein 7 [Source:MGI Symbol;Acc:MGI:1917004]	0.001092999	-0.662008386	0.702001906	0.038900522	0.663101384	4.561245952	1.882991479	0.158455288	0.745965943	0.001092999	0.003297699	0.997395149	0.999952764	-4.691714593	-0.662008386	-1.824105219	0.080183137	0.60269777	-5.054820332	0.702001906	2.000993481	0.056427542	0.428353596	-4.796348733	0.038900522	0.113010572	0.910930052	0.999815644	-4.684178818	0.663101384	1.349153027	0.189451652	0.9302645	-4.563197122	4.746389092	2.595458718	4.625092203	4.905479166	4.696193566	4.161983443	5.057227305	4.633765535	4.718842239	4.60104524	4.879857582
ENSMUSG00000001794	ENSMUSG00000001794	Capns1	12336	calpain, small subunit 1 [Source:MGI Symbol;Acc:MGI:88266]	-0.15985941	-0.012928372	-0.215872867	-0.068941829	-0.146931038	6.914354584	3.132562302	0.043506714	0.695237006	-0.15985941	-1.873684315	0.072778769	0.999952764	-4.171615042	-0.012928372	-0.157015265	0.876501399	0.971643606	-7.383762152	-0.215872867	-2.591242015	0.015776029	0.342843585	-4.318541075	-0.068941829	-0.817127107	0.42161999	0.999815644	-4.731282635	-0.146931038	-1.239194515	0.226848534	0.932003793	-4.547125842	6.60037141	6.914350983	6.787536075	6.937077586	6.773460418	7.044583707	6.99146869	7.033730343	6.894274366	6.741920566	7.021346004
ENSMUSG00000001802	ENSMUSG00000001802	Lrp3	435965	low density lipoprotein receptor-related protein 3 [Source:MGI Symbol;Acc:MGI:3584516]	-0.115316623	-0.010959496	-0.072625623	0.031731504	-0.104357127	6.611391314	0.290563471	0.831780216	0.954652967	-0.115316623	-0.901752026	0.375844792	0.999952764	-4.685241607	-0.010959496	-0.085031741	0.932917425	0.984395129	-7.291898762	-0.072625623	-0.570046845	0.573763371	0.850557161	-7.152187116	0.031731504	0.245297303	0.808240411	0.999815644	-4.83283224	-0.104357127	-0.574768946	0.570614317	0.969679961	-4.695372798	6.300313343	7.01882238	6.712910115	6.550710222	6.501578338	6.307572428	6.409595643	6.594263929	6.567016992	6.752706198	6.554527693
ENSMUSG00000001815	ENSMUSG00000001815	Evx2	14029	even-skipped homeobox 2 [Source:MGI Symbol;Acc:MGI:95462]	-0.078205749	-1.391280299	1.297735761	-0.015338788	1.313074549	-1.926541206	0.363689845	0.779766104	0.937784394	-0.078205749	-0.048475248	0.961724939	0.999952764	-4.597931235	-1.391280299	-0.873008944	0.391015027	0.808851385	-4.879973086	1.297735761	0.818423609	0.420893415	0.773279111	-4.91941293	-0.015338788	-0.00946147	0.99252649	0.999815644	-4.597910619	1.313074549	0.579029628	0.567780489	0.969338058	-4.596057385	1.18711421	-3.966807176	-3.966807176	-0.349973977	-1.504361624	-1.268534214	-0.313138528	-3.966807176	-0.920782654	-0.709384403	0.75525285
ENSMUSG00000001827	ENSMUSG00000001827	Folr1	14275	folate receptor 1 (adult) [Source:MGI Symbol;Acc:MGI:95568]	-0.671530637	0.963608263	-1.155416868	0.479722032	-1.6351389	2.522256151	2.097564129	0.126157649	0.73346947	-0.671530637	-1.255666432	0.220913952	0.999952764	-4.587003005	0.963608263	1.884721981	0.071213522	0.595577464	-4.284193933	-1.155416868	-2.349884786	0.027029768	0.367778794	-3.524272221	0.479722032	0.867713092	0.393852624	0.999815644	-4.598783389	-1.6351389	-2.210027067	0.036540244	0.9302645	-4.568678995	1.694185257	3.615302385	2.590357813	2.048093528	2.055714563	3.511638214	2.63545458	3.787924999	1.917659592	2.287787575	2.38712557
ENSMUSG00000001829	ENSMUSG00000001829	Clpb	20480	ClpB caseinolytic peptidase B [Source:MGI Symbol;Acc:MGI:1100517]	0.124538736	0.096435743	-0.070461496	-0.098564489	0.028102994	6.001598685	1.123039927	0.358739697	0.799128448	0.124538736	1.150124604	0.261039244	0.999952764	-4.57705859	0.096435743	0.905196517	0.374053034	0.802810472	-6.726996922	-0.070461496	-0.679161939	0.503311581	0.815595478	-6.945887676	-0.098564489	-0.888313182	0.382889081	0.999815644	-4.655909845	0.028102994	0.185004163	0.854727191	0.992897335	-4.697984756	6.038187987	6.15379192	6.120602629	6.122633948	5.948497898	5.99454189	6.195845628	5.948554331	6.067665947	5.985718254	6.016309044
ENSMUSG00000001833	ENSMUSG00000001833	Septin7	235072	septin 7 [Source:MGI Symbol;Acc:MGI:1335094]	-0.001213192	0.060828761	0.0283583	0.090400253	-0.062041953	8.587702029	0.695687494	0.563441101	0.869872029	-0.001213192	-0.017315612	0.986323089	0.999952764	-5.136222979	0.060828761	0.850583695	0.403121103	0.813106772	-7.450428896	0.0283583	0.411727288	0.684068554	0.897881397	-7.782784248	0.090400253	1.244186758	0.22503729	0.999815644	-4.614428749	-0.062041953	-0.619702295	0.541094016	0.963735718	-4.834052231	8.656807374	8.500080503	8.630116245	8.585183783	8.58533576	8.582004007	8.694473591	8.599169129	8.669551514	8.515508295	8.350046054
ENSMUSG00000001844	ENSMUSG00000001844	Zdhhc4	72881	zinc finger, DHHC domain containing 4 [Source:MGI Symbol;Acc:MGI:1920131]	0.046796451	0.405719501	-0.466387652	-0.107464603	-0.35892305	3.929397179	1.253935009	0.31161678	0.787547277	0.046796451	0.147411233	0.883996778	0.999952764	-4.647120209	0.405719501	1.367297584	0.183771517	0.68764324	-5.575355601	-0.466387652	-1.601692115	0.121858971	0.524659301	-5.27984993	-0.107464603	-0.333171619	0.741799066	0.999815644	-4.641043577	-0.35892305	-0.82597955	0.416674511	0.944682739	-4.604665057	3.729908318	5.205710985	4.101031445	3.891141963	4.006966888	3.630929594	3.606232436	4.444559029	3.456050003	3.91699502	4.08788228
ENSMUSG00000001847	ENSMUSG00000001847	Rac1	19353	Rac family small GTPase 1 [Source:MGI Symbol;Acc:MGI:97845]	0.125969413	0.134800004	0.001243644	0.010074235	-0.008830592	8.002317717	1.259956124	0.309601591	0.787235833	0.125969413	1.334066917	0.194278108	0.999952764	-4.518353452	0.134800004	1.411629014	0.170456746	0.679449885	-6.665835252	0.001243644	0.013628526	0.989235159	0.996328658	-7.718021107	0.010074235	0.102247178	0.919380969	0.999815644	-5.003406144	-0.008830592	-0.06575559	0.948098492	0.997996628	-4.855724185	8.118462623	8.113124881	8.179360598	8.011329779	7.941568122	7.934213056	7.991946119	8.209516885	8.10930052	8.062543499	7.972206579
ENSMUSG00000001855	ENSMUSG00000001855	Nup214	227720	nucleoporin 214 [Source:MGI Symbol;Acc:MGI:1095411]	0.028143077	0.186736559	-0.054783361	0.103810121	-0.158593482	5.440456187	0.402433435	0.752494254	0.929228555	0.028143077	0.164397148	0.870748216	0.999952764	-4.74149599	0.186736559	1.069025135	0.295331624	0.760847208	-6.389304854	-0.054783361	-0.327547142	0.745997197	0.91939474	-6.965245616	0.103810121	0.58172645	0.565990505	0.999815644	-4.692329187	-0.158593482	-0.64843546	0.522649844	0.961369875	-4.642720094	5.409965642	5.933297127	5.497031623	5.36375535	5.664974755	5.137984276	5.340525327	5.700650903	5.349250629	5.435959637	5.532109995
ENSMUSG00000001864	ENSMUSG00000001864	Aif1l	108897	allograft inflammatory factor 1-like [Source:MGI Symbol;Acc:MGI:1919598]	-0.303975079	0.036605565	-0.364934557	-0.024353912	-0.340580644	3.194264304	0.710566215	0.554876093	0.867595582	-0.303975079	-1.053194523	0.302383893	0.999952764	-4.592965048	0.036605565	0.136118453	0.892824191	0.97452456	-6.178206278	-0.364934557	-1.311050507	0.201825446	0.607493211	-5.340287894	-0.024353912	-0.087121354	0.931273185	0.999815644	-4.625658143	-0.340580644	-0.863342563	0.396204358	0.944465266	-4.599176739	3.150417633	3.462971837	2.715389342	2.811093966	2.797561694	3.144392436	3.089261629	3.816937741	3.271847155	3.055691824	3.215845154
ENSMUSG00000001870	ENSMUSG00000001870	Ltbp1	268977	latent transforming growth factor beta binding protein 1 [Source:MGI Symbol;Acc:MGI:109151]	-0.705284566	-2.229574988	1.540757955	0.016467534	1.524290422	1.842126955	2.336776387	0.09810505	0.71951475	-0.705284566	-0.819959572	0.420033652	0.999952764	-4.598807413	-2.229574988	-2.280321226	0.031434726	0.549218823	-3.492468402	1.540757955	1.436709685	0.163270401	0.570229187	-4.641967381	0.016467534	0.022291103	0.982393749	0.999815644	-4.610363772	1.524290422	1.170511242	0.252896772	0.934633204	-4.593411747	2.654728007	-3.328448981	-1.022257357	1.970632065	2.281190984	2.532895154	2.50970968	1.778628266	2.110945252	2.079263858	2.729805639
ENSMUSG00000001891	ENSMUSG00000001891	Ugp2	216558	UDP-glucose pyrophosphorylase 2 [Source:MGI Symbol;Acc:MGI:2183447]	-0.044575083	0.030248885	0.098825278	0.173649246	-0.074823968	6.332744159	0.930853911	0.440496897	0.827096979	-0.044575083	-0.382609963	0.705261538	0.999952764	-4.799876655	0.030248885	0.248378194	0.805882634	0.953340902	-7.171772333	0.098825278	0.842570897	0.407503959	0.763965673	-6.891002063	0.173649246	1.43479339	0.163810789	0.999815644	-4.45852379	-0.074823968	-0.443962591	0.660911029	0.977249408	-4.697469651	6.380420406	6.417992249	6.447907907	6.349944586	6.378148405	6.095780979	6.323457428	6.122767747	6.449952018	6.244486395	6.270578662
ENSMUSG00000001901	ENSMUSG00000001901	Kcnh6	192775	potassium voltage-gated channel, subfamily H (eag-related), member 6 [Source:MGI Symbol;Acc:MGI:2684139]	-0.319466597	0.6541913	-0.219718061	0.753939836	-0.973657897	2.084974779	0.668441793	0.579401517	0.872625499	-0.319466597	-0.61163416	0.546334491	0.999952764	-4.603300182	0.6541913	1.138899849	0.265603779	0.746957158	-5.083969448	-0.219718061	-0.439251332	0.664274828	0.88974628	-5.705999685	0.753939836	1.269779552	0.215923795	0.999815644	-4.589399392	-0.973657897	-1.254108774	0.221470048	0.932003793	-4.591939656	2.873816383	1.828714683	1.28663046	2.578511817	2.158356354	1.920635188	2.537592965	3.220844366	1.841832952	2.002473815	2.604079756
ENSMUSG00000001909	ENSMUSG00000001909	Trmt1	212528	tRNA methyltransferase 1 [Source:MGI Symbol;Acc:MGI:1289155]	-0.126655253	-0.035335777	-0.201082719	-0.109763243	-0.091319476	5.421940653	0.857071826	0.476242369	0.840000259	-0.126655253	-0.77758259	0.444154331	0.999952764	-4.660316771	-0.035335777	-0.226945995	0.82232208	0.958557081	-6.966949623	-0.201082719	-1.265112976	0.2175642	0.621489685	-6.185440438	-0.109763243	-0.687222352	0.498305759	0.999815644	-4.67968851	-0.091319476	-0.405268914	0.688747283	0.98018774	-4.661235352	4.613583048	5.62533424	5.368289938	5.430365917	5.390154734	5.368814972	5.657769395	5.259043657	5.393742124	5.586044949	5.693091454
ENSMUSG00000001910	ENSMUSG00000001910	Nacc1	66830	nucleus accumbens associated 1, BEN and BTB (POZ) domain containing [Source:MGI Symbol;Acc:MGI:1914080]	-0.022862086	-0.049642701	0.142051966	0.115271351	0.026780615	7.133760117	1.120260901	0.359811658	0.799128448	-0.022862086	-0.224168228	0.824459	0.999952764	-4.903176565	-0.049642701	-0.469864358	0.642548536	0.904620131	-7.304834493	0.142051966	1.391699868	0.176344502	0.582376526	-6.498530389	0.115271351	1.09187859	0.285358286	0.999815644	-4.62683483	0.026780615	0.182371829	0.856770327	0.993098652	-4.769835631	7.407397107	6.837407587	6.944025996	7.178328783	7.112290435	7.203216644	6.941468424	7.164695341	7.11487908	7.358399051	7.2147731
ENSMUSG00000001911	ENSMUSG00000001911	Nfix	18032	nuclear factor I/X [Source:MGI Symbol;Acc:MGI:97311]	0.02474429	0.191853111	-0.168258813	-0.001149992	-0.167108821	7.786247755	1.994441562	0.140727288	0.74094348	0.02474429	0.259247754	0.797579352	0.999952764	-4.97075255	0.191853111	2.043330943	0.051758045	0.573222521	-5.613498077	-0.168258813	-1.844657715	0.077038294	0.458225125	-6.001948931	-0.001149992	-0.011733522	0.990731898	0.999815644	-4.975470314	-0.167108821	-1.24813065	0.223614168	0.932003793	-4.541084598	7.573041307	7.918220574	7.88377442	7.824451803	7.767079339	8.036730504	7.855989625	8.023299996	7.684097687	7.903138885	7.715254885
ENSMUSG00000001918	ENSMUSG00000001918	Slc1a5	20514	solute carrier family 1 (neutral amino acid transporter), member 5 [Source:MGI Symbol;Acc:MGI:105305]	1.639793214	-0.566447616	2.581128627	0.374887797	2.20624083	-0.305193597	1.2997369	0.296607051	0.779187076	1.639793214	1.250230103	0.222859388	0.999952764	-4.592731417	-0.566447616	-0.346681122	0.731749004	0.934086389	-5.102152168	2.581128627	1.883183471	0.071429927	0.450334467	-4.015935424	0.374887797	0.236563129	0.814934579	0.999815644	-4.598070038	2.20624083	1.052986575	0.302477315	0.9421832	-4.594936446	0.986884038	-3.966807176	2.094226907	0.325405525	1.167341229	-0.942253693	1.193303235	1.069159061	0.688416535	1.076166765	0.39927248
ENSMUSG00000001924	ENSMUSG00000001924	Uba1	22201	ubiquitin-like modifier activating enzyme 1 [Source:MGI Symbol;Acc:MGI:98890]	-0.007872048	-0.097427303	0.019773463	-0.069781792	0.089555255	8.720725707	1.023948506	0.398916453	0.811965146	-0.007872048	-0.132748645	0.89546111	0.999952764	-5.14800707	-0.097427303	-1.650669005	0.111388158	0.635777147	-6.529901095	0.019773463	0.339063092	0.737410378	0.917377426	-7.837285682	-0.069781792	-1.163149446	0.255815174	0.999815644	-4.692744992	0.089555255	1.070371481	0.294737285	0.941480484	-4.657287158	8.831314108	8.70094092	8.608110975	8.715176938	8.707054154	8.709452332	8.675775354	8.602557628	8.676389169	8.685309325	8.787199138
ENSMUSG00000001930	ENSMUSG00000001930	Vwf	22371	Von Willebrand factor [Source:MGI Symbol;Acc:MGI:98941]	-0.197003148	-0.260063124	0.284599683	0.221539708	0.063059976	4.905918508	1.731997608	0.186231818	0.751230186	-0.197003148	-0.973881673	0.339499262	0.999952764	-4.613009636	-0.260063124	-1.178715245	0.24967358	0.735112839	-6.073486421	0.284599683	1.316942059	0.199872254	0.604640904	-5.938831505	0.221539708	1.069645829	0.295057515	0.999815644	-4.592593984	0.063059976	0.210670205	0.834862321	0.98942826	-4.650323164	4.878885651	4.792896658	4.643192812	4.53584236	4.982860632	4.683483103	4.376642246	4.743615188	4.658238899	5.457695534	5.221281736
ENSMUSG00000001942	ENSMUSG00000001942	Siae	22619	sialic acid acetylesterase [Source:MGI Symbol;Acc:MGI:104803]	-0.366410765	-1.07437718	0.924919098	0.216952683	0.707966415	4.105330656	3.139362549	0.043212654	0.695069375	-0.366410765	-0.896152151	0.378769722	0.999952764	-4.613031541	-1.07437718	-2.305049227	0.029798975	0.544654911	-4.023368112	0.924919098	1.992072157	0.057457709	0.431074224	-4.610484711	0.216952683	0.527979802	0.60219602	0.999815644	-4.648107516	0.707966415	1.141848198	0.264399223	0.935756802	-4.586889714	4.061641485	1.065458381	3.859214836	4.49723344	4.006966888	3.935728555	4.630761354	4.290184562	4.43129045	4.100128131	4.020579118
ENSMUSG00000001943	ENSMUSG00000001943	Vsig2	57276	V-set and immunoglobulin domain containing 2 [Source:MGI Symbol;Acc:MGI:1928009]	-0.713267589	1.267507453	0.885787967	2.866563009	-1.980775042	-1.933552787	1.44112024	0.254662875	0.765300362	-0.713267589	-0.484119212	0.632539942	0.999952764	-4.597411059	1.267507453	0.858158769	0.399005342	0.811090805	-4.898212042	0.885787967	0.586485221	0.562838953	0.845669053	-5.025276703	2.866563009	1.99184584	0.057484057	0.999815644	-4.587057686	-1.980775042	-0.949462809	0.351527173	0.943590413	-4.595265152	-0.386954419	-3.966807176	-3.966807176	-0.051759269	-1.118146116	-0.25767767	-1.629136643	-1.86567471	0.198174835	0.675643045	-0.318102682
ENSMUSG00000001946	ENSMUSG00000001946	Esam	69524	endothelial cell-specific adhesion molecule [Source:MGI Symbol;Acc:MGI:1916774]	-0.475454441	-0.595324986	0.5728923	0.453021755	0.119870545	3.731428023	2.427942444	0.089210264	0.718255321	-0.475454441	-1.334512075	0.194134331	0.999952764	-4.558881918	-0.595324986	-1.420955188	0.16775567	0.678053618	-5.324976309	0.5728923	1.434657779	0.163849085	0.570410652	-5.361335096	0.453021755	1.197976496	0.242226132	0.999815644	-4.577635323	0.119870545	0.217960526	0.829239517	0.989111766	-4.618472806	3.518657879	1.871444592	3.771423409	3.778224462	3.598144137	3.892039914	4.26153512	3.474055105	3.685940891	3.958242064	3.990745158
ENSMUSG00000001948	ENSMUSG00000001948	Spa17	20686	sperm autoantigenic protein 17 [Source:MGI Symbol;Acc:MGI:1333778]	0.003167325	-1.526425232	1.725556137	0.195963581	1.529592557	0.578378884	0.999179208	0.409606517	0.816088868	0.003167325	0.003051011	0.997590007	0.999952764	-4.601134942	-1.526425232	-1.252202957	0.222151886	0.716018129	-4.696981791	1.725556137	1.476660101	0.15232624	0.559767561	-4.49869848	0.195963581	0.179029461	0.859366036	0.999815644	-4.600354375	1.529592557	0.955316259	0.348618148	0.943590413	-4.595339376	1.609529507	-3.966807176	1.035715338	-0.051759269	0.784931648	2.346266401	2.219632195	1.372527095	1.344856489	0.119277277	0.723356657
ENSMUSG00000001962	ENSMUSG00000001962	Fam50a	108160	family with sequence similarity 50, member A [Source:MGI Symbol;Acc:MGI:1351626]	-0.295173293	-0.160267759	-0.192647223	-0.05774169	-0.134905533	4.362919114	1.466102643	0.247895007	0.763817353	-0.295173293	-1.605094504	0.121106049	0.999952764	-4.500344237	-0.160267759	-0.915141336	0.368911459	0.801228383	-6.22841765	-0.192647223	-1.059726878	0.299459552	0.693045815	-6.063814504	-0.05774169	-0.325642054	0.747420985	0.999815644	-4.66681629	-0.134905533	-0.531237197	0.599970453	0.970450942	-4.624320911	4.08063567	4.254681315	3.952894647	4.466995684	4.119011135	4.369821611	4.700253929	4.060802353	4.389291682	4.276266808	4.222327324
ENSMUSG00000001964	ENSMUSG00000001964	Emd	13726	emerin [Source:MGI Symbol;Acc:MGI:108117]	-0.342159819	0.072584069	-0.132068733	0.282675155	-0.414743888	4.456139857	0.758248137	0.528148874	0.860663858	-0.342159819	-1.422235026	0.167387675	0.999952764	-4.5265161	0.072584069	0.290228286	0.774049402	0.945463031	-6.595732136	-0.132068733	-0.53640735	0.596446155	0.860146786	-6.519768305	0.282675155	1.155891515	0.258716637	0.999815644	-4.576809801	-0.414743888	-1.195149162	0.243308837	0.932528965	-4.580055026	4.377992436	4.807640792	4.430377694	4.440905379	4.261468051	4.268328245	4.042263248	4.428199739	4.459471333	4.234906399	4.31084145
ENSMUSG00000001983	ENSMUSG00000001983	Taco1	70207	translational activator of mitochondrially encoded cytochrome c oxidase I [Source:MGI Symbol;Acc:MGI:1917457]	0.355090194	-0.197865199	0.36393666	-0.189018733	0.552955393	3.982033024	1.112623847	0.362773433	0.799128448	0.355090194	1.515815899	0.142182367	0.999952764	-4.530107416	-0.197865199	-0.819680511	0.420189777	0.821241756	-6.128326356	0.36393666	1.602986071	0.121572172	0.524568701	-5.292452707	-0.189018733	-0.761570713	0.453482639	0.999815644	-4.619123887	0.552955393	1.643875142	0.112794079	0.9302645	-4.550545717	4.039160839	3.737758261	5.109775816	4.102594342	4.120507634	3.948909318	4.009452903	3.455724648	4.058448683	3.750879514	3.861168868
ENSMUSG00000001985	ENSMUSG00000001985	Grik3	14807	glutamate receptor, ionotropic, kainate 3 [Source:MGI Symbol;Acc:MGI:95816]	0.178591548	-0.011865293	0.31708648	0.126629639	0.190456841	6.864819372	2.797320281	0.060996347	0.707907622	0.178591548	1.447329747	0.160301392	0.999952764	-4.434616855	-0.011865293	-0.090577397	0.928554438	0.983509036	-7.331244134	0.31708648	2.577475044	0.016277436	0.342843585	-4.360437657	0.126629639	0.964097182	0.344284762	0.999815644	-4.667655395	0.190456841	1.05832167	0.300086926	0.941824061	-4.601425735	7.236913048	6.497438617	7.236297519	6.895329463	6.959086488	7.114610811	6.737706147	6.610925674	6.90874741	7.006860428	6.749243727
ENSMUSG00000001986	ENSMUSG00000001986	Gria3	53623	glutamate receptor, ionotropic, AMPA3 (alpha 3) [Source:MGI Symbol;Acc:MGI:95810]	0.045855866	0.09195886	0.115430965	0.161533959	-0.046102994	7.694204769	2.588177324	0.075572205	0.712853454	0.045855866	0.592430452	0.558914323	0.999952764	-4.892705491	0.09195886	1.143318693	0.263799944	0.745023745	-6.90357198	0.115430965	1.506389888	0.144572639	0.549731464	-6.498257466	0.161533959	1.990055185	0.0576929	0.999815644	-4.000148126	-0.046102994	-0.413011677	0.683139612	0.979451865	-4.791964194	7.558436544	7.631332057	7.771260642	7.82971689	7.906866061	7.671916662	7.592758023	7.678969762	7.765358334	7.857993379	7.535501098
ENSMUSG00000001988	ENSMUSG00000001988	Npas1	18142	neuronal PAS domain protein 1 [Source:MGI Symbol;Acc:MGI:109205]	0.498833208	0.228038973	0.320811403	0.050017168	0.270794235	2.844063275	0.693414483	0.564758974	0.870268175	0.498833208	1.185242817	0.247130861	0.999952764	-4.586615713	0.228038973	0.49326784	0.626153792	0.900567084	-5.826841653	0.320811403	0.837099909	0.410513746	0.766506135	-5.790254363	0.050017168	0.101260697	0.920156007	0.999815644	-4.612591891	0.270794235	0.433143147	0.668646721	0.977249408	-4.604089124	3.979691711	2.759900785	3.001560109	3.408899799	3.054003656	3.200574564	2.618148226	2.459517301	2.992135086	3.030128654	3.726861624
ENSMUSG00000001995	ENSMUSG00000001995	Sipa1l2	244668	signal-induced proliferation-associated 1 like 2 [Source:MGI Symbol;Acc:MGI:2676970]	-0.138600694	0.027793912	-0.009856002	0.156538604	-0.166394606	6.530680619	0.8765167	0.466576053	0.837625308	-0.138600694	-1.299715077	0.205624905	0.999952764	-4.517308802	0.027793912	0.254293996	0.80136059	0.95280184	-7.232298716	-0.009856002	-0.092425501	0.927100961	0.982250777	-7.298042166	0.156538604	1.432187849	0.164547835	0.999815644	-4.453916464	-0.166394606	-1.089664944	0.286313636	0.941480484	-4.590080542	6.509261693	6.550721891	6.37667015	6.619467463	6.470816991	6.332301455	6.725636371	6.315519612	6.564070494	6.607403502	6.653053426
ENSMUSG00000001998	ENSMUSG00000001998	Ap4e1	108011	adaptor-related protein complex AP-4, epsilon 1 [Source:MGI Symbol;Acc:MGI:1336993]	0.183343114	-0.113472715	0.081388669	-0.21542716	0.296815828	3.608756891	0.202654979	0.893562877	0.970959951	0.183343114	0.602514615	0.552289865	0.999952764	-4.621601551	-0.113472715	-0.400210052	0.692421003	0.919881156	-6.283736395	0.081388669	0.289099519	0.774903005	0.929064054	-6.340988389	-0.21542716	-0.703653069	0.488189242	0.999815644	-4.616084977	0.296815828	0.713641277	0.482097302	0.95791116	-4.606184568	3.841761105	3.056904721	3.19802169	3.437970289	3.798409948	3.706601329	3.597428142	4.602863738	3.628429489	3.508627296	3.631265451
ENSMUSG00000001999	ENSMUSG00000001999	Blvra	109778	biliverdin reductase A [Source:MGI Symbol;Acc:MGI:88170]	0.242355566	-0.257824274	0.041291658	-0.458888183	0.50017984	4.025949168	1.096202075	0.369221674	0.799433608	0.242355566	0.931985247	0.360309934	0.999952764	-4.604853628	-0.257824274	-1.084591829	0.288511696	0.756620038	-5.957370379	0.041291658	0.171953057	0.864866916	0.961750556	-6.529767259	-0.458888183	-1.779938707	0.087317299	0.999815644	-4.49329309	0.50017984	1.419667659	0.168126527	0.9302645	-4.567312724	4.18085595	3.472255717	3.897419766	3.712332087	3.916826131	4.299532908	4.371487239	4.474457014	4.107843615	4.00491892	4.368690268
ENSMUSG00000002006	ENSMUSG00000002006	Pdzd4	245469	PDZ domain containing 4 [Source:MGI Symbol;Acc:MGI:2443483]	0.133441189	-0.002282206	-0.097883002	-0.233606397	0.135723395	7.147333669	2.320850849	0.099752143	0.71951475	0.133441189	1.301554548	0.20500462	0.999952764	-4.517857242	-0.002282206	-0.02307923	0.981771374	0.99566582	-7.457079855	-0.097883002	-1.003970419	0.325068004	0.709800409	-6.97140517	-0.233606397	-2.249524856	0.033585962	0.999815644	-3.869802375	0.135723395	0.952834435	0.349849568	0.943590413	-4.636953685	7.132701629	7.099671167	7.33041635	7.314860506	6.958249846	7.303466668	7.126115984	7.360914516	7.195916516	7.147980024	7.196737973
ENSMUSG00000002007	ENSMUSG00000002007	Srpk3	56504	serine/arginine-rich protein specific kinase 3 [Source:MGI Symbol;Acc:MGI:1891338]	-1.089003499	-2.635724006	2.953334633	1.406614126	1.546720506	-0.264057223	2.359854491	0.095768701	0.71951475	-1.089003499	-0.828702899	0.415160425	0.999952764	-4.59683544	-2.635724006	-1.542006023	0.135709704	0.659656491	-4.377652465	2.953334633	1.78148395	0.087058806	0.471528587	-4.130429309	1.406614126	1.020401134	0.317368735	0.999815644	-4.594945285	1.546720506	0.71738851	0.479823178	0.95791116	-4.596107585	1.835072328	-3.966807176	-3.966807176	1.26666445	1.832849075	-2.061794248	0.69591943	-3.966807176	1.677062533	1.327698428	1.908736762
ENSMUSG00000002010	ENSMUSG00000002010	Idh3g	15929	isocitrate dehydrogenase 3 (NAD+), gamma [Source:MGI Symbol;Acc:MGI:1099463]	-0.026871812	0.027028317	-0.067767628	-0.013867499	-0.053900129	6.60488847	0.111835539	0.952367696	0.986956947	-0.026871812	-0.221982546	0.826141403	0.999952764	-4.836093868	0.027028317	0.224515674	0.824191635	0.959159586	-7.274152408	-0.067767628	-0.571242398	0.57296526	0.850383722	-7.159137031	-0.013867499	-0.112953148	0.910975112	0.999815644	-4.838104353	-0.053900129	-0.315715747	0.754854222	0.983161629	-4.72417715	6.461756067	6.614737985	6.291008258	6.585769037	6.721895928	6.6994297	6.723109074	6.623296906	6.67583777	6.622449894	6.760583275
ENSMUSG00000002012	ENSMUSG00000002012	Pnck	93843	pregnancy upregulated non-ubiquitously expressed CaM kinase [Source:MGI Symbol;Acc:MGI:1347357]	-0.093617774	-0.680521361	0.521441249	-0.065462338	0.586903587	5.814173338	6.125802963	0.002881578	0.615878301	-0.093617774	-0.557766069	0.581993817	0.999952764	-4.73150746	-0.680521361	-3.828536044	0.000774548	0.468721843	-1.11734115	0.521441249	2.928113326	0.007197645	0.312060276	-3.265430242	-0.065462338	-0.390836944	0.699247983	0.999815644	-4.757293755	0.586903587	2.400697018	0.024177535	0.9302645	-4.257630827	6.002113279	4.660071681	5.683498703	5.642947719	5.839589844	5.480815674	5.711796533	5.693824212	5.911371079	5.838854761	6.167675865
ENSMUSG00000002014	ENSMUSG00000002014	Ssr4	20832	signal sequence receptor, delta [Source:MGI Symbol;Acc:MGI:1099464]	-0.1057722	-0.11243749	0.063528819	0.056863529	0.00666529	4.403133683	0.28246847	0.837541222	0.955808214	-0.1057722	-0.562137018	0.579057748	0.999952764	-4.653207062	-0.11243749	-0.577214817	0.568986667	0.87812743	-6.454630076	0.063528819	0.33508526	0.740372567	0.917971806	-6.605118589	0.056863529	0.294016557	0.771186736	0.999815644	-4.667392055	0.00666529	0.024610603	0.980562098	0.998397273	-4.636831623	4.562703414	4.404046565	4.672130388	4.108633576	4.181998762	3.984547515	4.499871476	4.514857232	4.343286329	4.365846417	4.396767455
ENSMUSG00000002015	ENSMUSG00000002015	Bcap31	27061	B cell receptor associated protein 31 [Source:MGI Symbol;Acc:MGI:1350933]	0.055714888	0.33152655	-0.335597138	-0.059785477	-0.275811661	5.880695711	1.618677551	0.210333219	0.753429384	0.055714888	0.270431758	0.789061175	0.999952764	-4.761862261	0.33152655	1.661242189	0.109229353	0.633035059	-5.764893825	-0.335597138	-1.723541008	0.097211076	0.489461216	-5.703198654	-0.059785477	-0.283863661	0.77886626	0.999815644	-4.754587186	-0.275811661	-0.961585934	0.345520323	0.943590413	-4.610734925	5.882738051	6.772190899	5.751822805	5.841850417	5.801846667	5.396739254	6.195845628	6.204631795	5.983717501	5.759407364	5.890010117
ENSMUSG00000002017	ENSMUSG00000002017	Fam98a	72722	family with sequence similarity 98, member A [Source:MGI Symbol;Acc:MGI:1919972]	-0.181316409	-0.032846815	-0.230770277	-0.082300683	-0.148469594	5.125421481	1.329868366	0.287125433	0.775467117	-0.181316409	-1.236395093	0.227869013	0.999952764	-4.554332261	-0.032846815	-0.234149163	0.81678728	0.956450224	-6.874208577	-0.230770277	-1.610500066	0.119917784	0.521565792	-5.62394311	-0.082300683	-0.572685444	0.572002677	0.999815644	-4.682262321	-0.148469594	-0.731591054	0.47126052	0.956458725	-4.627454187	4.891489872	5.284899677	4.896208608	4.997853948	4.969636532	5.575213312	5.138375552	4.895840488	4.96387093	5.086625977	5.103868269
ENSMUSG00000002020	ENSMUSG00000002020	Ltbp2	16997	latent transforming growth factor beta binding protein 2 [Source:MGI Symbol;Acc:MGI:99502]	-0.137194306	-0.2943045	0.239556625	0.082446431	0.157110194	3.159712406	0.352759734	0.787511011	0.939821833	-0.137194306	-0.365463528	0.71785742	0.999952764	-4.622215358	-0.2943045	-0.75281443	0.458633201	0.838466709	-5.84233603	0.239556625	0.623799805	0.538442809	0.833662362	-5.956769364	0.082446431	0.215565968	0.831085359	0.999815644	-4.623882703	0.157110194	0.289874662	0.774316791	0.984537635	-4.609065004	3.43256808	2.516888126	1.737817468	2.383097772	3.472524681	3.614480078	3.070297351	3.798873264	3.138759409	3.632710609	3.204337264
ENSMUSG00000002028	ENSMUSG00000002028	Kmt2a	214162	lysine (K)-specific methyltransferase 2A [Source:MGI Symbol;Acc:MGI:96995]	0.135914729	-0.052404014	0.227687322	0.039368579	0.188318743	7.918118074	1.826229348	0.168358332	0.750724926	0.135914729	1.330115158	0.195558083	0.999952764	-4.51953831	-0.052404014	-0.496715677	0.623754711	0.899411016	-7.500629912	0.227687322	2.252272383	0.033388744	0.381013389	-5.287363541	0.039368579	0.369497284	0.714886706	0.999815644	-4.960947087	0.188318743	1.282185003	0.211608975	0.932003793	-4.525646067	8.049439131	7.71717454	8.011194424	7.731140187	8.178123857	7.833209427	7.953220731	7.991642237	7.870226119	8.067264137	7.694840491
ENSMUSG00000002031	ENSMUSG00000002031	Ift46	76568	intraflagellar transport 46 [Source:MGI Symbol;Acc:MGI:1923818]	0.045132037	-0.27781152	0.115442873	-0.207500683	0.322943557	5.027795769	0.841886161	0.483915307	0.842800228	0.045132037	0.244872332	0.808565783	0.999952764	-4.704784997	-0.27781152	-1.535838118	0.137211912	0.659656491	-5.700591736	0.115442873	0.635327191	0.53102152	0.830871584	-6.661057984	-0.207500683	-1.130794935	0.268935716	0.999815644	-4.579471338	0.322943557	1.25054254	0.222747228	0.932003793	-4.567386886	5.263892937	4.60099152	4.535869751	4.759586769	5.15483675	5.170699161	5.034576694	5.232371354	5.206899152	4.825683148	5.37674452
ENSMUSG00000002032	ENSMUSG00000002032	Tmem25	71687	transmembrane protein 25 [Source:MGI Symbol;Acc:MGI:1918937]	0.012614723	-0.117561671	0.204996977	0.074820583	0.130176394	5.909717442	1.173442965	0.33982515	0.793696146	0.012614723	0.10473876	0.917423797	0.999952764	-4.786221992	-0.117561671	-0.935195967	0.35868562	0.796163344	-6.646138364	0.204996977	1.685315318	0.104444881	0.501685712	-5.745387298	0.074820583	0.600727723	0.553460717	0.999815644	-4.720866053	0.130176394	0.747741692	0.461632912	0.953303616	-4.644325227	6.201102395	5.695386828	5.92271576	5.733664024	5.878141145	5.680699388	5.876417341	5.927092917	5.956112139	5.991524705	5.956686199
ENSMUSG00000002043	ENSMUSG00000002043	Trappc6a	67091	trafficking protein particle complex 6A [Source:MGI Symbol;Acc:MGI:1914341]	-0.545446551	-0.428459392	-0.038569154	0.078418004	-0.116987159	2.504277341	1.07149201	0.379131845	0.805326064	-0.545446551	-1.437996606	0.162908295	0.999952764	-4.578163636	-0.428459392	-1.073432096	0.293389357	0.760319988	-5.303043223	-0.038569154	-0.092391547	0.927127663	0.982250777	-5.805351418	0.078418004	0.218394037	0.828905452	0.999815644	-4.61396197	-0.116987159	-0.212459626	0.833481352	0.98942826	-4.603241222	2.05590014	2.733119218	2.523528884	2.225297684	2.092780615	2.232300451	1.580456554	2.118660567	2.292804417	2.597253852	2.16766983
ENSMUSG00000002052	ENSMUSG00000002052	Supt6	20926	SPT6, histone chaperone and transcription elongation factor [Source:MGI Symbol;Acc:MGI:107726]	0.116786396	-0.026168311	0.084828522	-0.058126186	0.142954707	7.903814928	0.811231712	0.499738045	0.8492789	0.116786396	1.496567441	0.1470981	0.999952764	-4.393062921	-0.026168311	-0.333961222	0.741210352	0.937459489	-7.580147523	0.084828522	1.117560942	0.27444149	0.673324254	-7.049405509	-0.058126186	-0.722751259	0.476579454	0.999815644	-4.848980527	0.142954707	1.29268831	0.208007716	0.932003793	-4.520634414	7.932768569	7.659036117	8.043496642	7.945584702	7.964039241	8.074804466	7.896928108	7.972026566	7.847141171	8.02097103	7.806799866
ENSMUSG00000002055	ENSMUSG00000002055	Spag5	54141	sperm associated antigen 5 [Source:MGI Symbol;Acc:MGI:1927470]	-0.107144809	0.120919284	-0.120872404	0.107191688	-0.228064093	3.505566986	0.100041424	0.959232176	0.988652878	-0.107144809	-0.364348984	0.718679042	0.999952764	-4.630586467	0.120919284	0.405505554	0.688575626	0.917966856	-6.195751201	-0.120872404	-0.419727375	0.678290759	0.89596643	-6.235186363	0.107191688	0.352508199	0.727429004	0.999815644	-4.628685135	-0.228064093	-0.544558717	0.590910087	0.970450942	-4.609538878	2.426315064	3.6005614	3.475632903	3.579490842	3.697744761	3.037398527	3.510993308	4.207695542	3.79852847	3.649596684	3.613973625
ENSMUSG00000002058	ENSMUSG00000002058	Unc119	22248	unc-119 lipid binding chaperone [Source:MGI Symbol;Acc:MGI:1328357]	-0.11439915	0.132982631	-0.160458838	0.086922943	-0.247381782	4.613666058	0.36935421	0.775760044	0.936555905	-0.11439915	-0.656917144	0.517271534	0.999952764	-4.650681576	0.132982631	0.751755699	0.459258312	0.838718585	-6.418298175	-0.160458838	-0.939894132	0.356317623	0.731526124	-6.30640034	0.086922943	0.482358362	0.633772459	0.999815644	-4.663317061	-0.247381782	-0.996576986	0.328574245	0.943590413	-4.597570995	4.771933437	4.984314705	4.808703573	4.688791978	4.269584147	4.529687445	4.483240153	4.564886084	4.620162173	4.527587329	4.794171937
ENSMUSG00000002059	ENSMUSG00000002059	Rab34	19376	RAB34, member RAS oncogene family [Source:MGI Symbol;Acc:MGI:104606]	0.145669561	0.666591389	-0.305908256	0.215013572	-0.520921828	3.196933822	0.641598637	0.595473256	0.87785893	0.145669561	0.31826691	0.752941469	0.999952764	-4.625259608	0.666591389	1.303713804	0.204278344	0.701222064	-5.276811524	-0.305908256	-0.715105185	0.481208145	0.804991227	-6.0158789	0.215013572	0.40071042	0.692057293	0.999815644	-4.615758731	-0.520921828	-0.759103623	0.4549303	0.951203738	-4.601546496	3.422677557	4.773313445	3.851450925	3.275684545	3.247217775	2.736634216	3.082967861	2.879551914	2.653720485	3.719236014	3.438456329
ENSMUSG00000002064	ENSMUSG00000002064	Sdf2	20316	stromal cell derived factor 2 [Source:MGI Symbol;Acc:MGI:108019]	-0.194563585	0.153402889	-0.066155985	0.281810489	-0.347966473	5.436584702	0.790134716	0.510888712	0.853668287	-0.194563585	-1.061282251	0.298766218	0.999952764	-4.599372447	0.153402889	0.80423907	0.428884977	0.826401055	-6.624450733	-0.066155985	-0.361690786	0.720640012	0.911743677	-6.939980043	0.281810489	1.474314144	0.152952113	0.999815644	-4.477863688	-0.347966473	-1.315262034	0.200427725	0.9302645	-4.550695103	5.414963144	5.234640331	5.446389652	5.46960836	5.387671124	5.506672699	5.455827369	5.773686813	5.482559076	5.225432098	5.713530438
ENSMUSG00000002068	ENSMUSG00000002068	Ccne1	12447	cyclin E1 [Source:MGI Symbol;Acc:MGI:88316]	0.248599353	0.098302753	0.03885965	-0.11143695	0.150296599	4.120741425	0.772920352	0.520145879	0.85727467	0.248599353	1.395785955	0.175124391	0.999952764	-4.544943187	0.098302753	0.554875761	0.583939351	0.884085067	-6.380183304	0.03885965	0.232663102	0.817928363	0.944422164	-6.578249121	-0.11143695	-0.593856689	0.557974921	0.999815644	-4.634031085	0.150296599	0.598281443	0.555065721	0.966760136	-4.616933549	4.045619705	4.247940326	4.24428521	4.369770898	4.29895853	3.860999772	4.133399287	4.333494895	4.104602716	4.418518938	3.953423176
ENSMUSG00000002076	ENSMUSG00000002076	Hsf2bp	74377	heat shock transcription factor 2 binding protein [Source:MGI Symbol;Acc:MGI:1921627]	0.011697104	-0.544907443	-0.197421335	-0.754025883	0.556604548	-1.925234135	0.095180915	0.96198592	0.989666702	0.011697104	0.007253615	0.994270413	0.999952764	-4.597968255	-0.544907443	-0.335844112	0.739807153	0.936854239	-5.090066518	-0.197421335	-0.122287244	0.903654974	0.974253735	-5.134651229	-0.754025883	-0.465249004	0.645804	0.999815644	-4.597312297	0.556604548	0.243317445	0.809756556	0.987855332	-4.59645046	0.357396783	-3.966807176	-3.966807176	-2.539090301	-1.660088719	0.554305163	-0.527514897	0.203174894	0.044294942	-2.868052427	-1.207429945
ENSMUSG00000002083	ENSMUSG00000002083	Bbc3	170770	BCL2 binding component 3 [Source:MGI Symbol;Acc:MGI:2181667]	-0.003029833	0.497846198	0.288420553	0.789296585	-0.500876031	2.473093264	1.662124951	0.200736037	0.753429384	-0.003029833	-0.008984854	0.992902953	0.999952764	-4.61601864	0.497846198	1.158179577	0.25779935	0.741076233	-5.130853293	0.288420553	0.833265699	0.412631414	0.768209943	-5.617614581	0.789296585	1.867251713	0.073704683	0.999815644	-4.566391473	-0.500876031	-0.916784502	0.368066436	0.944465266	-4.596417263	2.531295766	2.46667752	2.966048829	2.862032904	2.778729573	2.395235302	2.04931459	2.565891308	2.72298881	2.753817755	2.823049091
ENSMUSG00000002100	ENSMUSG00000002100	Mybpc3	17868	myosin binding protein C, cardiac [Source:MGI Symbol;Acc:MGI:102844]	0.365936073	-2.166940365	2.411120349	-0.121756089	2.532876438	3.591052425	5.243469016	0.006078247	0.666925282	0.365936073	0.709043111	0.484896323	0.999952764	-4.623857721	-2.166940365	-3.067586195	0.005151479	0.536562206	-2.214476587	2.411120349	3.524524654	0.001670399	0.302395422	-1.21351023	-0.121756089	-0.223277037	0.825144881	0.999815644	-4.642957907	2.532876438	2.895221863	0.00778249	0.9302645	-4.485822263	3.962727971	-1.191999861	4.448504122	2.897347249	4.70719094	4.212041354	3.566182976	4.15754114	3.188586976	3.770309951	3.418674972
ENSMUSG00000002102	ENSMUSG00000002102	Psmc3	19182	proteasome (prosome, macropain) 26S subunit, ATPase 3 [Source:MGI Symbol;Acc:MGI:1098754]	-0.052190511	-0.052477341	-0.056710532	-0.056997362	0.00028683	7.266069762	0.439415503	0.726811939	0.920625665	-0.052190511	-0.545417683	0.590328176	0.999952764	-4.847758226	-0.052477341	-0.554127016	0.584443872	0.884085067	-7.317979595	-0.056710532	-0.604526618	0.550973055	0.840313209	-7.309748253	-0.056997362	-0.590251081	0.560351354	0.999815644	-4.831791943	0.00028683	0.002130518	0.998317102	0.999947632	-4.785924489	7.3618637	7.113643489	7.304349049	7.335284257	7.079965306	7.489731244	7.313503778	7.14516713	7.236456418	7.12288091	7.317489971
ENSMUSG00000002103	ENSMUSG00000002103	Acp2	11432	acid phosphatase 2, lysosomal [Source:MGI Symbol;Acc:MGI:87882]	-0.04827817	-0.050451991	0.015323843	0.013150022	0.002173821	6.351644674	0.137919561	0.936403091	0.982968662	-0.04827817	-0.428357669	0.672080256	0.999952764	-4.788111266	-0.050451991	-0.445422632	0.659870041	0.910868382	-7.126304908	0.015323843	0.137209514	0.891970689	0.970298892	-7.245038987	0.013150022	0.115071779	0.909312876	0.999815644	-4.815317556	0.002173821	0.01360445	0.989254174	0.999244937	-4.721237689	6.18144123	6.20306698	6.416022295	6.454409814	6.333036153	6.388405626	6.020050937	6.561959368	6.339873127	6.369510542	6.507896561
ENSMUSG00000002104	ENSMUSG00000002104	Rapsn	19400	receptor-associated protein of the synapse [Source:MGI Symbol;Acc:MGI:99422]	0.113128921	-4.416435762	4.419346135	-0.110218547	4.529564682	-2.721524422	5.579893861	0.004550324	0.666925282	0.113128921	0.08044853	0.936524839	0.999952764	-4.597924342	-4.416435762	-3.369770145	0.002457222	0.516578699	-2.037138112	4.419346135	3.391723357	0.002326888	0.302395422	-1.977434113	-0.110218547	-0.07798692	0.938462933	0.999815644	-4.597897569	4.529564682	2.356350458	0.02665045	0.9302645	-4.589498835	0.816065903	-3.966807176	-3.966807176	-3.966807176	-0.601538357	-3.966807176	-3.966807176	-3.966807176	-1.578725565	-0.471716098	-0.878945406
ENSMUSG00000002105	ENSMUSG00000002105	Slc39a13	68427	solute carrier family 39 (metal ion transporter), member 13 [Source:MGI Symbol;Acc:MGI:1915677]	-0.001255252	-0.087563921	-0.029302895	-0.115611564	0.08630867	4.779276335	0.179648154	0.9091876	0.976372773	-0.001255252	-0.006801622	0.994627434	0.999952764	-4.695708064	-0.087563921	-0.481604123	0.634300724	0.902659525	-6.658262764	-0.029302895	-0.161557096	0.872960813	0.965046884	-6.777898056	-0.115611564	-0.624983032	0.537678515	0.999815644	-4.658924631	0.08630867	0.33314906	0.741815888	0.981801695	-4.642849056	4.710256295	5.006051016	4.802676784	4.37979357	4.807221422	4.551453827	4.8596954	4.92444885	4.540854419	4.855098718	4.817019968
ENSMUSG00000002107	ENSMUSG00000002107	Celf2	14007	CUGBP, Elav-like family member 2 [Source:MGI Symbol;Acc:MGI:1338822]	0.115186752	0.022777577	0.231026965	0.13861779	0.092409175	8.31451144	2.762820872	0.063179434	0.709117558	0.115186752	1.174118939	0.251475607	0.999952764	-4.659083738	0.022777577	0.220096507	0.827593842	0.95990303	-7.701370344	0.231026965	2.367725085	0.025994958	0.364758856	-5.172962511	0.13861779	1.332988129	0.194626878	0.999815644	-4.527164441	0.092409175	0.648034154	0.52290507	0.961369875	-4.796747365	8.378310793	8.185025427	8.368375737	8.590722601	8.509835513	8.162987464	8.222362347	8.056560462	8.521117967	8.510895243	8.22873307
ENSMUSG00000002108	ENSMUSG00000002108	Nr1h3	22259	nuclear receptor subfamily 1, group H, member 3 [Source:MGI Symbol;Acc:MGI:1352462]	0.003235214	-0.599994932	0.234358517	-0.36887163	0.603230147	2.431552557	0.585925372	0.629884422	0.88913842	0.003235214	0.007249049	0.99427402	0.999952764	-4.611672277	-0.599994932	-1.291347944	0.208464645	0.70361308	-5.051487375	0.234358517	0.494835764	0.625062273	0.871600071	-5.693877954	-0.36887163	-0.844579507	0.406402463	0.999815644	-4.600140292	0.603230147	0.936330114	0.358113021	0.944114987	-4.596128322	1.835072328	3.028865754	2.899839035	1.983834591	2.428612468	1.986032377	2.923042065	0.28850714	2.454284269	2.753817755	2.845447836
ENSMUSG00000002109	ENSMUSG00000002109	Ddb2	107986	damage specific DNA binding protein 2 [Source:MGI Symbol;Acc:MGI:1355314]	-0.173604975	0.558023097	0.100641068	0.83226914	-0.731628072	2.688480172	0.782846375	0.514790643	0.855179503	-0.173604975	-0.369785091	0.714674921	0.999952764	-4.616231975	0.558023097	0.941026769	0.355748312	0.794724459	-5.408700779	0.100641068	0.20857862	0.836477166	0.95056385	-6.00337984	0.83226914	1.42894072	0.165470078	0.999815644	-4.580130167	-0.731628072	-0.967328141	0.342699501	0.943590413	-4.595795757	2.671529708	2.977632113	1.439457369	2.654784228	3.306270755	2.19959017	3.299286601	2.787278109	3.461127185	3.068305534	3.052162642
ENSMUSG00000002111	ENSMUSG00000002111	Spi1	20375	spleen focus forming virus (SFFV) proviral integration oncogene [Source:MGI Symbol;Acc:MGI:98282]	1.102325334	-2.155877286	1.745164463	-1.513038157	3.25820262	0.565635779	1.326996789	0.288015913	0.775591499	1.102325334	0.922241442	0.365269307	0.999952764	-4.595874145	-2.155877286	-1.763948729	0.090030939	0.610046311	-4.170398876	1.745164463	1.388985143	0.177158833	0.582860287	-4.58253812	-1.513038157	-1.305221902	0.203772267	0.999815644	-4.591615007	3.25820262	1.905932948	0.068287651	0.9302645	-4.589427292	-0.696171203	-1.944950039	1.633028678	1.725457994	1.351932839	1.354426101	1.169739398	-3.336019585	1.761798772	1.559795432	1.363861117
ENSMUSG00000002129	ENSMUSG00000002129	Sf3a1	67465	splicing factor 3a, subunit 1 [Source:MGI Symbol;Acc:MGI:1914715]	0.182310384	-0.170506246	0.057945293	-0.294871337	0.35281663	6.436898	2.077537683	0.128858869	0.733698683	0.182310384	1.508691889	0.143985896	0.999952764	-4.419366023	-0.170506246	-1.458253891	0.157292713	0.670157991	-6.213597218	0.057945293	0.497708585	0.623064607	0.870990695	-7.158458297	-0.294871337	-2.430473058	0.022637427	0.999815644	-3.881853204	0.35281663	2.098250313	0.046213558	0.9302645	-4.269506252	6.268225337	6.223483991	6.720388994	6.542926203	6.476087066	6.433645679	6.56444229	6.380731698	6.381975738	6.45484522	6.419216671
ENSMUSG00000002147	ENSMUSG00000002147	Stat6	20852	signal transducer and activator of transcription 6 [Source:MGI Symbol;Acc:MGI:103034]	0.65995415	-0.263436287	0.234717404	-0.688673033	0.923390437	3.638488293	0.965764044	0.424453451	0.822280394	0.65995415	1.45120249	0.159229538	0.999952764	-4.556755093	-0.263436287	-0.629409454	0.53482445	0.864158115	-6.169793126	0.234717404	0.582754428	0.565308953	0.846406325	-6.246734301	-0.688673033	-1.469042555	0.154366083	0.999815644	-4.557072236	0.923390437	1.494030114	0.147756261	0.9302645	-4.570795582	4.157191781	3.843491594	4.261963994	3.169914649	3.488838436	3.785865047	3.752198788	3.159874034	3.728671159	3.978431628	3.990745158
ENSMUSG00000002190	ENSMUSG00000002190	Clgn	12745	calmegin [Source:MGI Symbol;Acc:MGI:107472]	-0.004925248	0.338814253	-0.273323667	0.070415834	-0.343739501	4.279442095	1.162944795	0.343683271	0.794252463	-0.004925248	-0.024125359	0.980945274	0.999952764	-4.666645241	0.338814253	1.698493959	0.101901278	0.623429481	-5.21001929	-0.273323667	-1.423908309	0.166907523	0.573610912	-5.655889723	0.070415834	0.333338498	0.741674631	0.999815644	-4.655032054	-0.343739501	-1.204287654	0.239822308	0.932003793	-4.580889699	4.344333529	4.747738006	4.174435662	4.315978151	4.366099972	4.769574443	4.746781743	3.798873264	4.278612558	3.927417863	4.03038823
ENSMUSG00000002204	ENSMUSG00000002204	Napsa	16541	napsin A aspartic peptidase [Source:MGI Symbol;Acc:MGI:109365]	0.630382501	-1.121750943	1.517121167	-0.235012276	1.752133444	-4.251097627	0.518750541	0.673256261	0.903910008	0.630382501	0.485667346	0.631457211	0.999952764	-4.597602952	-1.121750943	-0.899488241	0.377025427	0.803408506	-4.916622693	1.517121167	1.199567814	0.241618334	0.643574068	-4.697415537	-0.235012276	-0.183487904	0.855903939	0.999815644	-4.598367707	1.752133444	0.973409456	0.339729174	0.943590413	-4.595208778	-3.966807176	-3.966807176	-3.966807176	-3.966807176	-0.682732072	-3.966807176	-3.966807176	-1.537249985	-3.284284166	-1.349123403	-1.808915111
ENSMUSG00000002205	ENSMUSG00000002205	Vrk3	101568	vaccinia related kinase 3 [Source:MGI Symbol;Acc:MGI:2182465]	-0.039444146	-0.233147828	-0.147462562	-0.341166244	0.193703682	4.339530014	0.817084001	0.49668267	0.848143701	-0.039444146	-0.141012866	0.888996494	0.999952764	-4.665427973	-0.233147828	-0.89914839	0.37720288	0.80345911	-6.248247662	-0.147462562	-0.546278988	0.589744963	0.857456341	-6.476103943	-0.341166244	-1.266086576	0.217221175	0.999815644	-4.559902213	0.193703682	0.507852479	0.616034473	0.972643358	-4.624778488	4.317896922	4.541594903	3.71263981	4.772957977	4.352155226	4.673592398	4.589177603	3.159874034	4.423508248	4.172015452	4.608018945
ENSMUSG00000002210	ENSMUSG00000002210	Smg9	71997	smg-9 homolog, nonsense mediated mRNA decay factor (C. elegans) [Source:MGI Symbol;Acc:MGI:1919247]	0.060615044	0.180125335	-0.41541421	-0.29590392	-0.119510291	4.552647389	1.451498088	0.251829146	0.764326012	0.060615044	0.221066951	0.826846424	0.999952764	-4.67105358	0.180125335	0.73379735	0.469938422	0.84244312	-6.472312349	-0.41541421	-1.637213724	0.114186969	0.512922885	-5.420725392	-0.29590392	-1.110059557	0.277598369	0.999815644	-4.584344386	-0.119510291	-0.324740071	0.748095412	0.981919885	-4.636122516	4.124006464	5.611221285	3.893644481	4.908943957	4.812786143	4.512034758	4.754722552	3.944016603	4.597285485	4.483532275	4.912048648
ENSMUSG00000002221	ENSMUSG00000002221	Paxip1	55982	PAX interacting (with transcription-activation domain) protein 1 [Source:MGI Symbol;Acc:MGI:1890430]	-0.18699197	-0.195349932	0.101859935	0.093501973	0.008357962	5.53655017	1.173035833	0.339973985	0.793696146	-0.18699197	-1.172019398	0.252301949	0.999952764	-4.568370509	-0.195349932	-1.190321266	0.245165976	0.732062456	-6.280539877	0.101859935	0.623205272	0.53882706	0.833701315	-6.808519828	0.093501973	0.583536881	0.564790466	0.999815644	-4.70564195	0.008357962	0.036515754	0.971162831	0.998224855	-4.678629856	5.41620982	5.417569859	5.473198197	5.402369858	5.508037617	5.473993448	5.522458464	5.12045931	5.458642695	5.587141013	5.621349753
ENSMUSG00000002222	ENSMUSG00000002222	Rmnd5a	68477	required for meiotic nuclear division 5 homolog A [Source:MGI Symbol;Acc:MGI:1915727]	0.230071838	-0.067676977	0.247247969	-0.050500846	0.297748815	7.656703585	2.626299278	0.072663327	0.712853454	0.230071838	2.309941417	0.029484701	0.999952764	-3.68691452	-0.067676977	-0.661039853	0.51466831	0.858160962	-7.335089847	0.247247969	2.528129732	0.018199177	0.347204486	-4.667147645	-0.050500846	-0.485108031	0.631848287	0.999815644	-4.896909349	0.297748815	2.084562578	0.047543464	0.9302645	-4.102400193	7.600170143	7.455106038	8.035809814	7.671193827	7.870308349	7.62033055	7.704082043	7.498227082	7.717630574	7.837414954	7.512064393
ENSMUSG00000002227	ENSMUSG00000002227	Mov10	17454	Mov10 RISC complex RNA helicase [Source:MGI Symbol;Acc:MGI:97054]	0.134028534	-0.432765909	0.484787596	-0.082006847	0.566794443	2.214915488	0.548026897	0.65411432	0.896712874	0.134028534	0.341227875	0.735800055	0.999952764	-4.608260434	-0.432765909	-0.990626178	0.331415178	0.781064704	-5.262503171	0.484787596	1.197909302	0.242251822	0.64409106	-5.130881241	-0.082006847	-0.192572146	0.848858964	0.999815644	-4.607350334	0.566794443	0.964798711	0.343940137	0.943590413	-4.595608382	2.436180766	1.806865569	2.814558714	1.677510203	1.945207047	2.274791522	2.442473174	1.352851025	2.680087376	2.64855454	2.456674747
ENSMUSG00000002228	ENSMUSG00000002228	Ppm1j	71887	protein phosphatase 1J [Source:MGI Symbol;Acc:MGI:1919137]	-0.922626934	0.415457667	-1.210837737	0.127246864	-1.338084602	0.656709125	0.668765018	0.579210085	0.872578785	-0.922626934	-1.015957403	0.319438405	0.999952764	-4.59499514	0.415457667	0.506597426	0.616902271	0.897832084	-5.290114921	-1.210837737	-1.349313355	0.189400866	0.596383538	-4.634922135	0.127246864	0.152967254	0.879659242	0.999815644	-4.60065334	-1.338084602	-1.093539018	0.284643193	0.941480484	-4.59463651	-1.336767652	3.506547694	-1.748445374	0.149113495	0.928535468	0.066411964	0.965940777	0.112476366	1.053654618	1.285107669	0.690739305
ENSMUSG00000002233	ENSMUSG00000002233	Rhoc	11853	ras homolog family member C [Source:MGI Symbol;Acc:MGI:106028]	-0.146269661	0.215868176	-0.170555601	0.191582236	-0.362137837	3.338223288	0.336957734	0.798736298	0.943295692	-0.146269661	-0.58283719	0.5652541	0.999952764	-4.619538726	0.215868176	0.815783597	0.422373734	0.822168946	-5.860750325	-0.170555601	-0.687914574	0.497877177	0.814162137	-6.027389257	0.191582236	0.716314058	0.480474607	0.999815644	-4.611169847	-0.362137837	-0.992988065	0.330285595	0.943590413	-4.595654569	3.260012615	3.80910102	3.510561595	2.854865107	3.179913924	3.391275005	3.031604144	3.728088228	3.345080962	3.362654223	3.408681643
ENSMUSG00000002249	ENSMUSG00000002249	Tead3	21678	TEA domain family member 3 [Source:MGI Symbol;Acc:MGI:109241]	-1.708384042	-0.107773159	-1.227926226	0.372684656	-1.600610882	0.682024858	1.157862695	0.345566216	0.795187523	-1.708384042	-1.755608066	0.091474786	0.999952764	-4.586495779	-0.107773159	-0.124984327	0.901541411	0.976682815	-5.398130612	-1.227926226	-1.218128373	0.234613158	0.637481942	-4.732941754	0.372684656	0.453844598	0.653878993	0.999815644	-4.600300648	-1.600610882	-1.231065953	0.229821242	0.932003793	-4.593851608	-3.966807176	1.363652709	-0.119140331	0.954291639	1.212947082	1.809412696	1.096646716	-0.849487662	0.882562972	1.541818089	1.69514006
ENSMUSG00000002250	ENSMUSG00000002250	Ppard	19015	peroxisome proliferator activator receptor delta [Source:MGI Symbol;Acc:MGI:101884]	0.938225118	0.325439574	-0.18624785	-0.799033394	0.612785544	4.476873882	1.999390885	0.139989487	0.74094348	0.938225118	1.846386245	0.07677873	0.999952764	-4.463403213	0.325439574	0.762515277	0.45292911	0.836573654	-6.429441354	-0.18624785	-0.469161284	0.643043984	0.880456512	-6.695059773	-0.799033394	-1.502616393	0.145538646	0.999815644	-4.530592464	0.612785544	0.923427452	0.364663247	0.944465266	-4.602306843	4.976764524	4.867795706	4.341716032	4.949885115	4.497449105	5.021166276	4.986494917	4.554156861	4.817154676	4.968789721	4.835787418
ENSMUSG00000002257	ENSMUSG00000002257	Def6	23853	differentially expressed in FDCP 6 [Source:MGI Symbol;Acc:MGI:1346328]	-0.894727529	0.624670557	-1.492877508	0.026520577	-1.519398085	1.348276006	1.64411024	0.204659836	0.753429384	-0.894727529	-1.239789894	0.226631945	0.999952764	-4.592003018	0.624670557	1.041115854	0.307844123	0.767794531	-5.106396788	-1.492877508	-2.201458991	0.03721133	0.392961884	-3.600772609	0.026520577	0.0408756	0.967721667	0.999815644	-4.60285499	-1.519398085	-1.618931063	0.118083812	0.9302645	-4.589698727	-2.00942297	3.178162864	1.28663046	1.741092892	1.278761619	1.608114271	1.283888657	1.606532676	1.549392714	1.050966994	1.775103472
ENSMUSG00000002265	ENSMUSG00000002265	Peg3	18616	paternally expressed 3 [Source:MGI Symbol;Acc:MGI:104748]	0.076575097	-0.010227234	0.01997399	-0.066828341	0.086802331	9.216353409	0.445431611	0.722672736	0.919285235	0.076575097	1.063148193	0.297935945	0.999952764	-4.838078185	-0.010227234	-0.143290292	0.887216354	0.974096667	-8.013145835	0.01997399	0.287841705	0.775854538	0.929064054	-8.02120931	-0.066828341	-0.903841646	0.374757142	0.999815644	-4.937309951	0.086802331	0.856031634	0.400158359	0.944465266	-4.814191769	9.343862518	9.091562173	9.211972561	9.334614158	9.280672206	9.277951367	9.295399587	9.225511252	9.181188799	9.146284139	9.407884996
ENSMUSG00000002266	ENSMUSG00000002266	Zim1	22776	zinc finger, imprinted 1 [Source:MGI Symbol;Acc:MGI:1341879]	0.05820321	0.22198463	0.142004367	0.305785788	-0.16378142	3.566656789	0.553117655	0.65082293	0.895176691	0.05820321	0.213425352	0.832736288	0.999952764	-4.641167663	0.22198463	0.706040863	0.486728898	0.848715957	-5.990785838	0.142004367	0.524333843	0.604691741	0.864384475	-6.255774636	0.305785788	0.96758467	0.342573849	0.999815644	-4.598521889	-0.16378142	-0.393515678	0.697294239	0.98048708	-4.613060512	4.212773104	3.75307377	3.495695583	3.579490842	3.488838436	3.31697491	3.674796916	3.404080884	3.972168969	3.762569151	3.686074025
ENSMUSG00000002274	ENSMUSG00000002274	Metrn	70083	meteorin, glial cell differentiation regulator [Source:MGI Symbol;Acc:MGI:1917333]	0.035437557	-0.037370937	0.01074907	-0.062059424	0.072808494	6.122073186	0.033722602	0.991479919	0.997836226	0.035437557	0.181290197	0.857610152	0.999952764	-4.796274022	-0.037370937	-0.189129113	0.851527618	0.965865211	-7.145711978	0.01074907	0.055380526	0.956278108	0.988001271	-7.192567491	-0.062059424	-0.311934749	0.757691986	0.999815644	-4.779456486	0.072808494	0.261952098	0.795517226	0.986461889	-4.70091771	5.70237429	6.713459614	6.617143232	5.550585415	6.12213725	5.795506299	5.905241102	6.287938973	5.974870128	6.337302621	6.131676606
ENSMUSG00000002279	ENSMUSG00000002279	Lmf1	76483	lipase maturation factor 1 [Source:MGI Symbol;Acc:MGI:1923733]	0.287049285	0.454002883	-0.124957866	0.041995733	-0.166953599	3.564339814	1.440845869	0.254738227	0.765300362	0.287049285	1.121243142	0.272901431	0.999952764	-4.586752585	0.454002883	1.721384813	0.097607506	0.618791962	-4.88274052	-0.124957866	-0.537213845	0.595897301	0.859919265	-6.274997739	0.041995733	0.147560798	0.883879965	0.999815644	-4.629295717	-0.166953599	-0.45421973	0.653612685	0.976889065	-4.611931982	4.03592053	4.348413216	3.86308118	3.647439903	3.567749758	3.178363561	3.57517943	3.787924999	3.65968174	3.598333706	3.782093744
ENSMUSG00000002280	ENSMUSG00000002280	Ciao3	67563	cytosolic iron-sulfur assembly component 3 [Source:MGI Symbol;Acc:MGI:1914813]	0.056866956	-0.122532957	0.157847213	-0.0215527	0.179399913	4.573844587	0.187001365	0.904232538	0.974740758	0.056866956	0.26361512	0.794249884	0.999952764	-4.68262872	-0.122532957	-0.541877199	0.592728492	0.887923604	-6.527498564	0.157847213	0.718857974	0.478933086	0.804243798	-6.455797441	-0.0215527	-0.096918518	0.923568429	0.999815644	-4.682929386	0.179399913	0.574044341	0.571096971	0.969679961	-4.626811255	4.652186807	5.065532867	4.960778395	4.193475132	4.668839169	4.577147279	4.72673637	3.418349877	4.590351139	4.428337372	4.729407509
ENSMUSG00000002289	ENSMUSG00000002289	Angptl4	57875	angiopoietin-like 4 [Source:MGI Symbol;Acc:MGI:1888999]	0.045569968	-2.171184423	1.830804064	-0.385950327	2.216754391	-0.692246361	0.615823676	0.611225798	0.88401282	0.045569968	0.027133371	0.978570054	0.999952764	-4.598677436	-2.171184423	-1.234196679	0.228672835	0.720121134	-4.652922855	1.830804064	1.024927491	0.315270194	0.703344259	-4.809702462	-0.385950327	-0.233818528	0.817041125	0.999815644	-4.598596829	2.216754391	0.911434745	0.370822329	0.944465266	-4.595400804	-2.517830557	-3.966807176	-1.571034655	1.222793443	0.955617307	-3.966807176	0.557512665	0.445376315	0.542761111	1.4484093	1.592938894
ENSMUSG00000002297	ENSMUSG00000002297	Dbf4	27214	DBF4 zinc finger [Source:MGI Symbol;Acc:MGI:1351328]	0.385515209	-0.434343481	1.842068184	1.022209495	0.81985869	-1.507335781	0.472876884	0.703943521	0.915457001	0.385515209	0.220974981	0.826917251	0.999952764	-4.598047896	-0.434343481	-0.239656699	0.812561893	0.955050116	-5.113912074	1.842068184	1.051513196	0.303139826	0.695998264	-4.78471496	1.022209495	0.566200886	0.576334591	0.999815644	-4.597054588	0.81985869	0.325908277	0.747221966	0.981919885	-4.596442256	0.932161502	-3.966807176	-3.966807176	-1.119326619	0.00242453	0.717231833	0.938316028	-3.966807176	1.080296444	0.642285819	0.35832222
ENSMUSG00000002307	ENSMUSG00000002307	Daxx	13163	Fas death domain-associated protein [Source:MGI Symbol;Acc:MGI:1197015]	0.017789233	-0.424436046	0.68129332	0.23906804	0.442225279	4.730863958	1.856281337	0.163038044	0.749348446	0.017789233	0.058273303	0.953996936	0.999952764	-4.70621336	-0.424436046	-1.215970385	0.235419707	0.72425396	-5.950707274	0.68129332	2.111457552	0.044961939	0.407058952	-4.672375977	0.23906804	0.717836563	0.479551679	0.999815644	-4.644730275	0.442225279	0.953665306	0.349436985	0.943590413	-4.601857576	4.963181866	3.050720763	5.342211685	4.620696051	4.744549535	4.866529874	4.890654681	4.932756232	4.992206751	4.747448633	5.047020422
ENSMUSG00000002308	ENSMUSG00000002308	Cd320	54219	CD320 antigen [Source:MGI Symbol;Acc:MGI:1860083]	0.023902176	0.599420287	-0.796282564	-0.220764453	-0.575518111	3.687346057	3.87467081	0.021113896	0.669841637	0.023902176	0.076906854	0.93931342	0.999952764	-4.634946817	0.599420287	2.223045152	0.035541536	0.551651004	-4.141799486	-0.796282564	-2.957424519	0.006711922	0.311353902	-2.649828392	-0.220764453	-0.709551695	0.484586276	0.999815644	-4.615361255	-0.575518111	-1.39872679	0.174250398	0.9302645	-4.575438396	3.452148004	4.937322423	3.57326752	3.841238318	3.484196157	3.737312715	3.716051841	4.494798536	3.317352295	3.641178352	3.74285917
ENSMUSG00000002319	ENSMUSG00000002319	Ipo4	75751	importin 4 [Source:MGI Symbol;Acc:MGI:1923001]	0.124141351	-0.177906977	0.175653041	-0.126395287	0.302048328	4.405879876	0.359874616	0.782467424	0.938314827	0.124141351	0.589190803	0.561051166	0.999952764	-4.649634923	-0.177906977	-0.834275958	0.412072773	0.816288722	-6.284313912	0.175653041	0.843039827	0.407246635	0.763965673	-6.311467455	-0.126395287	-0.586424899	0.562878846	0.999815644	-4.647549678	0.302048328	1.007566818	0.32337183	0.943590413	-4.596169096	4.823584422	4.499080438	4.538289804	4.67867876	4.432666617	4.347600087	4.57130361	3.305167646	4.210902938	4.471711718	4.73141339
ENSMUSG00000002320	ENSMUSG00000002320	Tm9sf1	74140	transmembrane 9 superfamily member 1 [Source:MGI Symbol;Acc:MGI:1921390]	-0.189468616	-0.026526207	0.157025429	0.319967838	-0.16294241	4.574515611	1.080560933	0.375465494	0.801994878	-0.189468616	-0.923894906	0.364424558	0.999952764	-4.616556276	-0.026526207	-0.116934849	0.907851497	0.978063899	-6.642615131	0.157025429	0.736879113	0.468095356	0.799043605	-6.447882099	0.319967838	1.458841564	0.157132154	0.999815644	-4.518349927	-0.16294241	-0.532835169	0.598880108	0.970450942	-4.628694104	4.92690677	4.54269696	5.143547474	4.48335626	4.422996609	4.289206166	4.677459652	4.185619667	4.451840068	4.292484574	4.678332079
ENSMUSG00000002324	ENSMUSG00000002324	Rec8	56739	REC8 meiotic recombination protein [Source:MGI Symbol;Acc:MGI:1929645]	-0.030690605	-0.141136447	0.369927142	0.259481301	0.110445841	3.431789607	0.682460872	0.571144661	0.870832486	-0.030690605	-0.099152131	0.921812891	0.999952764	-4.636940196	-0.141136447	-0.408721702	0.686244346	0.917061048	-6.119657118	0.369927142	1.154718363	0.259187885	0.659262949	-5.634762814	0.259481301	0.773905924	0.446285972	0.999815644	-4.610064175	0.110445841	0.238166277	0.81370478	0.987870372	-4.613265791	3.541687401	2.848122999	3.387109717	3.169914649	3.955909993	2.634284465	3.501586224	4.497041102	2.920220216	3.602675883	3.341981113
ENSMUSG00000002325	ENSMUSG00000002325	Irf9	16391	interferon regulatory factor 9 [Source:MGI Symbol;Acc:MGI:107587]	-0.08683896	-1.337026733	1.45592749	0.205739718	1.250187772	2.941479974	3.462587	0.03141004	0.669841637	-0.08683896	-0.1956173	0.846500233	0.999952764	-4.625924028	-1.337026733	-2.306131107	0.029729213	0.54461096	-3.606287115	1.45592749	2.646357967	0.013909537	0.336460846	-2.996425021	0.205739718	0.428510831	0.671970251	0.999815644	-4.617556527	1.250187772	1.712102257	0.099329851	0.9302645	-4.574602675	2.61184721	-0.123088338	3.530147618	3.254052496	3.266270843	3.006213536	3.18051474	2.24144745	3.501113942	3.004104345	3.4036589
ENSMUSG00000002326	ENSMUSG00000002326	Gmpr2	105446	guanosine monophosphate reductase 2 [Source:MGI Symbol;Acc:MGI:1917903]	0.448850617	-1.041707066	0.93274263	-0.557815053	1.490557683	3.781785394	2.73277505	0.065148085	0.710696537	0.448850617	1.1065013	0.279104969	0.999952764	-4.587209122	-1.041707066	-2.549796857	0.017330748	0.540137119	-3.478847551	0.93274263	2.309267431	0.029527818	0.373996344	-3.972810449	-0.557815053	-1.359658105	0.186146532	0.999815644	-4.5601846	1.490557683	2.589007625	0.015856416	0.9302645	-4.483020571	4.022886022	1.559296024	4.290955579	3.782008334	3.939046953	4.265697132	3.88835803	3.841853932	4.114303651	3.682787224	3.987391867
ENSMUSG00000002329	ENSMUSG00000002329	Mdp1	67881	magnesium-dependent phosphatase 1 [Source:MGI Symbol;Acc:MGI:1915131]	0.047646736	0.229993211	-0.461211707	-0.278865232	-0.182346476	4.80582203	3.628885938	0.026723862	0.669841637	0.047646736	0.255799082	0.80021122	0.999952764	-4.682723838	0.229993211	1.375635362	0.181206659	0.686685111	-5.891127528	-0.461211707	-2.706983063	0.012096257	0.326177881	-3.526050271	-0.278865232	-1.520905557	0.140905164	0.999815644	-4.497304744	-0.182346476	-0.72852506	0.473101394	0.95693734	-4.621347658	4.762162141	5.344883743	4.776265793	4.767242627	4.621006501	5.381022431	4.888851822	4.937717797	4.777002111	4.332248883	4.735416804
ENSMUSG00000002332	ENSMUSG00000002332	Dhrs1	52585	dehydrogenase/reductase (SDR family) member 1 [Source:MGI Symbol;Acc:MGI:1196314]	0.058797929	-0.015468438	-0.094119306	-0.168385673	0.074266367	5.448909846	0.585441535	0.630189725	0.889144536	0.058797929	0.396143259	0.69537987	0.999952764	-4.719237151	-0.015468438	-0.107425759	0.915313718	0.979727375	-6.987896321	-0.094119306	-0.658834644	0.516059858	0.823527138	-6.791829377	-0.168385673	-1.126187669	0.270843291	0.999815644	-4.58103758	0.074266367	0.359131445	0.722529898	0.980922368	-4.66490906	5.476013701	5.502146568	5.21789435	5.502087843	5.378319324	5.535354984	5.521295213	5.474657926	5.5292343	5.482646991	5.533260256
ENSMUSG00000002341	ENSMUSG00000002341	Ncan	13004	neurocan [Source:MGI Symbol;Acc:MGI:104694]	0.096756549	0.112329802	-0.022498862	-0.006925608	-0.015573254	7.146150985	0.521928081	0.671161393	0.903041042	0.096756549	0.809633274	0.425834905	0.999952764	-4.753263541	0.112329802	0.93716306	0.357692879	0.795509049	-6.990005138	-0.022498862	-0.194630595	0.847264361	0.955423124	-7.466069072	-0.006925608	-0.056016258	0.955776752	0.999815644	-4.89281531	-0.015573254	-0.0920084	0.927428976	0.997996628	-4.774575755	7.160119878	7.298210583	7.130403599	7.554372249	7.126324459	7.307629534	7.080642115	6.784824267	7.133284864	7.459415752	7.124927526
ENSMUSG00000002342	ENSMUSG00000002342	Tmem161a	234371	transmembrane protein 161A [Source:MGI Symbol;Acc:MGI:2384577]	0.175375013	-0.006600582	0.231089028	0.049113433	0.181975595	4.303022523	0.707112619	0.556854648	0.868413762	0.175375013	0.971954542	0.340438206	0.999952764	-4.604930258	-0.006600582	-0.034010847	0.97314018	0.99390483	-6.566305425	0.231089028	1.282894076	0.21136436	0.617002482	-5.837269738	0.049113433	0.252699082	0.802579056	0.999815644	-4.660448696	0.181975595	0.686718883	0.498617607	0.958400155	-4.615856779	4.604862326	4.488825026	4.836500411	4.260101729	4.285680634	4.372269673	4.016074939	3.765776021	4.444168222	4.350437026	4.57041396
ENSMUSG00000002343	ENSMUSG00000002343	Armc6	76813	armadillo repeat containing 6 [Source:MGI Symbol;Acc:MGI:1924063]	0.013709237	-0.335018053	-0.009045078	-0.357772367	0.34872729	4.575671723	1.27101972	0.305932192	0.785937263	0.013709237	0.06042629	0.952299401	0.999952764	-4.679485799	-0.335018053	-1.574105474	0.128108055	0.652509539	-5.521422265	-0.009045078	-0.041188872	0.96747443	0.991169333	-6.712315998	-0.357772367	-1.623804387	0.117034418	0.999815644	-4.47997868	0.34872729	1.121029383	0.272990662	0.936894172	-4.586205507	4.681513699	4.171633029	4.168198889	4.830727536	4.235461657	4.589824423	4.488011555	4.528076414	4.631465907	4.776565496	4.913816153
ENSMUSG00000002345	ENSMUSG00000002345	Borcs8	72368	BLOC-1 related complex subunit 8 [Source:MGI Symbol;Acc:MGI:1919618]	0.55554727	0.288954361	-0.066106557	-0.332699466	0.266592909	3.165869572	1.018759853	0.401133827	0.81272453	0.55554727	1.404370859	0.172582711	0.999952764	-4.571992805	0.288954361	0.780782916	0.442303892	0.832718552	-5.852168221	-0.066106557	-0.203304689	0.840552232	0.952318514	-6.266714492	-0.332699466	-0.76788752	0.449788606	0.999815644	-4.604508037	0.266592909	0.492133293	0.626944156	0.97636315	-4.606149719	2.859223974	3.508805103	4.027141522	3.837606839	3.388068461	3.006213536	3.566182976	3.231658271	3.409532939	3.234211887	3.175159414
ENSMUSG00000002346	ENSMUSG00000002346	Slc25a42	73095	solute carrier family 25, member 42 [Source:MGI Symbol;Acc:MGI:1920345]	-0.010343297	0.386968069	0.147175609	0.544486975	-0.397311366	4.545749514	1.368154121	0.275511699	0.772480801	-0.010343297	-0.038298889	0.969755355	0.999952764	-4.695569987	0.386968069	1.219689173	0.234031104	0.723857217	-5.865917195	0.147175609	0.532681156	0.598985154	0.861210068	-6.606893112	0.544486975	1.745920816	0.093176481	0.999815644	-4.468575205	-0.397311366	-0.953590244	0.349474245	0.943590413	-4.600748935	5.063657275	5.099630088	4.259032534	4.698834796	4.828437278	3.987744119	3.902723103	4.88560643	4.617890759	4.922646985	4.776795274
ENSMUSG00000002365	ENSMUSG00000002365	Snx9	66616	sorting nexin 9 [Source:MGI Symbol;Acc:MGI:1913866]	0.324896828	0.199594959	-0.374048323	-0.499350192	0.125301869	4.068818364	2.467978065	0.085576017	0.716892618	0.324896828	1.148005667	0.261896472	0.999952764	-4.582184246	0.199594959	0.815089759	0.422763322	0.822168946	-6.247138904	-0.374048323	-1.516843547	0.14192373	0.54910952	-5.464573069	-0.499350192	-1.773822022	0.088346974	0.999815644	-4.497483543	0.125301869	0.334813731	0.740574917	0.981801695	-4.623534915	3.64313059	5.038444199	4.270722806	3.759154786	4.245097588	4.453124549	4.166515878	4.154702995	3.957872465	4.00491892	3.82028951
ENSMUSG00000002372	ENSMUSG00000002372	Ranbp3	71810	RAN binding protein 3 [Source:MGI Symbol;Acc:MGI:1919060]	0.102980624	-0.059694288	0.096891599	-0.065783313	0.162674912	6.24999549	0.303689429	0.822430126	0.951267418	0.102980624	0.811422383	0.424826253	0.999952764	-4.69551499	-0.059694288	-0.463597787	0.646970451	0.905626832	-7.085728361	0.096891599	0.775754496	0.445213444	0.786001801	-6.931221104	-0.065783313	-0.50324802	0.619220974	0.999815644	-4.759637507	0.162674912	0.899772844	0.376876865	0.944465266	-4.627852996	6.402604119	6.242260042	6.256149072	6.042880259	6.223102841	6.47694153	6.219707593	6.07102153	6.297214727	6.43975572	6.343864083
ENSMUSG00000002379	ENSMUSG00000002379	Ndufa11	69875	NADH:ubiquinone oxidoreductase subunit A11 [Source:MGI Symbol;Acc:MGI:1917125]	-0.045039046	-0.187636144	-0.118188003	-0.260785101	0.142597099	5.215150422	0.876108003	0.466777397	0.83763443	-0.045039046	-0.215860741	0.83085808	0.999952764	-4.716203147	-0.187636144	-0.936782081	0.357885006	0.795509049	-6.484740326	-0.118188003	-0.578368019	0.568220064	0.848494887	-6.750171212	-0.260785101	-1.274080675	0.214420239	0.999815644	-4.542183804	0.142597099	0.493023829	0.62632374	0.97628674	-4.648593752	5.332848252	5.676433871	5.349120216	5.047426362	4.944509811	5.476271109	5.232364219	4.368211105	5.173263136	4.924382555	5.04218042
ENSMUSG00000002384	ENSMUSG00000002384	Bmp8b	12164	bone morphogenetic protein 8b [Source:MGI Symbol;Acc:MGI:107335]	0.840900393	-1.115338945	2.644481247	0.688241909	1.956239338	-4.608805899	2.100555651	0.125759243	0.73346947	0.840900393	0.74245858	0.464769356	0.999952764	-4.596544784	-1.115338945	-1.067601807	0.295960871	0.761210391	-4.817139839	2.644481247	2.410471769	0.023661635	0.361275262	-3.351676017	0.688241909	0.636116638	0.530515299	0.999815644	-4.597199523	1.956239338	1.269593325	0.215989076	0.932003793	-4.594119277	0.357396783	-3.966807176	-3.966807176	-3.966807176	-2.877393424	-3.966807176	-3.966807176	-3.966807176	-3.966807176	-1.821099527	-3.966807176
ENSMUSG00000002393	ENSMUSG00000002393	Nr2f6	13864	nuclear receptor subfamily 2, group F, member 6 [Source:MGI Symbol;Acc:MGI:1352453]	-0.344646095	-0.08587594	-0.370480057	-0.111709902	-0.258770155	4.913419873	2.356082821	0.096146501	0.71951475	-0.344646095	-1.831308515	0.079068544	0.999952764	-4.407625431	-0.08587594	-0.487879917	0.629911243	0.901587575	-6.723159606	-0.370480057	-1.993631654	0.057276442	0.430926116	-4.910730082	-0.111709902	-0.625778342	0.537165118	0.999815644	-4.66822485	-0.258770155	-1.004219029	0.324950554	0.943590413	-4.597794001	4.195451339	5.339186622	4.792575848	4.660294374	4.68713294	4.728126824	4.966120559	5.08362844	4.662653156	4.834940105	5.278648308
ENSMUSG00000002395	ENSMUSG00000002395	Use1	67023	unconventional SNARE in the ER 1 homolog (S. cerevisiae) [Source:MGI Symbol;Acc:MGI:1914273]	0.066496641	-0.230721374	0.2532032	-0.044014816	0.297218015	5.255597449	0.464368772	0.709721759	0.915754234	0.066496641	0.280012727	0.781785111	0.999952764	-4.721901658	-0.230721374	-0.951380115	0.350572526	0.792421015	-6.452843074	0.2532032	1.072471082	0.293812124	0.689176551	-6.369963734	-0.044014816	-0.180492289	0.858229792	0.999815644	-4.721525578	0.297218015	0.875657947	0.389600607	0.944465266	-4.614956157	5.450686403	4.500215441	5.37372054	5.132874322	5.337079374	5.242037723	5.479978988	5.470099008	5.473793837	4.985511926	5.572952293
ENSMUSG00000002396	ENSMUSG00000002396	Ocel1	77090	occludin/ELL domain containing 1 [Source:MGI Symbol;Acc:MGI:1924340]	0.299033237	0.166430006	-0.389837974	-0.522441204	0.132603231	3.416154883	1.40184943	0.265679254	0.771111028	0.299033237	0.789644565	0.437204541	0.999952764	-4.607494072	0.166430006	0.511075804	0.613808337	0.896311917	-6.184278137	-0.389837974	-1.201539203	0.24086695	0.642506671	-5.623941258	-0.522441204	-1.375858978	0.181138261	0.999815644	-4.570392386	0.132603231	0.265496365	0.792816935	0.986237772	-4.612431305	3.356681552	4.241167692	3.750703142	3.932584208	3.334914862	3.366931012	3.848100254	2.865734442	3.30045562	3.205950749	3.538079495
ENSMUSG00000002409	ENSMUSG00000002409	Dyrk1b	13549	dual-specificity tyrosine-(Y)-phosphorylation regulated kinase 1b [Source:MGI Symbol;Acc:MGI:1330302]	0.108387662	-0.006018428	-0.15719817	-0.27160426	0.114406089	4.440997428	0.559723334	0.646568845	0.893490601	0.108387662	0.42488638	0.67457543	0.999952764	-4.65801126	-0.006018428	-0.025583566	0.979793805	0.995168209	-6.691289734	-0.15719817	-0.666080109	0.511495557	0.821073966	-6.475228869	-0.27160426	-1.067643954	0.295942224	0.999815644	-4.590946091	0.114406089	0.329691517	0.744395675	0.981902515	-4.633058097	4.72642714	4.219279104	3.465495959	4.694826054	4.500900402	4.507587629	4.250345446	5.361059294	4.489599025	4.618303808	4.737414353
ENSMUSG00000002413	ENSMUSG00000002413	Braf	109880	Braf transforming gene [Source:MGI Symbol;Acc:MGI:88190]	-0.002471726	0.132494416	0.244958142	0.379924284	-0.134966142	7.353351588	5.150766138	0.006590286	0.666925282	-0.002471726	-0.02221132	0.982456754	0.999952764	-4.956016059	0.132494416	1.092968971	0.284888549	0.755169308	-6.845883251	0.244958142	2.166817742	0.040039433	0.396741617	-5.302546117	0.379924284	3.177215933	0.003947231	0.999815644	-2.998432063	-0.134966142	-0.820177643	0.419911674	0.944957637	-4.680932196	7.295330659	7.354049816	7.634596371	7.404726345	7.689425439	7.172644196	7.235496157	7.168217699	7.365602378	7.501297903	7.222994151
ENSMUSG00000002416	ENSMUSG00000002416	Ndufb2	68198	NADH:ubiquinone oxidoreductase subunit B2 [Source:MGI Symbol;Acc:MGI:1915448]	-0.08342294	0.16211527	-0.041419404	0.204118806	-0.24553821	3.957015842	0.237914349	0.869062046	0.96470801	-0.08342294	-0.339049832	0.737420246	0.999952764	-4.648504915	0.16211527	0.637497751	0.529630306	0.862324192	-6.252099243	-0.041419404	-0.170271867	0.866174831	0.962221087	-6.497284061	0.204118806	0.794317154	0.434530264	0.999815644	-4.616907014	-0.24553821	-0.693908805	0.494174631	0.958400155	-4.610792524	3.800348451	4.065221171	4.299540653	3.735933382	3.904717784	3.763659132	3.948445681	4.287595948	4.127137586	3.641178352	3.793659028
ENSMUSG00000002428	ENSMUSG00000002428	Hltf	20585	helicase-like transcription factor [Source:MGI Symbol;Acc:MGI:1196437]	-0.071361749	0.155657399	0.006637481	0.233656629	-0.227019148	4.493630529	0.465615327	0.708873562	0.915754234	-0.071361749	-0.36970738	0.714732103	0.999952764	-4.67246185	0.155657399	0.764477668	0.451780416	0.836480219	-6.34700221	0.006637481	0.034809226	0.972509927	0.993140878	-6.718439126	0.233656629	1.135322873	0.267070541	0.999815644	-4.58063664	-0.227019148	-0.809154961	0.426104816	0.946699264	-4.611151276	4.241188412	4.372165039	4.432981169	4.817883515	4.672924545	4.345109768	4.669080712	4.564886084	4.71033893	4.452595039	4.586017255
ENSMUSG00000002455	ENSMUSG00000002455	Prpf6	68879	pre-mRNA splicing factor 6 [Source:MGI Symbol;Acc:MGI:1922946]	0.008804553	0.128288103	-0.174642529	-0.055158979	-0.11948355	6.430104543	1.57761704	0.219833531	0.757823461	0.008804553	0.090134157	0.928903071	0.999952764	-4.823712813	0.128288103	1.342319134	0.191626262	0.694108849	-6.361681329	-0.174642529	-1.85575816	0.075384529	0.456249662	-5.620150981	-0.055158979	-0.5566356	0.582754379	0.999815644	-4.762239707	-0.11948355	-0.874313218	0.390318204	0.944465266	-4.636773025	6.439244244	6.660381247	6.359666201	6.463863267	6.334648807	6.645297236	6.467515113	6.449505921	6.388652875	6.399768039	6.467550987
ENSMUSG00000002458	ENSMUSG00000002458	Rgs19	56470	regulator of G-protein signaling 19 [Source:MGI Symbol;Acc:MGI:1915153]	0.631686554	0.062262938	-0.057614917	-0.627038534	0.569423617	3.327033881	1.539256381	0.229103608	0.761939784	0.631686554	1.703164821	0.101012402	0.999952764	-4.547604579	0.062262938	0.194576479	0.847306275	0.965245738	-6.245492332	-0.057614917	-0.190972594	0.850098532	0.956159728	-6.314891824	-0.627038534	-1.624778634	0.116825564	0.999815644	-4.556792274	0.569423617	1.162441927	0.256096955	0.935756802	-4.589850068	3.518657879	3.474567383	4.09775365	3.704378403	3.252687233	2.999894824	3.825658579	3.592043928	3.404270562	3.283727395	3.505630179
ENSMUSG00000002459	ENSMUSG00000002459	Rgs20	58175	regulator of G-protein signaling 20 [Source:MGI Symbol;Acc:MGI:1929866]	0.047460578	-0.056812483	-0.354435084	-0.458708145	0.104273061	4.091642718	2.373198865	0.094444497	0.71951475	0.047460578	0.203771774	0.84019114	0.999952764	-4.648395007	-0.056812483	-0.285150158	0.777891883	0.946371334	-6.55923063	-0.354435084	-1.66871621	0.107724593	0.505502348	-5.206174403	-0.458708145	-2.075857586	0.048406901	0.999815644	-4.434024982	0.104273061	0.34020494	0.736560836	0.981801695	-4.624133339	3.928190106	4.26806953	3.381729375	4.240984765	4.073378728	4.268328245	4.172456248	4.449199241	3.996851937	4.037358494	3.984030763
ENSMUSG00000002475	ENSMUSG00000002475	Abhd3	106861	abhydrolase domain containing 3 [Source:MGI Symbol;Acc:MGI:2147183]	0.012258119	0.132807745	0.014728795	0.135278421	-0.120549626	6.074717814	0.620576256	0.608297848	0.882738456	0.012258119	0.101759737	0.919763921	0.999952764	-4.799672228	0.132807745	1.06428773	0.297429699	0.762318414	-6.565725777	0.014728795	0.123623433	0.90260778	0.973967703	-7.188487662	0.135278421	1.073250749	0.293469102	0.999815644	-4.603140284	-0.120549626	-0.695039931	0.493477708	0.958363173	-4.656451334	6.120797059	6.307251417	6.35486896	5.888226832	5.925139383	5.992156377	6.102479864	6.068761814	6.167331819	6.16082854	6.071191459
ENSMUSG00000002477	ENSMUSG00000002477	Snrpd1	20641	small nuclear ribonucleoprotein D1 [Source:MGI Symbol;Acc:MGI:98344]	-0.185057519	0.242666807	-0.624394952	-0.196670626	-0.427724326	4.336964295	2.558828811	0.077895252	0.712853454	-0.185057519	-0.724041803	0.47580076	0.999952764	-4.628702361	0.242666807	1.085122419	0.288281241	0.756620038	-6.089246502	-0.624394952	-2.651248194	0.013754319	0.335491494	-3.480846944	-0.196670626	-0.803763018	0.429154799	0.999815644	-4.623516576	-0.427724326	-1.259447533	0.219568489	0.932003793	-4.575720858	4.218501115	4.905978392	3.927271583	4.068918955	4.060962316	4.485144007	4.546359592	5.164861211	4.309905415	3.770309951	3.984030763
ENSMUSG00000002486	ENSMUSG00000002486	Tchp	77832	trichoplein, keratin filament binding [Source:MGI Symbol;Acc:MGI:1925082]	-0.352104811	-0.147982003	0.079454325	0.283577134	-0.204122808	3.663308788	1.068413234	0.380384271	0.805769688	-0.352104811	-1.398928963	0.174190441	0.999952764	-4.554914939	-0.147982003	-0.538531732	0.595000949	0.888661925	-6.165047003	0.079454325	0.291228584	0.773293193	0.928796885	-6.286281815	0.283577134	1.117225018	0.274582302	0.999815644	-4.586241847	-0.204122808	-0.5477774	0.588731018	0.970450942	-4.611537226	3.260012615	3.991268502	3.605936295	3.557583272	3.860624711	3.694913891	3.243946123	2.712051546	3.393687871	3.731183808	3.793659028
ENSMUSG00000002489	ENSMUSG00000002489	Tiam1	21844	T cell lymphoma invasion and metastasis 1 [Source:MGI Symbol;Acc:MGI:103306]	0.177199623	0.008784803	0.189984472	0.021569651	0.16841482	7.641725531	2.003852414	0.139327848	0.74094348	0.177199623	1.865058248	0.074022741	0.999952764	-4.097060725	0.008784803	0.089453717	0.929438303	0.983572175	-7.548983172	0.189984472	2.029375779	0.053257881	0.420836787	-5.63618828	0.021569651	0.21670668	0.830205919	0.999815644	-4.945489391	0.16841482	1.23252167	0.229286718	0.932003793	-4.547418251	7.930371064	7.720587014	7.665089929	7.470099588	7.927317115	7.668434786	7.493928716	7.601883619	7.55381317	7.801507485	7.343951665
ENSMUSG00000002496	ENSMUSG00000002496	Tsc2	22084	TSC complex subunit 2 [Source:MGI Symbol;Acc:MGI:102548]	0.169349023	-0.203330874	0.235041782	-0.137638114	0.372679896	6.705475663	2.285810968	0.103479138	0.721635322	0.169349023	1.626913108	0.116369071	0.999952764	-4.337436731	-0.203330874	-1.926287289	0.065579085	0.586411378	-5.526740148	0.235041782	2.273829605	0.031877481	0.379442495	-4.918063804	-0.137638114	-1.2952356	0.207141473	0.999815644	-4.519360594	0.372679896	2.513908692	0.018790949	0.9302645	-4.051893942	6.649962073	6.646352333	6.658331356	6.604587475	6.99868523	6.687192286	6.652611639	6.321226173	6.793218049	6.888265722	6.903535076
ENSMUSG00000002500	ENSMUSG00000002500	Rpl3l	66211	ribosomal protein L3-like [Source:MGI Symbol;Acc:MGI:1913461]	1.002646656	-0.196136991	2.126137403	0.927353756	1.198783647	-3.18110888	0.813311329	0.498650437	0.849140088	1.002646656	0.639901405	0.528091988	0.999952764	-4.596813855	-0.196136991	-0.133123356	0.895167833	0.975320862	-5.174815335	2.126137403	1.390816173	0.176609257	0.582860287	-4.513782346	0.927353756	0.612954513	0.545475063	0.999815644	-4.597042603	1.198783647	0.557371478	0.582259236	0.970450942	-4.596173498	0.986884038	-3.966807176	-3.966807176	-3.966807176	-0.105397026	-0.086551414	-1.629136643	-3.966807176	-2.822833849	-1.103000228	-0.878945406
ENSMUSG00000002504	ENSMUSG00000002504	Slc9a3r2	65962	solute carrier family 9 (sodium/hydrogen exchanger), member 3 regulator 2 [Source:MGI Symbol;Acc:MGI:1890662]	0.021140916	-0.155457323	-0.132474465	-0.309072703	0.176598238	5.894158194	1.969728871	0.144472178	0.74094348	0.021140916	0.142608294	0.887749372	0.999952764	-4.767336641	-0.155457323	-1.116341556	0.274952878	0.750641157	-6.509598673	-0.132474465	-0.929577677	0.361531142	0.734282907	-6.688305765	-0.309072703	-2.129788399	0.04327503	0.999815644	-4.154082666	0.176598238	0.868261026	0.393558421	0.944465266	-4.626216922	5.870056799	5.802316418	5.489547727	5.799544331	5.876370721	6.27654305	5.95692077	5.881472262	5.777355237	5.879682013	5.904305553
ENSMUSG00000002524	ENSMUSG00000002524	Puf60	67959	poly-U binding splicing factor 60 [Source:MGI Symbol;Acc:MGI:1915209]	0.088841263	-0.057647608	-0.105331373	-0.251820244	0.146488871	7.039428896	2.543659707	0.079125359	0.712853454	0.088841263	0.885553758	0.38434606	0.999952764	-4.710575815	-0.057647608	-0.599849457	0.55403667	0.873708627	-7.247932865	-0.105331373	-1.09294227	0.284900045	0.680870592	-6.837778299	-0.251820244	-2.51662113	0.018676718	0.999815644	-3.669673293	0.146488871	1.054435052	0.301827	0.941973686	-4.605104776	6.990554505	7.162852208	7.076058258	7.084160834	6.996241898	7.084694562	7.142096518	6.972192504	6.982105553	6.91775215	7.190189736
ENSMUSG00000002546	ENSMUSG00000002546	Golga2	99412	golgi autoantigen, golgin subfamily a, 2 [Source:MGI Symbol;Acc:MGI:2139395]	0.050890581	-0.157026993	0.041825441	-0.166092134	0.207917575	7.046232317	0.871252141	0.469175614	0.838516281	0.050890581	0.43691025	0.665949021	0.999952764	-4.848014226	-0.157026993	-1.375464661	0.181258886	0.686685111	-6.478641396	0.041825441	0.368286324	0.715778055	0.909990973	-7.37087239	-0.166092134	-1.418879179	0.168353961	0.999815644	-4.451059175	0.207917575	1.274815698	0.214164099	0.932003793	-4.533926015	7.23797094	6.591230021	6.844380875	7.206406828	7.039996449	7.294782144	7.032463851	7.08419896	7.010954706	6.996172993	7.076435305
ENSMUSG00000002550	ENSMUSG00000002550	Uck1	22245	uridine-cytidine kinase 1 [Source:MGI Symbol;Acc:MGI:98904]	0.071991678	0.293099326	-0.12500284	0.096104808	-0.221107648	5.101079676	0.637750872	0.597805027	0.87838892	0.071991678	0.334052488	0.741142316	0.999952764	-4.706893462	0.293099326	1.329601232	0.195725025	0.69504524	-5.979094793	-0.12500284	-0.60631772	0.549802201	0.83957572	-6.747762548	0.096104808	0.419299466	0.678599298	0.999815644	-4.688521325	-0.221107648	-0.717220501	0.479925006	0.95791116	-4.627976203	5.125937029	5.47180418	5.16406436	5.230257683	5.15993965	4.875186194	5.501375069	5.176101331	5.067377192	5.242228126	5.262092903
ENSMUSG00000002565	ENSMUSG00000002565	Scin	20259	scinderin [Source:MGI Symbol;Acc:MGI:1306794]	-0.92170176	-0.443575715	0.174614905	0.65274095	-0.478126045	-2.774732054	0.200152814	0.895278508	0.971589943	-0.92170176	-0.60407533	0.55126827	0.999952764	-4.596949346	-0.443575715	-0.295296437	0.77022032	0.943880471	-5.120508985	0.174614905	0.116598438	0.908115351	0.975497855	-5.156395313	0.65274095	0.42654893	0.673379908	0.999815644	-4.597477318	-0.478126045	-0.223303963	0.825124156	0.98882653	-4.596527063	-1.47785131	-3.966807176	-3.966807176	-1.505483689	-2.033352078	0.777577411	-2.23690135	-3.966807176	-2.822833849	-1.646050627	-1.089427491
ENSMUSG00000002578	ENSMUSG00000002578	Ikzf4	22781	IKAROS family zinc finger 4 [Source:MGI Symbol;Acc:MGI:1343139]	0.170455283	0.16919871	0.094065027	0.092808454	0.001256573	3.830116223	0.550938259	0.65223063	0.895934141	0.170455283	0.808973034	0.426207505	0.999952764	-4.615054472	0.16919871	0.781619214	0.441821113	0.83267617	-6.100011934	0.094065027	0.470024855	0.642435459	0.880448541	-6.38213762	0.092808454	0.410135502	0.685220528	0.999815644	-4.634318321	0.001256573	0.004159628	0.996714315	0.999778486	-4.62203181	3.924690404	3.724222506	3.63788166	3.852078231	4.201926857	3.994116156	4.039015589	3.950576951	3.865158844	3.920477675	3.857500059
ENSMUSG00000002580	ENSMUSG00000002580	Mien1	103742	migration and invasion enhancer 1 [Source:MGI Symbol;Acc:MGI:1913678]	-0.243294276	-0.138660684	-0.332529676	-0.227896084	-0.104633592	5.003691441	2.213878042	0.111595135	0.727455972	-0.243294276	-1.250197301	0.222871166	0.999952764	-4.553645305	-0.138660684	-0.772952779	0.44683959	0.834793824	-6.578224129	-0.332529676	-1.75078792	0.092318168	0.482266487	-5.352314549	-0.227896084	-1.236337777	0.227889942	0.999815644	-4.554482831	-0.104633592	-0.395330765	0.695971607	0.98027184	-4.647128823	4.891489872	5.376131155	4.736774004	4.682732559	4.686122682	4.971978082	5.166923092	4.962272855	4.916604147	4.581379324	4.931373111
ENSMUSG00000002588	ENSMUSG00000002588	Pon1	18979	paraoxonase 1 [Source:MGI Symbol;Acc:MGI:103295]	-1.466544758	-1.082180676	0.950973301	1.335337384	-0.384364083	-4.398673291	1.506781495	0.237260918	0.762149034	-1.466544758	-1.248653785	0.223425913	0.999952764	-4.593425334	-1.082180676	-0.979195362	0.336919443	0.784429179	-4.87247105	0.950973301	0.859507429	0.398275399	0.757615666	-4.956878836	1.335337384	1.138075212	0.265941404	0.999815644	-4.594219134	-0.384364083	-0.238333063	0.813576864	0.987870372	-4.596744364	-3.966807176	-3.966807176	-3.966807176	-3.966807176	-1.660088719	-3.966807176	-2.85675748	-3.966807176	-3.966807176	-2.868052427	-2.517213209
ENSMUSG00000002602	ENSMUSG00000002602	Axl	26362	AXL receptor tyrosine kinase [Source:MGI Symbol;Acc:MGI:1347244]	-0.127512308	-0.026767214	0.096466226	0.197211321	-0.100745095	5.901279552	1.158915874	0.345175187	0.794886348	-0.127512308	-0.993676787	0.329956709	0.999952764	-4.629151782	-0.026767214	-0.198068889	0.844602327	0.965068515	-7.062947816	0.096466226	0.737704686	0.46760234	0.798909149	-6.849858012	0.197211321	1.485251243	0.150051866	0.999815644	-4.451090866	-0.100745095	-0.540593983	0.593599636	0.970450942	-4.668704888	6.082048726	6.046782217	5.872772343	5.695051911	5.760212288	5.604660923	5.655650474	5.915403157	5.938017746	6.029917118	5.993924942
ENSMUSG00000002603	ENSMUSG00000002603	Tgfb1	21803	transforming growth factor, beta 1 [Source:MGI Symbol;Acc:MGI:98725]	-0.013189482	-0.300834729	0.291127294	0.003482047	0.287645247	2.66749104	0.227766242	0.876167767	0.966183387	-0.013189482	-0.030106652	0.976222458	0.999952764	-4.615485192	-0.300834729	-0.653862793	0.519204816	0.859313428	-5.70089216	0.291127294	0.685272035	0.499514398	0.814507043	-5.764017727	0.003482047	0.007371637	0.99417719	0.999815644	-4.612702412	0.287645247	0.452770802	0.654641543	0.976889065	-4.602864635	2.696370974	1.478674321	3.141840272	3.348940188	2.359321244	1.504800943	2.985110058	3.937426286	2.821028458	2.792342911	2.931719237
ENSMUSG00000002608	ENSMUSG00000002608	Ccdc97	52132	coiled-coil domain containing 97 [Source:MGI Symbol;Acc:MGI:1196455]	0.118144311	-0.301994755	0.289148362	-0.130990705	0.420139067	5.498716878	1.652127553	0.202903982	0.753429384	0.118144311	0.785320489	0.439688289	0.999952764	-4.667403503	-0.301994755	-1.938700707	0.063973747	0.585652066	-5.172529115	0.289148362	1.894205576	0.069892122	0.448959384	-5.280300988	-0.130990705	-0.852756171	0.40193798	0.999815644	-4.650115024	0.420139067	1.940077983	0.063797773	0.9302645	-4.417700623	5.57309772	5.564783637	5.870853409	5.562734266	5.52339135	5.317655585	5.417574582	4.53464086	5.5292343	5.595879669	5.662930922
ENSMUSG00000002617	ENSMUSG00000002617	Zfp40	22700	zinc finger protein 40 [Source:MGI Symbol;Acc:MGI:99185]	0.211680052	-0.023541439	0.408599304	0.173377813	0.235221491	3.355081788	0.518601314	0.673354744	0.903910008	0.211680052	0.587643872	0.562072986	0.999952764	-4.621605147	-0.023541439	-0.057252717	0.9548017	0.990244789	-6.154119113	0.408599304	1.127000322	0.27050611	0.669958138	-5.666553539	0.173377813	0.42377608	0.675374322	0.999815644	-4.620886019	0.235221491	0.430293599	0.670690365	0.977822274	-4.609607986	3.044762214	2.997058565	3.795901195	3.800780251	3.990693513	3.306772705	3.640921956	2.712051546	3.778330986	3.062012464	3.331440166
ENSMUSG00000002625	ENSMUSG00000002625	Akap8l	54194	A kinase (PRKA) anchor protein 8-like [Source:MGI Symbol;Acc:MGI:1860606]	0.065030057	-0.260167037	0.200202057	-0.124995037	0.325197094	6.032313637	1.0766374	0.377047511	0.803811497	0.065030057	0.42808562	0.672275668	0.999952764	-4.761863757	-0.260167037	-1.705530125	0.100564784	0.622189379	-5.721612413	0.200202057	1.326193503	0.196834783	0.602085128	-6.287156261	-0.124995037	-0.81439276	0.42315491	0.999815644	-4.680796495	0.325197094	1.510572551	0.143507985	0.9302645	-4.490097595	6.2894697	5.460186314	5.923641667	6.173214359	6.048579827	6.195226712	6.075787624	5.725728071	5.927051167	6.14528571	6.083807108
ENSMUSG00000002633	ENSMUSG00000002633	Shh	20423	sonic hedgehog [Source:MGI Symbol;Acc:MGI:98297]	0.77267706	-1.105759056	1.235136063	-0.643300052	1.878436116	2.326290366	1.523035832	0.23314187	0.762149034	0.77267706	1.149365001	0.261346308	0.999952764	-4.590946629	-1.105759056	-1.615751551	0.118772683	0.639511866	-4.612367954	1.235136063	1.951418019	0.062364914	0.439325066	-4.173197402	-0.643300052	-0.892376365	0.380750263	0.999815644	-4.597744127	1.878436116	1.958095678	0.061534441	0.9302645	-4.577609868	3.120137567	-0.618689975	2.542940825	2.561000504	2.354242158	1.794887055	3.144703106	3.340563866	3.322940828	2.714235547	2.931719237
ENSMUSG00000002635	ENSMUSG00000002635	Pdcd2l	68079	programmed cell death 2-like [Source:MGI Symbol;Acc:MGI:1915329]	0.340933672	0.685662002	-0.246312969	0.098415361	-0.344728329	3.491335897	2.218813281	0.111017553	0.726949459	0.340933672	1.14025799	0.26504841	0.999952764	-4.585802364	0.685662002	2.25560868	0.033150678	0.551651004	-3.940970433	-0.246312969	-0.94343214	0.354541293	0.73095677	-5.969311378	0.098415361	0.291942634	0.772753522	0.999815644	-4.623428259	-0.344728329	-0.808492057	0.426479066	0.946699264	-4.60197059	3.64313059	4.360962905	3.759026993	3.499016055	3.837152423	4.289206166	3.403979404	3.464918989	3.388367271	3.480590396	3.639834259
ENSMUSG00000002658	ENSMUSG00000002658	Gtf2f1	98053	general transcription factor IIF, polypeptide 1 [Source:MGI Symbol;Acc:MGI:1923848]	-0.043053147	0.230432791	-0.466064347	-0.192578409	-0.273485938	6.3657023	6.735328099	0.001761582	0.615878301	-0.043053147	-0.351167972	0.728421796	0.999952764	-4.786941961	0.230432791	2.026911212	0.053526728	0.574949063	-5.303221556	-0.466064347	-4.064157259	0.000423978	0.302395422	-0.727403723	-0.192578409	-1.582737209	0.126124909	0.999815644	-4.388677264	-0.273485938	-1.635694696	0.114506599	0.9302645	-4.437908095	6.351387904	6.771955974	6.236164183	6.507940145	6.029589157	6.688666269	6.572326731	6.607297325	6.212439947	6.192861406	6.374350636
ENSMUSG00000002660	ENSMUSG00000002660	Clpp	53895	caseinolytic mitochondrial matrix peptidase proteolytic subunit [Source:MGI Symbol;Acc:MGI:1858213]	0.052652661	-0.040605661	-0.022914755	-0.116173078	0.093258322	5.009306505	0.126891441	0.943271509	0.985210618	0.052652661	0.277827024	0.783443239	0.999952764	-4.702881908	-0.040605661	-0.215364279	0.831240876	0.961032673	-6.821857441	-0.022914755	-0.125049043	0.901490706	0.973672364	-6.877970134	-0.116173078	-0.596851041	0.556005326	0.999815644	-4.669449461	0.093258322	0.348851307	0.730139038	0.981515001	-4.649491319	5.054079012	4.903406885	5.392568265	4.808638697	4.617831197	5.074757473	5.281286789	5.054994329	5.148298425	5.050527361	5.392041861
ENSMUSG00000002661	ENSMUSG00000002661	Alkbh7	66400	alkB homolog 7 [Source:MGI Symbol;Acc:MGI:1913650]	0.918149649	0.178589443	-0.089740058	-0.829300264	0.739560206	3.041549941	1.017277548	0.401769421	0.812909194	0.918149649	1.394185156	0.175601593	0.999952764	-4.576493664	0.178589443	0.320007345	0.751637486	0.940093204	-6.098770266	-0.089740058	-0.168708763	0.867391228	0.962962928	-6.193058905	-0.829300264	-1.219813783	0.233984681	0.999815644	-4.586089487	0.739560206	0.856745773	0.399771022	0.944465266	-4.598618897	2.493998837	4.431673889	3.315549773	3.237612906	3.677554072	3.259948354	3.293847108	1.639388532	3.271847155	3.554177629	3.457970121
ENSMUSG00000002668	ENSMUSG00000002668	Dennd1c	70785	DENN/MADD domain containing 1C [Source:MGI Symbol;Acc:MGI:1918035]	1.607956042	-0.289412902	1.559518303	-0.337850641	1.897368944	-1.166378315	0.59009338	0.627258776	0.888613232	1.607956042	1.15588002	0.258721252	0.999952764	-4.594105854	-0.289412902	-0.195159125	0.846855036	0.965245738	-5.117829647	1.559518303	1.129651342	0.269408289	0.669445258	-4.741660352	-0.337850641	-0.226318269	0.822804864	0.999815644	-4.597769023	1.897368944	0.933142619	0.359723852	0.944465266	-4.595310311	0.133161501	-3.966807176	-1.748445374	-0.223200971	0.914801493	-0.522876859	0.69591943	-0.199848311	-0.190300429	0.462845988	0.134078764
ENSMUSG00000002679	ENSMUSG00000002679	Med6	69792	mediator complex subunit 6 [Source:MGI Symbol;Acc:MGI:1917042]	-0.177139526	0.229778961	-0.339602127	0.06731636	-0.406918487	3.521825594	0.322829826	0.808792404	0.947583443	-0.177139526	-0.500672017	0.621007013	0.999952764	-4.625969128	0.229778961	0.650406732	0.521397129	0.860180078	-6.084085394	-0.339602127	-0.959181378	0.346706198	0.725089274	-5.850445378	0.06731636	0.190679601	0.850325628	0.999815644	-4.634818375	-0.406918487	-0.813857731	0.423455653	0.94654502	-4.60229663	3.231969264	4.92807485	2.740828048	3.134835734	3.754748779	2.650510973	3.695571838	3.215406864	3.481259096	3.682787224	3.408681643
ENSMUSG00000002688	ENSMUSG00000002688	Prkd1	18760	protein kinase D1 [Source:MGI Symbol;Acc:MGI:99879]	-0.133842019	-0.035311433	-0.366124333	-0.267593747	-0.098530586	3.217853863	0.685639906	0.569285417	0.870657839	-0.133842019	-0.386241777	0.702604407	0.999952764	-4.619081032	-0.035311433	-0.114613661	0.909672271	0.978469518	-6.213214551	-0.366124333	-1.14378159	0.263611503	0.66298873	-5.559423863	-0.267593747	-0.797686518	0.432608102	0.999815644	-4.606323586	-0.098530586	-0.212497084	0.83345245	0.98942826	-4.610324195	2.679857746	3.137893121	3.269680945	3.770626812	2.626956662	3.63908455	3.368194709	2.865734442	3.170102722	3.494676953	3.448246218
ENSMUSG00000002699	ENSMUSG00000002699	Lcp2	16822	lymphocyte cytosolic protein 2 [Source:MGI Symbol;Acc:MGI:1321402]	-0.977597383	1.28732238	-1.184882248	1.080037515	-2.264919763	0.618924831	0.649529268	0.590689325	0.876847883	-0.977597383	-0.840642908	0.408563019	0.999952764	-4.596591217	1.28732238	1.10875308	0.27815086	0.752964826	-4.861957348	-1.184882248	-1.047517659	0.304941582	0.697625409	-4.935019243	1.080037515	0.906041655	0.373614268	0.999815644	-4.595979614	-2.264919763	-1.378278768	0.18039941	0.9302645	-4.59299269	2.302343826	1.885411209	-3.966807176	1.2448957	1.235220533	1.704521029	0.557512665	1.11660211	1.53019567	0.91790983	1.066206728
ENSMUSG00000002718	ENSMUSG00000002718	Cse1l	110750	chromosome segregation 1-like (S. cerevisiae) [Source:MGI Symbol;Acc:MGI:1339951]	-0.001327926	0.209070904	-0.038535574	0.171863257	-0.21039883	6.149729725	1.238739222	0.316760218	0.789673887	-0.001327926	-0.011496567	0.990919057	0.999952764	-4.806532428	0.209070904	1.765634167	0.089741549	0.610046311	-5.64529451	-0.038535574	-0.339703879	0.736933587	0.917069201	-7.158585996	0.171863257	1.427513147	0.165876839	0.999815644	-4.46893523	-0.21039883	-1.271926507	0.215172273	0.932003793	-4.546982246	5.840645548	6.40532529	6.51333485	6.20386149	6.303366436	6.108317759	6.161164255	6.140807772	6.172757959	6.051518923	6.035106822
ENSMUSG00000002728	ENSMUSG00000002728	Naa20	67877	N(alpha)-acetyltransferase 20, NatB catalytic subunit [Source:MGI Symbol;Acc:MGI:1915127]	-0.093251583	-0.403267802	0.128514957	-0.181501262	0.310016219	5.110505616	1.787236454	0.175529779	0.750724926	-0.093251583	-0.521650686	0.606531548	0.999952764	-4.688614307	-0.403267802	-2.239957097	0.034281011	0.551651004	-4.52243723	0.128514957	0.700419078	0.490171101	0.809697406	-6.615448632	-0.181501262	-1.035845636	0.310248129	0.999815644	-4.601860105	0.310016219	1.22193703	0.233194741	0.932003793	-4.570327445	4.849655668	5.238726144	5.259557417	4.795595611	5.135723511	4.121812052	5.277157826	5.019553954	5.235330419	4.810747352	5.212691963
ENSMUSG00000002731	ENSMUSG00000002731	Prkra	23992	protein kinase, interferon inducible double stranded RNA dependent activator [Source:MGI Symbol;Acc:MGI:1344375]	-0.365523502	0.145480199	-0.233283916	0.277719786	-0.511003702	4.168249296	0.985087794	0.415807486	0.817931972	-0.365523502	-1.609230547	0.120195979	0.999952764	-4.504829906	0.145480199	0.618512867	0.541864905	0.868026047	-6.340276568	-0.233283916	-1.029515822	0.313152813	0.702386082	-6.052719429	0.277719786	1.178097939	0.249915043	0.999815644	-4.576451048	-0.511003702	-1.562790334	0.130746604	0.9302645	-4.551713982	4.009732675	4.097076952	4.627367238	3.932584208	3.64256778	3.974914987	4.329570331	4.831541989	4.027979024	4.008195898	4.300069649
ENSMUSG00000002732	ENSMUSG00000002732	Fkbp7	14231	FK506 binding protein 7 [Source:MGI Symbol;Acc:MGI:1336879]	0.000624938	-0.038002023	1.239971359	1.201344398	0.038626961	0.388249723	0.973525702	0.420960766	0.819458681	0.000624938	0.000735481	0.999419043	0.999952764	-4.601627531	-0.038002023	-0.033059868	0.97389092	0.994007963	-5.209073322	1.239971359	1.240892083	0.226231402	0.631465237	-4.730642525	1.201344398	1.175304442	0.2510099	0.999815644	-4.593518106	0.038626961	0.027022307	0.978657751	0.998311636	-4.597427225	2.030075699	1.871444592	1.141372867	-0.726335289	0.900935517	-0.141368708	0.444231866	-2.5634139	0.756076861	0.801855851	0.933102913
ENSMUSG00000002733	ENSMUSG00000002733	Plekha3	83435	pleckstrin homology domain-containing, family A (phosphoinositide binding specific) member 3 [Source:MGI Symbol;Acc:MGI:1932515]	0.198779067	0.177047552	0.07284548	0.051113966	0.021731515	5.395630378	0.889304814	0.46031541	0.835422198	0.198779067	1.167359005	0.254143372	0.999952764	-4.569832233	0.177047552	1.019491017	0.317791861	0.772794452	-6.426053259	0.07284548	0.445975407	0.659476103	0.887210019	-6.921479547	0.051113966	0.283640564	0.779035269	0.999815644	-4.717794476	0.021731515	0.089350431	0.92951955	0.997996628	-4.671491244	5.751599498	5.142421418	5.545956061	5.462552308	5.440148609	5.483082599	5.731043202	5.55649893	5.4095866	5.413891247	5.399630132
ENSMUSG00000002741	ENSMUSG00000002741	Ykt6	56418	YKT6 v-SNARE homolog (S. cerevisiae) [Source:MGI Symbol;Acc:MGI:1927550]	0.047286266	0.040090476	0.097513574	0.090317784	0.00719579	6.350100061	0.639948374	0.59647247	0.878292913	0.047286266	0.453040752	0.654449804	0.999952764	-4.787866288	0.040090476	0.372322034	0.712809103	0.927517038	-7.142983983	0.097513574	0.94507142	0.353720274	0.730668018	-6.814947503	0.090317784	0.829961189	0.414462027	0.999815644	-4.688811874	0.00719579	0.047984183	0.962112363	0.997996628	-4.720707294	6.686584197	6.211753558	6.32294106	6.311190947	6.31583027	6.114179934	6.370079963	6.654773401	6.433901599	6.385348816	6.276772762
ENSMUSG00000002748	ENSMUSG00000002748	Baz1b	22385	bromodomain adjacent to zinc finger domain, 1B [Source:MGI Symbol;Acc:MGI:1353499]	0.070731012	-0.063370415	0.122874963	-0.011226463	0.134101426	7.449468952	0.405687617	0.750219185	0.928132865	0.070731012	0.625253641	0.5375038	0.999952764	-4.848317328	-0.063370415	-0.553332078	0.584979755	0.884085067	-7.355046447	0.122874963	1.106741239	0.279003191	0.676415067	-6.935869625	-0.011226463	-0.096313515	0.924044007	0.999815644	-4.93318616	0.134101426	0.833057101	0.412746822	0.944465266	-4.682299653	7.398909224	6.993254031	7.595622706	7.351608584	7.518484634	7.52205989	7.667219156	7.649283239	7.393755687	7.600159919	7.372188314
ENSMUSG00000002763	ENSMUSG00000002763	Pex6	224824	peroxisomal biogenesis factor 6 [Source:MGI Symbol;Acc:MGI:2385054]	0.318105407	0.040032694	-0.050653115	-0.328725828	0.278072712	5.494138164	1.662543231	0.200645851	0.753429384	0.318105407	1.703128095	0.101019365	0.999952764	-4.395305496	0.040032694	0.224898136	0.823897351	0.959114011	-6.988028078	-0.050653115	-0.290920758	0.77352588	0.928832247	-7.004575728	-0.328725828	-1.726418374	0.096684181	0.999815644	-4.392147957	0.278072712	1.077744464	0.291497601	0.941480484	-4.589514261	5.534585326	5.711646363	5.4757256	5.527104168	5.469803661	5.521085119	5.458260807	5.723814458	5.702157227	5.659784996	5.871029782
ENSMUSG00000002767	ENSMUSG00000002767	Mrpl2	27398	mitochondrial ribosomal protein L2 [Source:MGI Symbol;Acc:MGI:1351622]	0.024993229	0.102231236	-0.341300665	-0.264062658	-0.077238007	4.741815428	1.187168225	0.334844579	0.79239181	0.024993229	0.102638033	0.919073913	0.999952764	-4.687267116	0.102231236	0.451424614	0.655598073	0.908795742	-6.687305824	-0.341300665	-1.491917352	0.148306114	0.554309224	-5.69916817	-0.264062658	-1.09412358	0.284391748	0.999815644	-4.586914814	-0.077238007	-0.232267577	0.818232138	0.988076501	-4.644403243	4.602673884	5.529086407	5.075194618	4.158971285	4.519169163	5.002324109	4.294592648	5.326168457	4.601889935	4.466956244	4.674166848
ENSMUSG00000002768	ENSMUSG00000002768	Mea1	17256	male enhanced antigen 1 [Source:MGI Symbol;Acc:MGI:96957]	-0.208036792	0.006100325	-0.258532524	-0.044395406	-0.214137117	5.379545367	0.811889605	0.499393753	0.8492789	-0.208036792	-1.066568672	0.296418212	0.999952764	-4.59585809	0.006100325	0.032733673	0.974148437	0.994174677	-6.979786583	-0.258532524	-1.366057557	0.184155398	0.590435827	-6.049614325	-0.044395406	-0.230928339	0.81926093	0.999815644	-4.729238694	-0.214137117	-0.793773741	0.434840761	0.947175464	-4.626198715	5.568619849	5.178318465	4.931618875	5.138788379	5.063651387	5.618131356	5.834884161	5.663197281	5.408272853	5.064760669	5.42463993
ENSMUSG00000002769	ENSMUSG00000002769	Gnmt	14711	glycine N-methyltransferase [Source:MGI Symbol;Acc:MGI:1202304]	0.077347681	-2.278126854	2.233842343	-0.121632192	2.355474535	0.576123784	1.935349651	0.149854847	0.743929489	0.077347681	0.082575793	0.934850308	0.999952764	-4.60132613	-2.278126854	-1.987958266	0.057938313	0.581548895	-3.884801765	2.233842343	1.971861291	0.059853065	0.436076839	-3.90521608	-0.121632192	-0.127698777	0.899414986	0.999815644	-4.601063825	2.355474535	1.591459032	0.124146901	0.9302645	-4.5916383	1.013486113	-3.966807176	1.83550771	0.721915582	0.642204084	2.541621788	0.186892545	-0.453342803	1.132148066	0.861049485	1.014429313
ENSMUSG00000002771	ENSMUSG00000002771	Grin2d	14814	glutamate receptor, ionotropic, NMDA2D (epsilon 4) [Source:MGI Symbol;Acc:MGI:95823]	0.056493242	-0.088572907	0.131546142	-0.013520007	0.145066149	4.640985959	0.154182922	0.926003325	0.979956318	0.056493242	0.290931719	0.773517594	0.999952764	-4.684645212	-0.088572907	-0.43682025	0.666013418	0.912405999	-6.603837755	0.131546142	0.672774387	0.507298434	0.818196873	-6.519030195	-0.013520007	-0.067107342	0.947033189	0.999815644	-4.68569531	0.145066149	0.516709051	0.609926895	0.971775108	-4.631215674	4.903984928	5.093626959	4.97692528	4.67867876	4.470711238	4.159150859	4.308146146	4.17725334	4.647143803	4.797550472	4.977736594
ENSMUSG00000002778	ENSMUSG00000002778	Kdelr1	68137	KDEL (Lys-Asp-Glu-Leu) endoplasmic reticulum protein retention receptor 1 [Source:MGI Symbol;Acc:MGI:1915387]	0.054428214	-0.030070263	-0.111253071	-0.195751549	0.084498477	5.088857793	0.650288834	0.590232702	0.876847883	0.054428214	0.333851231	0.74129235	0.999952764	-4.701763369	-0.030070263	-0.190168947	0.850721464	0.965865211	-6.865492756	-0.111253071	-0.707197726	0.486022278	0.808125971	-6.646345024	-0.195751549	-1.194979031	0.243374102	0.999815644	-4.564638306	0.084498477	0.372047264	0.713011097	0.980922368	-4.651177127	4.964886708	5.536296864	5.196602763	4.99296497	4.859239201	4.728126824	5.319264409	4.904313761	5.208409585	5.169453917	5.176340328
ENSMUSG00000002781	ENSMUSG00000002781	Tmem143	70209	transmembrane protein 143 [Source:MGI Symbol;Acc:MGI:1917459]	0.069201274	-0.366807385	0.097401071	-0.338607588	0.436008659	3.987002054	0.895683448	0.457221098	0.83382081	0.069201274	0.266281274	0.792219288	0.999952764	-4.647948054	-0.366807385	-1.488909628	0.149091743	0.666100963	-5.431856382	0.097401071	0.38750059	0.701684323	0.904003919	-6.427580709	-0.338607588	-1.327612888	0.196371954	0.999815644	-4.558581181	0.436008659	1.217583429	0.234816635	0.932003793	-4.582410008	3.457001744	3.544451375	4.425156606	4.078181382	3.837152423	3.511638214	4.267097578	4.128905267	4.261253245	3.845515947	4.075302371
ENSMUSG00000002791	ENSMUSG00000002791	Pdxk-ps	NA	pyridoxal (pyridoxine, vitamin B6) kinase, pseudogene [Source:MGI Symbol;Acc:MGI:1933201]	-0.306996877	-0.174113973	1.573774178	1.706657081	-0.132882903	-5.082657014	1.958948337	0.146138118	0.74094348	-0.306996877	-0.307122723	0.761308586	0.999952764	-4.59818692	-0.174113973	-0.186355456	0.853678761	0.966017631	-5.227394764	1.573774178	1.63179508	0.115330568	0.515124004	-4.296763473	1.706657081	1.758443875	0.09098168	0.999815644	-4.588447529	-0.132882903	-0.097118622	0.923411138	0.997996628	-4.596918567	-3.966807176	-3.966807176	-3.966807176	-3.966807176	-1.504361624	-3.966807176	-3.966807176	-3.966807176	-2.473758271	-3.966807176	-3.966807176
ENSMUSG00000002797	ENSMUSG00000002797	Ggct	110175	gamma-glutamyl cyclotransferase [Source:MGI Symbol;Acc:MGI:95700]	0.113505284	0.109321469	-0.489778773	-0.493962588	0.004183815	3.600525742	2.076711912	0.128971537	0.734092404	0.113505284	0.361546742	0.72074633	0.999952764	-4.626323643	0.109321469	0.426470089	0.673436582	0.913865778	-6.331050555	-0.489778773	-1.7822395	0.086932654	0.471503501	-4.860030606	-0.493962588	-1.658097528	0.109867725	0.999815644	-4.5361641	0.004183815	0.010322671	0.991846261	0.999449253	-4.616958044	3.761640372	4.075918111	2.790398095	3.609613083	3.593841091	3.659272517	3.64520008	4.435233591	3.573226923	3.200231475	3.60961809
ENSMUSG00000002799	ENSMUSG00000002799	Jag2	16450	jagged 2 [Source:MGI Symbol;Acc:MGI:1098270]	0.249442396	0.081354027	0.006526535	-0.161561835	0.168088369	5.097141155	0.459837674	0.712809436	0.91704371	0.249442396	1.038981695	0.308816037	0.999952764	-4.60004245	0.081354027	0.340398359	0.736416965	0.935686743	-6.811933344	0.006526535	0.02866222	0.977362904	0.993800192	-6.931055842	-0.161561835	-0.644138942	0.525385896	0.999815644	-4.664818664	0.168088369	0.496184788	0.624123841	0.975247947	-4.644506384	5.090455364	5.474694087	5.184293558	5.120972977	5.095198793	5.159404018	5.068420633	4.927777545	5.193233614	5.533567449	5.344344385
ENSMUSG00000002803	ENSMUSG00000002803	Btbd6	399566	BTB (POZ) domain containing 6 [Source:MGI Symbol;Acc:MGI:3026623]	-0.261814382	-0.300615706	0.26525508	0.226453756	0.038801324	5.498147125	3.049243553	0.047287389	0.705151224	-0.261814382	-1.564246612	0.130404529	0.999952764	-4.431597373	-0.300615706	-1.65457056	0.110587424	0.635260044	-5.614404863	0.26525508	1.4909298	0.148563695	0.554586183	-5.88775252	0.226453756	1.321339519	0.198423962	0.999815644	-4.521502758	0.038801324	0.157070249	0.87645852	0.99677097	-4.674736606	5.757513265	5.249565409	5.321285351	5.330552519	5.343501219	5.303615534	5.320602435	4.916093354	5.549636215	5.593699962	5.594050663
ENSMUSG00000002804	ENSMUSG00000002804	Nudt14	66174	nudix (nucleoside diphosphate linked moiety X)-type motif 14 [Source:MGI Symbol;Acc:MGI:1913424]	1.498941283	-0.3768493	-0.251940743	-2.127731326	1.875790584	1.955357059	1.957377626	0.146382503	0.74094348	1.498941283	1.489166085	0.149024624	0.999952764	-4.587084988	-0.3768493	-0.592865881	0.558627438	0.875105814	-5.725439333	-0.251940743	-0.353271547	0.72686376	0.914707482	-5.74006572	-2.127731326	-2.232178705	0.034855652	0.999815644	-4.568449002	1.875790584	1.575677307	0.127745021	0.9302645	-4.588147592	2.355298941	1.973040209	0.891735575	2.470106292	2.457319337	2.506393994	2.023255128	3.340563866	2.359580447	1.975941179	2.504376918
ENSMUSG00000002808	ENSMUSG00000002808	Epdr1	105298	ependymin related protein 1 (zebrafish) [Source:MGI Symbol;Acc:MGI:2145369]	-0.006759217	0.122244797	-0.164775093	-0.035771079	-0.129004014	6.996339521	1.374044488	0.273766982	0.772480801	-0.006759217	-0.07157812	0.94351054	0.999952764	-4.885478875	0.122244797	1.317835348	0.199577391	0.696354824	-6.538970005	-0.164775093	-1.802233327	0.083650799	0.46555015	-5.853508013	-0.035771079	-0.373693542	0.711801173	0.999815644	-4.849232588	-0.129004014	-0.974565475	0.339166521	0.943590413	-4.627005745	6.951104411	7.300981207	6.993807767	7.03783522	6.968257675	6.972194256	6.96047582	7.153365653	7.015707307	6.797903014	7.070108956
ENSMUSG00000002812	ENSMUSG00000002812	Flii	14248	flightless I actin binding protein [Source:MGI Symbol;Acc:MGI:1342286]	-0.206420501	0.052572145	-0.186374796	0.07261785	-0.258992646	6.312486369	1.202115785	0.329501438	0.790922365	-0.206420501	-1.711146126	0.09950871	0.999952764	-4.320832243	0.052572145	0.442592191	0.661888737	0.911366369	-7.126680378	-0.186374796	-1.566449092	0.129888575	0.534629351	-6.027539691	0.07261785	0.602944024	0.552008689	0.999815644	-4.749036585	-0.258992646	-1.529810538	0.138693064	0.9302645	-4.472692238	5.804922606	6.363216361	6.215898562	6.212299253	6.304683501	6.286960505	6.367493011	6.624835877	6.342626819	6.173289328	6.471156626
ENSMUSG00000002814	ENSMUSG00000002814	Top3a	21975	topoisomerase (DNA) III alpha [Source:MGI Symbol;Acc:MGI:1197527]	-0.140678856	-0.513232153	0.382270854	0.009717557	0.372553297	3.169030155	0.691942769	0.565613589	0.870268175	-0.140678856	-0.347648845	0.731030938	0.999952764	-4.622696196	-0.513232153	-1.226712045	0.231425562	0.722456225	-5.404717498	0.382270854	0.913412296	0.369802026	0.739961322	-5.732532926	0.009717557	0.024022127	0.981026793	0.999815644	-4.626504165	0.372553297	0.640063488	0.527988343	0.962793249	-4.604168674	2.752722734	2.024434304	4.445928535	3.609613083	3.177040294	2.609597288	3.126458323	3.553776556	2.26984078	3.030128654	3.139348738
ENSMUSG00000002820	ENSMUSG00000002820	Atg4d	235040	autophagy related 4D, cysteine peptidase [Source:MGI Symbol;Acc:MGI:2444308]	0.080586844	0.099151626	-0.0575919	-0.039027119	-0.018564781	5.168080479	0.280319858	0.839069297	0.956623497	0.080586844	0.510086791	0.614490982	0.999952764	-4.692771087	0.099151626	0.625006134	0.537663598	0.865161289	-6.691232405	-0.0575919	-0.376177339	0.709977176	0.907972661	-6.865417408	-0.039027119	-0.238896639	0.81314467	0.999815644	-4.709329136	-0.018564781	-0.082919212	0.934580005	0.997996628	-4.662442253	5.254165935	5.46135232	5.053364246	5.052134517	5.173700078	5.045912371	5.068420633	5.460937725	5.140407521	5.362327332	5.202605491
ENSMUSG00000002825	ENSMUSG00000002825	Qtrt1	60507	queuine tRNA-ribosyltransferase catalytic subunit 1 [Source:MGI Symbol;Acc:MGI:1931441]	-0.599743565	0.125850718	-0.313087488	0.412506795	-0.725594283	2.768870832	0.770176636	0.521634541	0.857539707	-0.599743565	-1.48763341	0.149426113	0.999952764	-4.57112885	0.125850718	0.29459371	0.770750891	0.944085042	-5.899696381	-0.313087488	-0.72856605	0.473076755	0.80085006	-5.692901394	0.412506795	1.030095834	0.312885864	0.999815644	-4.594305699	-0.725594283	-1.23527495	0.228278312	0.932003793	-4.589988748	2.679857746	3.664729144	1.88197923	1.709651797	2.652007959	2.414366753	3.018472308	2.46868758	2.70598102	2.814973675	2.647217305
ENSMUSG00000002831	ENSMUSG00000002831	Plin4	57435	perilipin 4 [Source:MGI Symbol;Acc:MGI:1929709]	0.857297357	0.267676867	0.006119305	-0.583501185	0.58962049	4.668474055	1.902285808	0.155227966	0.745693243	0.857297357	2.081314676	0.047864	0.999952764	-4.377482706	0.267676867	0.706489857	0.486454579	0.848650189	-6.497607703	0.006119305	0.017931378	0.985836774	0.995439647	-6.866431338	-0.583501185	-1.315462662	0.200361328	0.999815644	-4.552936959	0.58962049	1.053540097	0.302228687	0.942151996	-4.59243897	5.558493531	4.731399199	4.199116587	6.047603249	4.502049002	4.570766687	4.593611713	4.829763789	5.507313105	5.231052529	5.428354284
ENSMUSG00000002833	ENSMUSG00000002833	Hdgfl2	15193	HDGF like 2 [Source:MGI Symbol;Acc:MGI:1194492]	0.061346633	0.257985269	-0.258000535	-0.061361899	-0.196638636	6.328070228	1.853421971	0.163536691	0.749348446	0.061346633	0.400945409	0.69188651	0.999952764	-4.784029004	0.257985269	1.737090517	0.094751049	0.617323171	-5.763973099	-0.258000535	-1.785977155	0.086310889	0.469511552	-5.723907746	-0.061361899	-0.391236935	0.698956114	0.999815644	-4.777699594	-0.196638636	-0.922186188	0.365297558	0.944465266	-4.624898882	6.2675348	6.542757391	6.386777146	6.339069667	6.238345598	6.800595011	6.327456167	6.696840008	6.251792266	6.322242024	6.463936315
ENSMUSG00000002835	ENSMUSG00000002835	Chaf1a	27221	chromatin assembly factor 1, subunit A (p150) [Source:MGI Symbol;Acc:MGI:1351331]	0.596804647	0.383439004	-0.257387405	-0.470753049	0.213365643	2.68442274	1.115353597	0.361712106	0.799128448	0.596804647	1.204710302	0.239661968	0.999952764	-4.58804637	0.383439004	0.856779639	0.39975266	0.811357604	-5.622385603	-0.257387405	-0.615536896	0.543796227	0.83609478	-5.865097968	-0.470753049	-0.904539807	0.374394209	0.999815644	-4.59812397	0.213365643	0.319596778	0.751945027	0.983161629	-4.603839418	2.603115958	4.139942961	4.057828003	2.109611946	2.92976694	3.012504695	2.219632195	2.616274709	2.304150606	2.469942925	2.504376918
ENSMUSG00000002844	ENSMUSG00000002844	Adprh	11544	ADP-ribosylarginine hydrolase [Source:MGI Symbol;Acc:MGI:1098234]	-0.002700615	0.092337693	-0.194116437	-0.099078129	-0.095038308	6.338469388	0.862670098	0.473441173	0.839747247	-0.002700615	-0.018759753	0.985182553	0.999952764	-4.816454452	0.092337693	0.655718808	0.518029561	0.858859084	-7.017546346	-0.194116437	-1.39238936	0.176138149	0.582325039	-6.294224897	-0.099078129	-0.681790506	0.50167605	0.999815644	-4.72901235	-0.095038308	-0.471935327	0.641090127	0.976499072	-4.694904208	6.339609315	6.94593215	6.454970066	6.29605494	6.110135183	6.000884039	6.163403044	6.593216153	6.281514899	6.307022546	6.482515392
ENSMUSG00000002845	ENSMUSG00000002845	Tmem39a	67846	transmembrane protein 39a [Source:MGI Symbol;Acc:MGI:1915096]	0.313099731	-2.44515867	3.29606444	0.537806039	2.758258401	2.053418815	4.095568071	0.017139182	0.669841637	0.313099731	0.485504428	0.631571113	0.999952764	-4.611912617	-2.44515867	-2.11977531	0.04418933	0.568762236	-3.721680451	3.29606444	3.170921919	0.004008335	0.302779899	-1.902875665	0.537806039	0.659023795	0.515940417	0.999815644	-4.602914341	2.758258401	2.087165178	0.047287996	0.9302645	-4.579979427	3.387516794	-3.966807176	2.89229126	2.604386592	2.84902024	1.893623053	2.036343697	2.648911931	3.026791423	2.909134405	2.697335413
ENSMUSG00000002846	ENSMUSG00000002846	Timmdc1	76916	translocase of inner mitochondrial membrane domain containing 1 [Source:MGI Symbol;Acc:MGI:1922139]	0.015160463	-0.135432648	0.050484951	-0.10010816	0.150593111	4.063283744	0.139006453	0.935717672	0.982595244	0.015160463	0.069484666	0.945159889	0.999952764	-4.657514046	-0.135432648	-0.626467309	0.53672058	0.865015914	-6.321354171	0.050484951	0.238813517	0.813208411	0.943538663	-6.524429656	-0.10010816	-0.449269563	0.657130585	0.999815644	-4.643547364	0.150593111	0.490294116	0.628226354	0.976499072	-4.61991272	4.003110755	3.692798279	3.934639013	4.047072522	3.942435366	3.597840839	4.502231805	4.474457014	4.267062922	4.192325148	4.350534204
ENSMUSG00000002847	ENSMUSG00000002847	Pla1a	85031	phospholipase A1 member A [Source:MGI Symbol;Acc:MGI:1934677]	-0.267441254	-2.963036452	4.17036047	1.474765271	2.695595198	-0.685615417	5.995526133	0.00320896	0.615878301	-0.267441254	-0.277170424	0.783941558	0.999952764	-4.600285203	-2.963036452	-2.282112482	0.031313544	0.549218823	-3.546674138	4.17036047	3.652112324	0.001211674	0.302395422	-1.420439243	1.474765271	1.287103799	0.209916559	0.999815644	-4.59269084	2.695595198	1.666360706	0.108196941	0.9302645	-4.591927835	1.362911282	-3.966807176	2.145922394	-1.364963484	0.173657703	-2.290495512	-1.084766852	-3.966807176	-0.06823957	0.069952563	0.552354017
ENSMUSG00000002870	ENSMUSG00000002870	Mcm2	17216	minichromosome maintenance complex component 2 [Source:MGI Symbol;Acc:MGI:105380]	-0.048457128	-0.911515495	0.801998234	-0.061060132	0.863058367	2.431425866	1.674736019	0.198035082	0.753429384	-0.048457128	-0.11738074	0.907501792	0.999952764	-4.613368395	-0.911515495	-1.903310293	0.068643652	0.591495953	-4.18891464	0.801998234	1.724250774	0.09708088	0.489253811	-4.482340101	-0.061060132	-0.142567679	0.887781116	0.999815644	-4.611980617	0.863058367	1.364997687	0.184484007	0.9302645	-4.588822695	1.97699724	1.125532541	3.122616203	2.869165266	2.544629886	2.515281913	2.751112864	0.482066195	2.599495467	2.665257247	2.769391971
ENSMUSG00000002871	ENSMUSG00000002871	Tpra1	24100	transmembrane protein, adipocyte asscociated 1 [Source:MGI Symbol;Acc:MGI:1345190]	0.315730709	-0.185380445	0.287082244	-0.21402891	0.501111154	4.401212148	0.993938268	0.411902634	0.81684698	0.315730709	1.473046953	0.153291047	0.999952764	-4.519711221	-0.185380445	-0.846795246	0.40518957	0.813541318	-6.265289357	0.287082244	1.379259097	0.180100756	0.586153853	-5.749905958	-0.21402891	-0.952003934	0.350262295	0.999815644	-4.606489142	0.501111154	1.635602014	0.114526125	0.9302645	-4.53625612	4.445486508	4.198452488	4.859907297	3.797045357	4.369879807	4.733849379	4.272638672	4.432892782	4.671441356	4.6668022	4.80754389
ENSMUSG00000002881	ENSMUSG00000002881	Nab1	17936	Ngfi-A binding protein 1 [Source:MGI Symbol;Acc:MGI:107564]	0.060794092	-0.004903465	0.079299644	0.013602087	0.065697557	5.527743842	0.155767854	0.924974364	0.979577682	0.060794092	0.461961986	0.648126919	0.999952764	-4.723202051	-0.004903465	-0.036308937	0.971326083	0.99371631	-6.988509807	0.079299644	0.609652494	0.54762571	0.83864007	-6.848162108	0.013602087	0.099635067	0.921433374	0.999815644	-4.742041232	0.065697557	0.348408902	0.730467137	0.981515001	-4.668631855	5.807775222	5.644965904	5.862186478	5.438779734	5.548623281	5.320193706	5.365372344	5.684999303	5.37503425	5.401483578	5.304478586
ENSMUSG00000002885	ENSMUSG00000002885	Adgre5	26364	adhesion G protein-coupled receptor E5 [Source:MGI Symbol;Acc:MGI:1347095]	-0.08881939	-0.398915507	0.308107898	-0.001988219	0.310096117	3.4211746	0.952724691	0.430381635	0.824617808	-0.08881939	-0.343205444	0.734330071	0.999952764	-4.631075552	-0.398915507	-1.426094969	0.166281712	0.677018964	-5.23957465	0.308107898	1.150845087	0.260748237	0.660293935	-5.622026246	-0.001988219	-0.007331415	0.994208961	0.999815644	-4.632337487	0.310096117	0.813733372	0.423525575	0.94654502	-4.601674412	3.660067106	2.793619468	3.633361116	3.226548176	3.01912718	3.400898736	3.515673948	3.107998534	3.540022222	3.812157502	3.4036589
ENSMUSG00000002897	ENSMUSG00000002897	Il17ra	16172	interleukin 17 receptor A [Source:MGI Symbol;Acc:MGI:107399]	-0.348262272	0.016147727	0.211067169	0.575477167	-0.364409998	3.899527627	1.914551887	0.153211711	0.744043735	-0.348262272	-1.36081458	0.18578546	0.999952764	-4.551733303	0.016147727	0.055022979	0.956560087	0.990601414	-6.375702869	0.211067169	0.784277541	0.440288642	0.783355892	-6.165004885	0.575477167	2.044935364	0.051588034	0.999815644	-4.460908048	-0.364409998	-0.935856051	0.358352288	0.944114987	-4.599143562	4.309870543	3.063062284	3.154515465	4.254665539	3.989056034	3.832836463	3.909852355	4.151859256	3.936158512	3.988421437	3.872119644
ENSMUSG00000002900	ENSMUSG00000002900	Lamb1	16777	laminin B1 [Source:MGI Symbol;Acc:MGI:96743]	0.191642067	-0.284301219	0.185689562	-0.290253724	0.475943286	4.795030085	0.860084515	0.474733081	0.8398499	0.191642067	0.86619939	0.394666114	0.999952764	-4.626291417	-0.284301219	-1.323611996	0.197678725	0.695098476	-5.919173537	0.185689562	0.869832309	0.392715531	0.754592618	-6.423616849	-0.290253724	-1.304432533	0.204037037	0.999815644	-4.544461064	0.475943286	1.543474986	0.135353929	0.9302645	-4.532845854	4.842254692	4.138485831	4.755615456	4.540317399	4.930927781	4.802622214	4.768514656	5.511729238	4.651592086	4.958662564	4.747360819
ENSMUSG00000002908	ENSMUSG00000002908	Kcnn1	84036	potassium intermediate/small conductance calcium-activated channel, subfamily N, member 1 [Source:MGI Symbol;Acc:MGI:1933993]	-0.223450536	-0.607787424	0.34684627	-0.037490618	0.384336889	4.25415909	1.938282426	0.149387655	0.743555057	-0.223450536	-0.831778125	0.413454862	0.999952764	-4.621753072	-0.607787424	-2.125745628	0.043642117	0.568762236	-4.439482057	0.34684627	1.189190827	0.245602341	0.647355565	-5.844139157	-0.037490618	-0.142881507	0.887535834	0.999815644	-4.673198284	0.384336889	0.979644419	0.336702038	0.943590413	-4.597814818	4.266292299	3.773870592	4.70049893	4.37979357	4.051579374	3.597840839	4.108827875	3.510031772	4.075102278	4.069084663	4.106548829
ENSMUSG00000002910	ENSMUSG00000002910	Arrdc2	70807	arrestin domain containing 2 [Source:MGI Symbol;Acc:MGI:1918057]	-0.344939948	-0.800703562	0.823768081	0.368004468	0.455763614	2.789377146	1.756501921	0.181403813	0.750724926	-0.344939948	-0.733077891	0.470369311	0.999952764	-4.607086001	-0.800703562	-1.435343793	0.163655431	0.675597571	-4.950792896	0.823768081	1.540416221	0.136095609	0.543011645	-4.855367072	0.368004468	0.74103505	0.465616614	0.999815644	-4.60559558	0.455763614	0.624510136	0.537983909	0.963518136	-4.601668269	3.089208317	0.736130383	1.703726618	3.499016055	3.044575198	3.311882826	2.805641115	1.892035369	3.188586976	2.957400696	3.090175047
ENSMUSG00000002930	ENSMUSG00000002930	Ppp1r17	19051	protein phosphatase 1, regulatory subunit 17 [Source:MGI Symbol;Acc:MGI:1333876]	0.042014793	-0.011325351	0.212621925	0.159281781	0.053340144	4.810168982	0.225889434	0.877477699	0.966341763	0.042014793	0.131830457	0.896179819	0.999952764	-4.701160776	-0.011325351	-0.033925019	0.973207935	0.99390483	-6.753490916	0.212621925	0.673409131	0.506901466	0.818075667	-6.59023255	0.159281781	0.473152866	0.640233402	0.999815644	-4.672266314	0.053340144	0.115570404	0.908921726	0.997996628	-4.648706086	4.260751286	3.920119643	4.559889515	4.158971285	5.450894784	5.162236105	5.106151549	5.899385444	4.777002111	5.066333514	4.468271856
ENSMUSG00000002944	ENSMUSG00000002944	Cd36	12491	CD36 molecule [Source:MGI Symbol;Acc:MGI:107899]	0.054731988	0.176608822	1.137688757	1.259565591	-0.121876834	-0.089466155	0.707170998	0.556821156	0.868413762	0.054731988	0.053723954	0.957584612	0.999952764	-4.600183689	0.176608822	0.135602181	0.8932281	0.974589213	-5.155812508	1.137688757	0.996378156	0.328668896	0.712488581	-4.892659774	1.259565591	1.053164683	0.302397298	0.999815644	-4.594748592	-0.121876834	-0.073707421	0.941833213	0.997996628	-4.597043017	-0.386954419	0.989903077	1.686374268	0.482482086	0.38763459	0.370608344	0.760442305	-3.966807176	0.653357987	0.972613878	0.515579341
ENSMUSG00000002948	ENSMUSG00000002948	Map2k7	26400	mitogen-activated protein kinase kinase 7 [Source:MGI Symbol;Acc:MGI:1346871]	-0.004185056	-0.043462726	-0.211958979	-0.251236649	0.03927767	5.399977687	1.16970597	0.34119366	0.794252463	-0.004185056	-0.023045465	0.981798037	0.999952764	-4.732277878	-0.043462726	-0.254384076	0.801291786	0.95280184	-6.961567674	-0.211958979	-1.212496412	0.236722478	0.639362958	-6.247894189	-0.251236649	-1.413078422	0.170034709	0.999815644	-4.497049533	0.03927767	0.157527223	0.876102169	0.996691975	-4.670711215	5.611697344	5.880231907	4.613662904	5.297889533	5.43173478	5.163650066	5.426301393	5.521676433	5.306167511	5.405217096	5.56847094
ENSMUSG00000002949	ENSMUSG00000002949	Timm44	21856	translocase of inner mitochondrial membrane 44 [Source:MGI Symbol;Acc:MGI:1343262]	-0.030257966	0.01984215	-0.08173786	-0.031637743	-0.050100117	5.575159823	0.166877161	0.917693088	0.978908244	-0.030257966	-0.239745601	0.812493734	0.999952764	-4.744199113	0.01984215	0.158439678	0.875390711	0.971144851	-7.006659935	-0.08173786	-0.665069651	0.512130753	0.821432842	-6.824100657	-0.031637743	-0.2462424	0.80751694	0.999815644	-4.739225698	-0.050100117	-0.28178008	0.780445121	0.985059349	-4.673973364	5.588661716	5.446709073	5.620939906	5.494036266	5.382067321	5.874477108	5.467953717	5.849359426	5.635229519	5.512953108	5.660827458
ENSMUSG00000002957	ENSMUSG00000002957	Ap2a2	11772	adaptor-related protein complex 2, alpha 2 subunit [Source:MGI Symbol;Acc:MGI:101920]	-0.002614536	0.009490937	-0.026598459	-0.014492987	-0.012105472	8.141891883	0.08068607	0.969903701	0.991567664	-0.002614536	-0.041572187	0.967171918	0.999952764	-5.049556806	0.009490937	0.151139253	0.881085929	0.972871301	-7.694189937	-0.026598459	-0.432161002	0.669350805	0.892206106	-7.641724848	-0.014492987	-0.226051313	0.823010202	0.999815644	-5.023074207	-0.012105472	-0.136208666	0.892753615	0.997971225	-4.868876335	7.960164108	8.20839106	8.125856554	8.16973001	8.163407922	8.185434614	8.122912651	8.073565054	8.158185508	8.232933562	8.216075005
ENSMUSG00000002963	ENSMUSG00000002963	Pnkp	59047	polynucleotide kinase 3'- phosphatase [Source:MGI Symbol;Acc:MGI:1891698]	0.195079881	0.017098996	0.404440887	0.226460002	0.177980885	3.870352108	1.02336894	0.399163556	0.811965146	0.195079881	0.712747255	0.482640785	0.999952764	-4.625386893	0.017098996	0.056546521	0.955358586	0.990471831	-6.38221654	0.404440887	1.520661203	0.140966268	0.548457194	-5.396509727	0.226460002	0.732369478	0.47079381	0.999815644	-4.617587029	0.177980885	0.436375804	0.66633147	0.977249408	-4.617391463	4.320562489	2.81566858	3.695394977	4.182065294	3.993962906	3.909000166	4.058392778	4.404502763	4.171178064	4.287098883	3.9499819
ENSMUSG00000002968	ENSMUSG00000002968	Med25	75613	mediator complex subunit 25 [Source:MGI Symbol;Acc:MGI:1922863]	-0.019164422	0.139826848	-0.126366904	0.032624365	-0.158991269	6.085498325	0.587089436	0.629150325	0.889040478	-0.019164422	-0.160935592	0.873445149	0.999952764	-4.791649373	0.139826848	1.177457487	0.250165743	0.735571804	-6.462550943	-0.126366904	-1.092141672	0.2852449	0.681365003	-6.595470237	0.032624365	0.267314987	0.791432392	0.999815644	-4.776229288	-0.158991269	-0.945394295	0.353558715	0.943980462	-4.616418722	6.195304747	6.308871661	6.044332586	6.096282964	5.990841011	6.128007871	5.94047939	6.353143797	6.043328877	6.066528602	6.129396545
ENSMUSG00000002980	ENSMUSG00000002980	Bcam	57278	basal cell adhesion molecule [Source:MGI Symbol;Acc:MGI:1929940]	-0.285273661	0.011424421	-0.093749786	0.202948296	-0.296698081	4.484706671	0.679054252	0.573142397	0.870983139	-0.285273661	-1.386099006	0.178027839	0.999952764	-4.532777365	0.011424421	0.053460494	0.957792409	0.99073046	-6.648856431	-0.093749786	-0.446097248	0.659389286	0.887171012	-6.577344439	0.202948296	0.969065267	0.341849236	0.999815644	-4.606299418	-0.296698081	-1.000027333	0.326934735	0.943590413	-4.596935346	4.777764605	4.791043001	4.235363911	4.158971285	4.116013471	4.20106651	4.502231805	4.353434903	4.243682507	4.721729762	4.627537607
ENSMUSG00000002981	ENSMUSG00000002981	Clptm1	56457	cleft lip and palate associated transmembrane protein 1 [Source:MGI Symbol;Acc:MGI:1927155]	0.014934759	-0.208535385	0.129630652	-0.093839492	0.223470145	7.407695887	1.534789058	0.230208661	0.762119814	0.014934759	0.153323237	0.879381458	0.999952764	-4.938473766	-0.208535385	-2.119443974	0.044219878	0.568762236	-5.362638724	0.129630652	1.332308896	0.194846723	0.600884248	-6.637599673	-0.093839492	-0.952688942	0.349921849	0.999815644	-4.710525969	0.223470145	1.614059337	0.119140678	0.9302645	-4.382253689	7.509339394	7.291342614	7.416468924	7.383090652	7.262006236	7.20802126	7.203580206	7.324442495	7.545172741	7.447998524	7.56335688
ENSMUSG00000002983	ENSMUSG00000002983	Relb	19698	avian reticuloendotheliosis viral (v-rel) oncogene related B [Source:MGI Symbol;Acc:MGI:103289]	-0.438869054	0.325722167	-0.349355457	0.415235764	-0.764591221	2.436732958	0.520528466	0.672083613	0.903342165	-0.438869054	-1.013899844	0.320399881	0.999952764	-4.594941704	0.325722167	0.730994628	0.471618295	0.843043889	-5.571267023	-0.349355457	-0.81697907	0.421703002	0.773601418	-5.555876813	0.415235764	0.921491212	0.365653024	0.999815644	-4.597522102	-0.764591221	-1.230797243	0.229920012	0.932003793	-4.591306963	1.342072952	2.595458718	3.592025875	2.595813127	1.917927218	2.796190068	2.490816858	2.175771238	2.258220422	2.38173822	2.49496183
ENSMUSG00000002984	ENSMUSG00000002984	Tomm40	53333	translocase of outer mitochondrial membrane 40 [Source:MGI Symbol;Acc:MGI:1858259]	-0.289187386	-0.3294326	-0.073869231	-0.114114445	0.040245214	6.067523855	3.391611311	0.033670242	0.669841637	-0.289187386	-1.982201267	0.058616823	0.999952764	-4.206725121	-0.3294326	-2.32227312	0.028705889	0.54461096	-4.645863163	-0.073869231	-0.502460351	0.619766842	0.870453222	-7.014942022	-0.114114445	-0.811084516	0.42501662	0.999815644	-4.688848626	0.040245214	0.197775021	0.844829775	0.99034218	-4.700984424	5.860014166	5.761248362	5.758065355	5.798610714	5.817616282	6.028307739	6.123330359	6.129288173	5.939837432	6.001424571	6.291123073
ENSMUSG00000002985	ENSMUSG00000002985	Apoe	11816	apolipoprotein E [Source:MGI Symbol;Acc:MGI:88057]	-0.092470227	-0.040261922	-0.101834481	-0.049626176	-0.052208305	10.69745498	0.618382741	0.609647913	0.883589633	-0.092470227	-0.85103175	0.402876912	0.999952764	-5.347787469	-0.040261922	-0.36984694	0.714629412	0.928076712	-8.452973107	-0.101834481	-0.961031221	0.345793652	0.724381716	-8.091626777	-0.049626176	-0.445141969	0.660070096	0.999815644	-5.562888578	-0.052208305	-0.339437559	0.737131735	0.981801695	-5.335575298	10.9317845	10.82509195	10.83054387	10.56410758	10.27898659	10.59111398	10.4839211	10.8914552	10.66787274	10.70764596	10.74887271
ENSMUSG00000002996	ENSMUSG00000002996	Hbp1	73389	high mobility group box transcription factor 1 [Source:MGI Symbol;Acc:MGI:894659]	-0.279640412	0.226714143	-0.19463137	0.311723185	-0.506354556	4.812283943	1.20434827	0.328710598	0.790922365	-0.279640412	-1.462127147	0.156236924	0.999952764	-4.504044921	0.226714143	1.152328963	0.260149644	0.743120459	-6.098878239	-0.19463137	-1.016771726	0.319058434	0.705954371	-6.28153344	0.311723185	1.585701885	0.125449652	0.999815644	-4.477191094	-0.506354556	-1.845416334	0.076924283	0.9302645	-4.488101051	4.724415669	5.147501096	3.795901195	4.645831661	4.904243067	4.583499775	4.943718716	5.077647254	5.132473221	4.864169429	4.945266447
ENSMUSG00000002997	ENSMUSG00000002997	Prkar2b	19088	protein kinase, cAMP dependent regulatory, type II beta [Source:MGI Symbol;Acc:MGI:97760]	-0.063508042	0.124193624	0.112064887	0.299766553	-0.187701666	5.730132424	2.163368635	0.11769036	0.728926473	-0.063508042	-0.52646946	0.603229277	0.999952764	-4.732046491	0.124193624	0.964182754	0.344242712	0.788821064	-6.555705966	0.112064887	0.925298166	0.363708656	0.735307777	-6.665157685	0.299766553	2.335468672	0.027893366	0.999815644	-4.096321221	-0.187701666	-1.063625319	0.297723905	0.941597336	-4.592201926	5.848054763	5.494762952	5.636835754	5.773171928	5.719810927	5.631477177	5.784382698	5.873726569	6.015126189	5.815663562	5.602842701
ENSMUSG00000003031	ENSMUSG00000003031	Cdkn1b	12576	cyclin-dependent kinase inhibitor 1B [Source:MGI Symbol;Acc:MGI:104565]	0.011572215	0.137089674	-0.150776532	-0.025259073	-0.125517459	6.13834606	0.666102056	0.580788725	0.873546924	0.011572215	0.086479809	0.931777961	0.999952764	-4.798055588	0.137089674	1.036854357	0.309786986	0.768745892	-6.634672996	-0.150776532	-1.163168917	0.255807423	0.656193503	-6.52931621	-0.025259073	-0.185284703	0.854509506	0.999815644	-4.787366573	-0.125517459	-0.667235431	0.510769831	0.959763608	-4.662457453	5.992951872	6.483158897	5.962903777	5.945864028	6.283130773	6.294079119	6.134785069	6.331315769	6.080094814	6.144541382	6.100199482
ENSMUSG00000003032	ENSMUSG00000003032	Klf4	16600	Kruppel-like factor 4 (gut) [Source:MGI Symbol;Acc:MGI:1342287]	-0.648900148	-3.18204478	2.550853381	0.017708749	2.533144632	2.275344134	4.157699722	0.016171426	0.669570969	-0.648900148	-0.89217109	0.380858131	0.999952764	-4.599457546	-3.18204478	-2.900527975	0.007685181	0.536562206	-2.407658738	2.550853381	2.251144696	0.033469562	0.381013389	-3.538885446	0.017708749	0.026441532	0.979116335	0.999815644	-4.61900019	2.533144632	1.924502564	0.065812765	0.9302645	-4.580417431	1.963416783	-3.966807176	3.083382077	2.985312795	2.030464	1.960228133	2.66103097	2.616274709	2.608675689	2.656930065	2.815504891
ENSMUSG00000003033	ENSMUSG00000003033	Ap1m1	11767	adaptor-related protein complex AP-1, mu subunit 1 [Source:MGI Symbol;Acc:MGI:102776]	0.055985478	-0.329614702	0.440633761	0.055033581	0.38560018	5.678459896	2.691998099	0.067924247	0.71175459	0.055985478	0.341756382	0.7354071	0.999952764	-4.753255579	-0.329614702	-1.884771051	0.07120663	0.595577464	-5.301223429	0.440633761	2.616468236	0.014894458	0.34185734	-3.943639658	0.055033581	0.322840635	0.749516318	0.999815644	-4.74457983	0.38560018	1.609182333	0.120206555	0.9302645	-4.482570584	5.918367813	4.778935826	5.9429497	5.491727537	5.687361923	5.774375224	5.699507102	5.524976982	5.806569703	5.758434707	6.061656794
ENSMUSG00000003037	ENSMUSG00000003037	Rab8a	17274	RAB8A, member RAS oncogene family [Source:MGI Symbol;Acc:MGI:96960]	0.128806869	0.107510662	-0.212605187	-0.233901394	0.021296207	5.111506866	1.455695824	0.25069197	0.763817353	0.128806869	0.730280017	0.472047175	0.999952764	-4.655072844	0.107510662	0.650062173	0.521615973	0.860412004	-6.690788075	-0.212605187	-1.28907296	0.20924195	0.614588831	-6.093072088	-0.233901394	-1.322919294	0.197905659	0.999815644	-4.533822783	0.021296207	0.088077435	0.930520984	0.997996628	-4.6599936	5.244372906	5.420570357	4.687475037	5.099906417	5.162847509	5.292025712	5.303110545	5.205196635	5.171715434	5.006964992	5.067808139
ENSMUSG00000003038	ENSMUSG00000003038	Hmgn2	15331	high mobility group nucleosomal binding domain 2 [Source:MGI Symbol;Acc:MGI:96136]	0.180613366	0.259053215	-0.128351522	-0.049911673	-0.078439849	4.441445538	0.191561677	0.901140353	0.973294437	0.180613366	0.39672325	0.694957585	0.999952764	-4.663653296	0.259053215	0.579521116	0.567454056	0.877393786	-6.49043986	-0.128351522	-0.29748949	0.768565262	0.927605884	-6.662835706	-0.049911673	-0.106186317	0.916286964	0.999815644	-4.670319814	-0.078439849	-0.122940355	0.903143098	0.997996628	-4.637165763	3.621676456	5.826498064	5.281391659	4.40454979	4.999222101	4.427458182	4.269870786	3.532069959	4.309905415	4.278982461	4.046589982
ENSMUSG00000003039	ENSMUSG00000003039	Fam32a	67922	family with sequence similarity 32, member A [Source:MGI Symbol;Acc:MGI:1915172]	-0.13776611	0.029643201	-0.145024454	0.022384857	-0.167409311	6.634429508	1.074440414	0.377936141	0.804535474	-0.13776611	-1.484589461	0.15022608	0.999952764	-4.422918022	0.029643201	0.322345313	0.749887001	0.939859822	-7.256153096	-0.145024454	-1.583472716	0.125957105	0.530458868	-6.089187375	0.022384857	0.240265281	0.81209534	0.999815644	-4.835191775	-0.167409311	-1.281403273	0.211878907	0.932003793	-4.537131415	6.540465886	6.864101882	6.527412172	6.59440222	6.610224581	6.510666371	6.669511857	6.685086122	6.483399587	6.507317963	6.698878067
ENSMUSG00000003051	ENSMUSG00000003051	Elf3	13710	E74-like factor 3 [Source:MGI Symbol;Acc:MGI:1101781]	-0.450939439	-1.401711494	2.122049618	1.171277564	0.950772054	-4.472468001	2.258320929	0.106505214	0.723678437	-0.450939439	-0.406125347	0.688126113	0.999952764	-4.597769147	-1.401711494	-1.362587168	0.185233093	0.688050599	-4.564431569	2.122049618	2.014732931	0.054872912	0.424879041	-3.8563516	1.171277564	1.077450256	0.291626388	0.999815644	-4.594620288	0.950772054	0.62813454	0.535645656	0.963518136	-4.596146079	-3.30988582	-3.966807176	-3.966807176	-3.966807176	-3.321624079	-3.966807176	-3.966807176	-3.966807176	-0.818804906	-3.315262882	-3.309529466
ENSMUSG00000003062	ENSMUSG00000003062	Stard3nl	76205	STARD3 N-terminal like [Source:MGI Symbol;Acc:MGI:1923455]	0.01600127	-0.001273228	-0.051958815	-0.069233313	0.017274498	4.954055372	0.101310147	0.958505859	0.988586713	0.01600127	0.100787375	0.920527905	0.999952764	-4.705476929	-0.001273228	-0.008144817	0.993566474	0.998019345	-6.833313618	-0.051958815	-0.338250655	0.738015045	0.917578622	-6.804053493	-0.069233313	-0.428983261	0.671630985	0.999815644	-4.684799155	0.017274498	0.077531449	0.93882158	0.997996628	-4.65442911	4.779703102	4.850100147	5.081845736	4.834376352	4.792276371	4.947561497	4.974644869	5.334970592	5.137239036	4.927847443	4.97096124
ENSMUSG00000003068	ENSMUSG00000003068	Stk11	20869	serine/threonine kinase 11 [Source:MGI Symbol;Acc:MGI:1341870]	-0.094233409	-0.07054212	0.062067529	0.085758818	-0.023691289	6.39634665	0.467395699	0.707663089	0.915754234	-0.094233409	-0.717130528	0.479979543	0.999952764	-4.731863523	-0.07054212	-0.524185765	0.604793207	0.891911658	-7.089564378	0.062067529	0.471937496	0.6410886	0.879916113	-7.151258684	0.085758818	0.637781611	0.529448512	0.999815644	-4.745976599	-0.023691289	-0.12595835	0.900778301	0.997996628	-4.72202271	6.619979955	6.169572588	6.128655011	6.281426896	6.29643205	6.243495038	6.238233843	6.778385345	6.449952018	6.482204145	6.646158769
ENSMUSG00000003070	ENSMUSG00000003070	Efna2	13637	ephrin A2 [Source:MGI Symbol;Acc:MGI:102707]	0.370937639	-0.679718819	0.896872933	-0.153783525	1.050656458	2.358516222	0.739831307	0.538341699	0.864271122	0.370937639	0.585386856	0.56356556	0.999952764	-4.605380924	-0.679718819	-1.023450369	0.315953961	0.772261397	-5.301641891	0.896872933	1.470967114	0.153848652	0.561826488	-4.882152506	-0.153783525	-0.224111005	0.824503035	0.999815644	-4.607844486	1.050656458	1.144579424	0.263286943	0.935756802	-4.592968461	2.679857746	-0.095393161	2.267594963	3.004872857	2.668470377	3.018768538	3.293847108	2.095167872	2.454284269	2.887944073	2.999869442
ENSMUSG00000003072	ENSMUSG00000003072	Atp5d	66043	ATP synthase, H+ transporting, mitochondrial F1 complex, delta subunit [Source:MGI Symbol;Acc:MGI:1913293]	0.090555094	-0.141947749	-0.031374585	-0.263877427	0.232502843	6.80511912	1.45749018	0.250207455	0.763817353	0.090555094	0.700833381	0.489916951	0.999952764	-4.758585771	-0.141947749	-1.131320099	0.268718902	0.747957588	-6.718500632	-0.031374585	-0.249937736	0.804689842	0.940267794	-7.344423537	-0.263877427	-2.04312937	0.051779439	0.999815644	-4.067924538	0.232502843	1.29091924	0.208610952	0.932003793	-4.531677962	7.031803878	6.980704542	6.94585009	6.742053366	6.600069507	6.53162475	6.801864217	6.842839845	6.766807841	6.648934238	6.995706481
ENSMUSG00000003099	ENSMUSG00000003099	Ppp5c	19060	protein phosphatase 5, catalytic subunit [Source:MGI Symbol;Acc:MGI:102666]	0.129849943	0.170242895	-0.172132743	-0.131739791	-0.040392952	7.232491853	1.672808688	0.198445444	0.753429384	0.129849943	0.941459367	0.355531031	0.999952764	-4.701759506	0.170242895	1.267641218	0.21667429	0.71097363	-6.667496393	-0.172132743	-1.31006525	0.202153519	0.607815065	-6.648210956	-0.131739791	-0.936345505	0.358105255	0.999815644	-4.699159205	-0.040392952	-0.209824969	0.835514812	0.98942826	-4.775692568	7.235148168	7.811057078	7.545376715	7.128673654	7.134124289	7.354503805	7.203217558	7.208118517	7.120104563	7.182836056	7.125308966
ENSMUSG00000003119	ENSMUSG00000003119	Cdk12	69131	cyclin-dependent kinase 12 [Source:MGI Symbol;Acc:MGI:1098802]	-0.095273918	0.131106557	-0.18488163	0.041498844	-0.226380475	5.308109532	0.500776142	0.685183021	0.908892631	-0.095273918	-0.596418004	0.556289941	0.999952764	-4.686571992	0.131106557	0.841682012	0.407992015	0.814398434	-6.588353424	-0.18488163	-1.190783643	0.244987658	0.647217184	-6.25294022	0.041498844	0.258985442	0.797779451	0.999815644	-4.720783874	-0.226380475	-1.014624092	0.320061219	0.943590413	-4.598138845	5.055679811	5.511182525	4.998177129	5.228872174	5.561902019	5.162236105	5.496647732	5.673148153	5.025148284	5.279319148	5.067808139
ENSMUSG00000003123	ENSMUSG00000003123	Lipe	16890	lipase, hormone sensitive [Source:MGI Symbol;Acc:MGI:96790]	-0.058353711	-0.520053842	0.787320197	0.325620066	0.461700131	3.70180521	1.828028595	0.168034809	0.75020292	-0.058353711	-0.160569486	0.873730478	0.999952764	-4.650149143	-0.520053842	-1.196745139	0.242697228	0.72997605	-5.583901473	0.787320197	2.002874439	0.056212437	0.427844995	-4.514773754	0.325620066	0.798270752	0.432275339	0.999815644	-4.612409553	0.461700131	0.815017989	0.422803633	0.945864795	-4.603344502	3.621676456	1.700285369	4.656620777	3.76681293	3.76435338	3.767383935	3.443818013	4.581888581	3.71598444	3.750879514	4.109636574
ENSMUSG00000003131	ENSMUSG00000003131	Pafah1b2	18475	platelet-activating factor acetylhydrolase, isoform 1b, subunit 2 [Source:MGI Symbol;Acc:MGI:108415]	-0.056001288	0.00831746	0.026110951	0.090429698	-0.064318748	7.820609902	0.441769615	0.725190883	0.920375015	-0.056001288	-0.654575087	0.518753608	0.999952764	-4.881976903	0.00831746	0.095432793	0.924736373	0.982465373	-7.603803569	0.026110951	0.307220955	0.761234701	0.92488135	-7.596959354	0.090429698	1.031076854	0.312434713	0.999815644	-4.697879156	-0.064318748	-0.52664677	0.603107931	0.970738461	-4.782518997	7.674201796	7.775992119	7.641928813	7.843362133	7.853645828	7.760083322	7.886801879	7.710958666	7.944839023	7.945846762	7.772143096
ENSMUSG00000003134	ENSMUSG00000003134	Tbc1d8	54610	TBC1 domain family, member 8 [Source:MGI Symbol;Acc:MGI:1927225]	-0.004280849	-0.578150954	0.237621504	-0.336248601	0.573870105	4.871728802	2.257393467	0.106608911	0.723678437	-0.004280849	-0.018737458	0.985200161	0.999952764	-4.700552749	-0.578150954	-2.586780501	0.015936922	0.540137119	-3.769127781	0.237621504	1.029954248	0.312951014	0.702386082	-6.256907111	-0.336248601	-1.520228419	0.141074544	0.999815644	-4.484670252	0.573870105	1.795543035	0.084736923	0.9302645	-4.491769349	4.912844172	4.22340859	4.165070362	4.929559761	4.981214234	5.122071847	4.828057158	4.271965958	4.892377056	5.085075112	4.605833814
ENSMUSG00000003135	ENSMUSG00000003135	Cnot11	52846	CCR4-NOT transcription complex, subunit 11 [Source:MGI Symbol;Acc:MGI:106580]	-0.085752406	-0.241772942	0.165806783	0.009786247	0.156020536	4.734343195	1.055783775	0.385563217	0.807484404	-0.085752406	-0.545417448	0.590328336	0.999952764	-4.668394884	-0.241772942	-1.502157265	0.145656539	0.664085001	-5.635701684	0.165806783	1.034148377	0.311025125	0.701669086	-6.221721166	0.009786247	0.061995408	0.951062367	0.999815644	-4.695383838	0.156020536	0.693429616	0.494470043	0.958400155	-4.622896265	4.620089168	4.475036749	4.232377843	4.814192694	4.902504405	4.37715337	4.624274661	4.660021922	4.942247751	4.808869458	4.832053408
ENSMUSG00000003153	ENSMUSG00000003153	Slc2a3	20527	solute carrier family 2 (facilitated glucose transporter), member 3 [Source:MGI Symbol;Acc:MGI:95757]	-0.066277056	-0.108686776	0.161373647	0.118963928	0.042409719	7.167656366	2.131501649	0.121714121	0.731391488	-0.066277056	-0.723757772	0.475972077	0.999952764	-4.791478128	-0.108686776	-1.147480331	0.262109319	0.744026168	-6.763603185	0.161373647	1.747677984	0.092865824	0.483083675	-5.972905533	0.118963928	1.265915798	0.217281315	0.999815644	-4.538450877	0.042409719	0.321903702	0.75021754	0.9827922	-4.761382432	7.179704773	6.783655602	6.949491373	7.195453914	7.274830956	6.974612977	7.190101152	7.221403335	7.234233839	7.288695669	7.139729461
ENSMUSG00000003154	ENSMUSG00000003154	Foxj2	60611	forkhead box J2 [Source:MGI Symbol;Acc:MGI:1926805]	0.117429986	-0.092181937	0.371265401	0.161653479	0.209611922	5.361562183	2.468338966	0.085543974	0.716892618	0.117429986	0.810243578	0.425490665	0.999952764	-4.65927611	-0.092181937	-0.58941486	0.560903245	0.875530631	-6.73709049	0.371265401	2.521371163	0.018478226	0.349422209	-4.070038326	0.161653479	1.048218183	0.304625142	0.999815644	-4.600097353	0.209611922	0.983056093	0.335053452	0.943590413	-4.602652217	5.703395859	5.013224282	5.372364805	5.34724945	5.659837946	5.517771933	5.324609084	4.863180402	5.400365149	5.542635673	5.405923345
ENSMUSG00000003161	ENSMUSG00000003161	Sri	109552	sorcin [Source:MGI Symbol;Acc:MGI:98419]	-0.081443905	-0.211725272	0.072710485	-0.057570882	0.130281367	5.785410069	0.809238997	0.500782147	0.84993726	-0.081443905	-0.557686509	0.582047327	0.999952764	-4.723044928	-0.211725272	-1.453607168	0.158566899	0.672008884	-6.031087788	0.072710485	0.498218441	0.622710376	0.870918604	-6.960843612	-0.057570882	-0.394988902	0.696220644	0.999815644	-4.747017192	0.130281367	0.631639837	0.533389423	0.963518136	-4.655055734	5.551702948	5.395780066	5.859285892	5.61245841	5.769303789	6.021305565	5.836755693	5.648141086	5.872838105	5.614275405	5.752572389
ENSMUSG00000003166	ENSMUSG00000003166	Dgcr2	13356	DiGeorge syndrome critical region gene 2 [Source:MGI Symbol;Acc:MGI:892866]	0.153815607	0.178769355	0.03711327	0.062067018	-0.024953748	6.402469305	0.844358053	0.482658885	0.841839363	0.153815607	1.006134728	0.324046513	0.999952764	-4.638825108	0.178769355	1.147592289	0.262063947	0.744026168	-6.569212943	0.03711327	0.251513838	0.803484876	0.940069189	-7.266584959	0.062067018	0.385930318	0.702832128	0.999815644	-4.784205749	-0.024953748	-0.114329311	0.909895354	0.997996628	-4.722293221	6.505166837	6.273463054	6.40545616	6.465040605	6.561476097	6.410012053	6.432053151	6.890958364	6.416364201	6.591106305	6.547713764
ENSMUSG00000003184	ENSMUSG00000003184	Irf3	54131	interferon regulatory factor 3 [Source:MGI Symbol;Acc:MGI:1859179]	0.164410357	-0.488385541	0.129463245	-0.523332653	0.652795898	3.301047908	0.599786183	0.621183335	0.886575307	0.164410357	0.338756903	0.737638244	0.999952764	-4.621399262	-0.488385541	-1.157752408	0.257970421	0.741083566	-5.613120512	0.129463245	0.280056994	0.78175154	0.931925424	-6.152261404	-0.523332653	-1.170792846	0.252785627	0.999815644	-4.584400315	0.652795898	1.015174685	0.319803925	0.943590413	-4.59490391	3.417706752	2.964534282	0.389767527	3.403997252	3.932246157	3.905624029	3.282906206	2.772543331	3.814485308	3.99173606	3.908033306
ENSMUSG00000003190	ENSMUSG00000003190	Bcl2l12	75736	BCL2-like 12 (proline rich) [Source:MGI Symbol;Acc:MGI:1922986]	0.620364645	-1.332308158	1.999099346	0.046426543	1.952672804	-1.182154331	0.469737954	0.706072305	0.915754234	0.620364645	0.364482296	0.718580749	0.999952764	-4.59786258	-1.332308158	-0.742615904	0.464675775	0.840805301	-4.947512695	1.999099346	1.165123123	0.255030332	0.655624701	-4.705470372	0.046426543	0.02606859	0.979410817	0.999815644	-4.598021474	1.952672804	0.789601596	0.437229179	0.947713662	-4.595675173	1.519594883	-3.966807176	-3.966807176	-0.563834517	1.096109813	-3.966807176	-0.452460488	2.175771238	0.044294942	0.889759766	0.657367428
ENSMUSG00000003198	ENSMUSG00000003198	Zfp959	224893	zinc finger protein 959 [Source:MGI Symbol;Acc:MGI:2385058]	1.636677797	-0.349484741	2.694727567	0.708565028	1.986162538	0.609482571	1.25144503	0.312453916	0.787791997	1.636677797	1.161982992	0.256279856	0.999952764	-4.592775105	-0.349484741	-0.179106131	0.859306475	0.967060639	-5.21976206	2.694727567	1.818635262	0.081038547	0.462584522	-4.1440729	0.708565028	0.37366105	0.711825045	0.999815644	-4.59855968	1.986162538	0.825321645	0.417040801	0.944682739	-4.595899399	2.365660647	-3.966807176	2.390554393	1.916579535	2.18148192	2.881153388	2.402596894	0.28850714	2.044847811	1.663194733	1.936824008
ENSMUSG00000003199	ENSMUSG00000003199	Mpnd	68047	MPN domain containing [Source:MGI Symbol;Acc:MGI:1915297]	-0.037948447	-0.300158897	0.098108388	-0.164102062	0.26221045	6.20856631	1.98364075	0.142351448	0.74094348	-0.037948447	-0.300483367	0.766307645	0.999952764	-4.790813059	-0.300158897	-2.394632907	0.024502769	0.54461096	-4.529473616	0.098108388	0.778198111	0.443798071	0.785641218	-6.893663603	-0.164102062	-1.30687904	0.203217294	0.999815644	-4.516429873	0.26221045	1.473621517	0.153137294	0.9302645	-4.492994825	5.989605975	5.84358971	6.337604551	6.333278998	6.068487211	5.972928933	6.028263365	6.284697432	6.249593206	6.231226569	6.434688194
ENSMUSG00000003200	ENSMUSG00000003200	Sh3gl1	20405	SH3-domain GRB2-like 1 [Source:MGI Symbol;Acc:MGI:700010]	-0.128458524	-0.040571595	-0.163552611	-0.075665682	-0.087886929	4.997553272	0.383168988	0.766014859	0.933105608	-0.128458524	-0.623565017	0.538594537	0.999952764	-4.666408594	-0.040571595	-0.206667948	0.837952974	0.963847562	-6.841644264	-0.163552611	-0.819388378	0.420353253	0.773022377	-6.518485155	-0.075665682	-0.373067782	0.712260982	0.999815644	-4.694550774	-0.087886929	-0.308846079	0.760012713	0.983919104	-4.650645144	4.858853816	4.665140555	4.388070161	4.850682772	4.901634288	5.137984276	5.049178563	5.691867781	4.834865055	5.243619009	5.17339224
ENSMUSG00000003206	ENSMUSG00000003206	Ebi3	50498	Epstein-Barr virus induced gene 3 [Source:MGI Symbol;Acc:MGI:1354171]	-0.920154502	0.258239122	-0.924319547	0.254074077	-1.178393624	-2.15881643	0.186317909	0.904694737	0.974873212	-0.920154502	-0.644434976	0.52519713	0.999952764	-4.596779657	0.258239122	0.17963021	0.85889937	0.967000419	-5.120567089	-0.924319547	-0.648704288	0.522478911	0.827625265	-5.00116379	0.254074077	0.176371082	0.861431707	0.999815644	-4.597858303	-1.178393624	-0.581578286	0.566088772	0.969189282	-4.596055688	-3.966807176	-1.134499527	-3.966807176	-0.417798438	-0.416544616	-1.151381432	-0.313138528	-3.966807176	-0.723562073	-0.892809788	-1.808915111
ENSMUSG00000003208	ENSMUSG00000003208	Yju2	72886	YJU2 splicing factor [Source:MGI Symbol;Acc:MGI:1920136]	-0.054510715	0.701027559	-0.459773008	0.295765265	-0.755538273	2.903135928	0.874576775	0.467532449	0.837824245	-0.054510715	-0.124198902	0.902156831	0.999952764	-4.618359232	0.701027559	1.53581022	0.137218738	0.659656491	-4.888288424	-0.459773008	-1.178747765	0.249660864	0.651423174	-5.474109632	0.295765265	0.592905237	0.558601512	0.999815644	-4.606986382	-0.755538273	-1.19314622	0.244078028	0.933642138	-4.590693414	2.130710591	3.186647774	3.68669464	2.612909409	2.983386649	3.56825225	3.174607526	4.274582744	2.571599011	2.866437851	2.800297099
ENSMUSG00000003226	ENSMUSG00000003226	Ranbp2	19386	RAN binding protein 2 [Source:MGI Symbol;Acc:MGI:894323]	0.079376833	-0.083055523	0.137778458	-0.024653898	0.162432356	7.64969481	0.736672265	0.540106566	0.864835512	0.079376833	0.837931015	0.410055624	0.999952764	-4.786715499	-0.083055523	-0.866738657	0.394376179	0.809181531	-7.182541319	0.137778458	1.473527583	0.153162422	0.561289223	-6.523227916	-0.024653898	-0.2541035	0.801506095	0.999815644	-4.94801099	0.162432356	1.205480691	0.239369911	0.932003793	-4.558753204	7.659011902	7.474725761	7.57485001	7.730650787	7.919278928	7.743868662	7.644159828	7.409641225	7.641683915	7.657111407	7.465524033
ENSMUSG00000003227	ENSMUSG00000003227	Edar	13608	ectodysplasin-A receptor [Source:MGI Symbol;Acc:MGI:1343498]	0.063850714	-0.070159676	0.81180053	0.67779014	0.13401039	-3.136288842	0.209703843	0.888711061	0.969593715	0.063850714	0.047169553	0.962755083	0.999952764	-4.598068329	-0.070159676	-0.053459461	0.957793223	0.99073046	-5.16451291	0.81180053	0.608215666	0.548562923	0.839340205	-5.033125169	0.67779014	0.508994624	0.615245239	0.999815644	-4.597361403	0.13401039	0.071078131	0.943904438	0.997996628	-4.596637394	-1.809670833	-2.887436889	-3.966807176	0.195246865	-2.394508212	-3.966807176	-2.23690135	-3.966807176	-1.030520781	-1.646050627	-2.240666698
ENSMUSG00000003228	ENSMUSG00000003228	Grk5	14773	G protein-coupled receptor kinase 5 [Source:MGI Symbol;Acc:MGI:109161]	-0.058716651	0.015499218	-0.068782738	0.005433132	-0.07421587	4.475676625	0.046266255	0.986478501	0.996294913	-0.058716651	-0.28555885	0.777582422	0.999952764	-4.671539185	0.015499218	0.076578207	0.939572225	0.986246377	-6.670178368	-0.068782738	-0.343338548	0.734231168	0.916646575	-6.635087734	0.005433132	0.026167388	0.979332804	0.999815644	-4.676470968	-0.07421587	-0.257228779	0.799119847	0.986856766	-4.636047311	4.372864981	4.528304139	4.064559481	4.229945964	4.696193566	4.784355879	4.787991714	4.28500268	4.43129045	4.433221645	4.482633513
ENSMUSG00000003233	ENSMUSG00000003233	Dvl3	13544	dishevelled segment polarity protein 3 [Source:MGI Symbol;Acc:MGI:108100]	0.020164457	-0.288496827	0.353590026	0.044928741	0.308661285	5.844778363	2.156085096	0.118597615	0.728926473	0.020164457	0.130842121	0.896953536	0.999952764	-4.780563995	-0.288496827	-1.78142809	0.087068139	0.608058738	-5.527007515	0.353590026	2.253161227	0.033325168	0.381013389	-4.726593724	0.044928741	0.282183822	0.780139105	0.999815644	-4.760973476	0.308661285	1.380684629	0.179667169	0.9302645	-4.528012357	6.096895949	4.970458937	5.811065032	5.806991597	5.81853856	5.927042546	5.754993431	5.874589258	5.889881888	6.112927681	5.879194807
ENSMUSG00000003234	ENSMUSG00000003234	Abcf3	27406	ATP-binding cassette, sub-family F (GCN20), member 3 [Source:MGI Symbol;Acc:MGI:1351656]	0.105918487	0.033955495	-0.074857832	-0.146820823	0.071962992	6.372089831	0.95027176	0.431505358	0.825170773	0.105918487	0.927547115	0.362563255	0.999952764	-4.661935535	0.033955495	0.305057332	0.762862588	0.942205811	-7.200419415	-0.074857832	-0.68316404	0.500822607	0.814507043	-7.036954573	-0.146820823	-1.267266083	0.216806157	0.999815644	-4.532816973	0.071962992	0.451274723	0.655704615	0.977027849	-4.698674263	6.348125708	6.347536762	6.50284087	6.275399683	6.386568743	6.461504282	6.346628684	6.835326536	6.348803474	6.241704962	6.399167891
ENSMUSG00000003235	ENSMUSG00000003235	Eif2b5	224045	eukaryotic translation initiation factor 2B, subunit 5 epsilon [Source:MGI Symbol;Acc:MGI:2446176]	0.196145892	0.0777032	-0.083264971	-0.201707663	0.118442693	5.915063828	1.034762544	0.394332188	0.809996778	0.196145892	1.181917415	0.248423808	0.999952764	-4.565491254	0.0777032	0.483250072	0.633148166	0.902491544	-7.00671848	-0.083264971	-0.531406932	0.599854592	0.861697183	-7.019547555	-0.201707663	-1.187654687	0.246196238	0.999815644	-4.563456419	0.118442693	0.512572523	0.612775935	0.97198362	-4.671842078	5.837857253	5.846269977	6.116559521	6.046030637	5.921710054	5.958338294	5.998477231	6.381338811	5.928884729	5.909780713	5.942902928
ENSMUSG00000003269	ENSMUSG00000003269	Cyth2	19158	cytohesin 2 [Source:MGI Symbol;Acc:MGI:1334255]	-0.122749943	-0.622098052	0.252703695	-0.246644414	0.499348109	6.126063413	3.063978242	0.046594184	0.705151224	-0.122749943	-0.583696741	0.564684566	0.999952764	-4.740419928	-0.622098052	-2.978002386	0.00638976	0.536562206	-3.254824548	0.252703695	1.176417997	0.250573039	0.651869377	-6.461113525	-0.246644414	-1.207519849	0.238598145	0.999815644	-4.557251728	0.499348109	1.684611091	0.104582296	0.9302645	-4.437321517	5.819129616	5.073942461	6.242114547	6.010992233	5.963584839	6.431299662	6.060653427	5.844964509	6.177392748	6.038756934	6.122534662
ENSMUSG00000003271	ENSMUSG00000003271	Sult2b1	54200	sulfotransferase family, cytosolic, 2B, member 1 [Source:MGI Symbol;Acc:MGI:1926342]	0.280913324	-0.409534032	1.601672561	0.911225204	0.690447357	1.68656554	1.335386269	0.285422005	0.775074495	0.280913324	0.353488344	0.726703254	0.999952764	-4.60636677	-0.409534032	-0.377020183	0.709358626	0.925990113	-5.406341839	1.601672561	1.822748433	0.080394587	0.460942941	-4.241164656	0.911225204	0.893826576	0.379988776	0.999815644	-4.596701937	0.690447357	0.513000614	0.612480797	0.97198362	-4.598430288	2.985528329	-2.407095759	1.668810666	3.237612906	2.433436789	2.921829482	2.219632195	1.448652869	2.281368288	2.054118599	2.314053008
ENSMUSG00000003273	ENSMUSG00000003273	Car11	12348	carbonic anhydrase 11 [Source:MGI Symbol;Acc:MGI:1336193]	-0.013439469	-0.30036771	0.177043799	-0.109884442	0.286928241	6.243911376	2.229233011	0.109808363	0.725839258	-0.013439469	-0.114876472	0.909466093	0.999952764	-4.810455762	-0.30036771	-2.549010582	0.017361577	0.540137119	-4.215144302	0.177043799	1.506139843	0.144636488	0.549731464	-6.090663008	-0.109884442	-0.936933693	0.35780854	0.999815644	-4.655858309	0.286928241	1.727970602	0.096400949	0.9302645	-4.416016179	6.342235102	5.871925693	5.990560538	6.365789658	6.307642508	6.137393299	6.193656659	5.95019206	6.368528033	6.197892601	6.466347102
ENSMUSG00000003279	ENSMUSG00000003279	Dlgap1	224997	DLG associated protein 1 [Source:MGI Symbol;Acc:MGI:1346065]	0.017065629	-0.038726563	0.066368575	0.010576384	0.055792191	9.120100493	0.328296717	0.804899464	0.946373424	0.017065629	0.244366965	0.808952755	0.999952764	-5.22291044	-0.038726563	-0.545519813	0.590259007	0.886970228	-7.827985384	0.066368575	0.966057479	0.343322356	0.722251432	-7.550658623	0.010576384	0.146711296	0.884543477	0.999815644	-5.214567669	0.055792191	0.560260677	0.580317225	0.970450942	-4.922743216	9.182253202	9.034292458	8.989179676	9.267625614	9.122098711	9.173042292	9.012714324	8.953588086	9.164555508	9.289095187	9.008976168
ENSMUSG00000003282	ENSMUSG00000003282	Plag1	56711	pleiomorphic adenoma gene 1 [Source:MGI Symbol;Acc:MGI:1891916]	-0.479245328	0.187004677	-0.666079484	0.000170521	-0.666250005	1.526468643	0.402363544	0.752543146	0.929236743	-0.479245328	-0.733064407	0.470377389	0.999952764	-4.598561181	0.187004677	0.317631662	0.753417601	0.940403395	-5.54518738	-0.666079484	-1.05773847	0.300347576	0.69374594	-5.061124088	0.000170521	0.000277546	0.999780766	0.999871713	-4.603640599	-0.666250005	-0.757288089	0.455997398	0.951203738	-4.596869672	1.694185257	2.27840106	-0.810372483	2.236371972	1.86176952	2.515281913	0.233097738	1.589819823	0.882562972	1.879034802	1.404656657
ENSMUSG00000003283	ENSMUSG00000003283	Hck	15162	hemopoietic cell kinase [Source:MGI Symbol;Acc:MGI:96052]	-0.923610511	0.098165148	-0.584142016	0.437633643	-1.021775659	0.067958499	0.187471195	0.903914618	0.97451702	-0.923610511	-0.741112433	0.465570534	0.999952764	-4.59691068	0.098165148	0.079904809	0.936952892	0.98532345	-5.262676079	-0.584142016	-0.460740362	0.648991164	0.883193097	-5.170762537	0.437633643	0.362808571	0.719815176	0.999815644	-4.598846967	-1.021775659	-0.58388013	0.564563092	0.969183195	-4.596456294	-3.966807176	0.465657923	0.765219356	1.006974694	0.84409922	0.160061248	0.881427145	-1.152767329	0.464019869	1.486501577	1.575178661
ENSMUSG00000003299	ENSMUSG00000003299	Mrpl4	66163	mitochondrial ribosomal protein L4 [Source:MGI Symbol;Acc:MGI:2137210]	-0.149807918	0.225198315	-0.266578043	0.108428189	-0.375006232	4.787883731	0.806181264	0.502387976	0.850778406	-0.149807918	-0.782398664	0.441371441	0.999952764	-4.639150731	0.225198315	1.190898019	0.244943563	0.731806633	-6.068510112	-0.266578043	-1.430080072	0.165146013	0.5719266	-5.79340183	0.108428189	0.558636965	0.581408227	0.999815644	-4.664941111	-0.375006232	-1.393503253	0.175805183	0.9302645	-4.55309407	4.91107667	5.323883384	4.366441856	5.067718316	4.661661804	4.647554654	4.988179863	4.402111516	4.873459991	4.607541422	5.089864927
ENSMUSG00000003308	ENSMUSG00000003308	Keap1	50868	kelch-like ECH-associated protein 1 [Source:MGI Symbol;Acc:MGI:1858732]	-0.064008941	-0.15897144	-0.076329019	-0.171291517	0.094962499	6.369737442	1.119880628	0.359958582	0.799128448	-0.064008941	-0.471541782	0.641367154	0.999952764	-4.777518254	-0.15897144	-1.202368721	0.240551306	0.728445408	-6.521986211	-0.076329019	-0.571426209	0.572842604	0.850383722	-7.083254093	-0.171291517	-1.274445153	0.214293197	0.999815644	-4.529454349	0.094962499	0.501142079	0.620680925	0.973579124	-4.693261769	6.496942092	6.434116607	6.209838853	6.455002473	6.151346743	6.056742638	6.316768134	6.42498185	6.290099614	6.300354971	6.440217574
ENSMUSG00000003309	ENSMUSG00000003309	Ap1m2	11768	adaptor protein complex AP-1, mu 2 subunit [Source:MGI Symbol;Acc:MGI:1336974]	-0.159967769	-3.223260803	2.90056089	-0.162732145	3.063293035	-2.079653656	2.23912042	0.108673697	0.725839258	-0.159967769	-0.105426331	0.916883793	0.999952764	-4.597921395	-3.223260803	-2.222478728	0.035584471	0.551651004	-3.620744291	2.90056089	2.007446144	0.055692637	0.427270244	-3.87440905	-0.162732145	-0.10688596	0.915737567	0.999815644	-4.597901651	3.063293035	1.459423348	0.156973334	0.9302645	-4.593580475	-0.075276631	-3.966807176	-3.966807176	-1.505483689	-0.133660305	-3.966807176	-1.629136643	-3.966807176	-0.255435496	-0.892809788	0.272760494
ENSMUSG00000003316	ENSMUSG00000003316	Glg1	20340	golgi apparatus protein 1 [Source:MGI Symbol;Acc:MGI:104967]	0.03746137	-0.06176977	0.128758925	0.029527785	0.09923114	8.558595401	1.494891859	0.240320476	0.762149034	0.03746137	0.595191589	0.557096419	0.999952764	-5.011968376	-0.06176977	-0.958196452	0.347192736	0.790435476	-7.34280969	0.128758925	2.067752211	0.049223394	0.414524699	-5.809075188	0.029527785	0.453491775	0.654129506	0.999815644	-5.041661818	0.09923114	1.101403987	0.281273487	0.940337831	-4.631683027	8.608137494	8.384748619	8.60854287	8.634676298	8.64218096	8.547083246	8.486537853	8.469847254	8.627830728	8.573896699	8.676902697
ENSMUSG00000003341	ENSMUSG00000003341	Atp8b3	67331	ATPase, class I, type 8B, member 3 [Source:MGI Symbol;Acc:MGI:1914581]	-0.418116217	-0.539752272	1.07720694	0.955570884	0.121636056	-2.658252761	0.297684925	0.826708249	0.952907369	-0.418116217	-0.243617065	0.809527063	0.999952764	-4.597789394	-0.539752272	-0.326139296	0.747049278	0.938983517	-5.118981785	1.07720694	0.643643829	0.525701687	0.829593751	-5.013072735	0.955570884	0.562722687	0.578664902	0.999815644	-4.597082842	0.121636056	0.051016818	0.959719933	0.997996628	-4.5965917	-3.966807176	-3.966807176	-3.966807176	-0.488969462	-0.382231097	-3.335447204	0.139158436	-3.966807176	0.688416535	-0.267719326	-1.207429945
ENSMUSG00000003344	ENSMUSG00000003344	Btbd2	208198	BTB (POZ) domain containing 2 [Source:MGI Symbol;Acc:MGI:1933831]	0.022010687	0.114253047	0.051002693	0.143245052	-0.09224236	6.475824693	0.703622487	0.558859987	0.868769109	0.022010687	0.184057795	0.855461614	0.999952764	-4.834685863	0.114253047	0.918009752	0.367437166	0.801228383	-6.814275464	0.051002693	0.430704322	0.670395642	0.892509628	-7.209155068	0.143245052	1.140759381	0.264843596	0.999815644	-4.585424252	-0.09224236	-0.534431942	0.597791534	0.970450942	-4.694076173	6.763043351	6.614475967	6.6096834	6.474424879	6.366213677	6.36031799	6.420244152	6.477032281	6.506912359	6.569086317	6.590334902
ENSMUSG00000003345	ENSMUSG00000003345	Csnk1g2	103236	casein kinase 1, gamma 2 [Source:MGI Symbol;Acc:MGI:1920014]	0.189098617	-0.031020112	0.010836896	-0.209281833	0.220118729	7.209568405	1.942535973	0.148712747	0.743555057	0.189098617	1.938653567	0.063979778	0.999952764	-4.090232529	-0.031020112	-0.325344698	0.747643301	0.939167099	-7.412292494	0.010836896	0.115958022	0.908617672	0.975543617	-7.492263933	-0.209281833	-2.106435311	0.045434269	0.999815644	-3.970482965	0.220118729	1.613770704	0.11920354	0.9302645	-4.394570606	7.324505907	7.140096845	7.231445161	7.327537835	7.164727322	7.307629534	7.223386744	7.251601621	7.271198454	7.305441193	7.35342542
ENSMUSG00000003346	ENSMUSG00000003346	Abhd17a	216169	abhydrolase domain containing 17A [Source:MGI Symbol;Acc:MGI:106388]	-0.039306311	-0.016667421	-0.082844413	-0.060205523	-0.022638889	6.45359106	0.232435467	0.872902968	0.965586711	-0.039306311	-0.297547607	0.768521418	0.999952764	-4.813930549	-0.016667421	-0.126656045	0.900231744	0.976634343	-7.251539663	-0.082844413	-0.637813759	0.529427925	0.830235448	-7.076143499	-0.060205523	-0.450032072	0.65658817	0.999815644	-4.787728416	-0.022638889	-0.121412771	0.904340409	0.997996628	-4.725635027	6.292188261	6.721267753	6.469625626	6.467979753	6.222406147	6.298590925	6.441923143	6.337586121	6.44803537	6.713594997	6.62904559
ENSMUSG00000003348	ENSMUSG00000003348	Mob3a	208228	MOB kinase activator 3A [Source:MGI Symbol;Acc:MGI:3050117]	-0.021587674	-0.541462735	0.316168357	-0.203706705	0.519875062	3.937881299	1.068240216	0.380454771	0.805816228	-0.021587674	-0.071321327	0.943712843	0.999952764	-4.652800123	-0.541462735	-1.769589384	0.089065556	0.609122031	-4.964419222	0.316168357	1.024353054	0.315535981	0.703508939	-5.94128449	-0.203706705	-0.679114829	0.503340921	0.999815644	-4.627861291	0.519875062	1.207897188	0.238455537	0.932003793	-4.58348399	4.435684453	3.066131239	4.2263871	4.132540833	3.467829524	3.291332834	4.096383431	3.890431372	3.868984071	3.913503939	4.08788228
ENSMUSG00000003352	ENSMUSG00000003352	Cacnb3	12297	calcium channel, voltage-dependent, beta 3 subunit [Source:MGI Symbol;Acc:MGI:103307]	-0.002933099	0.010125012	-0.023753689	-0.010695578	-0.013058111	7.147709663	0.025968441	0.994197709	0.998502385	-0.002933099	-0.030538899	0.975881189	0.999952764	-4.908241098	0.010125012	0.105602591	0.916745369	0.980202752	-7.434917754	-0.023753689	-0.252628167	0.802633244	0.940044779	-7.439312617	-0.010695578	-0.10929618	0.913845264	0.999815644	-4.897007262	-0.013058111	-0.096220554	0.924117083	0.997996628	-4.77474867	7.019962491	7.013069125	6.938539835	7.256562201	7.08973912	7.268738961	7.162759254	7.162930932	7.198958851	7.421820955	7.283373594
ENSMUSG00000003354	ENSMUSG00000003354	Ccdc65	105833	coiled-coil domain containing 65 [Source:MGI Symbol;Acc:MGI:2146001]	1.824214114	-1.148920068	1.113328739	-1.859805443	2.973134182	2.353545389	1.664310189	0.200265331	0.753429384	1.824214114	1.7206424	0.09774432	0.999952764	-4.576328085	-1.148920068	-1.40194789	0.173297082	0.681757432	-4.986349602	1.113328739	1.432082839	0.164577596	0.571249772	-4.999993461	-1.859805443	-1.70399478	0.100855147	0.999815644	-4.577846562	2.973134182	2.218745375	0.035868637	0.9302645	-4.572871409	2.688137986	0.201111204	3.673544958	2.918128243	2.618508623	3.296497839	2.751112864	2.314472097	3.25440575	2.95060359	3.139348738
ENSMUSG00000003355	ENSMUSG00000003355	Fkbp11	66120	FK506 binding protein 11 [Source:MGI Symbol;Acc:MGI:1913370]	0.219862937	-0.74533283	1.163742307	0.19854654	0.965195768	-2.963944131	0.172021414	0.914283292	0.977565833	0.219862937	0.124958969	0.901561279	0.999952764	-4.597992297	-0.74533283	-0.436454735	0.666274981	0.912434871	-5.093898652	1.163742307	0.674686969	0.506102834	0.817167654	-5.003522261	0.19854654	0.113933206	0.910206126	0.999815644	-4.598055984	0.965195768	0.393645889	0.697199323	0.98048708	-4.596384605	-3.966807176	-3.966807176	-3.966807176	0.101456038	0.625437436	-3.966807176	-0.126534855	-3.966807176	0.422976701	-1.646050627	-0.784201536
ENSMUSG00000003360	ENSMUSG00000003360	Ddx23	74351	DEAD (Asp-Glu-Ala-Asp) box polypeptide 23 [Source:MGI Symbol;Acc:MGI:1921601]	-0.067868888	0.132997961	-0.229693418	-0.028826568	-0.20086685	6.618509292	2.288378442	0.103201153	0.721635322	-0.067868888	-0.733085349	0.470364843	0.999952764	-4.736125123	0.132997961	1.471857894	0.153609634	0.668693057	-6.237330636	-0.229693418	-2.565304988	0.01673301	0.342843585	-4.311851755	-0.028826568	-0.308717697	0.760109225	0.999815644	-4.821283953	-0.20086685	-1.552679122	0.133142101	0.9302645	-4.450950407	6.477367632	6.893122178	6.369892601	6.560656929	6.528037256	6.77999991	6.732186698	6.72006434	6.681830501	6.575175394	6.723273111
ENSMUSG00000003363	ENSMUSG00000003363	Pld3	18807	phospholipase D family, member 3 [Source:MGI Symbol;Acc:MGI:1333782]	-0.044631049	-0.152568835	0.078646379	-0.029291406	0.107937785	8.484818043	1.281648174	0.302447562	0.783049562	-0.044631049	-0.542027133	0.592626746	0.999952764	-5.01672247	-0.152568835	-1.830050708	0.0792622	0.60269777	-6.164551712	0.078646379	0.960121569	0.34624219	0.724719016	-7.355589921	-0.029291406	-0.349584294	0.729595551	0.999815644	-5.063058867	0.107937785	0.921154365	0.365825397	0.944465266	-4.712593626	8.561294134	8.27397904	8.533804519	8.673643313	8.27554087	8.506986051	8.359675086	8.191282602	8.494591321	8.602905505	8.740157489
ENSMUSG00000003378	ENSMUSG00000003378	Grik5	14809	glutamate receptor, ionotropic, kainate 5 (gamma 2) [Source:MGI Symbol;Acc:MGI:95818]	0.024952926	-0.101301902	0.069061298	-0.057193529	0.126254828	7.270904164	0.319045325	0.811488219	0.948238453	0.024952926	0.234657057	0.816397384	0.999952764	-4.912784852	-0.101301902	-0.943740004	0.354387004	0.794237229	-7.014088028	0.069061298	0.655392894	0.518235828	0.825277518	-7.277567978	-0.057193529	-0.52816447	0.602069743	0.999815644	-4.84949268	0.126254828	0.835597018	0.411342988	0.944465266	-4.673603315	7.301752811	7.369193338	7.21678939	7.329801508	7.177004812	7.104707497	6.892374772	7.295745942	7.236086226	7.592266282	7.460393354
ENSMUSG00000003380	ENSMUSG00000003380	Rabac1	14470	Rab acceptor 1 (prenylated) [Source:MGI Symbol;Acc:MGI:1201692]	-0.136682478	-0.090667425	-0.154428382	-0.108413329	-0.046015053	6.754163507	1.321267344	0.289800832	0.776332932	-0.136682478	-1.08729212	0.287340226	0.999952764	-4.616081314	-0.090667425	-0.736469474	0.468340098	0.84244312	-7.069681784	-0.154428382	-1.244942009	0.224764234	0.630211167	-6.573553381	-0.108413329	-0.86878154	0.393279071	0.999815644	-4.703557382	-0.046015053	-0.261520661	0.795846106	0.986461889	-4.737765077	6.854169223	7.074365358	6.893410388	6.591170827	6.404492392	6.544163739	6.74170707	6.737240486	6.545666652	6.588372116	6.920337872
ENSMUSG00000003382	ENSMUSG00000003382	Etv3	27049	ets variant 3 [Source:MGI Symbol;Acc:MGI:1350926]	-0.08933306	-0.155862935	0.025872548	-0.040657327	0.066529875	5.385964302	0.291792828	0.830904865	0.954392528	-0.08933306	-0.461168545	0.648688186	0.999952764	-4.710332669	-0.155862935	-0.813221833	0.423813268	0.82326934	-6.629653159	0.025872548	0.134233488	0.894299048	0.97086242	-6.963411711	-0.040657327	-0.211060179	0.834561315	0.999815644	-4.733152769	0.066529875	0.244144111	0.809123416	0.987855332	-4.667723923	5.560749974	5.123395886	5.151473151	5.488257503	5.349256541	5.502208985	5.407536013	5.108775417	5.230878354	5.291473897	5.235485341
ENSMUSG00000003402	ENSMUSG00000003402	Prkcsh	19089	protein kinase C substrate 80K-H [Source:MGI Symbol;Acc:MGI:107877]	0.241091274	-0.088038587	0.005416337	-0.323713524	0.329129861	6.046264736	1.10507784	0.36572293	0.799128448	0.241091274	1.292947526	0.207919439	0.999952764	-4.52470608	-0.088038587	-0.489930672	0.628479874	0.901066082	-7.042742985	0.005416337	0.030565304	0.975860341	0.993794016	-7.191843198	-0.323713524	-1.714267327	0.098925845	0.999815644	-4.347558854	0.329129861	1.270967065	0.21550787	0.932003793	-4.548776151	6.312415804	5.988933449	5.78989513	5.962632186	5.954803308	6.297303277	6.380381631	5.817413065	6.321844865	6.113688495	6.347792044
ENSMUSG00000003410	ENSMUSG00000003410	Elavl3	15571	ELAV like RNA binding protein 3 [Source:MGI Symbol;Acc:MGI:109157]	-0.020264551	0.001608868	-0.019746933	0.002126486	-0.021873419	8.226770547	0.038249626	0.989754347	0.997603419	-0.020264551	-0.285325899	0.777758807	0.999952764	-5.039505798	0.001608868	0.022618519	0.98213519	0.995668699	-7.727815138	-0.019746933	-0.283620786	0.779050252	0.930836551	-7.719983284	0.002126486	0.029331004	0.976834862	0.999815644	-5.052541433	-0.021873419	-0.217608256	0.829511001	0.989202507	-4.872417277	8.194723357	8.256537734	8.081950378	8.228105327	8.197307672	8.328924001	8.26172758	8.077129432	8.288322635	8.317419728	8.307149078
ENSMUSG00000003411	ENSMUSG00000003411	Rab3b	69908	RAB3B, member RAS oncogene family [Source:MGI Symbol;Acc:MGI:1917158]	0.583407094	0.151173994	0.022906162	-0.409326937	0.432233099	5.17593332	1.842987378	0.165369801	0.749348446	0.583407094	2.083352761	0.047662636	0.999952764	-4.295475084	0.151173994	0.565962199	0.576494355	0.881744427	-6.748382649	0.022906162	0.090672905	0.928479319	0.982497222	-6.97545966	-0.409326937	-1.396223456	0.17499415	0.999815644	-4.517125448	0.432233099	1.116892735	0.274721638	0.938852872	-4.584388925	5.310227379	5.926558685	5.746599966	5.304481558	5.448513653	5.089710582	4.955824453	5.178897731	5.360163106	5.123355211	5.16895878
ENSMUSG00000003418	ENSMUSG00000003418	St8sia6	241230	ST8 alpha-N-acetyl-neuraminide alpha-2,8-sialyltransferase 6 [Source:MGI Symbol;Acc:MGI:2386797]	-0.355100328	-0.886457882	0.806756153	0.275398599	0.531357554	2.318771525	1.169133128	0.341403911	0.794252463	-0.355100328	-0.612039139	0.546070812	0.999952764	-4.605779166	-0.886457882	-1.301151048	0.20514056	0.701367774	-4.962577906	0.806756153	1.203754014	0.240024871	0.641720246	-5.090493031	0.275398599	0.464443393	0.646372983	0.999815644	-4.607934025	0.531357554	0.593788048	0.558020114	0.966823437	-4.599779125	3.095447441	0.465657923	-0.001984551	3.036894935	2.684747062	2.908397809	3.20390465	-0.142870199	2.76465124	2.916129243	3.127211552
ENSMUSG00000003420	ENSMUSG00000003420	Fcgrt	14132	Fc receptor, IgG, alpha chain transporter [Source:MGI Symbol;Acc:MGI:103017]	0.477689657	0.715249711	-0.041509391	0.196050663	-0.237560054	3.875448989	1.835193385	0.166752863	0.749348446	0.477689657	1.38220806	0.179204715	0.999952764	-4.552060578	0.715249711	1.866987518	0.073742929	0.598987636	-4.720385153	-0.041509391	-0.134353998	0.894204746	0.970836568	-6.577213948	0.196050663	0.474442274	0.639326661	0.999815644	-4.626843342	-0.237560054	-0.460430043	0.649210781	0.976598897	-4.616027042	3.874781707	4.687234426	4.559889515	3.908554464	4.238221354	3.984547515	3.855503902	4.202208162	4.12073489	4.100128131	3.793659028
ENSMUSG00000003421	ENSMUSG00000003421	Nosip	66394	nitric oxide synthase interacting protein [Source:MGI Symbol;Acc:MGI:1913644]	0.036625793	0.365074681	-0.103509469	0.224939418	-0.328448888	5.290013201	0.787733609	0.512171358	0.854261847	0.036625793	0.156793096	0.876674659	0.999952764	-4.732737529	0.365074681	1.490764063	0.14860696	0.666081224	-5.806411439	-0.103509469	-0.460360224	0.649260197	0.883193097	-6.889985914	0.224939418	0.889274089	0.382382565	0.999815644	-4.630657141	-0.328448888	-0.97049705	0.341149503	0.943590413	-4.603664573	5.402436778	5.491342341	5.55554496	5.582396142	5.319596237	5.620192612	5.347105617	5.239085802	5.350619211	5.201297933	5.42463993
ENSMUSG00000003423	ENSMUSG00000003423	Pih1d1	68845	PIH1 domain containing 1 [Source:MGI Symbol;Acc:MGI:1916095]	-0.047793717	-0.212504682	-0.357416	-0.522126965	0.164710965	4.380025064	2.280601314	0.104045611	0.722345032	-0.047793717	-0.176934489	0.860993832	0.999952764	-4.662307069	-0.212504682	-0.904527558	0.374400575	0.802810472	-6.287669075	-0.357416	-1.415657302	0.169285847	0.575558841	-5.656174745	-0.522126965	-2.057202494	0.050304468	0.999815644	-4.398989392	0.164710965	0.460094502	0.649448284	0.976598897	-4.627217745	4.457646159	4.516012434	4.030583542	4.170564499	3.818833322	4.496409461	4.50694091	4.600779892	4.343286329	4.234906399	4.568171078
ENSMUSG00000003429	ENSMUSG00000003429	Rps11	27207	ribosomal protein S11 [Source:MGI Symbol;Acc:MGI:1351329]	-0.040902266	0.055653928	-0.174958698	-0.078402504	-0.096556194	6.796370485	0.691888351	0.565645209	0.870268175	-0.040902266	-0.298718628	0.767638143	0.999952764	-4.842235824	0.055653928	0.419208863	0.678664634	0.914733615	-7.272111715	-0.174958698	-1.329803943	0.195659163	0.600899979	-6.498989908	-0.078402504	-0.567839427	0.575238438	0.999815644	-4.790059783	-0.096556194	-0.506274759	0.617125468	0.972643882	-4.714597509	6.969903488	6.450356383	6.95719872	6.803377524	6.492938638	7.08693198	7.205029887	7.065810025	6.768856649	6.414662097	6.762055797
ENSMUSG00000003435	ENSMUSG00000003435	Supt5	20924	suppressor of Ty 5, DSIF elongation factor subunit [Source:MGI Symbol;Acc:MGI:1202400]	0.019467455	-0.162335834	0.231287112	0.049483823	0.181803289	7.41304616	2.083835102	0.128003015	0.73346947	0.019467455	0.192157446	0.849180297	0.999952764	-4.941990744	-0.162335834	-1.546418425	0.134643343	0.659656491	-6.30827134	0.231287112	2.273833061	0.031877244	0.379442495	-5.100149805	0.049483823	0.4731621	0.640226906	0.999815644	-4.878672929	0.181803289	1.246177614	0.22431805	0.932003793	-4.541908257	7.554479099	6.900448151	7.585127453	7.384646865	7.460728865	7.500961075	7.444770916	7.273679125	7.437559762	7.391713615	7.551768299
ENSMUSG00000003436	ENSMUSG00000003436	Dll3	13389	delta like canonical Notch ligand 3 [Source:MGI Symbol;Acc:MGI:1096877]	0.182985803	-1.349474208	0.712794879	-0.819665132	1.532460011	0.075645636	0.579108245	0.634195799	0.889195568	0.182985803	0.17838888	0.859863701	0.999952764	-4.599160753	-1.349474208	-1.293353797	0.207781139	0.702659441	-4.643105874	0.712794879	0.653900649	0.51918083	0.825427656	-5.073198306	-0.819665132	-0.839799707	0.409026742	0.999815644	-4.596456742	1.532460011	1.047355746	0.305014754	0.943370993	-4.594933179	-0.13245687	2.424255222	-0.461932582	-0.488969462	0.502275582	-3.966807176	-0.069337303	0.482066195	0.653357987	0.608139033	-0.191094367
ENSMUSG00000003437	ENSMUSG00000003437	Paf1	54624	Paf1, RNA polymerase II complex component [Source:MGI Symbol;Acc:MGI:1923988]	0.158249639	-0.115105063	0.138935481	-0.134419221	0.273354702	5.804610502	0.660497827	0.584122052	0.875029001	0.158249639	1.137961743	0.265987885	0.999952764	-4.579878076	-0.115105063	-0.825709563	0.416824803	0.819725792	-6.732919959	0.138935481	1.024426836	0.315501834	0.70350414	-6.588643898	-0.134419221	-0.941628991	0.355445859	0.999815644	-4.636027559	0.273354702	1.388256847	0.177377804	0.9302645	-4.527412121	5.983731918	5.478154351	6.165127844	5.714982053	5.79248926	6.347311283	5.534039682	5.778303963	5.787496156	5.717980407	5.778025473
ENSMUSG00000003438	ENSMUSG00000003438	Timm50	66525	translocase of inner mitochondrial membrane 50 [Source:MGI Symbol;Acc:MGI:1913775]	0.153009931	-0.119235171	-0.009994999	-0.282240102	0.272245102	4.553504405	0.56450664	0.64350029	0.892531296	0.153009931	0.700355474	0.490210125	0.999952764	-4.641242227	-0.119235171	-0.566392732	0.576206195	0.881545033	-6.54752306	-0.009994999	-0.04762318	0.962397181	0.989349162	-6.724807422	-0.282240102	-1.288240791	0.209526837	0.999815644	-4.552974047	0.272245102	0.897329059	0.378153768	0.944465266	-4.605456638	4.495882325	4.780805095	4.425156606	4.394698221	4.566052215	4.136287721	4.456711577	4.894139845	4.703928395	4.618303808	4.73141339
ENSMUSG00000003444	ENSMUSG00000003444	Med29	67224	mediator complex subunit 29 [Source:MGI Symbol;Acc:MGI:1914474]	0.46339283	-0.878970619	0.645091123	-0.697272326	1.342363449	2.791838623	0.767032126	0.523345133	0.858498417	0.46339283	0.663521102	0.513105052	0.999952764	-4.606120448	-0.878970619	-1.381074999	0.179548578	0.685902228	-5.122682468	0.645091123	1.009821603	0.32231153	0.708340185	-5.539729506	-0.697272326	-1.001525227	0.326224735	0.999815644	-4.595435611	1.342363449	1.420672555	0.167837023	0.9302645	-4.585107002	3.613004667	1.00277362	1.166620967	2.687430409	3.177040294	3.183948452	3.593005764	3.187907632	3.450954891	2.943774309	3.127211552
ENSMUSG00000003452	ENSMUSG00000003452	Bicd1	12121	BICD cargo adaptor 1 [Source:MGI Symbol;Acc:MGI:1101760]	-0.159347025	-0.103183572	0.238324998	0.294488451	-0.056163453	6.038829507	1.996125466	0.140475814	0.74094348	-0.159347025	-0.954015298	0.349263288	0.999952764	-4.646774362	-0.103183572	-0.579505372	0.567464511	0.877393786	-6.942161172	0.238324998	1.390596165	0.17667522	0.582860287	-6.201987913	0.294488451	1.693765009	0.102807929	0.999815644	-4.350973894	-0.056163453	-0.2300512	0.819934921	0.988156983	-4.697935356	6.042230887	5.267674002	5.916217717	6.147779275	6.219266854	6.031408941	5.921204928	6.259820771	6.022014001	6.099163969	5.850874104
ENSMUSG00000003458	ENSMUSG00000003458	Ncstn	59287	nicastrin [Source:MGI Symbol;Acc:MGI:1891700]	0.171815248	-0.028626545	-0.06128533	-0.261727122	0.200441792	5.725909049	1.033280332	0.394957567	0.809996778	0.171815248	1.050744857	0.303485718	0.999952764	-4.60454032	-0.028626545	-0.182513434	0.856660392	0.966354766	-7.062561115	-0.06128533	-0.393196279	0.697527082	0.903005997	-7.018542409	-0.261727122	-1.59149473	0.124138859	0.999815644	-4.421273038	0.200441792	0.884638196	0.384830272	0.944465266	-4.620746373	5.534585326	5.896702229	6.216654239	5.64190702	5.694412871	5.633519467	5.627817498	6.055889471	5.579124456	5.653520351	5.862818284
ENSMUSG00000003464	ENSMUSG00000003464	Pex19	19298	peroxisomal biogenesis factor 19 [Source:MGI Symbol;Acc:MGI:1334458]	-0.18144611	0.245409799	-0.289120639	0.13773527	-0.426855909	6.238892019	1.462371741	0.248894098	0.763817353	-0.18144611	-1.157638215	0.258016166	0.999952764	-4.57670565	0.245409799	1.581343927	0.126443289	0.651098305	-5.97158803	-0.289120639	-1.89429489	0.069879779	0.448959384	-5.498791431	0.13773527	0.864977789	0.395323409	0.999815644	-4.673949013	-0.426855909	-1.935242642	0.064417459	0.9302645	-4.350325798	5.965113334	6.56841523	6.11250505	6.175373786	6.23454998	5.978563457	6.455993993	6.790777644	6.193498248	6.048338994	6.328707042
ENSMUSG00000003469	ENSMUSG00000003469	Phyhip	105653	phytanoyl-CoA hydroxylase interacting protein [Source:MGI Symbol;Acc:MGI:1860417]	0.140990448	0.10725952	0.00524727	-0.028483657	0.033730927	8.792917636	1.034491618	0.394446428	0.809996778	0.140990448	1.401052594	0.173561638	0.999952764	-4.507369382	0.10725952	1.058335611	0.300080698	0.763765989	-7.31769309	0.00524727	0.054319843	0.957114633	0.988165307	-7.945340171	-0.028483657	-0.270762792	0.788809448	0.999815644	-5.116501446	0.033730927	0.236175034	0.815232365	0.987870372	-4.945459534	8.849769923	8.859422743	8.708628858	8.795522615	8.884880635	8.937851393	8.737308077	8.960105152	8.831953408	9.020590596	8.788524344
ENSMUSG00000003476	ENSMUSG00000003476	Crhr2	12922	corticotropin releasing hormone receptor 2 [Source:MGI Symbol;Acc:MGI:894312]	1.952361509	-1.727712496	2.174362088	-1.505711918	3.680074005	0.394233565	1.347048298	0.281854858	0.773588106	1.952361509	1.465220658	0.155397785	0.999952764	-4.590223407	-1.727712496	-1.276399661	0.213612915	0.707312757	-4.683085458	2.174362088	1.728904964	0.096230798	0.488091562	-4.225579595	-1.505711918	-1.057853137	0.300296316	0.999815644	-4.594670495	3.680074005	1.937508972	0.064126358	0.9302645	-4.589615036	1.643990163	-3.966807176	2.0268885	0.001141201	0.914801493	2.131856916	1.507138993	2.197997169	1.568337666	1.263331311	1.48294199
ENSMUSG00000003477	ENSMUSG00000003477	Inmt	21743	indolethylamine N-methyltransferase [Source:MGI Symbol;Acc:MGI:102963]	-0.587823932	0.310053824	0.218478891	1.116356647	-0.897877756	-1.662413086	0.192331403	0.900617058	0.9731837	-0.587823932	-0.386830902	0.70217375	0.999952764	-4.597542398	0.310053824	0.203326143	0.840535646	0.964372231	-5.117853555	0.218478891	0.143177183	0.887304751	0.969010473	-5.13257992	1.116356647	0.735141776	0.469133857	0.999815644	-4.59641443	-0.897877756	-0.417076674	0.680202938	0.979005901	-4.596292676	-0.386954419	-3.966807176	-3.966807176	-0.349973977	-0.162488361	-0.384192142	0.038673723	-1.152767329	-1.957918657	0.424115442	-2.008699672
ENSMUSG00000003484	ENSMUSG00000003484	Cyp4f18	72054	cytochrome P450, family 4, subfamily f, polypeptide 18 [Source:MGI Symbol;Acc:MGI:1919304]	-1.831845778	0.584421855	-1.98101059	0.435257043	-2.416267633	-4.293547705	0.932761054	0.439606211	0.826931708	-1.831845778	-1.393576851	0.1757832	0.999952764	-4.592074041	0.584421855	0.429126832	0.671527897	0.913865778	-5.113508014	-1.98101059	-1.494006601	0.147762372	0.553397892	-4.432087215	0.435257043	0.32224275	0.749963764	0.999815644	-4.598088481	-2.416267633	-1.27656952	0.213553873	0.932003793	-4.594121963	-3.966807176	2.098247581	-3.966807176	-3.966807176	-3.966807176	-3.966807176	-2.004692392	-3.966807176	-3.966807176	-3.315262882	-2.240666698
ENSMUSG00000003500	ENSMUSG00000003500	Impdh1	23917	inosine monophosphate dehydrogenase 1 [Source:MGI Symbol;Acc:MGI:96567]	-0.101877455	-0.085033681	0.046768955	0.06361273	-0.016843774	5.454480419	0.429801795	0.733449957	0.922911229	-0.101877455	-0.757568922	0.455832237	0.999952764	-4.669864425	-0.085033681	-0.621788127	0.539743558	0.866584984	-6.774692454	0.046768955	0.348529766	0.730377496	0.915531364	-6.94093693	0.06361273	0.464186124	0.646554733	0.999815644	-4.713107869	-0.016843774	-0.087819622	0.930723813	0.997996628	-4.674467267	5.423667333	5.080027886	5.474462452	5.46960836	5.343501219	5.696414946	5.562592407	5.281333742	5.444612966	5.472006306	5.585204717
ENSMUSG00000003518	ENSMUSG00000003518	Dusp3	72349	dual specificity phosphatase 3 (vaccinia virus phosphatase VH1-related) [Source:MGI Symbol;Acc:MGI:1919599]	-0.108608122	0.01490773	-0.027435762	0.09608009	-0.123515853	7.52016405	0.512877488	0.67713903	0.905638289	-0.108608122	-1.133307378	0.267899607	0.999952764	-4.626466358	0.01490773	0.154136488	0.878746914	0.97226826	-7.520641007	-0.027435762	-0.289878656	0.774313771	0.928998203	-7.523264174	0.09608009	0.981612995	0.33575011	0.999815644	-4.701664019	-0.123515853	-0.907169005	0.373029513	0.944465266	-4.663571125	7.530215883	7.241989778	7.454123727	7.764514023	7.430884741	7.419860713	7.688620932	7.582478953	7.661944663	7.328235397	7.499760464
ENSMUSG00000003526	ENSMUSG00000003526	Prodh	19125	proline dehydrogenase [Source:MGI Symbol;Acc:MGI:97770]	-0.154423811	-0.305444431	-0.064779726	-0.215800347	0.151020621	5.035959115	1.347344702	0.281764775	0.773588106	-0.154423811	-0.765810773	0.451001075	0.999952764	-4.648903473	-0.305444431	-1.5622861	0.130865219	0.65471318	-5.670100797	-0.064779726	-0.318804302	0.752538759	0.921655922	-6.789393456	-0.215800347	-1.112938424	0.276383738	0.999815644	-4.583617737	0.151020621	0.537694212	0.595570506	0.970450942	-4.640316548	5.150115137	5.376131155	4.438174067	4.700834998	5.092151188	4.904235137	4.93675527	4.666013824	4.825052808	4.903416636	5.451659026
ENSMUSG00000003527	ENSMUSG00000003527	Ess2	27886	ess-2 splicing factor [Source:MGI Symbol;Acc:MGI:107854]	0.396962558	0.102746521	0.18950868	-0.104707356	0.294216037	4.934909973	0.881712753	0.464023033	0.836249315	0.396962558	1.550423717	0.133681329	0.999952764	-4.47610638	0.102746521	0.394569645	0.696526107	0.921464769	-6.725539949	0.18950868	0.793095962	0.435228223	0.781144247	-6.582608681	-0.104707356	-0.379148935	0.707797275	0.999815644	-4.679786807	0.294216037	0.805654795	0.428083174	0.946699264	-4.617160122	4.99356497	4.501349552	5.860253402	5.069267478	4.980390329	5.496609851	5.066826894	4.959022894	4.88483997	5.106636967	5.201158793
ENSMUSG00000003528	ENSMUSG00000003528	Slc25a1	13358	solute carrier family 25 (mitochondrial carrier, citrate transporter), member 1 [Source:MGI Symbol;Acc:MGI:1345283]	-0.14540487	-0.029830492	-0.092902352	0.022672026	-0.115574378	4.912939585	0.230243063	0.874436952	0.966041286	-0.14540487	-0.770543368	0.448240902	0.999952764	-4.645433978	-0.029830492	-0.158602955	0.875263412	0.971123487	-6.801489992	-0.092902352	-0.495915912	0.624310829	0.871600071	-6.704645368	0.022672026	0.119674854	0.905702858	0.999815644	-4.702911822	-0.115574378	-0.433790343	0.668182926	0.977249408	-4.642653835	5.231683395	5.009243538	4.14615538	4.976547677	4.824769904	5.019605461	4.818618199	4.707274471	5.126094212	4.797550472	5.267632507
ENSMUSG00000003531	ENSMUSG00000003531	Dgcr6	13353	DiGeorge syndrome critical region gene 6 [Source:MGI Symbol;Acc:MGI:1202877]	-0.124852887	-0.158992074	0.022886629	-0.011252558	0.034139188	5.314624914	0.366716807	0.777624624	0.937273516	-0.124852887	-0.651345683	0.520801016	0.999952764	-4.68185191	-0.158992074	-0.820439333	0.419765328	0.821107268	-6.591740114	0.022886629	0.119051844	0.906191342	0.97502864	-6.946720239	-0.011252558	-0.058231884	0.954029595	0.999815644	-4.732479826	0.034139188	0.125246966	0.901335633	0.997996628	-4.667975703	5.721661483	5.202228052	5.272697576	4.772957977	5.000035324	5.321461095	5.213761951	5.627818575	5.245665452	5.212705495	5.515909295
ENSMUSG00000003534	ENSMUSG00000003534	Ddr1	12305	discoidin domain receptor family, member 1 [Source:MGI Symbol;Acc:MGI:99216]	-0.028939002	-0.02007168	0.027555438	0.03642276	-0.008867322	6.699073131	0.094028339	0.962632027	0.989785134	-0.028939002	-0.270196693	0.789239939	0.999952764	-4.844647589	-0.02007168	-0.184834684	0.854858705	0.96628416	-7.297963516	0.027555438	0.259437236	0.797434819	0.937725725	-7.315102632	0.03642276	0.332736286	0.742123711	0.999815644	-4.828369684	-0.008867322	-0.058137306	0.954104171	0.997996628	-4.742806241	6.97371876	6.722727086	6.453047449	6.682568199	6.659954628	6.624398008	6.553103526	6.756088282	6.718863892	6.728572491	6.862482997
ENSMUSG00000003541	ENSMUSG00000003541	Ier3	15937	immediate early response 3 [Source:MGI Symbol;Acc:MGI:104814]	-0.516290254	-1.57095573	1.012107503	-0.042557973	1.054665476	2.808427725	4.743966963	0.009452712	0.666925282	-0.516290254	-1.267384598	0.21676449	0.999952764	-4.581825627	-1.57095573	-3.257378029	0.003243363	0.516578699	-1.701816523	1.012107503	1.960141743	0.061281931	0.438998038	-4.145161894	-0.042557973	-0.117169491	0.907667468	0.999815644	-4.625852189	1.054665476	1.670628628	0.107342372	0.9302645	-4.578419437	2.386163435	0.673116129	2.958840464	2.818482002	2.881157117	2.658556296	3.293847108	0.652701668	2.94217356	2.287787575	2.896397605
ENSMUSG00000003545	ENSMUSG00000003545	Fosb	14282	FBJ osteosarcoma oncogene B [Source:MGI Symbol;Acc:MGI:95575]	0.11856622	0.788876362	-0.132158863	0.53815128	-0.670310143	2.674037205	0.353780689	0.786786826	0.939546447	0.11856622	0.172141171	0.864720593	0.999952764	-4.616803677	0.788876362	0.953615193	0.34946186	0.79131914	-5.400861126	-0.132158863	-0.20899601	0.836154854	0.950443183	-6.065706237	0.53815128	0.617757231	0.542354947	0.999815644	-4.60377863	-0.670310143	-0.622703504	0.539151469	0.963518136	-4.600744261	0.754315721	3.000271026	3.815986809	3.708360726	3.168384903	3.347155662	2.702675772	2.477799937	3.212869923	3.245363132	2.979760261
ENSMUSG00000003546	ENSMUSG00000003546	Klc4	74764	kinesin light chain 4 [Source:MGI Symbol;Acc:MGI:1922014]	-0.166792235	-0.01274161	-0.191289954	-0.037239329	-0.154050625	4.76632829	0.563847904	0.643922281	0.892531296	-0.166792235	-0.923776388	0.364485066	0.999952764	-4.616685655	-0.01274161	-0.072546259	0.942747868	0.987431054	-6.775658011	-0.191289954	-1.075427559	0.2925129	0.687919608	-6.197634807	-0.037239329	-0.208799951	0.836306249	0.999815644	-4.69179107	-0.154050625	-0.611584492	0.546366835	0.965629385	-4.628877029	4.836678937	5.080027886	3.974500789	4.728550484	4.650310445	4.432158886	4.754722552	4.926114158	4.886727936	4.803221066	5.096105421
ENSMUSG00000003549	ENSMUSG00000003549	Ercc1	13870	excision repair cross-complementing rodent repair deficiency, complementation group 1 [Source:MGI Symbol;Acc:MGI:95412]	-0.163634081	-0.298073832	0.16449777	0.030058019	0.13443975	3.472786501	0.785008267	0.51363057	0.854685669	-0.163634081	-0.694095939	0.494059293	0.999952764	-4.616360713	-0.298073832	-1.240590584	0.226340916	0.718876796	-5.517637885	0.16449777	0.683589231	0.500558581	0.814507043	-6.044011137	0.030058019	0.12770374	0.899411099	0.999815644	-4.634867776	0.13443975	0.399391476	0.693016174	0.98018774	-4.612025253	3.089208317	2.954632277	3.897419766	3.248593421	3.536701232	3.376717958	3.561663624	3.629322433	3.188586976	3.310518982	3.686074025
ENSMUSG00000003559	ENSMUSG00000003559	As3mt	57344	arsenic (+3 oxidation state) methyltransferase [Source:MGI Symbol;Acc:MGI:1929882]	0.135882715	-1.117052304	1.035661469	-0.21727355	1.252935019	3.584562919	2.49503764	0.083208197	0.712853454	0.135882715	0.319445407	0.752058424	0.999952764	-4.637397875	-1.117052304	-2.391002559	0.024699394	0.54461096	-3.699108006	1.035661469	2.255190662	0.033180422	0.381013389	-3.980691011	-0.21727355	-0.500691068	0.620993796	0.999815644	-4.629206285	1.252935019	1.983031723	0.058518517	0.9302645	-4.541209367	3.387516794	1.015530358	4.355504884	3.575135861	3.625805382	3.789533029	3.895558446	3.661669085	3.965038426	3.437486182	3.831553794
ENSMUSG00000003573	ENSMUSG00000003573	Homer3	26558	homer scaffolding protein 3 [Source:MGI Symbol;Acc:MGI:1347359]	0.095388055	-0.04533751	0.126003392	-0.014722173	0.140725566	6.4610288	0.14586009	0.931362933	0.981055656	0.095388055	0.478095981	0.6367604	0.999952764	-4.791653652	-0.04533751	-0.222254018	0.825932395	0.959714604	-7.223328206	0.126003392	0.635211469	0.531095747	0.830871584	-7.081679168	-0.014722173	-0.071776939	0.943353911	0.999815644	-4.82548644	0.140725566	0.493186478	0.626210456	0.976186849	-4.698606185	6.461756067	6.639930176	6.293875525	5.760761776	6.883979966	6.484881467	6.425228149	6.704623066	6.207916568	6.692361795	6.330031385
ENSMUSG00000003575	ENSMUSG00000003575	Crtc1	382056	CREB regulated transcription coactivator 1 [Source:MGI Symbol;Acc:MGI:2142523]	0.084036722	-0.097637784	0.267752481	0.086077975	0.181674506	7.379995961	3.486436584	0.030687316	0.669841637	0.084036722	0.97788375	0.337554989	0.999952764	-4.704183875	-0.097637784	-1.085386613	0.28816654	0.756620038	-6.881390399	0.267752481	3.10639049	0.004689649	0.303966836	-3.306371638	0.086077975	0.959506165	0.34654586	0.999815644	-4.701812012	0.181674506	1.460308293	0.156732003	0.9302645	-4.45374695	7.467559883	7.014459944	7.449309542	7.362073801	7.480093113	7.443334852	7.203942763	7.297998483	7.414515893	7.706866637	7.471836843
ENSMUSG00000003581	ENSMUSG00000003581	Rnf215	71673	ring finger protein 215 [Source:MGI Symbol;Acc:MGI:1918923]	-0.200600463	-0.248258492	0.175793427	0.128135398	0.047658029	4.192686449	1.000184263	0.409167563	0.816060404	-0.200600463	-0.938077894	0.357231811	0.999952764	-4.60816862	-0.248258492	-1.084392141	0.288598463	0.756620038	-5.945874344	0.175793427	0.783825165	0.4405492	0.783467794	-6.253465324	0.128135398	0.585825798	0.563275127	0.999815644	-4.64277042	0.047658029	0.152128604	0.880313726	0.99711752	-4.630142607	4.507626246	4.043586371	4.123769826	4.102594342	3.984132416	3.675221929	4.093255475	3.995682619	4.152467949	4.257112746	4.213743793
ENSMUSG00000003585	ENSMUSG00000003585	Sec14l2	67815	SEC14-like lipid binding 2 [Source:MGI Symbol;Acc:MGI:1915065]	-0.000576304	0.448377341	-0.162991015	0.28596263	-0.448953645	4.951576345	1.149316862	0.348755079	0.796045345	-0.000576304	-0.002478581	0.998042168	0.999952764	-4.712068303	0.448377341	1.822917558	0.080368203	0.60269777	-5.188538299	-0.162991015	-0.73133537	0.471413876	0.80057753	-6.626455705	0.28596263	1.122567822	0.272348928	0.999815644	-4.581570092	-0.448953645	-1.326418514	0.196761356	0.9302645	-4.558858593	5.015117087	5.171922564	5.085159831	5.307109957	4.855649393	4.950841016	5.110799279	5.213402931	5.048948574	5.074172122	5.086734529
ENSMUSG00000003604	ENSMUSG00000003604	Aven	74268	apoptosis, caspase activation inhibitor [Source:MGI Symbol;Acc:MGI:1921518]	0.054969661	-0.152332875	0.122759014	-0.084543522	0.207302536	3.203236438	0.065813368	0.977500667	0.99349564	0.054969661	0.145369278	0.88559185	0.999952764	-4.625108169	-0.152332875	-0.408063845	0.686720948	0.917202644	-6.078013856	0.122759014	0.346667556	0.731759072	0.915878923	-6.162979571	-0.084543522	-0.213401842	0.832754424	0.999815644	-4.62182267	0.207302536	0.390133899	0.699761103	0.980714004	-4.608431579	2.902565734	2.345613037	3.934639013	3.408899799	2.916044738	3.195053789	4.308146146	3.017165788	3.41477619	3.099365592	3.428599554
ENSMUSG00000003617	ENSMUSG00000003617	Cp	12870	ceruloplasmin [Source:MGI Symbol;Acc:MGI:88476]	-0.214645825	0.282837138	-0.288764218	0.208718745	-0.497482963	4.78187126	1.058793423	0.384322999	0.806713442	-0.214645825	-1.059733578	0.299456563	0.999952764	-4.593543075	0.282837138	1.394983185	0.17536357	0.682872329	-5.80514815	-0.288764218	-1.454977828	0.158190188	0.566265062	-5.756378091	0.208718745	1.009526946	0.322449954	0.999815644	-4.602151434	-0.497482963	-1.735867197	0.094970959	0.9302645	-4.506273111	5.159078473	5.265005548	3.916149411	5.020452639	4.710175732	4.784355879	4.645784504	4.802824386	4.642681762	4.83678439	4.729407509
ENSMUSG00000003623	ENSMUSG00000003623	Crot	74114	carnitine O-octanoyltransferase [Source:MGI Symbol;Acc:MGI:1921364]	-0.146196628	0.260229031	-0.322358473	0.084067186	-0.406425659	4.942047117	1.175053235	0.339237107	0.793696146	-0.146196628	-0.778452566	0.443650845	0.999952764	-4.644078706	0.260229031	1.411335571	0.170542292	0.679449885	-5.843148027	-0.322358473	-1.785361897	0.086412975	0.469511552	-5.318667585	0.084067186	0.439020946	0.664439507	0.999815644	-4.682069932	-0.406425659	-1.544237657	0.135169515	0.9302645	-4.527669133	4.558193113	5.297358863	4.717683224	5.173772471	4.900763645	4.954113097	5.109251699	5.101424639	5.055677158	4.84962879	5.04056347
ENSMUSG00000003644	ENSMUSG00000003644	Rps6ka1	20111	ribosomal protein S6 kinase polypeptide 1 [Source:MGI Symbol;Acc:MGI:104558]	0.173318357	-0.109662083	0.161935914	-0.121044526	0.28298044	5.173645517	0.364391707	0.77926942	0.937683057	0.173318357	0.875673003	0.389592578	0.999952764	-4.636092439	-0.109662083	-0.5465086	0.589589533	0.886565664	-6.7359442	0.161935914	0.829665099	0.414626302	0.768831432	-6.578540052	-0.121044526	-0.595313279	0.55701637	0.999815644	-4.678864807	0.28298044	1.004014413	0.325047218	0.943590413	-4.598904716	5.375771972	5.277636976	4.665503818	4.772957977	5.559697366	5.281644899	5.039460423	5.163450019	5.24860477	5.367439869	5.404666897
ENSMUSG00000003657	ENSMUSG00000003657	Calb2	12308	calbindin 2 [Source:MGI Symbol;Acc:MGI:101914]	0.252798764	0.165390247	-0.061661336	-0.149069854	0.087408518	6.657725306	1.222005478	0.322520776	0.790255069	0.252798764	1.432292496	0.164518182	0.999952764	-4.450557382	0.165390247	0.954645169	0.348950838	0.79131914	-6.855884987	-0.061661336	-0.368800283	0.715399696	0.909990973	-7.296725473	-0.149069854	-0.817968194	0.421148546	0.999815644	-4.705878491	0.087408518	0.353423684	0.726751124	0.981515001	-4.723802694	6.979211956	7.073412467	6.955841589	6.224864082	6.721402913	6.757234626	6.700675859	7.056716958	6.397287208	6.658872168	6.509650788
ENSMUSG00000003660	ENSMUSG00000003660	Snrnp200	320632	small nuclear ribonucleoprotein 200 (U5) [Source:MGI Symbol;Acc:MGI:2444401]	0.035375027	-0.067919319	0.06038013	-0.042914215	0.103294346	7.377543571	0.236419407	0.87011108	0.96508778	0.035375027	0.383224597	0.704811586	0.999952764	-4.900815545	-0.067919319	-0.734150284	0.469727132	0.84244312	-7.222682872	0.06038013	0.664989139	0.512181384	0.821432842	-7.302732403	-0.042914215	-0.456549636	0.651959724	0.999815644	-4.877126521	0.103294346	0.79037854	0.436783798	0.947713662	-4.690378879	7.576390744	7.268043765	7.165659293	7.261313747	7.523866485	7.501240703	7.378222343	7.373175046	7.278047582	7.386371751	7.411189021
ENSMUSG00000003662	ENSMUSG00000003662	Ciao1	26371	cytosolic iron-sulfur protein assembly 1 [Source:MGI Symbol;Acc:MGI:1346998]	-0.060418718	-0.097300604	0.104749889	0.067868004	0.036881886	5.685617545	0.406277528	0.749807057	0.928132865	-0.060418718	-0.403184345	0.690260149	0.999952764	-4.74147854	-0.097300604	-0.634016621	0.531862479	0.863028077	-6.83058574	0.104749889	0.69909864	0.490981612	0.810173449	-6.822402983	0.067868004	0.44218084	0.662182335	0.999815644	-4.730759442	0.036881886	0.171947208	0.864871465	0.994337138	-4.683141449	5.470023598	5.274986903	5.985248832	5.706047544	5.623886542	5.644700673	5.886390598	5.62063752	5.743375268	5.660826464	5.713530438
ENSMUSG00000003665	ENSMUSG00000003665	Has1	15116	hyaluronan synthase 1 [Source:MGI Symbol;Acc:MGI:106590]	-0.156204765	-1.594078516	0.613168994	-0.824704757	1.43787375	-0.947778665	0.361382699	0.781399365	0.938314827	-0.156204765	-0.097700851	0.922953498	0.999952764	-4.598039191	-1.594078516	-1.036196101	0.310087857	0.768965569	-4.798879257	0.613168994	0.38007771	0.707116465	0.906742722	-5.096097278	-0.824704757	-0.54142282	0.593036887	0.999815644	-4.597391722	1.43787375	0.648056496	0.522890858	0.961369875	-4.595995349	1.443379112	-3.966807176	-3.966807176	0.5192173	-0.348714778	1.374102719	0.089790757	-2.5634139	-0.920782654	0.166971216	0.316175564
ENSMUSG00000003680	ENSMUSG00000003680	Taf6l	225895	TATA-box binding protein associated factor 6 like [Source:MGI Symbol;Acc:MGI:2444957]	-0.344511275	-1.767922872	1.297866387	-0.125545211	1.423411598	3.317068812	2.813701148	0.059987876	0.707907622	-0.344511275	-0.550711329	0.586748168	0.999952764	-4.62069394	-1.767922872	-2.609585299	0.015130316	0.540137119	-3.183210222	1.297866387	1.807902454	0.082739836	0.463866272	-4.599681007	-0.125545211	-0.216923877	0.830038494	0.999815644	-4.635602417	1.423411598	1.54362205	0.135318353	0.9302645	-4.574065042	3.856530311	-0.785692987	1.460025866	3.248593421	3.34774925	3.489258007	3.670605789	4.65199381	3.544812797	3.766444743	3.770434999
ENSMUSG00000003721	ENSMUSG00000003721	Insig2	72999	insulin induced gene 2 [Source:MGI Symbol;Acc:MGI:1920249]	-0.038839797	-0.063593748	0.147153011	0.12239906	0.024753951	5.742318494	0.587609065	0.628822828	0.889040478	-0.038839797	-0.255791308	0.800217155	0.999952764	-4.761667499	-0.063593748	-0.405371244	0.688673051	0.917966856	-6.963343624	0.147153011	0.969763014	0.341508115	0.720797541	-6.6163218	0.12239906	0.779735806	0.442908819	0.999815644	-4.674167263	0.024753951	0.113380309	0.910639936	0.997996628	-4.687211896	5.951420014	5.104862413	5.495787	5.758843011	5.798578474	5.758555239	5.897192456	5.993722299	5.828344359	5.759407364	5.408432964
ENSMUSG00000003731	ENSMUSG00000003731	Kpna6	16650	karyopherin (importin) alpha 6 [Source:MGI Symbol;Acc:MGI:1100836]	-0.126643064	-0.08354284	0.02004764	0.063147863	-0.043100224	6.907850144	0.466220408	0.708462043	0.915754234	-0.126643064	-0.926424216	0.363134853	0.999952764	-4.693310312	-0.08354284	-0.601387776	0.55302807	0.873445012	-7.183340201	0.02004764	0.145968487	0.885123727	0.967782223	-7.381893964	0.063147863	0.456657536	0.651883217	0.999815644	-4.83242732	-0.043100224	-0.221143094	0.826787788	0.98882653	-4.750904719	6.776211017	7.038682356	6.81573977	6.911396848	6.930151559	6.998183547	7.094787351	6.126393843	6.862488896	6.95388861	7.032370739
ENSMUSG00000003746	ENSMUSG00000003746	Man1a	17155	mannosidase 1, alpha [Source:MGI Symbol;Acc:MGI:104677]	0.040360737	-0.119164472	0.242573475	0.083048266	0.159525209	5.371304919	0.734550381	0.541294714	0.864835512	0.040360737	0.232041041	0.818406138	0.999952764	-4.736680474	-0.119164472	-0.651651898	0.52060669	0.859908346	-6.713869388	0.242573475	1.392379454	0.176141112	0.582325039	-6.028385569	0.083048266	0.454806748	0.653196052	0.999815644	-4.706262862	0.159525209	0.6320912	0.533099268	0.963518136	-4.642366132	5.544880252	4.770494017	5.705199612	5.491727537	5.361964533	5.468283512	5.289509433	5.427231716	5.350619211	5.429863313	5.278648308
ENSMUSG00000003752	ENSMUSG00000003752	Itpkc	233011	inositol 1,4,5-trisphosphate 3-kinase C [Source:MGI Symbol;Acc:MGI:2442554]	-0.047545835	1.956185776	-0.633266716	1.370464894	-2.003731611	3.335415881	2.041639066	0.133852923	0.736526042	-0.047545835	-0.088705698	0.93002673	0.999952764	-4.640396825	1.956185776	2.307473768	0.029642843	0.54461096	-3.599474893	-0.633266716	-1.287646258	0.209730553	0.615202162	-5.629553427	1.370464894	1.567786959	0.129575987	0.999815644	-4.572356866	-2.003731611	-1.997757974	0.056799254	0.9302645	-4.560979477	3.660067106	5.41576656	3.823943405	3.418655193	3.663250555	4.142037563	3.58412013	3.441822327	3.206837396	3.715231326	3.738876383
ENSMUSG00000003762	ENSMUSG00000003762	Coq8b	76889	coenzyme Q8B [Source:MGI Symbol;Acc:MGI:1924139]	0.091438693	-0.102450935	0.005903691	-0.187985937	0.193889628	3.552705062	0.133112509	0.939416683	0.983864129	0.091438693	0.31485761	0.755497976	0.999952764	-4.63430121	-0.102450935	-0.342181858	0.735090804	0.935305649	-6.234395283	0.005903691	0.020311346	0.983957192	0.994890158	-6.333457814	-0.187985937	-0.628368291	0.53549504	0.999815644	-4.620227197	0.193889628	0.464837607	0.646094532	0.976499072	-4.611959747	3.46183921	4.344626923	3.843645006	2.978733394	3.432120167	3.362012529	3.506297434	2.779929531	3.587226847	3.913503939	3.60961809
ENSMUSG00000003778	ENSMUSG00000003778	Brd8	78656	bromodomain containing 8 [Source:MGI Symbol;Acc:MGI:1925906]	0.043521046	0.045159361	-0.112120768	-0.110482453	-0.001638315	6.09990622	0.602433423	0.619531518	0.88636537	0.043521046	0.340473015	0.736361436	0.999952764	-4.773961453	0.045159361	0.362773459	0.71984108	0.929433647	-7.108267804	-0.112120768	-0.910116703	0.371503391	0.740760919	-6.777255446	-0.110482453	-0.855996764	0.400177278	0.999815644	-4.670195798	-0.001638315	-0.009182092	0.992747161	0.999449253	-4.706749253	6.226196694	6.168859017	5.95929623	6.060122817	6.142167036	6.147432864	5.95692077	6.576347412	5.927968239	6.033941932	6.160249737
ENSMUSG00000003779	ENSMUSG00000003779	Kif20a	19348	kinesin family member 20A [Source:MGI Symbol;Acc:MGI:1201682]	0.285295639	1.008223261	0.331942181	1.054869803	-0.722927622	-2.095665093	0.252804105	0.858576672	0.961808837	0.285295639	0.171106842	0.865525196	0.999952764	-4.597864616	1.008223261	0.613939861	0.544834155	0.869624435	-5.011538108	0.331942181	0.199460493	0.843525436	0.954008897	-5.125997864	1.054869803	0.641096875	0.527327798	0.999815644	-4.596807344	-0.722927622	-0.308905365	0.759968146	0.983919104	-4.596416595	-3.966807176	3.225597271	0.255015333	-0.563834517	-0.90828445	-3.966807176	-0.527514897	-3.966807176	-0.127979497	-1.103000228	-0.019365666
ENSMUSG00000003808	ENSMUSG00000003808	Farsa	66590	phenylalanyl-tRNA synthetase, alpha subunit [Source:MGI Symbol;Acc:MGI:1913840]	-0.100755089	-0.37345697	0.290455329	0.017753449	0.272701881	4.826260027	1.951271468	0.14733659	0.742014877	-0.100755089	-0.569231853	0.574307753	0.999952764	-4.671790706	-0.37345697	-2.01372157	0.054986043	0.576079621	-4.835867617	0.290455329	1.588515731	0.124811518	0.529135493	-5.554374164	0.017753449	0.098797211	0.922091818	0.999815644	-4.700620905	0.272701881	1.063720151	0.297681773	0.941597336	-4.591350976	5.068422665	4.062150278	4.350005148	4.540317399	4.74551971	5.169292095	4.63291712	4.736040213	5.064043996	4.990491024	4.952163262
[truncated: 21,399 more rows]
[truncated: 9 more columns]
