# Supplementary material for: HDAC1/2 inhibitor therapy improves multiple organ systems in aged mice
Source: iScience. 2023 Dec 12;27(1):108681. doi: 10.1016/j.isci.2023.108681 (PMC10805681; doi:10.1016/j.isci.2023.108681)
Supplement: Table S6. APPSWE-1349 brain GO term enrichments [file mmc7.csv]

Comparison	Enrichment	up/down	ID	Description	GeneRatio	BgRatio	pvalue	p.adjust	qvalue	geneID	Count
interaction	GO	up-regulated	GO:0070839	metal ion export	8/521	48/23355	1.00E-05	0.04014918	0.031758673	98660/67972/19739/16529/53945/11977/56543/230899	8
interaction	GO	up-regulated	GO:0003341	cilium movement	15/521	189/23355	2.39E-05	0.095970597	0.031758673	105833/52028/71099/16568/13424/433956/99138/77505/70989/77609/207607/209012/227058/237806/21333	15
interaction	GO	up-regulated	GO:0061572	actin filament bundle organization	14/521	172/23355	3.36E-05	0.134832631	0.031758673	207495/30794/76566/68732/14744/223864/58234/108100/192176/242553/320472/442801/21333/236266	14
interaction	GO	up-regulated	GO:0032231	regulation of actin filament bundle assembly	11/521	111/23355	3.89E-05	0.155938777	0.031758673	30794/68732/14744/223864/58234/192176/242553/320472/442801/21333/236266	11
interaction	GO	up-regulated	GO:0039532	negative regulation of viral-induced cytoplasmic pattern recognition receptor signaling pathway	4/521	10/23355	4.62E-05	0.185364803	0.031758673	270151/225913/217365/56496	4
interaction	GO	up-regulated	GO:1902903	regulation of supramolecular fiber organization	22/521	380/23355	5.04E-05	0.202078475	0.031758673	207495/270058/30794/68732/14744/223864/58234/108100/72119/15530/20430/192176/78926/242553/260409/101497/320472/11472/442801/21333/214685/236266	22
interaction	GO	up-regulated	GO:0032233	positive regulation of actin filament bundle assembly	8/521	66/23355	0.000107229	0.430202492	0.047623286	30794/68732/14744/223864/192176/320472/442801/21333	8
interaction	GO	up-regulated	GO:0050890	cognition	20/521	345/23355	0.000107561	0.431536576	0.047623286	75410/98660/260297/14799/319984/58234/109857/20430/15466/17967/53357/246317/13051/72635/232813/12010/21333/66673/64378/74319	20
interaction	GO	up-regulated	GO:0051017	actin filament bundle assembly	13/521	169/23355	0.000113294	0.454536037	0.047623286	207495/30794/68732/14744/223864/58234/108100/192176/242553/320472/442801/21333/236266	13
interaction	GO	up-regulated	GO:0032970	regulation of actin filament-based process	22/521	411/23355	0.000156884	0.629420211	0.058591829	98660/207495/30794/68732/14744/223864/58234/108100/18129/20430/70497/192176/242553/260409/101497/16518/329421/320472/11472/442801/21333/236266	22
interaction	GO	up-regulated	GO:0110053	regulation of actin filament organization	17/521	276/23355	0.000170363	0.683496344	0.058591829	207495/30794/68732/14744/223864/58234/108100/20430/192176/242553/260409/101497/320472/11472/442801/21333/236266	17
interaction	GO	up-regulated	GO:0001578	microtubule bundle formation	10/521	112/23355	0.0002074	0.832089852	0.061377594	105833/270058/433956/70989/78926/77609/207607/209012/360213/264134	10
interaction	GO	up-regulated	GO:0032956	regulation of actin cytoskeleton organization	20/521	364/23355	0.000219456	0.880455508	0.061377594	207495/30794/68732/14744/223864/58234/108100/18129/20430/70497/192176/242553/260409/101497/329421/320472/11472/442801/21333/236266	20
interaction	GO	up-regulated	GO:0051496	positive regulation of stress fiber assembly	7/521	56/23355	0.000237879	0.95437084	0.061377594	30794/68732/14744/223864/320472/442801/21333	7
interaction	GO	up-regulated	GO:0140115	export across plasma membrane	7/521	57/23355	0.000266036	1	0.061377594	98660/67972/19739/16529/53945/56543/230899	7
interaction	GO	up-regulated	GO:0051764	actin crosslink formation	4/521	15/23355	0.00027479	1	0.061377594	207495/108100/192176/78926	4
interaction	GO	up-regulated	GO:0006399	tRNA metabolic process	12/521	161/23355	0.000275806	1	0.061377594	70791/76563/72026/98956/109093/67417/234734/76357/381802/78697/69606/100087	12
interaction	GO	up-regulated	GO:0051492	regulation of stress fiber assembly	9/521	96/23355	0.000296624	1	0.062343146	30794/68732/14744/223864/242553/320472/442801/21333/236266	9
interaction	GO	up-regulated	GO:0007265	Ras protein signal transduction	19/521	352/23355	0.000389889	1	0.073923462	22325/94176/14744/64652/223864/19876/108100/18129/12843/20430/234353/70497/14766/227377/260409/101497/19732/229541/442801	19
interaction	GO	up-regulated	GO:0007264	small GTPase mediated signal transduction	22/521	439/23355	0.000390803	1	0.073923462	22084/22325/94176/14744/64652/223864/19876/108100/18129/12843/20430/234353/70497/14766/227377/260409/233071/101497/19732/229541/76088/442801	22
interaction	GO	up-regulated	GO:0051495	positive regulation of cytoskeleton organization	14/521	221/23355	0.000472412	1	0.085105275	207495/13424/30794/68732/14744/223864/108100/20430/192176/260409/320472/11472/442801/21333	14
interaction	GO	up-regulated	GO:0042391	regulation of membrane potential	22/521	451/23355	0.000561191	1	0.096503335	20370/11540/14799/18217/58234/16529/108100/15168/20544/192176/15561/14676/56543/230899/16518/246317/11472/12010/21333/319477/64378/64009	22
interaction	GO	up-regulated	GO:0051924	regulation of calcium ion transport	16/521	280/23355	0.000598601	1	0.098460891	12287/98660/67972/11540/19739/319984/223864/19260/20544/65086/22393/56089/230899/17096/53357/81897	16
interaction	GO	up-regulated	GO:1902905	positive regulation of supramolecular fiber organization	13/521	203/23355	0.000672651	1	0.105773067	207495/30794/68732/14744/223864/108100/20430/192176/260409/320472/11472/442801/21333	13
interaction	GO	up-regulated	GO:0110020	regulation of actomyosin structure organization	9/521	108/23355	0.000707581	1	0.105773067	30794/68732/14744/223864/242553/320472/442801/21333/236266	9
interaction	GO	up-regulated	GO:0039531	regulation of viral-induced cytoplasmic pattern recognition receptor signaling pathway	4/521	19/23355	0.000726932	1	0.105773067	270151/225913/217365/56496	4
interaction	GO	up-regulated	GO:0097581	lamellipodium organization	8/521	89/23355	0.000844081	1	0.117754022	12505/22325/68732/57784/231148/19277/20430/11977	8
interaction	GO	up-regulated	GO:0010959	regulation of metal ion transport	16/521	291/23355	0.00090265	1	0.117754022	12287/98660/67972/11540/19739/319984/223864/19260/20544/65086/22393/56089/230899/17096/53357/81897	16
interaction	GO	up-regulated	GO:0050769	positive regulation of neurogenesis	16/521	291/23355	0.00090265	1	0.117754022	22671/22413/213084/108138/58234/19876/27374/108100/12156/20430/14843/65086/17096/13051/331461/235611	16
interaction	GO	up-regulated	GO:0030038	contractile actin filament bundle assembly	9/521	113/23355	0.000979538	1	0.117986044	30794/68732/14744/223864/242553/320472/442801/21333/236266	9
interaction	GO	up-regulated	GO:0043149	stress fiber assembly	9/521	113/23355	0.000979538	1	0.117986044	30794/68732/14744/223864/242553/320472/442801/21333/236266	9
interaction	GO	up-regulated	GO:0030032	lamellipodium assembly	7/521	71/23355	0.001024058	1	0.117986044	22325/68732/57784/231148/19277/20430/11977	7
interaction	GO	up-regulated	GO:0060271	cilium assembly	17/521	324/23355	0.001058411	1	0.117986044	105833/52028/16568/16886/433956/192176/70989/213081/77609/207607/209012/76832/264134/78795/232987/236266/64009	17
interaction	GO	up-regulated	GO:0090036	regulation of protein kinase C signaling	4/521	21/23355	0.001083505	1	0.117986044	20370/110197/209012/53357	4
interaction	GO	up-regulated	GO:0006813	potassium ion transport	14/521	241/23355	0.00110116	1	0.117986044	98660/72392/223864/16529/15168/20544/192176/56543/230899/16518/103988/246317/11472/227632	14
interaction	GO	up-regulated	GO:0034660	ncRNA metabolic process	21/521	445/23355	0.00112622	1	0.117986044	70791/76563/72026/98956/229543/56417/109093/67417/234734/57746/76357/77065/106707/100715/381802/241624/78697/69606/19941/380669/100087	21
interaction	GO	up-regulated	GO:0003351	epithelial cilium movement involved in extracellular fluid movement	5/521	36/23355	0.001153926	1	0.117986044	99138/70989/77609/207607/209012	5
interaction	GO	up-regulated	GO:0006520	cellular amino acid metabolic process	14/521	244/23355	0.001238804	1	0.119946771	27364/14598/70791/76563/52633/109652/56720/109093/67417/209176/108682/234734/11977/229905	14
interaction	GO	up-regulated	GO:0021879	forebrain neuron differentiation	7/521	74/23355	0.001308749	1	0.119946771	328365/58234/19876/13395/11977/14843/12010	7
interaction	GO	up-regulated	GO:0009451	RNA modification	10/521	142/23355	0.001347505	1	0.119946771	72026/98956/56417/234734/76357/106707/228019/78697/69606/100087	10
interaction	GO	up-regulated	GO:0051668	localization within membrane	8/521	97/23355	0.001480061	1	0.119946771	22084/94176/105782/58234/242274/192176/213081/232813	8
interaction	GO	up-regulated	GO:0070528	protein kinase C signaling	5/521	38/23355	0.001481249	1	0.119946771	20370/110197/14766/209012/53357	5
interaction	GO	up-regulated	GO:0060632	regulation of microtubule-based movement	6/521	56/23355	0.001511706	1	0.119946771	105833/52028/16568/207607/360213/21333	6
interaction	GO	up-regulated	GO:0032543	mitochondrial translation	7/521	76/23355	0.001530522	1	0.119946771	76563/320806/211253/109093/67417/19935/69956	7
interaction	GO	up-regulated	GO:0001767	establishment of lymphocyte polarity	3/521	11/23355	0.001593483	1	0.119946771	94176/105782/76088	3
interaction	GO	up-regulated	GO:0001768	establishment of T cell polarity	3/521	11/23355	0.001593483	1	0.119946771	94176/105782/76088	3
interaction	GO	up-regulated	GO:0006568	tryptophan metabolic process	3/521	11/23355	0.001593483	1	0.119946771	56720/209176/11977	3
interaction	GO	up-regulated	GO:0006586	indolalkylamine metabolic process	3/521	11/23355	0.001593483	1	0.119946771	56720/209176/11977	3
interaction	GO	up-regulated	GO:0048251	elastic fiber assembly	3/521	11/23355	0.001593483	1	0.119946771	17880/81877/11977	3
interaction	GO	up-regulated	GO:0007611	learning or memory	16/521	308/23355	0.001625874	1	0.119946771	75410/98660/260297/14799/319984/58234/15466/17967/53357/246317/13051/232813/12010/21333/66673/64378	16
interaction	GO	down-regulated	GO:0032594	protein transport within lipid bilayer	3/214	10/23355	8.68E-05	0.273024607	0.161911728	16412/76438/12484	3
interaction	GO	down-regulated	GO:0043112	receptor metabolic process	8/214	191/23355	0.000394192	1	0.161911728	14272/11838/16412/20614/16396/66508/50791/19218	8
interaction	GO	down-regulated	GO:0002821	positive regulation of adaptive immune response	7/214	148/23355	0.000441294	1	0.161911728	93759/15458/268564/225825/12484/257632/78473	7
interaction	GO	down-regulated	GO:0050731	positive regulation of peptidyl-tyrosine phosphorylation	8/214	195/23355	0.000452449	1	0.161911728	16818/22612/18606/16412/15458/19219/12484/257632	8
interaction	GO	down-regulated	GO:0072672	neutrophil extravasation	3/214	17/23355	0.000469164	1	0.161911728	19219/19218/19152	3
interaction	GO	down-regulated	GO:0007613	memory	7/214	154/23355	0.000559776	1	0.161911728	13166/11838/54720/20983/20614/20203/18121	7
interaction	GO	down-regulated	GO:0031503	protein-containing complex localization	9/214	257/23355	0.000636704	1	0.161911728	74463/11838/20614/65114/211446/50791/232943/109905/20823	9
interaction	GO	down-regulated	GO:0033623	regulation of integrin activation	3/214	19/23355	0.000659584	1	0.161911728	19219/12484/78473	3
interaction	GO	down-regulated	GO:0071605	monocyte chemotactic protein-1 production	3/214	19/23355	0.000659584	1	0.161911728	11815/12484/257632	3
interaction	GO	down-regulated	GO:0071637	regulation of monocyte chemotactic protein-1 production	3/214	19/23355	0.000659584	1	0.161911728	11815/12484/257632	3
interaction	GO	down-regulated	GO:0018108	peptidyl-tyrosine phosphorylation	10/214	318/23355	0.000741604	1	0.161911728	16818/22612/15468/18606/16412/15458/19219/12484/14159/257632	10
interaction	GO	down-regulated	GO:0050730	regulation of peptidyl-tyrosine phosphorylation	9/214	263/23355	0.000750209	1	0.161911728	16818/22612/15468/18606/16412/15458/19219/12484/257632	9
interaction	GO	down-regulated	GO:0032088	negative regulation of NF-kappaB transcription factor activity	5/214	78/23355	0.000756257	1	0.161911728	93759/15468/16396/257632/30954	5
interaction	GO	down-regulated	GO:0018212	peptidyl-tyrosine modification	10/214	321/23355	0.00079668	1	0.161911728	16818/22612/15468/18606/16412/15458/19219/12484/14159/257632	10
interaction	GO	down-regulated	GO:0006353	DNA-templated transcription, termination	3/214	22/23355	0.001027241	1	0.194851417	19285/545725/74737	3
interaction	GO	down-regulated	GO:0042572	retinol metabolic process	3/214	23/23355	0.001173387	1	0.197800988	77974/665270/22139	3
interaction	GO	down-regulated	GO:1901617	organic hydroxy compound biosynthetic process	8/214	226/23355	0.00118183	1	0.197800988	13166/15485/93759/13180/20773/56050/65114/12705	8
interaction	GO	down-regulated	GO:0045665	negative regulation of neuron differentiation	5/214	90/23355	0.001441066	1	0.202103312	16412/18088/27354/19218/12484	5
interaction	GO	down-regulated	GO:0034502	protein localization to chromosome	5/214	93/23355	0.001666881	1	0.202103312	20174/404634/76464/59035/26951	5
interaction	GO	down-regulated	GO:0002792	negative regulation of peptide secretion	5/214	95/23355	0.001831187	1	0.202103312	93759/20983/15107/19219/19218	5
interaction	GO	down-regulated	GO:0033622	integrin activation	3/214	27/23355	0.00188645	1	0.202103312	19219/12484/78473	3
interaction	GO	down-regulated	GO:0051767	nitric-oxide synthase biosynthetic process	3/214	27/23355	0.00188645	1	0.202103312	14272/19219/257632	3
interaction	GO	down-regulated	GO:0051769	regulation of nitric-oxide synthase biosynthetic process	3/214	27/23355	0.00188645	1	0.202103312	14272/19219/257632	3
interaction	GO	down-regulated	GO:0051668	localization within membrane	5/214	97/23355	0.002007052	1	0.202103312	16412/14658/76438/50791/12484	5
interaction	GO	down-regulated	GO:0099072	regulation of postsynaptic membrane neurotransmitter receptor levels	5/214	97/23355	0.002007052	1	0.202103312	11838/20614/65114/50791/109905	5
interaction	GO	down-regulated	GO:0050900	leukocyte migration	10/214	364/23355	0.002031574	1	0.202103312	13166/11815/19252/16412/19219/19218/21825/12484/257632/19152	10
interaction	GO	down-regulated	GO:1903539	protein localization to postsynaptic membrane	4/214	59/23355	0.002103546	1	0.202103312	20614/65114/50791/109905	4
interaction	GO	down-regulated	GO:0007611	learning or memory	9/214	308/23355	0.002232918	1	0.202103312	13166/11838/54720/20983/16412/67092/20614/20203/18121	9
interaction	GO	down-regulated	GO:0032006	regulation of TOR signaling	5/214	101/23355	0.002395345	1	0.202103312	11836/93759/74747/73205/66508	5
interaction	GO	down-regulated	GO:0007584	response to nutrient	4/214	62/23355	0.002523916	1	0.202103312	14275/67092/17025/14159	4
interaction	GO	down-regulated	GO:0032720	negative regulation of tumor necrosis factor production	4/214	62/23355	0.002523916	1	0.202103312	93759/19219/12484/257632	4
interaction	GO	down-regulated	GO:0071168	protein localization to chromatin	3/214	30/23355	0.002566148	1	0.202103312	20174/404634/59035	3
interaction	GO	down-regulated	GO:0099003	vesicle-mediated transport in synapse	8/214	257/23355	0.002640775	1	0.202103312	11838/20983/20614/108043/65114/50791/12484/109905	8
interaction	GO	down-regulated	GO:0016239	positive regulation of macroautophagy	4/214	63/23355	0.002675956	1	0.202103312	93759/20773/73205/257632	4
interaction	GO	down-regulated	GO:1903556	negative regulation of tumor necrosis factor superfamily cytokine production	4/214	63/23355	0.002675956	1	0.202103312	93759/19219/12484/257632	4
interaction	GO	down-regulated	GO:0062237	protein localization to postsynapse	4/214	65/23355	0.002998645	1	0.202103312	20614/65114/50791/109905	4
interaction	GO	down-regulated	GO:0042168	heme metabolic process	3/214	32/23355	0.003093152	1	0.202103312	11656/17025/15458	3
interaction	GO	down-regulated	GO:0031112	positive regulation of microtubule polymerization or depolymerization	3/214	33/23355	0.003379698	1	0.202103312	260315/20257/14159	3
interaction	GO	down-regulated	GO:0034250	positive regulation of cellular amide metabolic process	6/214	159/23355	0.003526688	1	0.202103312	56046/76846/20091/15568/21825/257632	6
interaction	GO	down-regulated	GO:0042440	pigment metabolic process	4/214	68/23355	0.003531005	1	0.202103312	11656/17025/15458/12705	4
interaction	GO	down-regulated	GO:0002604	regulation of dendritic cell antigen processing and presentation	2/214	10/23355	0.003582845	1	0.202103312	21825/257632	2
interaction	GO	down-regulated	GO:0032621	interleukin-18 production	2/214	10/23355	0.003582845	1	0.202103312	75083/257632	2
interaction	GO	down-regulated	GO:0061626	pharyngeal arch artery morphogenesis	2/214	10/23355	0.003582845	1	0.202103312	14275/18121	2
interaction	GO	down-regulated	GO:2000109	regulation of macrophage apoptotic process	2/214	10/23355	0.003582845	1	0.202103312	93759/257632	2
interaction	GO	down-regulated	GO:2000391	positive regulation of neutrophil extravasation	2/214	10/23355	0.003582845	1	0.202103312	19219/19218	2
interaction	GO	down-regulated	GO:0002819	regulation of adaptive immune response	7/214	216/23355	0.003874136	1	0.202103312	93759/15458/268564/225825/12484/257632/78473	7
interaction	GO	down-regulated	GO:0007026	negative regulation of microtubule depolymerization	3/214	35/23355	0.004000231	1	0.202103312	260315/29877/20257	3
interaction	GO	down-regulated	GO:1990089	response to nerve growth factor	3/214	35/23355	0.004000231	1	0.202103312	20257/50791/109905	3
interaction	GO	down-regulated	GO:1990090	cellular response to nerve growth factor stimulus	3/214	35/23355	0.004000231	1	0.202103312	20257/50791/109905	3
interaction	GO	down-regulated	GO:0042509	regulation of tyrosine phosphorylation of STAT protein	4/214	71/23355	0.004124184	1	0.202103312	16818/15468/15458/19219	4
interaction	KEGG	up-regulated	mmu00970	Aminoacyl-tRNA biosynthesis	6/214	66/9035	0.004583273	1	0.617472107	70791/76563/109093/67417/234734/69606	6
interaction	KEGG	up-regulated	mmu04512	ECM-receptor interaction	7/214	88/9035	0.004749785	1	0.617472107	12505/16404/16420/15530/12843/81877/665033	7
interaction	KEGG	up-regulated	mmu04978	Mineral absorption	5/214	54/9035	0.008772896	1	0.760317656	98660/67972/12724/53945/11977	5
interaction	KEGG	up-regulated	mmu04115	p53 signaling pathway	5/214	72/9035	0.027638854	1	0.988407441	22084/11783/50883/26374/67874	5
interaction	KEGG	up-regulated	mmu03460	Fanconi anemia pathway	4/214	51/9035	0.032148558	1	0.988407441	60534/19891/52864/233826	4
interaction	KEGG	up-regulated	mmu04971	Gastric acid secretion	5/214	75/9035	0.032231029	1	0.988407441	98660/20544/15466/208890/16518	5
interaction	KEGG	up-regulated	mmu03450	Non-homologous end-joining	2/214	13/9035	0.036683722	1	0.988407441	108138/227525	2
interaction	KEGG	down-regulated	mmu05144	Malaria	3/103	57/9035	0.027002243	1	0.857314049	20969/21825/15122	3
interaction	KEGG	down-regulated	mmu04015	Rap1 signaling pathway	6/103	214/9035	0.035295012	1	0.857314049	16412/14176/50791/21825/78473/109905	6
interaction	KEGG	down-regulated	mmu05031	Amphetamine addiction	3/103	69/9035	0.043880169	1	0.857314049	93759/14281/11838	3
interaction	KEGG	down-regulated	mmu04010	MAPK signaling pathway	7/103	294/9035	0.050418858	1	0.857314049	11836/14281/15370/19252/14176/109905/100503710	7
interaction	KEGG	down-regulated	mmu03010	Ribosome	5/103	176/9035	0.050426731	1	0.857314049	76846/267019/20091/26451/268449	5
interaction	KEGG	down-regulated	mmu03020	RNA polymerase	2/103	32/9035	0.051152351	1	0.857314049	78929/69833	2
interaction	KEGG	down-regulated	mmu04726	Serotonergic synapse	4/103	131/9035	0.062366659	1	0.857314049	11836/19252/81906/100503710	4
interaction	KEGG	down-regulated	mmu05171	Coronavirus disease - COVID-19	6/103	248/9035	0.063714513	1	0.857314049	76846/267019/14281/20091/26451/268449	6
interaction	KEGG	down-regulated	mmu04142	Lysosome	4/103	135/9035	0.068102194	1	0.857314049	17775/74105/75612/235504	4
interaction	KEGG	down-regulated	mmu05135	Yersinia infection	4/103	135/9035	0.068102194	1	0.857314049	16818/14281/16412/74192	4
tg_treatment	GO	up-regulated	GO:0048562	embryonic organ morphogenesis	48/1347	329/23355	3.04E-09	1.69E-05	1.40E-05	216795/17387/20683/13544/93760/11694/245866/22412/216560/15228/14634/13614/18424/252973/105782/20472/21417/225164/20671/98711/18933/11477/50884/20378/18129/13636/17389/13542/13395/11941/74025/140476/237523/193385/18119/213081/15413/15415/19664/20204/207607/329421/15227/14609/21676/26413/59024/15400	48
tg_treatment	GO	up-regulated	GO:0006816	calcium ion transport	54/1347	423/23355	3.72E-08	0.000206176	8.39E-05	12290/12287/193034/98660/12389/18803/12298/76757/67972/11540/239556/106393/13490/11419/12768/381290/16410/19260/66815/13645/20544/269587/11938/11517/16438/14812/11941/11441/54652/13617/53376/252972/22063/18763/17918/12286/65086/329064/15464/22393/56089/15560/230899/103988/228071/81897/11549/11607/14609/74777/15465/20192/14811/12335	54
tg_treatment	GO	up-regulated	GO:0042391	regulation of membrane potential	56/1347	451/23355	5.46E-08	0.000302923	8.39E-05	14654/20370/14807/382056/193034/14401/12389/17295/16536/12298/76757/56016/11540/13614/52882/15165/239556/11419/16529/209027/15168/20544/13542/11938/243547/14812/11441/56216/192176/57249/192287/20271/14402/12286/195208/210274/228880/232975/71653/230899/16518/11603/11549/52150/16485/235281/246317/14609/14811/18213/12010/54403/21333/12802/64378/64009	56
tg_treatment	GO	up-regulated	GO:0050808	synapse organization	58/1347	486/23355	1.27E-07	0.000702664	0.000145881	30785/20370/19400/22084/14401/330814/16560/12298/19073/18222/12405/68507/228357/13636/21923/19266/18027/230775/13542/243547/67784/14812/19277/11941/232333/20430/11441/192176/54126/234214/67703/12217/210933/14402/17918/12286/20350/12564/233071/210274/93842/246316/228880/11603/217692/14362/245446/108071/331461/232813/14811/18213/236794/26875/13869/107932/18191/27083	58
tg_treatment	GO	up-regulated	GO:0050890	cognition	44/1347	345/23355	6.87E-07	0.003806766	0.000632262	214162/109880/382056/12290/71722/75410/98660/57138/20528/21337/432530/20292/13490/109857/11419/224938/14812/232333/20430/11441/12669/210933/14402/15466/195208/210274/11980/12326/99296/232975/108071/246317/15465/72635/232813/67772/14811/12010/94109/21333/66673/64378/19283/74319	44
tg_treatment	GO	up-regulated	GO:0007409	axonogenesis	55/1347	483/23355	1.19E-06	0.006605748	0.000914285	12561/109880/22084/14009/80297/270058/107449/213084/432530/15228/18222/14634/22330/18424/117606/14268/228357/13636/13842/13542/12933/13395/18844/53870/67784/19277/20430/20352/22284/54652/13193/67263/105689/230676/76499/12286/20350/65086/16971/71653/11603/217692/360213/245446/58208/244152/107515/20357/20347/18213/22253/236794/56839/12168/19283	55
tg_treatment	GO	up-regulated	GO:0060562	epithelial tube morphogenesis	47/1347	393/23355	1.83E-06	0.010164271	0.001128658	11482/17387/22084/13544/12505/93760/17295/22413/245866/22412/20292/14634/13614/252973/11600/105782/20472/225164/20671/98711/11477/50884/99377/18129/13645/21923/13542/67784/13617/18667/13036/74025/18763/18119/29876/15415/19664/207607/15227/14362/21815/11607/107515/14609/21676/94109/59024	47
tg_treatment	GO	up-regulated	GO:0007612	learning	28/1347	182/23355	1.98E-06	0.010977882	0.001128658	214162/109880/12290/71722/98660/57138/21337/13490/11419/14812/232333/11441/210933/14402/15466/195208/210274/11980/99296/232975/108071/246317/15465/14811/94109/21333/66673/64378	28
tg_treatment	GO	up-regulated	GO:0034329	cell junction assembly	50/1347	432/23355	2.26E-06	0.012536033	0.001128658	11482/17387/60363/14401/12389/330814/70008/216560/18222/22330/252973/18810/12405/19271/14268/241201/16410/228357/53885/19266/11426/230775/13542/67784/19277/14758/67703/12217/76499/210933/14402/12286/12564/210274/246316/12563/16971/11603/217692/14362/245446/14609/331461/18213/26875/13869/76707/18191/27083/73061	50
tg_treatment	GO	up-regulated	GO:0006865	amino acid transport	26/1347	164/23355	2.57E-06	0.014255349	0.001128658	193034/70008/12298/11846/11540/215335/105727/20532/78830/229706/21366/14812/232333/53896/209837/11988/12286/22348/64051/99296/104245/15560/18168/625098/14609/94281	26
tg_treatment	GO	up-regulated	GO:0055074	calcium ion homeostasis	55/1347	496/23355	2.70E-06	0.014950104	0.001128658	193034/98660/12389/18803/12298/56745/21939/76757/67972/208659/214189/13614/14744/239556/13490/12768/381290/16410/14601/17306/66815/11938/11517/16438/14812/11941/11441/54652/13617/58994/20271/22063/18763/17918/12286/65086/15464/64051/99296/22393/16971/56089/15560/14738/103988/11549/140741/11607/14609/74777/20192/14811/21333/19214/12335	55
tg_treatment	GO	up-regulated	GO:0007611	learning or memory	39/1347	308/23355	3.46E-06	0.019158036	0.001257617	214162/109880/382056/12290/71722/75410/98660/57138/20528/21337/432530/20292/13490/11419/224938/14812/232333/11441/210933/14402/15466/195208/210274/11980/12326/99296/232975/108071/246317/15465/232813/67772/14811/12010/94109/21333/66673/64378/19283	39
tg_treatment	GO	up-regulated	GO:0001964	startle response	11/1347	36/23355	3.55E-06	0.019687054	0.001257617	14654/11540/27386/13490/13542/14812/16485/67772/14811/94109/83762	11
tg_treatment	GO	up-regulated	GO:0009314	response to radiation	48/1347	416/23355	3.90E-06	0.021633385	0.001283239	214162/109880/382056/12290/11826/98660/12298/69723/68067/108138/13490/107477/19367/110855/12825/75570/94229/16420/12359/60534/54652/210766/53376/66131/66704/211651/11920/14685/15466/60530/195208/109685/77065/76843/26374/232975/246317/69807/20357/15465/12051/244694/243923/110911/14811/30843/64378/12953	48
tg_treatment	GO	up-regulated	GO:0006874	cellular calcium ion homeostasis	53/1347	480/23355	4.61E-06	0.025579669	0.001357173	193034/98660/12389/18803/12298/56745/21939/76757/67972/214189/13614/14744/239556/13490/12768/381290/16410/14601/17306/66815/11938/11517/16438/14812/11941/11441/54652/13617/58994/22063/18763/17918/12286/65086/15464/64051/99296/22393/16971/56089/15560/14738/103988/11549/140741/11607/14609/74777/20192/14811/21333/19214/12335	53
tg_treatment	GO	up-regulated	GO:0070588	calcium ion transmembrane transport	37/1347	289/23355	4.72E-06	0.026148346	0.001357173	12290/12287/193034/98660/18803/12298/76757/67972/13490/11419/381290/16410/19260/66815/20544/11938/16438/14812/11941/54652/13617/252972/22063/18763/17918/12286/329064/56089/15560/230899/228071/81897/11607/74777/20192/14811/12335	37
tg_treatment	GO	up-regulated	GO:0048701	embryonic cranial skeleton morphogenesis	13/1347	53/23355	7.11E-06	0.039423564	0.00192583	17387/11694/22412/14634/252973/20472/98711/18933/17389/18119/213081/20204/59024	13
tg_treatment	GO	up-regulated	GO:0007613	memory	24/1347	154/23355	8.33E-06	0.046172162	0.002130192	382056/71722/75410/20528/432530/11419/224938/14812/232333/11441/14402/15466/210274/12326/99296/232975/246317/15465/232813/67772/14811/94109/21333/66673	24
tg_treatment	GO	up-regulated	GO:0035725	sodium ion transmembrane transport	23/1347	145/23355	9.47E-06	0.052475714	0.002262205	98660/15165/13490/11419/226999/381290/229706/15168/20544/21366/232333/20277/20271/252972/329064/75607/104245/232975/11603/235281/246317/236794/54403	23
tg_treatment	GO	up-regulated	GO:0006836	neurotransmitter transport	32/1347	242/23355	1.04E-05	0.057741566	0.002262205	109880/12287/98660/12298/21337/11540/432530/22318/105782/13490/11419/67847/60425/17957/229706/13542/11938/21366/232333/11441/56216/14758/12286/20979/22348/64051/104245/15560/11549/26875/83762/18191	32
tg_treatment	GO	up-regulated	GO:0007369	gastrulation	26/1347	177/23355	1.07E-05	0.059198954	0.002262205	16600/93760/18424/20472/20671/14268/11477/50884/16410/13537/11426/13542/319520/74025/76499/93673/18119/218850/15227/21815/23966/14609/93674/11480/76707/12168	26
tg_treatment	GO	up-regulated	GO:0060485	mesenchyme development	36/1347	288/23355	1.08E-05	0.059929905	0.002262205	11482/22084/22413/13207/76566/12192/13614/20472/98711/14268/11477/50884/20378/13636/231858/20352/192176/13617/76499/20350/18119/101809/19664/319530/218850/15227/114716/14609/20357/17248/21676/20347/13869/26413/76707/12168	36
tg_treatment	GO	up-regulated	GO:0003015	heart process	31/1347	236/23355	1.63E-05	0.090101733	0.002993239	17868/12290/12287/193034/98660/12389/17295/66826/80297/70008/110809/76757/13614/208727/381290/20544/11938/11441/192176/20271/15464/232975/56089/230899/16518/11603/11549/235281/14609/17248/21333	31
tg_treatment	GO	up-regulated	GO:0006814	sodium ion transport	31/1347	236/23355	1.63E-05	0.090101733	0.002993239	142681/98660/80297/216225/15165/13490/11419/105727/226999/381290/94229/54338/229706/15168/20544/21366/232333/20277/20271/252972/329064/75607/246198/104245/232975/11603/235281/246317/12805/236794/54403	31
tg_treatment	GO	up-regulated	GO:0051480	regulation of cytosolic calcium ion concentration	43/1347	377/23355	1.63E-05	0.090109465	0.002993239	193034/98660/12389/18803/56745/76757/67972/214189/13614/14744/239556/13490/12768/381290/16410/14601/11517/16438/14812/11941/13617/58994/22063/18763/17918/12286/65086/15464/99296/16971/56089/15560/103988/11549/140741/11607/14609/74777/20192/14811/21333/19214/12335	43
tg_treatment	GO	up-regulated	GO:1904888	cranial skeletal system development	15/1347	74/23355	1.75E-05	0.09714789	0.003034651	17387/11694/22412/66910/14634/252973/20472/98711/18933/17389/18119/213081/226089/20204/59024	15
tg_treatment	GO	up-regulated	GO:0060047	heart contraction	30/1347	226/23355	1.80E-05	0.099895134	0.003034651	17868/12290/12287/193034/98660/12389/17295/66826/80297/70008/110809/76757/13614/208727/381290/20544/11938/11441/192176/20271/15464/232975/230899/16518/11603/11549/235281/14609/17248/21333	30
tg_treatment	GO	up-regulated	GO:1903522	regulation of blood circulation	32/1347	249/23355	1.87E-05	0.103687481	0.003034651	17868/12290/12287/193034/98660/12389/80297/70008/67972/13614/208727/381290/20544/11938/11441/192176/20271/15466/15464/15560/230899/16518/11603/276829/11549/11607/235281/14609/15465/17248/21333/12168	32
tg_treatment	GO	up-regulated	GO:0030282	bone mineralization	20/1347	121/23355	1.91E-05	0.10597312	0.003034651	67972/19073/76566/66695/11732/12768/11477/68259/14758/58994/216161/102657/73121/71458/107515/14609/11480/338352/18675/12168	20
tg_treatment	GO	up-regulated	GO:0051216	cartilage development	28/1347	205/23355	2.00E-05	0.11072365	0.003064998	216795/12164/20340/76566/14634/14756/13614/12153/12394/20472/21417/18933/20378/68259/110075/58994/18763/16969/234356/214855/73121/20204/66175/373864/214685/242291/12168/15400	28
tg_treatment	GO	up-regulated	GO:0060541	respiratory system development	33/1347	262/23355	2.12E-05	0.117394894	0.00314484	17387/20683/71722/116701/17932/22413/17172/216560/18222/14634/252973/74123/27410/30051/98711/16420/21923/13395/11886/18667/58994/13036/74025/18119/19664/207607/15227/74777/26413/14709/12654/12168/319817	33
tg_treatment	GO	up-regulated	GO:0055067	monovalent inorganic cation homeostasis	24/1347	163/23355	2.21E-05	0.122449354	0.003177734	98660/72392/57138/11975/11540/23985/13614/13490/171429/226999/94229/20544/56315/20277/29876/246198/232975/235380/11607/17134/236794/54403/21333/26413	24
tg_treatment	GO	up-regulated	GO:0006813	potassium ion transport	31/1347	241/23355	2.46E-05	0.136621868	0.00343809	11826/98660/12389/72392/16536/57138/22318/15165/13490/16529/226999/15168/20544/192176/18195/329064/75607/232975/230899/16518/103988/11603/16522/52150/16485/246317/227632/16502/236794/241794/56461	31
tg_treatment	GO	up-regulated	GO:0015812	gamma-aminobutyric acid transport	8/1347	23/23355	2.70E-05	0.149397904	0.003649023	12298/21366/232333/12286/22348/64051/99296/15560	8
tg_treatment	GO	up-regulated	GO:0015849	organic acid transport	37/1347	313/23355	2.86E-05	0.158566695	0.003762313	193034/70008/12298/11846/216225/11540/215335/13614/13490/105727/171429/20532/225579/78830/54338/229706/21366/14812/232333/26459/53896/209837/11988/12286/15466/22348/64051/99296/104245/208890/15560/18168/625098/14609/58887/18783/94281	37
tg_treatment	GO	up-regulated	GO:0015804	neutral amino acid transport	11/1347	44/23355	2.96E-05	0.164104308	0.003785546	70008/215335/105727/20532/229706/21366/53896/209837/22348/104245/625098	11
tg_treatment	GO	up-regulated	GO:0048511	rhythmic process	36/1347	302/23355	3.05E-05	0.169068527	0.003794653	20683/214162/382056/11540/103583/432530/13207/353187/21685/13490/12394/14601/19885/108079/433759/14812/11441/22284/18667/53376/105689/57746/14402/66704/76843/18168/211949/58182/107515/15465/18783/14811/18213/30843/12953/12995	36
tg_treatment	GO	up-regulated	GO:0010959	regulation of metal ion transport	35/1347	291/23355	3.24E-05	0.179706494	0.003865642	12287/98660/12389/18803/12298/76757/67972/11540/13490/12768/19260/13645/20544/269587/11517/16438/11941/54652/13617/53376/22063/17918/12286/65086/15464/22393/56089/230899/11603/228071/81897/11607/14609/74777/12335	35
tg_treatment	GO	up-regulated	GO:0051924	regulation of calcium ion transport	34/1347	280/23355	3.43E-05	0.190357698	0.003865642	12287/98660/12389/18803/12298/76757/67972/11540/13490/12768/19260/13645/20544/269587/11517/16438/11941/54652/13617/53376/22063/17918/12286/65086/15464/22393/56089/230899/228071/81897/11607/14609/74777/12335	34
tg_treatment	GO	up-regulated	GO:0001667	ameboidal-type cell migration	47/1347	439/23355	3.44E-05	0.190851034	0.003865642	11482/79264/20683/109880/22084/16600/11826/17295/18803/21939/216190/216560/14756/12339/11600/13731/20671/14268/381290/14645/11477/50884/16410/13636/13645/11426/231858/67784/20352/78560/13036/76499/20350/239528/18119/68750/14609/20357/68992/20347/330662/72461/21333/13869/319565/76707/12168	47
tg_treatment	GO	up-regulated	GO:0007264	small GTPase mediated signal transduction	47/1347	439/23355	3.44E-05	0.190851034	0.003865642	83813/22084/17295/22325/11303/215821/14744/13449/224014/71085/12825/226751/50884/18129/19769/11517/20430/234353/70497/54126/13617/14766/114713/108686/227801/193385/385354/260409/233071/101497/380711/241308/208869/19732/71653/330914/229541/217692/328967/11549/11607/72065/230098/76088/223881/330662/211673	47
tg_treatment	GO	up-regulated	GO:0046942	carboxylic acid transport	34/1347	283/23355	4.27E-05	0.236769473	0.004584662	193034/70008/12298/11846/216225/11540/215335/13614/13490/105727/171429/20532/78830/54338/229706/21366/14812/232333/53896/209837/11988/224814/12286/15466/22348/64051/99296/104245/208890/15560/18168/625098/14609/18783	34
tg_treatment	GO	up-regulated	GO:0001508	action potential	21/1347	138/23355	4.30E-05	0.238202535	0.004584662	14654/12389/12298/15165/239556/20544/11938/14812/11441/192176/20271/195208/16518/11549/16485/235281/14811/18213/21333/12802/64378	21
tg_treatment	GO	up-regulated	GO:0048704	embryonic skeletal system morphogenesis	18/1347	108/23355	4.38E-05	0.242912037	0.004584662	216795/17387/11694/22412/14634/252973/20472/21417/98711/18933/17389/18119/213081/15413/15415/20204/59024/15400	18
tg_treatment	GO	up-regulated	GO:0006885	regulation of pH	17/1347	99/23355	4.79E-05	0.265651559	0.004854093	72392/57138/11975/23985/13614/171429/226999/94229/20544/56315/29876/235380/11607/17134/236794/54403/26413	17
tg_treatment	GO	up-regulated	GO:0007416	synapse assembly	26/1347	193/23355	4.94E-05	0.273777527	0.004854093	14401/330814/18222/12405/228357/19266/230775/13542/67784/67703/12217/210933/14402/12286/210274/246316/11603/217692/14362/245446/331461/18213/26875/13869/18191/27083	26
tg_treatment	GO	up-regulated	GO:0016358	dendrite development	36/1347	309/23355	4.96E-05	0.274722986	0.004854093	20370/22084/382056/17295/16560/57138/270058/213084/18222/268980/17344/228357/13636/19266/13542/20430/11441/54652/13193/210933/12286/195208/77480/233071/210274/93842/228880/217692/331461/236794/27083/53883/19283/270120/664805/64009	36
tg_treatment	GO	up-regulated	GO:0097485	neuron projection guidance	31/1347	251/23355	5.42E-05	0.300387253	0.005196983	12561/14009/107449/15228/14634/18424/117606/26757/13636/13842/13542/12933/13395/18844/53870/67784/19277/20430/20352/67263/105689/20350/16971/11603/58208/107515/20357/20347/22253/56839/12168	31
tg_treatment	GO	up-regulated	GO:0008016	regulation of heart contraction	25/1347	185/23355	6.49E-05	0.360003448	0.005979263	17868/12290/12287/193034/98660/12389/80297/70008/13614/208727/381290/20544/11938/11441/192176/20271/15464/230899/16518/11603/11549/235281/14609/17248/21333	25
tg_treatment	GO	up-regulated	GO:0048813	dendrite morphogenesis	25/1347	185/23355	6.49E-05	0.360003448	0.005979263	17295/16560/213084/18222/17344/228357/13636/19266/13542/11441/54652/13193/210933/12286/195208/77480/233071/210274/217692/331461/27083/53883/19283/664805/64009	25
tg_treatment	GO	down-regulated	GO:0022613	ribonucleoprotein complex biogenesis	40/583	408/23355	1.89E-13	7.58E-10	6.94E-10	52530/66877/20641/20174/75617/20103/193116/216767/56095/15519/67222/20044/20088/18813/17975/20638/70285/20104/66448/67973/101867/22184/225215/16785/67239/67229/107686/27966/68077/19989/76130/268449/67025/27367/18114/20115/20068/102614/66489/20054	40
tg_treatment	GO	down-regulated	GO:0042254	ribosome biogenesis	31/583	294/23355	1.62E-11	6.49E-08	2.97E-08	52530/75617/20103/216767/56095/67222/20044/20088/18813/17975/70285/20104/66448/67973/101867/225215/16785/67239/27966/68077/19989/76130/268449/67025/27367/18114/20115/20068/102614/66489/20054	31
tg_treatment	GO	down-regulated	GO:0006091	generation of precursor metabolites and energy	36/583	404/23355	4.91E-11	1.97E-07	6.01E-08	12858/235339/12028/20656/20930/74747/66945/58200/11957/21991/67264/11947/108037/21351/18682/66383/15926/227731/14683/110208/57320/12857/18746/71679/50721/57423/68077/22272/228966/56451/66152/225887/66576/15289/230075/633979	36
tg_treatment	GO	down-regulated	GO:0006364	rRNA processing	24/583	207/23355	4.69E-10	1.88E-06	4.30E-07	52530/75617/56095/67222/20044/20088/18813/17975/70285/20104/67973/101867/67239/27966/68077/19989/76130/67025/18114/20115/20068/102614/66489/20054	24
tg_treatment	GO	down-regulated	GO:0016072	rRNA metabolic process	24/583	216/23355	1.12E-09	4.49E-06	7.98E-07	52530/75617/56095/67222/20044/20088/18813/17975/70285/20104/67973/101867/67239/27966/68077/19989/76130/67025/18114/20115/20068/102614/66489/20054	24
tg_treatment	GO	down-regulated	GO:0006119	oxidative phosphorylation	17/583	107/23355	1.31E-09	5.23E-06	7.98E-07	12858/20930/66945/11957/67264/11947/108037/66383/57320/12857/71679/57423/22272/66152/225887/66576/230075	17
tg_treatment	GO	down-regulated	GO:0046034	ATP metabolic process	26/583	256/23355	1.60E-09	6.40E-06	8.37E-07	12858/15481/20930/74747/66945/11957/21991/12015/67264/11947/108037/66383/227731/57320/12857/18746/71679/50721/57423/22272/68055/66152/225887/66576/230075/633979	26
tg_treatment	GO	down-regulated	GO:0022618	ribonucleoprotein complex assembly	21/583	171/23355	2.01E-09	8.06E-06	9.23E-07	66877/20641/20174/75617/20103/193116/15519/20044/20638/66448/22184/225215/16785/67239/67229/107686/68077/268449/67025/27367/20054	21
tg_treatment	GO	down-regulated	GO:0006457	protein folding	20/583	158/23355	2.86E-09	1.15E-05	1.17E-06	12317/15507/15481/73316/52653/217737/15519/100037258/12465/70356/68816/53381/12469/15510/18221/12466/12468/12955/19035/243912	20
tg_treatment	GO	down-regulated	GO:0071826	ribonucleoprotein complex subunit organization	21/583	178/23355	4.19E-09	1.68E-05	1.54E-06	66877/20641/20174/75617/20103/193116/15519/20044/20638/66448/22184/225215/16785/67239/67229/107686/68077/268449/67025/27367/20054	21
tg_treatment	GO	down-regulated	GO:0042255	ribosome assembly	13/583	64/23355	5.24E-09	2.10E-05	1.75E-06	75617/20103/216767/20044/66448/225215/16785/67239/68077/268449/67025/27367/20054	13
tg_treatment	GO	down-regulated	GO:0034470	ncRNA processing	30/583	355/23355	7.08E-09	2.84E-05	2.17E-06	52530/75617/66628/56095/67222/20044/15108/20088/18813/17975/70285/20104/67973/101867/67049/104721/67239/72656/27966/68077/19989/76130/67025/18114/20115/20068/102614/66489/20054/20823	30
tg_treatment	GO	down-regulated	GO:0045333	cellular respiration	19/583	159/23355	1.85E-08	7.43E-05	5.24E-06	12858/235339/12028/20656/66945/67264/108037/66383/15926/227731/57320/12857/68077/22272/56451/66152/225887/66576/230075	19
tg_treatment	GO	down-regulated	GO:0015980	energy derivation by oxidation of organic compounds	24/583	250/23355	2.05E-08	8.20E-05	5.37E-06	12858/235339/12028/20656/66945/58200/67264/108037/18682/66383/15926/227731/14683/57320/12857/68077/22272/228966/56451/66152/225887/66576/15289/230075	24
tg_treatment	GO	down-regulated	GO:0042273	ribosomal large subunit biogenesis	13/583	72/23355	2.36E-08	9.44E-05	5.76E-06	52530/56095/70285/66448/225215/67239/68077/19989/76130/268449/67025/27367/66489	13
tg_treatment	GO	down-regulated	GO:0007005	mitochondrion organization	35/583	489/23355	2.87E-08	0.000114859	6.57E-06	12028/21780/56046/12799/20656/15114/66628/20930/11740/52469/380773/15519/67130/12015/11757/67264/15108/67588/15510/66734/16905/595136/57320/53380/67184/17210/68342/12484/224904/73689/225887/67067/66706/230075/68316	35
tg_treatment	GO	down-regulated	GO:0034660	ncRNA metabolic process	33/583	445/23355	3.10E-08	0.000124116	6.69E-06	52530/75617/66628/56095/328092/22375/67222/20044/15108/20088/18813/15461/17975/70285/20104/67973/101867/67049/104721/67239/72656/27966/68077/19989/76130/67025/18114/20115/20068/102614/66489/20054/20823	33
tg_treatment	GO	down-regulated	GO:0042775	mitochondrial ATP synthesis coupled electron transport	11/583	58/23355	1.68E-07	0.000672896	3.42E-05	12858/66945/67264/66383/57320/12857/22272/66152/225887/66576/230075	11
tg_treatment	GO	down-regulated	GO:0042773	ATP synthesis coupled electron transport	11/583	62/23355	3.42E-07	0.001372432	6.62E-05	12858/66945/67264/66383/57320/12857/22272/66152/225887/66576/230075	11
tg_treatment	GO	down-regulated	GO:0022904	respiratory electron transport chain	12/583	80/23355	6.72E-07	0.00269185	0.00012326	12858/20656/66945/67264/66383/57320/12857/22272/66152/225887/66576/230075	12
tg_treatment	GO	down-regulated	GO:0022900	electron transport chain	12/583	84/23355	1.15E-06	0.004611165	0.00019195	12858/20656/66945/67264/66383/57320/12857/22272/66152/225887/66576/230075	12
tg_treatment	GO	down-regulated	GO:0033108	mitochondrial respiratory chain complex assembly	12/583	84/23355	1.15E-06	0.004611165	0.00019195	21780/56046/20930/52469/67130/67264/595136/67184/68342/225887/66706/230075	12
tg_treatment	GO	down-regulated	GO:0000375	RNA splicing, via transesterification reactions	22/583	277/23355	2.04E-06	0.008178391	0.000299591	66877/20641/74351/15481/193116/68816/24010/319322/17975/227707/20638/74255/68592/76167/54633/22184/237859/67229/107686/230596/66125/69269	22
tg_treatment	GO	down-regulated	GO:0000377	RNA splicing, via transesterification reactions with bulged adenosine as nucleophile	22/583	277/23355	2.04E-06	0.008178391	0.000299591	66877/20641/74351/15481/193116/68816/24010/319322/17975/227707/20638/74255/68592/76167/54633/22184/237859/67229/107686/230596/66125/69269	22
tg_treatment	GO	down-regulated	GO:0000398	mRNA splicing, via spliceosome	22/583	277/23355	2.04E-06	0.008178391	0.000299591	66877/20641/74351/15481/193116/68816/24010/319322/17975/227707/20638/74255/68592/76167/54633/22184/237859/67229/107686/230596/66125/69269	22
tg_treatment	GO	down-regulated	GO:0009060	aerobic respiration	11/583	76/23355	2.81E-06	0.011280022	0.000397317	12858/235339/66945/108037/15926/12857/68077/56451/66152/225887/66576	11
tg_treatment	GO	down-regulated	GO:0000027	ribosomal large subunit assembly	7/583	28/23355	4.37E-06	0.017523526	0.000594372	66448/225215/67239/68077/268449/67025/27367	7
tg_treatment	GO	down-regulated	GO:0000470	maturation of LSU-rRNA	7/583	30/23355	7.20E-06	0.028851596	0.000943653	52530/56095/70285/67239/19989/76130/66489	7
tg_treatment	GO	down-regulated	GO:0042274	ribosomal small subunit biogenesis	10/583	73/23355	1.32E-05	0.052726627	0.00166507	75617/20103/67222/20044/20088/20104/16785/20115/20068/20054	10
tg_treatment	GO	down-regulated	GO:0042176	regulation of protein catabolic process	25/583	390/23355	1.86E-05	0.074600495	0.002277304	11836/27681/381629/22187/15519/67588/16396/17025/53312/57320/76375/53380/102122/26903/50721/67184/246133/68077/67296/67025/20115/77006/72330/19349/21944	25
tg_treatment	GO	down-regulated	GO:0006605	protein targeting	20/583	275/23355	2.15E-05	0.086261631	0.002548335	14275/15114/20813/66384/15481/22627/53612/15519/15461/15510/69276/18220/67184/83397/67025/17938/67067/18693/22630/19349	20
tg_treatment	GO	down-regulated	GO:0010257	NADH dehydrogenase complex assembly	8/583	49/23355	2.63E-05	0.105405222	0.002925155	67130/67264/595136/67184/68342/225887/66706/230075	8
tg_treatment	GO	down-regulated	GO:0032981	mitochondrial respiratory chain complex I assembly	8/583	49/23355	2.63E-05	0.105405222	0.002925155	67130/67264/595136/67184/68342/225887/66706/230075	8
tg_treatment	GO	down-regulated	GO:0031647	regulation of protein stability	20/583	292/23355	5.04E-05	0.201823952	0.00525338	12317/18016/15481/15519/12465/12469/15510/16905/57320/12466/12468/12955/19035/50721/68077/67702/67025/20115/77006/378702	20
tg_treatment	GO	down-regulated	GO:0006397	mRNA processing	27/583	466/23355	5.12E-05	0.20514773	0.00525338	66877/20641/74351/11803/15481/193116/68816/24010/319322/17975/227707/228410/20638/74255/68592/66899/76167/54633/22184/104721/237859/67229/107686/74737/230596/66125/69269	27
tg_treatment	GO	down-regulated	GO:0061136	regulation of proteasomal protein catabolic process	15/583	181/23355	5.22E-05	0.209140724	0.00525338	11836/22187/17025/53312/57320/76375/53380/102122/50721/246133/68077/67296/67025/77006/72330	15
tg_treatment	GO	down-regulated	GO:1903362	regulation of cellular protein catabolic process	18/583	247/23355	5.35E-05	0.214256526	0.00525338	11836/381629/22187/15519/17025/53312/57320/76375/53380/102122/50721/246133/68077/67296/67025/20115/77006/72330	18
tg_treatment	GO	down-regulated	GO:0008652	cellular amino acid biosynthetic process	8/583	54/23355	5.44E-05	0.217982578	0.00525338	107272/108037/57320/100678/14719/66902/71275/11898	8
tg_treatment	GO	down-regulated	GO:1901607	alpha-amino acid biosynthetic process	8/583	55/23355	6.23E-05	0.249570106	0.005860418	107272/108037/57320/100678/14719/66902/71275/11898	8
tg_treatment	GO	down-regulated	GO:0032594	protein transport within lipid bilayer	4/583	10/23355	7.16E-05	0.286967896	0.006409883	16412/75695/76438/12484	4
tg_treatment	GO	down-regulated	GO:1904851	positive regulation of establishment of protein localization to telomere	4/583	10/23355	7.16E-05	0.286967896	0.006409883	12465/12469/12466/12468	4
tg_treatment	GO	down-regulated	GO:0002181	cytoplasmic translation	10/583	92/23355	1.00E-04	0.400743275	0.008679372	13682/18746/16785/68028/20005/66475/54217/19899/67025/114641	10
tg_treatment	GO	down-regulated	GO:1903050	regulation of proteolysis involved in cellular protein catabolic process	16/583	214/23355	0.000101678	0.407526751	0.008679372	11836/22187/17025/53312/57320/76375/53380/102122/50721/246133/68077/67296/67025/20115/77006/72330	16
tg_treatment	GO	down-regulated	GO:0032984	protein-containing complex disassembly	16/583	215/23355	0.000107374	0.430356793	0.00895729	20587/15481/56431/74747/14026/67474/20257/20262/66734/14168/26903/78610/110380/101612/276770/57028	16
tg_treatment	GO	down-regulated	GO:0070203	regulation of establishment of protein localization to telomere	4/583	11/23355	0.000110291	0.442048192	0.008996172	12465/12469/12466/12468	4
tg_treatment	GO	down-regulated	GO:0009895	negative regulation of catabolic process	20/583	310/23355	0.000114497	0.458905086	0.009136201	381629/17164/74747/380773/217827/67588/13167/17025/619605/57320/102122/26903/50721/17210/223453/68077/67025/20115/77006/72330	20
tg_treatment	GO	down-regulated	GO:0000028	ribosomal small subunit assembly	5/583	21/23355	0.000139155	0.557734808	0.010666601	75617/20103/20044/16785/20054	5
tg_treatment	GO	down-regulated	GO:1903363	negative regulation of cellular protein catabolic process	9/583	78/23355	0.000139489	0.559070617	0.010666601	381629/17025/57320/102122/68077/67025/20115/77006/72330	9
tg_treatment	GO	down-regulated	GO:0045732	positive regulation of protein catabolic process	16/583	221/23355	0.00014778	0.592303204	0.010934281	27681/15519/67588/16396/53312/76375/53380/50721/67184/246133/68077/67296/77006/72330/19349/21944	16
tg_treatment	GO	down-regulated	GO:0072331	signal transduction by p53 class mediator	12/583	135/23355	0.000148947	0.596979772	0.010934281	12028/22187/74747/15254/81601/80751/101867/53380/67239/68077/67025/20115	12
tg_treatment	KEGG	up-regulated	mmu04727	GABAergic synapse	19/585	89/9035	3.04E-06	0.000949371	0.000651644	12287/14401/57138/432530/14706/105727/14645/14696/232333/54652/209837/57249/14402/18195/12286/22348/16522/14709/14415	19
tg_treatment	KEGG	up-regulated	mmu04020	Calcium signaling pathway	35/585	240/9035	4.50E-06	0.001404707	0.000651644	12290/12287/17295/18803/76757/67972/21337/11540/432530/239556/381290/13645/11938/16438/11941/11441/54652/13617/252972/12669/18679/12286/15466/12326/15464/15560/238564/11549/11607/108071/15465/20192/14811/18213/13869	35
tg_treatment	KEGG	up-regulated	mmu05033	Nicotine addiction	9/585	40/9035	0.000838568	0.26163327	0.074279934	12287/14401/14812/11441/57249/14402/12286/22348/14811	9
tg_treatment	KEGG	up-regulated	mmu04970	Salivary secretion	14/585	85/9035	0.001026414	0.320241052	0.074279934	71395/98660/67972/432530/22318/381290/20544/16438/11941/232975/11549/20192/17105/11722	14
tg_treatment	KEGG	up-regulated	mmu05032	Morphine addiction	14/585	91/9035	0.002017576	0.629483575	0.098496142	12287/14401/29863/432530/14706/18584/14696/57249/14402/12286/22348/16522/14709/18583	14
tg_treatment	KEGG	up-regulated	mmu04978	Mineral absorption	10/585	54/9035	0.002147215	0.669931189	0.098496142	142681/98660/67972/12724/171429/53945/381290/11941/244698/232975	10
tg_treatment	KEGG	up-regulated	mmu04724	Glutamatergic synapse	16/585	113/9035	0.002419059	0.754746291	0.098496142	14807/432530/14706/105727/14645/14696/16438/14812/22063/12286/210274/108071/18783/14811/26413/14709	16
tg_treatment	KEGG	up-regulated	mmu04150	mTOR signaling pathway	20/585	157/9035	0.002722075	0.849287464	0.098496142	216795/109880/22084/13544/56032/22413/22412/58988/64899/75425/52187/108079/13542/319481/14362/320311/78757/27401/329679/26413	20
tg_treatment	KEGG	up-regulated	mmu04934	Cushing syndrome	20/585	162/9035	0.003922822	1	0.126172631	216795/20683/214162/109880/13544/22413/13557/22412/432530/19645/239556/18584/213464/13542/16438/54652/69544/14362/11607/26413	20
tg_treatment	KEGG	up-regulated	mmu04725	Cholinergic synapse	15/585	112/9035	0.005558436	1	0.160902093	12287/16536/432530/14706/14696/16438/11441/54652/12669/12286/12326/16518/16522/26413/14709	15
tg_treatment	KEGG	up-regulated	mmu00220	Arginine biosynthesis	5/585	20/9035	0.007680583	1	0.202120593	11846/109652/14645/108682/217214	5
tg_treatment	KEGG	up-regulated	mmu04024	cAMP signaling pathway	24/585	224/9035	0.010114221	1	0.212767272	109880/98660/22325/22355/67972/11540/432530/14634/13614/381290/18033/20544/11938/11517/14812/11941/54652/13617/12669/12326/232975/230899/14811/26413	24
tg_treatment	KEGG	up-regulated	mmu04713	Circadian entrainment	13/585	98/9035	0.010258914	1	0.212767272	432530/73086/14706/239556/14696/11517/16438/14812/16522/20192/14811/26413/14709	13
tg_treatment	KEGG	up-regulated	mmu04721	Synaptic vesicle cycle	11/585	77/9035	0.010290199	1	0.212767272	12287/11975/22318/232333/56216/18195/12286/71770/20979/22348/104245	11
tg_treatment	KEGG	up-regulated	mmu04330	Notch signaling pathway	9/585	60/9035	0.014342936	1	0.254910659	13544/19668/18222/18129/433759/13542/270118/19664/433586	9
tg_treatment	KEGG	up-regulated	mmu04723	Retrograde endocannabinoid signaling	17/585	148/9035	0.014903299	1	0.254910659	12287/14401/432530/14706/14696/16438/54652/57249/14402/12286/22348/16522/108071/26413/14709/17719/17721	17
tg_treatment	KEGG	up-regulated	mmu04371	Apelin signaling pathway	16/585	137/9035	0.015427392	1	0.254910659	241113/432530/14706/58988/208727/14696/108079/20544/16438/103968/12326/238564/11607/20192/26413/14709	16
tg_treatment	KEGG	up-regulated	mmu03460	Fanconi anemia pathway	8/585	51/9035	0.015850808	1	0.254910659	19714/60534/19891/211651/223970/52864/233826/18861	8
tg_treatment	KEGG	up-regulated	mmu04064	NF-kappa B signaling pathway	13/585	105/9035	0.01767474	1	0.257759343	18803/21939/19766/17087/22637/22029/22329/18033/240354/11920/66724/230073/12995	13
tg_treatment	KEGG	up-regulated	mmu05165	Human papillomavirus infection	34/585	362/9035	0.017808827	1	0.257759343	216795/16391/22084/13544/22413/19668/22412/11975/71978/19645/105782/15976/17858/58988/14268/16420/16410/18129/13645/18033/21923/433759/15207/13542/270118/81877/11920/19664/14362/433586/26413/107932/15006/665033	34
tg_treatment	KEGG	up-regulated	mmu04710	Circadian rhythm	6/585	34/9035	0.020416268	1	0.26130048	241113/103583/353187/19885/108079/12953	6
tg_treatment	KEGG	up-regulated	mmu04350	TGF-beta signaling pathway	12/585	96/9035	0.020670117	1	0.26130048	20683/12164/110542/58988/11477/13559/18119/21815/68799/11480/26413/12168	12
tg_treatment	KEGG	up-regulated	mmu04726	Serotonergic synapse	15/585	131/9035	0.02192865	1	0.26130048	109880/12287/14401/14706/14696/16438/54652/22063/14402/12286/15560/16522/18783/26413/14709	15
tg_treatment	KEGG	up-regulated	mmu04270	Vascular smooth muscle contraction	16/585	144/9035	0.023678962	1	0.26130048	109880/17540/17880/11540/432530/13614/16438/54652/13617/56089/230899/238564/11549/11607/18783/26413	16
tg_treatment	KEGG	up-regulated	mmu00564	Glycerophospholipid metabolism	12/585	98/9035	0.023929957	1	0.26130048	28169/85031/66826/14555/12660/66586/64899/231510/218121/104759/18783/110911	12
tg_treatment	KEGG	up-regulated	mmu04260	Cardiac muscle contraction	11/585	87/9035	0.024168404	1	0.26130048	98660/12298/76757/20544/11938/54652/15464/232975/236794/17708/17711	11
tg_treatment	KEGG	up-regulated	mmu05205	Proteoglycans in cancer	21/585	205/9035	0.024372208	1	0.26130048	216795/109880/12505/12389/17295/22325/22413/18803/22412/13207/58988/286940/14268/16410/20544/16438/192176/17022/14362/13869/26413	21
tg_treatment	KEGG	up-regulated	mmu04658	Th1 and Th2 cell differentiation	11/585	88/9035	0.026073113	1	0.269552856	18803/19668/22637/18129/18033/270118/15000/19664/433586/26413/16185	11
tg_treatment	KEGG	up-regulated	mmu04210	Apoptosis	15/585	136/9035	0.029574751	1	0.295210766	13163/19766/22029/18033/66593/16438/13032/13036/11920/19249/22146/12123/328417/26413/12984	15
tg_treatment	KEGG	up-regulated	mmu04925	Aldosterone synthesis and secretion	12/585	102/9035	0.031558565	1	0.304512473	98660/67972/432530/239556/381290/16438/11941/54652/12326/232975/230899/11607	12
tg_treatment	KEGG	up-regulated	mmu05202	Transcriptional misregulation in cancer	22/585	224/9035	0.032784861	1	0.306140464	209446/20683/214162/14009/17295/21939/13207/12394/21417/72949/22029/18033/433759/16599/14011/56312/11920/108829/14255/58208/208266/16185	22
tg_treatment	KEGG	up-regulated	mmu04550	Signaling pathways regulating pluripotency of stem cells	15/585	140/9035	0.036981938	1	0.334540554	216795/16600/13544/22413/22412/11477/13542/13395/69587/51869/18119/14362/11480/26413/12168	15
tg_treatment	KEGG	up-regulated	mmu04261	Adrenergic signaling in cardiomyocytes	16/585	156/9035	0.044983635	1	0.365396836	98660/12298/67972/432530/73086/71978/381290/20544/11938/11941/54652/20271/232975/11549/11607/26413	16
tg_treatment	KEGG	up-regulated	mmu04360	Axon guidance	18/585	181/9035	0.04523904	1	0.365396836	17295/18803/107449/16886/117606/13636/13842/231148/18844/20352/22063/20350/20357/223881/20347/22253/26413/12168	18
tg_treatment	KEGG	up-regulated	mmu03440	Homologous recombination	6/585	41/9035	0.046732457	1	0.365396836	19891/381760/210766/11920/233826/368203	6
tg_treatment	KEGG	up-regulated	mmu05219	Bladder cancer	6/585	41/9035	0.046732457	1	0.365396836	109880/13557/73086/19645/13645/26413	6
tg_treatment	KEGG	up-regulated	mmu04929	GnRH secretion	8/585	63/9035	0.049255521	1	0.365396836	15165/239556/15168/16438/54652/22063/16522/26413	8
tg_treatment	KEGG	down-regulated	mmu03010	Ribosome	36/290	176/9035	1.49E-19	4.09E-17	3.60E-17	76846/267019/75617/20103/216767/20044/20088/67186/20091/78523/67427/20104/66448/19943/225215/67891/16785/94065/269261/68028/19989/26451/20005/66475/54217/268449/19899/67025/27367/20115/20068/66489/20054/114641/19982/100040298	36
tg_treatment	KEGG	down-regulated	mmu05171	Coronavirus disease - COVID-19	36/290	248/9035	1.45E-14	3.98E-12	1.75E-12	76846/267019/75617/20103/14281/20044/20088/67186/20091/67427/20104/19943/225215/214763/67891/16785/269261/68028/18707/19989/26451/20005/66475/11491/54217/268449/19899/67025/27367/20115/20068/66489/20054/114641/19982/100040298	36
tg_treatment	KEGG	down-regulated	mmu00190	Oxidative phosphorylation	21/290	135/9035	1.61E-09	4.42E-07	1.30E-07	12858/66144/66945/66335/67130/11957/67264/11947/595136/76429/12857/71679/67184/57423/66290/68342/22272/66152/225887/66576/230075	21
tg_treatment	KEGG	down-regulated	mmu05012	Parkinson disease	28/290	264/9035	2.23E-08	6.12E-06	1.35E-06	12858/12028/11740/12315/22187/19179/66945/67130/11957/22143/19252/67264/11947/14683/595136/19181/57320/12857/71679/67184/12314/227613/68342/22272/66152/225887/66576/230075	28
tg_treatment	KEGG	down-regulated	mmu05208	Chemical carcinogenesis - reactive oxygen species	25/290	222/9035	4.02E-08	1.10E-05	1.95E-06	12858/11836/20656/11740/14281/66945/67130/11957/12015/67264/11947/15461/66447/595136/12857/71679/67184/18707/68342/22272/12408/66152/225887/66576/230075	25
tg_treatment	KEGG	down-regulated	mmu05016	Huntington disease	29/290	302/9035	1.12E-07	3.07E-05	4.50E-06	12858/12028/21780/20656/15114/11740/245841/19179/66945/67130/11957/22143/67264/11947/595136/19181/12857/69833/71679/67184/227613/68342/22272/74325/66152/225887/66576/230075/641340	29
tg_treatment	KEGG	down-regulated	mmu04714	Thermogenesis	24/290	231/9035	3.48E-07	9.58E-05	1.20E-05	12858/20587/52469/66945/67130/11957/67264/11947/15461/14683/20104/595136/12857/71679/50721/67184/57423/68342/22272/66152/225887/66576/66706/230075	24
tg_treatment	KEGG	down-regulated	mmu05020	Prion disease	26/290	268/9035	4.30E-07	0.000118341	1.30E-05	12858/12028/15481/11740/19179/66945/67130/11957/22143/12015/67264/11947/595136/19181/12857/71679/67184/227613/13653/18707/68342/22272/66152/225887/66576/230075	26
tg_treatment	KEGG	down-regulated	mmu05022	Pathways of neurodegeneration - multiple diseases	35/290	471/9035	2.64E-06	0.000726899	7.11E-05	12858/11836/12028/15114/11740/12315/22187/19179/66945/18039/67130/11957/22143/12015/67264/15108/11947/15461/66734/595136/19181/57320/67790/12857/71679/67184/12314/227613/68342/22272/66152/225887/66576/230075/641340	35
tg_treatment	KEGG	down-regulated	mmu05010	Alzheimer disease	30/290	383/9035	5.10E-06	0.001402552	0.000123478	12858/11836/11740/12315/19179/66945/67130/11957/22143/12015/67264/15108/11947/15461/595136/19181/12857/71679/67184/12314/227613/18707/68342/22272/11491/66152/225887/66576/230075/641340	30
