# Supplementary material for: HDAC1/2 inhibitor therapy improves multiple organ systems in aged mice
Source: iScience. 2023 Dec 12;27(1):108681. doi: 10.1016/j.isci.2023.108681 (PMC10805681; doi:10.1016/j.isci.2023.108681)
Supplement: Table S7. Heart differential gene expression [file mmc8.csv]

original	ensembl_gene_id	mgi_symbol	entrezgene	description	logFC	AveExpr	t	P.Value	adj.P.Val	B	logFC (CMPD_vs_CTRL)	t (CMPD_vs_CTRL)	P.Value (CMPD_vs_CTRL)	adj.P.Val (CMPD_vs_CTRL)	B (CMPD_vs_CTRL)	CPM_s_062_CTRL	CPM_s_063_CTRL	CPM_s_064_CTRL	CPM_s_065_CTRL	CPM_s_066_CTRL	CPM_s_067_CTRL	CPM_s_068_CMPD	CPM_s_069_CMPD	CPM_s_070_CMPD	CPM_s_071_CMPD	CPM_s_072_CMPD
ENSMUSG00000000001	ENSMUSG00000000001	Gnai3	14679	guanine nucleotide binding protein (G protein), alpha inhibiting 3 [Source:MGI Symbol;Acc:MGI:95773]	0.177571859	4.998332531	1.79380412	0.091180078	0.41697405	-4.829713979	0.177571859	1.79380412	0.091180078	0.41697405	-4.829713979	5.003499945	5.03792644	4.895116158	5.009958832	4.677489172	4.868931103	4.84461655	5.371141401	5.176707977	5.234311674	4.886724949
ENSMUSG00000000028	ENSMUSG00000000028	Cdc45	12544	cell division cycle 45 [Source:MGI Symbol;Acc:MGI:1338073]	-0.262245724	1.183118115	-1.233261835	0.234749998	0.604694007	-4.788628517	-0.262245724	-1.233261835	0.234749998	0.604694007	-4.788628517	1.557784745	1.346664492	1.317746687	0.788573847	1.691813494	1.26067371	0.564756444	1.017766728	1.278210898	1.375068672	1.166573545
ENSMUSG00000000031	ENSMUSG00000000031	H19	NA	H19, imprinted maternally expressed transcript [Source:MGI Symbol;Acc:MGI:95891]	-0.078401984	5.533837191	-0.495830476	0.626549787	0.862204637	-6.281167232	-0.078401984	-0.495830476	0.626549787	0.862204637	-6.281167232	5.552878416	6.136592292	5.305350844	5.269855919	5.901132845	5.25741153	5.696529832	5.398736022	5.171162984	5.871963974	5.327947725
ENSMUSG00000000037	ENSMUSG00000000037	Scml2	107815	Scm polycomb group protein like 2 [Source:MGI Symbol;Acc:MGI:1340042]	0.949626512	-1.968153549	1.589283939	0.130961884	0.479217445	-4.388510296	0.949626512	1.589283939	0.130961884	0.479217445	-4.388510296	-2.770645903	-1.725089351	-1.496306786	-1.378464972	-2.868570601	-1.950471203	-0.247909392	-2.422760885	-1.792793377	-0.299845175	-1.419706083
ENSMUSG00000000056	ENSMUSG00000000056	Narf	67608	nuclear prelamin A recognition factor [Source:MGI Symbol;Acc:MGI:1914858]	0.139739159	6.650756764	1.406261984	0.178189852	0.54074656	-5.533094484	0.139739159	1.406261984	0.178189852	0.54074656	-5.533094484	6.40037481	6.603546304	6.515371074	6.561432682	6.483293417	6.957644761	6.93483641	6.817640287	6.632935918	6.438573268	6.820487721
ENSMUSG00000000058	ENSMUSG00000000058	Cav2	12390	caveolin 2 [Source:MGI Symbol;Acc:MGI:107571]	0.198543481	5.940618732	2.595890088	0.019154133	0.220633715	-3.540015672	0.198543481	2.595890088	0.019154133	0.220633715	-3.540015672	5.726256349	5.863152952	5.889503035	5.933711081	5.907906492	5.781705169	5.943109752	6.3439552	6.084498354	5.967711209	5.918121289
ENSMUSG00000000078	ENSMUSG00000000078	Klf6	23849	Kruppel-like factor 6 [Source:MGI Symbol;Acc:MGI:1346318]	-0.017769736	6.09116282	-0.203514617	0.841220214	0.95025326	-6.439844284	-0.017769736	-0.203514617	0.841220214	0.95025326	-6.439844284	5.791207219	5.967442405	6.250600185	6.22634022	6.142807378	6.209631149	5.958612992	6.310931383	6.040775169	6.000756347	6.11522459
ENSMUSG00000000085	ENSMUSG00000000085	Scmh1	29871	sex comb on midleg homolog 1 [Source:MGI Symbol;Acc:MGI:1352762]	-0.025381647	5.471141185	-0.312679246	0.758439498	0.91676155	-6.34995287	-0.025381647	-0.312679246	0.758439498	0.91676155	-6.34995287	5.221606509	5.536514646	5.417868345	5.497921521	5.488327032	5.719284935	5.300983523	5.54173693	5.546662765	5.443806276	5.485518193
ENSMUSG00000000088	ENSMUSG00000000088	Cox5a	12858	cytochrome c oxidase subunit 5A [Source:MGI Symbol;Acc:MGI:88474]	-0.136586799	8.569231833	-2.385769145	0.029328047	0.263838945	-4.04557117	-0.136586799	-2.385769145	0.029328047	0.263838945	-4.04557117	8.565463207	8.607320112	8.786414571	8.55742549	8.700052763	8.575533671	8.576288368	8.434726347	8.435673145	8.449928944	8.57478998
ENSMUSG00000000093	ENSMUSG00000000093	Tbx2	21385	T-box 2 [Source:MGI Symbol;Acc:MGI:98494]	0.134224461	2.910649047	1.036004797	0.315137514	0.680770661	-5.360614799	0.134224461	1.036004797	0.315137514	0.680770661	-5.360614799	2.974452009	3.036343056	2.767759869	3.077423708	2.652870289	2.690334138	2.782403525	3.080448525	2.886095668	2.854772109	3.319049831
ENSMUSG00000000120	ENSMUSG00000000120	Ngfr	18053	nerve growth factor receptor (TNFR superfamily, member 16) [Source:MGI Symbol;Acc:MGI:97323]	0.240535295	0.901710186	0.607105616	0.552039944	0.824118098	-5.188876335	0.240535295	0.607105616	0.552039944	0.824118098	-5.188876335	1.634068221	-0.102428754	1.19355629	0.728308569	1.611100057	0.104665807	2.20440815	1.253654303	0.128780731	0.94929782	0.680323271
ENSMUSG00000000126	ENSMUSG00000000126	Wnt9a	216795	wingless-type MMTV integration site family, member 9A [Source:MGI Symbol;Acc:MGI:2446084]	0.094282037	2.782624502	0.743623809	0.467556165	0.780612343	-5.568949227	0.094282037	0.743623809	0.467556165	0.780612343	-5.568949227	3.073661561	2.566577074	2.611511108	2.80576984	2.644783174	2.838158497	3.075701347	2.859948344	2.808213608	2.511216388	2.927218419
ENSMUSG00000000127	ENSMUSG00000000127	Fer	14158	fer (fms/fps related) protein kinase [Source:MGI Symbol;Acc:MGI:105917]	0.020137352	4.448256437	0.213813074	0.833311179	0.947839331	-6.214482543	0.020137352	0.213813074	0.833311179	0.947839331	-6.214482543	4.590059295	4.5250991	4.091673384	4.369260027	4.518398367	4.556390701	4.689117856	4.395543933	4.412479035	4.397207593	4.421520603
ENSMUSG00000000131	ENSMUSG00000000131	Xpo6	74204	exportin 6 [Source:MGI Symbol;Acc:MGI:2429950]	-0.158638546	4.38096057	-1.610138975	0.126320154	0.472298645	-4.997463263	-0.158638546	-1.610138975	0.126320154	0.472298645	-4.997463263	4.302236315	4.587762064	4.369351836	4.592749642	4.417580867	4.451034768	3.974088112	4.419989297	4.547005644	4.285179242	4.281455229
ENSMUSG00000000134	ENSMUSG00000000134	Tfe3	209446	transcription factor E3 [Source:MGI Symbol;Acc:MGI:98511]	0.020235576	4.297364396	0.237352388	0.815303824	0.93918223	-6.178396481	0.020235576	0.237352388	0.815303824	0.93918223	-6.178396481	4.305155765	4.281488584	4.292723227	4.455433099	4.055278425	4.323598002	4.179893013	4.459833043	4.295026548	4.44464069	4.217926058
ENSMUSG00000000142	ENSMUSG00000000142	Axin2	12006	axin 2 [Source:MGI Symbol;Acc:MGI:1270862]	0.012892182	2.80102413	0.089178462	0.930013	0.984057641	-5.832409455	0.012892182	0.089178462	0.930013	0.984057641	-5.832409455	3.172892787	2.788019425	2.776444558	2.924672296	2.416831228	2.788876909	3.158583404	2.835925136	2.858760765	2.697810187	2.505785034
ENSMUSG00000000148	ENSMUSG00000000148	Brat1	231841	BRCA1-associated ATM activator 1 [Source:MGI Symbol;Acc:MGI:1891679]	-0.071894	3.067494911	-0.567449812	0.578044252	0.837896371	-5.749335938	-0.071894	-0.567449812	0.578044252	0.837896371	-5.749335938	2.819729504	3.318042795	2.970582618	3.419877429	2.963634792	3.134893498	3.002799143	3.031930626	3.277380715	3.097548799	2.799946015
ENSMUSG00000000149	ENSMUSG00000000149	Gna12	14673	guanine nucleotide binding protein, alpha 12 [Source:MGI Symbol;Acc:MGI:95767]	0.174621296	7.661769915	2.936895786	0.009429175	0.165895582	-2.962113959	0.174621296	2.936895786	0.009429175	0.165895582	-2.962113959	7.454080823	7.634502883	7.536416756	7.569268772	7.567549637	7.734116758	7.810699553	7.754787122	7.817931497	7.621301407	7.78267877
ENSMUSG00000000154	ENSMUSG00000000154	Slc22a18	18400	solute carrier family 22 (organic cation transporter), member 18 [Source:MGI Symbol;Acc:MGI:1336884]	0.031033061	-1.438348919	0.054881356	0.956891674	0.990558743	-4.875304387	0.031033061	0.054881356	0.956891674	0.990558743	-4.875304387	-0.34746897	-1.121154673	-0.169686442	-0.926951177	-2.27066918	-2.421311289	-1.79493926	-0.347510544	-1.53904511	-0.724533489	-1.785811764
ENSMUSG00000000167	ENSMUSG00000000167	Pih1d2	72614	PIH1 domain containing 2 [Source:MGI Symbol;Acc:MGI:1919864]	0.945100827	-1.988165548	1.275373855	0.219832304	0.590662213	-4.530919415	0.945100827	1.275373855	0.219832304	0.590662213	-4.530919415	-0.675521149	-2.437952869	-1.496306786	-2.039269131	-3.908098543	-0.749176195	-0.625400943	-2.142661709	-1.53904511	-1.665719588	-0.440622706
ENSMUSG00000000168	ENSMUSG00000000168	Dlat	235339	dihydrolipoamide S-acetyltransferase (E2 component of pyruvate dehydrogenase complex) [Source:MGI Symbol;Acc:MGI:2385311]	-0.077404971	8.780872374	-1.577036377	0.133754617	0.482924278	-5.384573092	-0.077404971	-1.577036377	0.133754617	0.482924278	-5.384573092	8.830660445	8.80158766	8.783321001	8.767005293	8.818698273	8.895102712	8.68445621	8.774713473	8.7163781	8.688236356	8.831216475
ENSMUSG00000000171	ENSMUSG00000000171	Sdhd	66925	succinate dehydrogenase complex, subunit D, integral membrane protein [Source:MGI Symbol;Acc:MGI:1914175]	-0.062557169	8.303556245	-0.886036733	0.388322102	0.735779089	-6.175354551	-0.062557169	-0.886036733	0.388322102	0.735779089	-6.175354551	8.049563218	8.403678626	8.490537834	8.304742811	8.378273893	8.362582086	8.180984522	8.395714718	8.232507607	8.306647051	8.23637481
ENSMUSG00000000183	ENSMUSG00000000183	Fgf6	14177	fibroblast growth factor 6 [Source:MGI Symbol;Acc:MGI:95520]	-1.273784397	-0.672223442	-2.817719497	0.012103545	0.183057102	-3.365273834	-1.273784397	-2.817719497	0.012103545	0.183057102	-3.365273834	0.036672673	0.014478901	0.183662313	0.029504795	0.413828771	-0.436287718	-1.052715485	-2.770670678	0.128780731	-1.056177392	-1.315760465
ENSMUSG00000000184	ENSMUSG00000000184	Ccnd2	12444	cyclin D2 [Source:MGI Symbol;Acc:MGI:88314]	-0.10827173	7.020256982	-1.120273114	0.278630673	0.645669914	-5.892804456	-0.10827173	-1.120273114	0.278630673	0.645669914	-5.892804456	6.920738048	6.928073842	7.188256946	7.046414513	7.259649797	7.066593856	7.041508864	6.867373106	6.926148959	7.322530709	6.661631856
ENSMUSG00000000194	ENSMUSG00000000194	Gpr107	277463	G protein-coupled receptor 107 [Source:MGI Symbol;Acc:MGI:2139054]	0.107262003	5.695805462	1.775765132	0.094205547	0.42254588	-4.938496291	0.107262003	1.775765132	0.094205547	0.42254588	-4.938496291	5.688743432	5.660548486	5.650607667	5.706568976	5.545914265	5.642990294	5.739045384	5.85131825	5.735834786	5.615773181	5.831631903
ENSMUSG00000000197	ENSMUSG00000000197	Nalcn	338370	sodium leak channel, non-selective [Source:MGI Symbol;Acc:MGI:2444306]	-0.494126606	1.244929256	-2.561181202	0.020563972	0.228105189	-3.137686062	-0.494126606	-2.561181202	0.020563972	0.228105189	-3.137686062	1.634068221	1.433216101	1.19355629	1.262273891	1.507877103	1.865864009	1.275497234	0.835929018	1.139717244	1.151169263	0.729747884
ENSMUSG00000000204	ENSMUSG00000000204	Slfn4	20558	schlafen 4 [Source:MGI Symbol;Acc:MGI:1329010]	1.090636478	-0.666735579	2.267970549	0.037069877	0.287493023	-3.770653402	1.090636478	2.267970549	0.037069877	0.287493023	-3.770653402	-0.675521149	-2.437952869	-0.309728842	-1.027282434	-0.313152708	-1.074402593	-0.89578903	-0.67556174	0.815062784	0.140576042	0.576084647
ENSMUSG00000000214	ENSMUSG00000000214	Th	21823	tyrosine hydroxylase [Source:MGI Symbol;Acc:MGI:98735]	-0.214619896	-3.385296537	-0.192344088	0.849818806	0.953202451	-4.712430862	-0.214619896	-0.192344088	0.849818806	0.953202451	-4.712430862	-0.422756674	-3.908098543	-1.674206625	-2.534357542	-3.908098543	-2.421311289	-0.754269762	-3.230078653	-3.405663984	-1.487554737	-3.908098543
ENSMUSG00000000223	ENSMUSG00000000223	Drp2	13497	dystrophin related protein 2 [Source:MGI Symbol;Acc:MGI:107432]	0.559978595	-0.901246924	1.224830842	0.237828731	0.608469878	-4.572852726	0.559978595	1.224830842	0.237828731	0.608469878	-4.572852726	0.144925126	-1.121154673	-0.169686442	-1.027282434	-2.27066918	-1.22824134	0.126160511	-1.100862515	-1.050310365	-0.375365284	-0.236983766
ENSMUSG00000000244	ENSMUSG00000000244	Tspan32	27027	tetraspanin 32 [Source:MGI Symbol;Acc:MGI:1350360]	0.743547373	-0.328366084	1.984601099	0.064065235	0.360915869	-3.975564316	0.743547373	1.984601099	0.064065235	0.360915869	-3.975564316	-0.872556544	0.014478901	-0.638661974	0.632910281	-1.384537266	-1.003227271	0.162315626	0.590019752	-0.504578892	0.085310164	0.373309897
ENSMUSG00000000253	ENSMUSG00000000253	Gmpr	66355	guanosine monophosphate reductase [Source:MGI Symbol;Acc:MGI:1913605]	-0.177774694	6.333103538	-2.651151886	0.017098023	0.211363828	-3.458906289	-0.177774694	-2.651151886	0.017098023	0.211363828	-3.458906289	6.317497707	6.407038046	6.289041119	6.423329105	6.458131768	6.592625562	6.322409741	6.170714216	6.217414316	6.121565151	6.354095491
ENSMUSG00000000266	ENSMUSG00000000266	Mid2	23947	midline 2 [Source:MGI Symbol;Acc:MGI:1344333]	0.016512576	4.836374301	0.204447426	0.840503096	0.949942821	-6.287607824	0.016512576	0.204447426	0.840503096	0.949942821	-6.287607824	4.8991633	4.890843547	4.71031632	4.925250677	4.687365343	4.845020604	4.740843527	5.044213085	4.884468585	4.943254459	4.656910904
ENSMUSG00000000275	ENSMUSG00000000275	Trim25	217069	tripartite motif-containing 25 [Source:MGI Symbol;Acc:MGI:102749]	0.129314688	5.349598756	2.216377282	0.041027018	0.30127733	-4.177845716	0.129314688	2.216377282	0.041027018	0.30127733	-4.177845716	5.31581	5.252481115	5.231478164	5.325581111	5.29776175	5.326386564	5.346869402	5.355736327	5.423341555	5.505629714	5.483718632
ENSMUSG00000000276	ENSMUSG00000000276	Dgke	56077	diacylglycerol kinase, epsilon [Source:MGI Symbol;Acc:MGI:1889276]	-0.080420316	4.725089501	-0.860982761	0.401579512	0.745358125	-5.917282282	-0.080420316	-0.860982761	0.401579512	0.745358125	-5.917282282	4.648697607	4.994109151	4.631132376	4.804574897	4.564140176	4.928167472	4.637075188	4.467671427	4.805064834	4.863373585	4.661693929
ENSMUSG00000000278	ENSMUSG00000000278	Scpep1	74617	serine carboxypeptidase 1 [Source:MGI Symbol;Acc:MGI:1921867]	0.066954318	4.418269188	0.765829194	0.454588762	0.773733526	-5.938389011	0.066954318	0.765829194	0.454588762	0.773733526	-5.938389011	4.409221076	4.358155958	4.280564414	4.584274208	4.376660488	4.359484656	4.348248223	4.211741855	4.644667616	4.493220159	4.571381649
ENSMUSG00000000282	ENSMUSG00000000282	Mnt	17428	max binding protein [Source:MGI Symbol;Acc:MGI:109150]	0.049424478	4.04396834	0.487864772	0.632061444	0.865709664	-6.032486256	0.049424478	0.487864772	0.632061444	0.865709664	-6.032486256	4.036666994	4.023516467	4.056451296	3.974539581	3.863023244	4.228846595	4.093587809	3.960894459	4.108022676	3.806002267	4.379555843
ENSMUSG00000000290	ENSMUSG00000000290	Itgb2	16414	integrin beta 2 [Source:MGI Symbol;Acc:MGI:96611]	0.418789202	3.530858753	2.892431954	0.010352036	0.172091699	-2.68957853	0.418789202	2.892431954	0.010352036	0.172091699	-2.68957853	3.783900996	2.828503004	3.213778241	3.684589788	3.082162217	3.46800052	3.66633204	3.812862592	3.624359595	3.713350834	4.030956008
ENSMUSG00000000295	ENSMUSG00000000295	Hddc2	69692	HD domain containing 2 [Source:MGI Symbol;Acc:MGI:1916942]	0.200785144	0.18009484	0.448922871	0.659324202	0.875954052	-5.094790535	0.200785144	0.448922871	0.659324202	0.875954052	-5.094790535	0.144925126	0.122619067	0.590582519	0.874499316	-1.849205479	1.108307002	1.043181052	-0.02070261	0.333275598	0.245135301	0.208760749
ENSMUSG00000000296	ENSMUSG00000000296	Tpd52l1	21987	tumor protein D52-like 1 [Source:MGI Symbol;Acc:MGI:1298386]	0.343446541	3.233685731	3.306142861	0.004309597	0.114649482	-1.880776812	0.343446541	3.306142861	0.004309597	0.114649482	-1.880776812	3.147091306	3.036343056	3.093828631	2.977407017	3.00212695	3.273911633	3.618334301	3.198195831	3.540827712	3.364525619	3.401425572
ENSMUSG00000000301	ENSMUSG00000000301	Pemt	18618	phosphatidylethanolamine N-methyltransferase [Source:MGI Symbol;Acc:MGI:104535]	-0.316026938	-1.076463658	-0.701131757	0.492986045	0.796297681	-4.796965541	-0.316026938	-0.701131757	0.492986045	0.796297681	-4.796965541	-0.50219067	-0.297734128	-0.638661974	-0.370871513	-0.751594787	-1.822417311	-1.662550012	-1.230143674	-0.504578892	-1.665719588	-0.677805158
ENSMUSG00000000303	ENSMUSG00000000303	Cdh1	12550	cadherin 1 [Source:MGI Symbol;Acc:MGI:88354]	-0.106469127	-1.591508783	-0.106011404	0.916850778	0.979992492	-4.851075084	-0.106469127	-0.106011404	0.916850778	0.979992492	-4.851075084	2.795020532	-1.548812529	-1.065450654	-2.534357542	-2.538865237	-1.950471203	1.355752323	-3.230078653	-1.226463314	-1.869028384	-2.277624592
ENSMUSG00000000305	ENSMUSG00000000305	Cdh4	12561	cadherin 4 [Source:MGI Symbol;Acc:MGI:99218]	-0.138100472	4.535981277	-1.355962232	0.193369606	0.559578451	-5.363288276	-0.138100472	-1.355962232	0.193369606	0.559578451	-5.363288276	4.498651199	4.676931128	4.640676887	4.658818168	4.520609751	4.632394397	4.450474892	4.157852454	4.832021264	4.575740142	4.285592672
ENSMUSG00000000308	ENSMUSG00000000308	Ckmt1	12716	creatine kinase, mitochondrial 1, ubiquitous [Source:MGI Symbol;Acc:MGI:99441]	0.572717309	-1.679739346	0.632711177	0.535588352	0.815543999	-4.767008811	0.572717309	0.632711177	0.535588352	0.815543999	-4.767008811	1.15358716	-1.725089351	0.075218918	-1.135116164	-3.908098543	-2.61996843	-0.247909392	-1.529698954	-0.751792642	-1.186146274	-2.487525829
ENSMUSG00000000317	ENSMUSG00000000317	Bcl6b	12029	B cell CLL/lymphoma 6, member B [Source:MGI Symbol;Acc:MGI:1278332]	0.44896602	3.921766368	2.996844898	0.008310701	0.155347642	-2.543056724	0.44896602	2.996844898	0.008310701	0.155347642	-2.543056724	3.518073467	3.789273425	3.782407239	3.712079119	3.820577025	3.650128707	3.82417552	4.906826071	4.016985877	4.045623961	4.126314794
ENSMUSG00000000318	ENSMUSG00000000318	Clec10a	17312	C-type lectin domain family 10, member A [Source:MGI Symbol;Acc:MGI:96975]	0.118053287	2.402195294	0.484269459	0.63455649	0.866620659	-5.620047357	0.118053287	0.484269459	0.63455649	0.866620659	-5.620047357	3.247638995	1.368794039	2.58209132	2.668182554	2.168716244	2.17293719	2.635814145	2.305111898	1.992548338	2.734196073	2.704283293
ENSMUSG00000000320	ENSMUSG00000000320	Alox12	11684	arachidonate 12-lipoxygenase [Source:MGI Symbol;Acc:MGI:87998]	-0.304777679	3.076692334	-1.895019851	0.075740011	0.385523942	-4.317574208	-0.304777679	-1.895019851	0.075740011	0.385523942	-4.317574208	3.413736847	3.205734557	3.134929957	2.862946274	3.780539501	2.91366659	2.753068118	3.031930626	2.767637007	3.27474251	2.799946015
ENSMUSG00000000325	ENSMUSG00000000325	Arvcf	11877	armadillo repeat gene deleted in velocardiofacial syndrome [Source:MGI Symbol;Acc:MGI:109620]	0.077801996	4.370749357	0.691565382	0.498821165	0.799481646	-5.982506331	0.077801996	0.691565382	0.498821165	0.799481646	-5.982506331	4.135109277	4.209741711	4.298764421	4.446108589	4.518398367	4.407619135	4.079476025	4.57073494	4.467803849	4.247914904	4.734628844
ENSMUSG00000000326	ENSMUSG00000000326	Comt	12846	catechol-O-methyltransferase [Source:MGI Symbol;Acc:MGI:88470]	-0.025178745	7.798147421	-0.226926141	0.823267309	0.942285059	-6.529052333	-0.025178745	-0.226926141	0.823267309	0.942285059	-6.529052333	7.726800709	7.869209532	7.768517567	7.915318568	7.861623713	7.724811411	7.598457294	7.71692367	8.360926289	7.61917493	7.621404234
ENSMUSG00000000339	ENSMUSG00000000339	Rtca	66368	RNA 3'-terminal phosphate cyclase [Source:MGI Symbol;Acc:MGI:1913618]	0.044191917	4.237125297	0.533706737	0.600657294	0.849389733	-6.051053716	0.044191917	0.533706737	0.600657294	0.849389733	-6.051053716	4.257720433	4.330233457	4.240325298	4.179742455	4.126699601	4.181896453	4.058046108	4.478056796	4.247340115	4.209662461	4.340316986
ENSMUSG00000000340	ENSMUSG00000000340	Dbt	13171	dihydrolipoamide branched chain transacylase E2 [Source:MGI Symbol;Acc:MGI:105386]	-0.015535378	6.307570004	-0.163514397	0.872098442	0.961361791	-6.463635943	-0.015535378	-0.163514397	0.872098442	0.961361791	-6.463635943	6.21100878	6.38481323	6.341925207	6.365768399	6.162766967	6.429763121	6.530364074	5.932855442	6.398688981	6.479337603	6.155908784
ENSMUSG00000000346	ENSMUSG00000000346	Dazap2	23994	DAZ associated protein 2 [Source:MGI Symbol;Acc:MGI:1344344]	-0.118984281	7.553893009	-1.797633066	0.090548977	0.415477889	-5.01495796	-0.118984281	-1.797633066	0.090548977	0.415477889	-5.01495796	7.463584849	7.698152965	7.692261606	7.605580671	7.556276206	7.631623103	7.283850704	7.515193901	7.63245169	7.549736948	7.468295558
ENSMUSG00000000355	ENSMUSG00000000355	Mcts1	68995	malignant T cell amplified sequence 1 [Source:MGI Symbol;Acc:MGI:1916245]	-0.067299065	3.826972489	-0.856374908	0.404049765	0.747448248	-5.738405602	-0.067299065	-0.856374908	0.404049765	0.747448248	-5.738405602	3.808799507	3.801527613	3.949157507	3.842178184	3.94434345	3.819202949	3.672612761	3.779663942	3.838193149	3.909063985	3.787205351
ENSMUSG00000000359	ENSMUSG00000000359	Rem1	19700	rad and gem related GTP binding protein 1 [Source:MGI Symbol;Acc:MGI:1097696]	0.011353341	2.455830774	0.090958781	0.928619851	0.983712493	-5.73991951	0.011353341	0.090958781	0.928619851	0.983712493	-5.73991951	2.384591109	2.566577074	2.21134547	2.643919391	2.245593409	2.679558608	2.486954266	2.551195941	2.517945142	2.413632297	2.455256576
ENSMUSG00000000365	ENSMUSG00000000365	Rnf17	30054	ring finger protein 17 [Source:MGI Symbol;Acc:MGI:1353419]	1.725245201	-0.73112254	2.540852605	0.021435	0.231674998	-3.569337363	1.725245201	2.540852605	0.021435	0.231674998	-3.569337363	-0.982180137	-0.444368098	-0.73411397	-0.583571932	-3.908098543	-0.219086338	0.011918477	0.590019752	-0.504578892	0.750483353	0.777535218
ENSMUSG00000000374	ENSMUSG00000000374	Trappc10	216131	trafficking protein particle complex 10 [Source:MGI Symbol;Acc:MGI:1336209]	0.023643022	6.258290684	0.422991504	0.67776002	0.884377604	-6.382049	0.023643022	0.422991504	0.67776002	0.884377604	-6.382049	6.271219773	6.337907763	6.214306435	6.246623207	6.138494159	6.277749923	6.18911446	6.286765892	6.251969623	6.354878634	6.282409969
ENSMUSG00000000378	ENSMUSG00000000378	Ccm2	216527	cerebral cavernous malformation 2 [Source:MGI Symbol;Acc:MGI:2384924]	0.07815927	4.467103138	1.086409811	0.29290645	0.659274527	-5.660778846	0.07815927	1.086409811	0.29290645	0.659274527	-5.660778846	4.457256041	4.451836575	4.389305659	4.39856003	4.455061978	4.455779055	4.61767525	4.573158959	4.589197633	4.447382895	4.338326747
ENSMUSG00000000384	ENSMUSG00000000384	Tbrg4	21379	transforming growth factor beta regulated gene 4 [Source:MGI Symbol;Acc:MGI:1100868]	-0.209042691	5.982200675	-2.891177548	0.010379304	0.172222797	-2.972057174	-0.209042691	-2.891177548	0.010379304	0.172222797	-2.972057174	5.992071311	6.126074584	6.103921842	6.021866202	6.134889933	6.081961151	5.691126199	6.135063632	5.843640459	5.775967385	5.910104014
ENSMUSG00000000386	ENSMUSG00000000386	Mx1	NA	MX dynamin-like GTPase 1 [Source:MGI Symbol;Acc:MGI:97243]	1.56114741	-0.832906154	2.204401743	0.041999807	0.305116754	-3.86481473	1.56114741	2.204401743	0.041999807	0.305116754	-3.86481473	-0.080366236	-0.523681259	-0.836331557	0.45839659	-3.908098543	-1.70480868	-0.397778747	-0.422798041	-0.067004353	1.009914221	0.243206308
ENSMUSG00000000392	ENSMUSG00000000392	Fap	14089	fibroblast activation protein [Source:MGI Symbol;Acc:MGI:109608]	0.22855551	1.473805146	1.369385418	0.189220335	0.554067321	-4.709074892	0.22855551	1.369385418	0.189220335	0.554067321	-4.709074892	1.046007489	1.390589261	1.578320296	1.714626051	1.121648004	1.512157628	1.784753893	1.497758378	1.520740948	1.703398657	1.624117859
ENSMUSG00000000399	ENSMUSG00000000399	Ndufa9	66108	NADH:ubiquinone oxidoreductase subunit A9 [Source:MGI Symbol;Acc:MGI:1913358]	-0.067792758	8.792313868	-1.258720155	0.225640561	0.595893297	-5.802249069	-0.067792758	-1.258720155	0.225640561	0.595893297	-5.802249069	8.692418037	8.889957168	8.815411448	8.820981094	8.820718714	8.900187803	8.744474506	8.759495262	8.871961257	8.676451596	8.725160946
ENSMUSG00000000409	ENSMUSG00000000409	Lck	16818	lymphocyte protein tyrosine kinase [Source:MGI Symbol;Acc:MGI:96756]	-0.873421526	-1.762051444	-1.7355576	0.101266909	0.434315096	-4.309276902	-0.873421526	-1.7355576	0.101266909	0.434315096	-4.309276902	-0.770677706	-1.925942365	-1.877170269	-0.244709643	-1.384537266	-1.074402593	-2.102895865	-1.529698954	-1.792793377	-1.487554737	-2.487525829
ENSMUSG00000000416	ENSMUSG00000000416	Cttnbp2	30785	cortactin binding protein 2 [Source:MGI Symbol;Acc:MGI:1353467]	0.593794923	-0.100937474	1.420226377	0.174151644	0.535267997	-4.473676406	0.593794923	1.420226377	0.174151644	0.535267997	-4.473676406	0.196150253	0.014478901	-0.385201345	0.172061651	0.592631919	-1.822417311	0.537486102	0.196107471	-0.343518692	0.389007284	0.309724213
ENSMUSG00000000420	ENSMUSG00000000420	Galnt1	14423	polypeptide N-acetylgalactosaminyltransferase 1 [Source:MGI Symbol;Acc:MGI:894693]	-0.008311132	6.954248425	-0.135106679	0.894161108	0.969728744	-6.50752547	-0.008311132	-0.135106679	0.894161108	0.969728744	-6.50752547	6.828886524	7.031835443	7.00872134	6.859316893	6.989241917	7.026496567	6.825291116	7.084701151	6.922853177	6.982624303	6.943093175
ENSMUSG00000000439	ENSMUSG00000000439	Mkrn2	67027	makorin, ring finger protein, 2 [Source:MGI Symbol;Acc:MGI:1914277]	0.051155801	5.504777372	0.800201737	0.434958273	0.76360194	-6.080585567	0.051155801	0.800201737	0.434958273	0.76360194	-6.080585567	5.391932042	5.518068667	5.475005793	5.422666739	5.610663058	5.4879621	5.576899085	5.481071626	5.482742659	5.447920006	5.6748565
ENSMUSG00000000440	ENSMUSG00000000440	Pparg	19016	peroxisome proliferator activated receptor gamma [Source:MGI Symbol;Acc:MGI:97747]	0.187674104	3.70792756	1.466418478	0.161323536	0.519174313	-5.061337277	0.187674104	1.466418478	0.161323536	0.519174313	-5.061337277	4.029623719	3.438021067	3.945311548	3.640305327	3.303788935	3.433141451	3.863139182	3.986581092	3.571459304	3.884992286	3.75175545
ENSMUSG00000000441	ENSMUSG00000000441	Raf1	110157	v-raf-leukemia viral oncogene 1 [Source:MGI Symbol;Acc:MGI:97847]	-0.102314903	6.970584264	-1.740928159	0.100297792	0.432619431	-5.076224879	-0.102314903	-1.740928159	0.100297792	0.432619431	-5.076224879	6.951343006	7.066944511	6.905119974	7.009303954	7.105766069	7.065559624	6.818580738	6.973947313	6.932718021	6.832856911	7.020537512
ENSMUSG00000000486	ENSMUSG00000000486	Septin1	54204	septin 1 [Source:MGI Symbol;Acc:MGI:1858916]	-0.051067019	0.902927764	-0.175732679	0.86264142	0.957737475	-5.321931963	-0.051067019	-0.175732679	0.86264142	0.957737475	-5.321931963	1.758566598	0.936779801	0.775228332	1.151897184	-0.135509801	1.344923177	1.118727119	1.017766728	0.792126108	0.389007284	1.219434898
ENSMUSG00000000489	ENSMUSG00000000489	Pdgfb	18591	platelet derived growth factor, B polypeptide [Source:MGI Symbol;Acc:MGI:97528]	0.318149226	5.595688361	2.768245088	0.013417667	0.191474071	-3.183461878	0.318149226	2.768245088	0.013417667	0.191474071	-3.183461878	5.424516248	5.420802645	5.540201647	5.607583009	5.495090233	5.220717814	5.602619139	6.302190694	5.533757663	5.644734052	5.776840854
ENSMUSG00000000530	ENSMUSG00000000530	Acvrl1	11482	activin A receptor, type II-like 1 [Source:MGI Symbol;Acc:MGI:1338946]	0.319303333	5.408374643	3.532790916	0.002654238	0.090052178	-1.644155607	0.319303333	3.532790916	0.002654238	0.090052178	-1.644155607	5.282126877	5.242028861	5.287234259	5.316654975	5.27174063	5.190675714	5.552416063	5.96827984	5.458364611	5.316102581	5.625114128
ENSMUSG00000000531	ENSMUSG00000000531	Grasp	56149	GRP1 (general receptor for phosphoinositides 1)-associated scaffold protein [Source:MGI Symbol;Acc:MGI:1860303]	0.007623162	2.96799592	0.056217621	0.95584322	0.990234236	-5.879610408	0.007623162	0.056217621	0.95584322	0.990234236	-5.879610408	2.709460239	3.001357492	2.500572877	3.305941511	3.197227183	3.102989492	3.042138195	2.835925136	3.115895742	2.927281442	3.009567191
ENSMUSG00000000532	ENSMUSG00000000532	Acvr1b	11479	activin A receptor, type 1B [Source:MGI Symbol;Acc:MGI:1338944]	0.265245176	4.741845274	3.403044772	0.003503768	0.103949007	-1.84424059	0.265245176	3.403044772	0.003503768	0.103949007	-1.84424059	4.541369811	4.520164227	4.589848637	4.731618996	4.509518777	4.820707137	4.963362962	5.014198772	4.770278471	4.836430085	4.892161982
ENSMUSG00000000538	ENSMUSG00000000538	Tom1l2	216810	target of myb1-like 2 (chicken) [Source:MGI Symbol;Acc:MGI:2443306]	-0.026814934	7.67775929	-0.471864039	0.643200259	0.869754361	-6.436009536	-0.026814934	-0.471864039	0.643200259	0.869754361	-6.436009536	7.625040582	7.761206009	7.541520688	7.718319374	7.669971882	7.822634315	7.648305341	7.653050737	7.734669673	7.637901263	7.646553823
ENSMUSG00000000552	ENSMUSG00000000552	Zfp385a	29813	zinc finger protein 385A [Source:MGI Symbol;Acc:MGI:1352495]	0.198658953	3.785161185	1.791669228	0.091533633	0.417161031	-4.622322278	0.198658953	1.791669228	0.091533633	0.417161031	-4.622322278	4.043676051	3.427517022	3.543842728	3.68854905	3.883787045	3.608127818	3.650509562	3.953470629	3.906528239	3.952178599	4.035876651
ENSMUSG00000000555	ENSMUSG00000000555	Itga5	16402	integrin alpha 5 (fibronectin receptor alpha) [Source:MGI Symbol;Acc:MGI:96604]	0.214086383	6.259449891	1.966478129	0.066287517	0.365070694	-4.680117655	0.214086383	1.966478129	0.066287517	0.365070694	-4.680117655	6.344000586	6.05960577	6.120217647	6.172936549	6.16700833	6.101266644	5.906940281	6.751223633	6.348476355	6.424029204	6.468610692
ENSMUSG00000000561	ENSMUSG00000000561	Wdr77	70465	WD repeat domain 77 [Source:MGI Symbol;Acc:MGI:1917715]	0.059845958	3.562652907	0.510913682	0.616175767	0.857323443	-5.907211388	0.059845958	0.510913682	0.616175767	0.857323443	-5.907211388	3.358595316	3.596449271	3.769414575	3.684589788	3.378843377	3.461724836	3.33525203	3.567496957	3.901178977	3.744900416	3.457512574
ENSMUSG00000000563	ENSMUSG00000000563	Atp5pb	11950	ATP synthase peripheral stalk-membrane subunit b [Source:MGI Symbol;Acc:MGI:1100495]	-0.101595934	9.596605897	-1.895294688	0.07570146	0.3854701	-4.91801843	-0.101595934	-1.895294688	0.07570146	0.3854701	-4.91801843	9.550650507	9.681598485	9.742930832	9.514725094	9.71733362	9.651001905	9.586645975	9.501339324	9.513742573	9.50874126	9.594967033
ENSMUSG00000000567	ENSMUSG00000000567	Sox9	20682	SRY (sex determining region Y)-box 9 [Source:MGI Symbol;Acc:MGI:98371]	0.069212097	1.970935602	0.379861979	0.708890228	0.89762868	-5.54870567	0.069212097	0.379861979	0.708890228	0.89762868	-5.54870567	2.438766205	1.433216101	1.746876372	2.13010959	1.962950247	1.921798927	1.852708599	2.362293486	1.728306903	2.356423945	1.950260422
ENSMUSG00000000568	ENSMUSG00000000568	Hnrnpd	11991	heterogeneous nuclear ribonucleoprotein D [Source:MGI Symbol;Acc:MGI:101947]	0.064882455	5.943076133	0.985452496	0.338625096	0.698238934	-5.961418595	0.064882455	0.985452496	0.338625096	0.698238934	-5.961418595	5.922481921	5.879622314	5.983449079	5.868893875	6.000334957	5.842744232	6.167596987	5.868195937	5.860275925	5.983856259	6.009131079
ENSMUSG00000000579	ENSMUSG00000000579	Dynlt1c	100040563	dynein light chain Tctex-type 1C [Source:MGI Symbol;Acc:MGI:3807476]	-0.556878058	1.718747065	-2.70333003	0.015351845	0.20193683	-2.899526976	-0.556878058	-2.70333003	0.015351845	0.20193683	-2.899526976	1.557784745	2.270020754	1.975266417	1.515052859	2.586867312	2.010458765	1.386644671	1.775461899	1.534626425	1.204013577	1.335729942
ENSMUSG00000000581	ENSMUSG00000000581	C1d	57316	C1D nuclear receptor co-repressor [Source:MGI Symbol;Acc:MGI:1927354]	-0.012743194	4.744582524	-0.177509556	0.861267861	0.957253432	-6.276458616	-0.012743194	-0.177509556	0.861267861	0.957253432	-6.276458616	4.782504839	4.718453892	4.922761654	4.646658592	4.645423274	4.813332471	4.792221495	4.641740259	4.839032136	4.736835806	4.680669015
ENSMUSG00000000594	ENSMUSG00000000594	Gm2a	14667	GM2 ganglioside activator protein [Source:MGI Symbol;Acc:MGI:95762]	-0.019762377	4.226254369	-0.196954079	0.846267799	0.952286083	-6.171559429	-0.019762377	-0.196954079	0.846267799	0.952286083	-6.171559429	4.313878837	4.134239197	4.27137758	4.432007842	4.186418237	4.10947976	4.419066739	4.015387929	4.255747448	4.42529791	3.967988605
ENSMUSG00000000600	ENSMUSG00000000600	Krit1	79264	KRIT1, ankyrin repeat containing [Source:MGI Symbol;Acc:MGI:1930618]	-0.116125312	5.220912178	-1.602794773	0.127938558	0.475448792	-5.139997857	-0.116125312	-1.602794773	0.127938558	0.475448792	-5.139997857	5.347309055	5.26138031	5.300842981	5.148629027	5.280901504	5.289656397	4.979917961	5.311415544	5.155522653	5.308581537	5.066995106
ENSMUSG00000000605	ENSMUSG00000000605	Clcn4	12727	chloride channel, voltage-sensitive 4 [Source:MGI Symbol;Acc:MGI:104571]	-0.155225005	6.685109654	-2.215849709	0.041069431	0.301339744	-4.279011039	-0.155225005	-2.215849709	0.041069431	0.301339744	-4.279011039	6.612623319	6.881213522	6.747861565	6.790526719	6.653162059	6.842208743	6.458123506	6.662946632	6.683667699	6.739733798	6.471791553
ENSMUSG00000000627	ENSMUSG00000000627	Sema4f	20355	sema domain, immunoglobulin domain (Ig), TM domain, and short cytoplasmic domain [Source:MGI Symbol;Acc:MGI:1340055]	-0.535709021	-1.067449732	-1.041238288	0.312774287	0.678477952	-4.65864247	-0.535709021	-1.041238288	0.312774287	0.678477952	-4.65864247	-0.675521149	-0.696723832	-0.73411397	-0.30641193	-1.677144755	-0.436287718	-0.565041005	0.0366302	-2.493200834	-0.53941164	-1.785811764
ENSMUSG00000000628	ENSMUSG00000000628	Hk2	15277	hexokinase 2 [Source:MGI Symbol;Acc:MGI:1315197]	0.107993829	8.535671818	1.292721768	0.213907273	0.583983284	-5.754430981	0.107993829	1.292721768	0.213907273	0.583983284	-5.754430981	8.304243777	8.490760233	8.503509849	8.466820681	8.430954178	8.720319023	8.867888956	8.700572011	8.419744962	8.490045682	8.499645533
ENSMUSG00000000631	ENSMUSG00000000631	Myo18a	360013	myosin XVIIIA [Source:MGI Symbol;Acc:MGI:2667185]	-0.149078962	8.51542311	-2.542475017	0.021364216	0.231674998	-3.752381848	-0.149078962	-2.542475017	0.021364216	0.231674998	-3.752381848	8.600494326	8.548097333	8.396137115	8.577047193	8.687682595	8.687669339	8.340493722	8.459341333	8.467916291	8.426320357	8.480598128
ENSMUSG00000000632	ENSMUSG00000000632	Sez6	20370	seizure related gene 6 [Source:MGI Symbol;Acc:MGI:104745]	-0.121815853	-0.978641137	-0.247666444	0.807446494	0.935501403	-4.919936892	-0.121815853	-0.247666444	0.807446494	0.935501403	-4.919936892	-0.50219067	-1.548812529	-0.836331557	-0.074013809	0.294840738	-1.596069053	-0.29615646	-1.529698954	-0.198646868	-1.869028384	-0.961803687
ENSMUSG00000000673	ENSMUSG00000000673	Haao	107766	3-hydroxyanthranilate 3,4-dioxygenase [Source:MGI Symbol;Acc:MGI:1349444]	0.05125628	-3.516109944	0.056611996	0.955533803	0.990191336	-4.710981669	0.05125628	0.056611996	0.955533803	0.990191336	-4.710981669	-2.422731686	-2.783550416	-3.214479623	-2.039269131	-3.908098543	-2.421311289	-3.908098543	-2.422760885	-1.938638752	-3.210359303	-1.785811764
ENSMUSG00000000682	ENSMUSG00000000682	Cd52	23833	CD52 antigen [Source:MGI Symbol;Acc:MGI:1346088]	0.260720042	0.915913747	1.093317811	0.289951424	0.657468917	-4.871042379	0.260720042	1.093317811	0.289951424	0.657468917	-4.871042379	1.10079985	0.173793923	0.969519577	1.53277985	0.974543712	0.421599198	1.081448521	0.76984007	1.227820835	1.009914221	1.236633521
ENSMUSG00000000686	ENSMUSG00000000686	Abhd15	67477	abhydrolase domain containing 15 [Source:MGI Symbol;Acc:MGI:1914727]	0.251950385	1.296474552	1.165580843	0.260348522	0.630778598	-4.878711657	0.251950385	1.165580843	0.260348522	0.630778598	-4.878711657	1.808800837	1.104416937	1.19355629	1.21913118	0.451406228	1.512157628	1.475540591	1.100755838	1.520740948	1.58885075	1.610988672
ENSMUSG00000000690	ENSMUSG00000000690	Hoxb6	15414	homeobox B6 [Source:MGI Symbol;Acc:MGI:96187]	0.634170549	-3.062229535	0.742393799	0.468280961	0.781465016	-4.666683559	0.634170549	0.742393799	0.468280961	0.781465016	-4.666683559	-1.372122846	-3.908098543	-2.748036187	-1.378464972	-3.908098543	-1.950471203	-2.102895865	-1.372160437	-1.792793377	-3.210359303	-2.733252303
ENSMUSG00000000693	ENSMUSG00000000693	Loxl3	16950	lysyl oxidase-like 3 [Source:MGI Symbol;Acc:MGI:1337004]	0.161596754	2.843868546	1.156514641	0.263932504	0.633744701	-5.225639742	0.161596754	1.156514641	0.263932504	0.633744701	-5.225639742	2.803303966	2.812445635	2.436261391	2.855921919	2.989410001	2.788876909	2.717059637	3.100752607	2.875223778	2.669905597	3.343069594
ENSMUSG00000000708	ENSMUSG00000000708	Kat2b	18519	K(lysine) acetyltransferase 2B [Source:MGI Symbol;Acc:MGI:1343094]	0.039959921	7.207154581	0.62193867	0.542476695	0.819688237	-6.331605417	0.039959921	0.62193867	0.542476695	0.819688237	-6.331605417	7.104572407	7.350579267	7.032480323	7.139382059	7.198463576	7.308505358	7.234820893	7.273908826	7.318842534	7.152307317	7.170137353
ENSMUSG00000000711	ENSMUSG00000000711	Rab5b	19344	RAB5B, member RAS oncogene family [Source:MGI Symbol;Acc:MGI:105938]	0.007318699	6.740071302	0.117282201	0.908051438	0.97557476	-6.497985531	0.007318699	0.117282201	0.908051438	0.97557476	-6.497985531	6.59543524	6.850580814	6.633608322	6.84962513	6.676158523	6.81538853	6.733271377	6.711615982	6.829136536	6.767978232	6.685312984
ENSMUSG00000000730	ENSMUSG00000000730	Dnmt3l	54427	DNA (cytosine-5-)-methyltransferase 3-like [Source:MGI Symbol;Acc:MGI:1859287]	1.442231931	-2.158045111	2.042593931	0.057398647	0.347067493	-4.184620445	1.442231931	2.042593931	0.057398647	0.347067493	-4.184620445	-3.908098543	-3.238920962	-1.496306786	-2.534357542	-0.668633343	-1.596069053	-1.429445603	-0.275957851	-0.685905826	-2.105762825	-1.218803387
ENSMUSG00000000732	ENSMUSG00000000732	Icosl	50723	icos ligand [Source:MGI Symbol;Acc:MGI:1354701]	0.388680509	3.51265068	2.832408259	0.011737948	0.180758293	-2.798929846	0.388680509	2.832408259	0.011737948	0.180758293	-2.798929846	3.341633331	3.438021067	2.892840716	3.573363435	3.440874632	3.37087232	3.595376894	4.054080957	3.849346618	3.27474251	3.877688699
ENSMUSG00000000738	ENSMUSG00000000738	Spg7	234847	SPG7, paraplegin matrix AAA peptidase subunit [Source:MGI Symbol;Acc:MGI:2385906]	-0.074680706	6.972681486	-1.412428705	0.176397268	0.53815551	-5.541591234	-0.074680706	-1.412428705	0.176397268	0.53815551	-5.541591234	7.012905306	7.029232627	6.926248878	6.981738634	7.020048852	7.074584114	6.983959314	6.928286632	6.976611553	6.815980673	6.956130494
ENSMUSG00000000739	ENSMUSG00000000739	Sult5a1	57429	sulfotransferase family 5A, member 1 [Source:MGI Symbol;Acc:MGI:1931463]	-0.288556521	-0.228933692	-0.955497075	0.353109586	0.708411657	-4.784048035	-0.288556521	-0.955497075	0.353109586	0.708411657	-4.784048035	0.51135142	-0.444368098	0.017778895	-0.370871513	0.488029711	-0.219086338	-0.565041005	-0.422798041	0.091691767	-0.53941164	-0.145018278
ENSMUSG00000000740	ENSMUSG00000000740	Rpl13	270106	ribosomal protein L13 [Source:MGI Symbol;Acc:MGI:105922]	0.043460434	7.850896348	0.584837672	0.566564772	0.832995993	-6.38213114	0.043460434	0.584837672	0.566564772	0.832995993	-6.38213114	7.731962738	7.669188828	7.972422512	7.821080861	8.037547677	7.76263558	7.998656305	7.767014175	7.843431103	7.755694027	8.003622865
ENSMUSG00000000743	ENSMUSG00000000743	Chmp1a	234852	charged multivesicular body protein 1A [Source:MGI Symbol;Acc:MGI:1920159]	0.047186237	5.853670946	0.654651886	0.52170892	0.811207386	-6.222529	0.047186237	0.654651886	0.52170892	0.811207386	-6.222529	5.718612432	5.951950908	5.89150314	5.911862917	5.597105703	5.918591732	5.794091408	5.974711566	5.875358407	5.948482782	5.821693921
ENSMUSG00000000751	ENSMUSG00000000751	Rpa1	68275	replication protein A1 [Source:MGI Symbol;Acc:MGI:1915525]	-0.020907252	5.803995947	-0.260931417	0.797372382	0.932160001	-6.400912561	-0.020907252	-0.260931417	0.797372382	0.932160001	-6.400912561	5.551649719	5.921395854	5.951211282	5.771467959	5.75570579	5.936239432	5.954752772	5.676349677	5.842245473	5.828450083	5.668533683
ENSMUSG00000000753	ENSMUSG00000000753	Serpinf1	20317	serine (or cysteine) peptidase inhibitor, clade F, member 1 [Source:MGI Symbol;Acc:MGI:108080]	0.090741686	4.740199357	0.910982203	0.375414807	0.725951745	-5.878295266	0.090741686	0.910982203	0.375414807	0.725951745	-5.878295266	4.696176309	4.814294673	4.619112249	4.718124688	4.489337594	4.866557807	4.659383583	4.543798416	4.736135533	4.929590768	5.099085758
ENSMUSG00000000759	ENSMUSG00000000759	Tubgcp3	259279	tubulin, gamma complex associated protein 3 [Source:MGI Symbol;Acc:MGI:2183752]	-0.099063107	4.290746386	-1.107335307	0.284022711	0.651173986	-5.602732356	-0.099063107	-1.107335307	0.284022711	0.651173986	-5.602732356	4.074802113	4.396361223	4.27137758	4.410594892	4.326984102	4.516075725	4.33246808	4.141611819	4.253650203	4.411321118	4.103059469
ENSMUSG00000000776	ENSMUSG00000000776	Polr3d	67065	polymerase (RNA) III (DNA directed) polypeptide D [Source:MGI Symbol;Acc:MGI:1914315]	0.149316613	4.28606286	1.888659181	0.076637105	0.387679475	-4.568398895	0.149316613	1.888659181	0.076637105	0.387679475	-4.568398895	4.305155765	4.20359858	4.414561612	4.131112673	4.249107199	4.045876089	4.282012354	4.454583693	4.366638981	4.400041365	4.334338012
ENSMUSG00000000782	ENSMUSG00000000782	Tcf7	21414	transcription factor 7, T cell specific [Source:MGI Symbol;Acc:MGI:98507]	-0.708721833	0.350804296	-2.597122259	0.019105817	0.220633715	-3.225056408	-0.708721833	-2.597122259	0.019105817	0.220633715	-3.225056408	1.301264056	0.27100006	0.590582519	0.728308569	0.974543712	0.497184931	0.011918477	0.091771416	0.567421271	-0.094452412	-0.440622706
ENSMUSG00000000787	ENSMUSG00000000787	Ddx3x	13205	DEAD/H (Asp-Glu-Ala-Asp/His) box polypeptide 3, X-linked [Source:MGI Symbol;Acc:MGI:103064]	-0.158975394	8.233521835	-1.898514622	0.07525111	0.384429527	-4.879267241	-0.158975394	-1.898514622	0.07525111	0.384429527	-4.879267241	8.298395252	8.467396097	8.314074949	8.300706794	8.235806393	8.215666716	8.049463351	8.170514028	8.274485983	8.40848881	7.836371584
ENSMUSG00000000791	ENSMUSG00000000791	Il12rb1	16161	interleukin 12 receptor, beta 1 [Source:MGI Symbol;Acc:MGI:104579]	0.594084426	-2.769799664	0.691289527	0.498990019	0.799526791	-4.687066023	0.594084426	0.691289527	0.498990019	0.799526791	-4.687066023	-1.706537689	-2.783550416	-2.748036187	-0.833145997	-1.523435357	-3.908098543	-1.54129492	-2.770670678	-2.738297799	-2.105762825	-1.653182702
ENSMUSG00000000792	ENSMUSG00000000792	Slc5a5	114479	solute carrier family 5 (sodium iodide symporter), member 5 [Source:MGI Symbol;Acc:MGI:2149330]	0.748448934	-3.297503207	0.837768206	0.41412554	0.753125163	-4.642338242	0.748448934	0.837768206	0.41412554	0.753125163	-4.642338242	-1.529662267	-3.908098543	-1.674206625	-1.517491995	-3.908098543	-3.46393156	-1.429445603	-2.142661709	-3.033731089	-2.389118645	-3.029601709
ENSMUSG00000000794	ENSMUSG00000000794	Kcnn3	140493	potassium intermediate/small conductance calcium-activated channel, subfamily N, member 3 [Source:MGI Symbol;Acc:MGI:2153183]	0.218132447	1.299872016	0.910491036	0.375666123	0.72620066	-5.091299167	0.218132447	0.910491036	0.375666123	0.72620066	-5.091299167	1.775506439	1.41206011	1.057659707	1.174658443	0.6583776	1.317383084	0.812378156	1.775461899	1.615244605	1.151169263	1.875373606
ENSMUSG00000000804	ENSMUSG00000000804	Usp32	237898	ubiquitin specific peptidase 32 [Source:MGI Symbol;Acc:MGI:2144475]	0.008328505	5.623432586	0.11852491	0.907081963	0.975115897	-6.410524818	0.008328505	0.11852491	0.907081963	0.975115897	-6.410524818	5.519330676	5.781990913	5.507971966	5.609672532	5.716696092	5.586428223	5.621409762	5.577189767	5.733579283	5.738395303	5.481015074
ENSMUSG00000000805	ENSMUSG00000000805	Car4	12351	carbonic anhydrase 4 [Source:MGI Symbol;Acc:MGI:1096574]	0.055346117	4.340377938	0.420894216	0.679260545	0.884842068	-6.126210683	0.055346117	0.420894216	0.679260545	0.884842068	-6.126210683	4.293442347	4.563981926	4.198931566	4.42253019	4.186418237	4.288569792	4.320518661	3.979288603	4.901982134	4.44464069	4.182864134
ENSMUSG00000000811	ENSMUSG00000000811	Txnrd3	232223	thioredoxin reductase 3 [Source:MGI Symbol;Acc:MGI:2386711]	-0.438973917	4.153018961	-4.907052207	0.000144573	0.025477574	1.174268729	-0.438973917	-4.907052207	0.000144573	0.025477574	1.174268729	4.287549781	4.344262259	4.249711361	4.34438043	4.438783677	4.465221081	3.953602398	3.629370184	4.075147363	4.095425112	3.844418915
ENSMUSG00000000823	ENSMUSG00000000823	Zfp512b	269401	zinc finger protein 512B [Source:MGI Symbol;Acc:MGI:2685478]	-0.101464193	4.362326955	-1.069076018	0.300418401	0.66629482	-5.656188398	-0.101464193	-1.069076018	0.300418401	0.66629482	-5.656188398	4.433438466	4.388259123	4.129449632	4.371724551	4.429398655	4.701933771	4.326505742	4.144874605	4.401154845	4.260443602	4.436482857
ENSMUSG00000000826	ENSMUSG00000000826	Dnajc5	13002	DnaJ heat shock protein family (Hsp40) member C5 [Source:MGI Symbol;Acc:MGI:892995]	-0.011841771	6.539518945	-0.195789448	0.847164578	0.952321	-6.473102631	-0.011841771	-0.195789448	0.847164578	0.952321	-6.473102631	6.441421213	6.5918346	6.561952367	6.489501137	6.580298707	6.6001447	6.482011933	6.628398608	6.571963264	6.616621395	6.378996381
ENSMUSG00000000827	ENSMUSG00000000827	Tpd52l2	66314	tumor protein D52-like 2 [Source:MGI Symbol;Acc:MGI:1913564]	-0.000609854	5.446004665	-0.009193098	0.992775249	0.998477146	-6.397241545	-0.000609854	-0.009193098	0.992775249	0.998477146	-6.397241545	5.528103424	5.510623728	5.454858342	5.384124657	5.404594547	5.427258662	5.532698668	5.249109925	5.503189103	5.389232142	5.540219557
ENSMUSG00000000838	ENSMUSG00000000838	Fmr1	14265	fragile X mental retardation 1 [Source:MGI Symbol;Acc:MGI:95564]	-0.018990032	3.990769485	-0.194672522	0.848024827	0.952366607	-6.119842006	-0.018990032	-0.194672522	0.848024827	0.952366607	-6.119842006	3.83731487	4.064769146	4.045714774	4.145586492	4.211274109	3.733238681	3.835415787	4.091763288	3.964097119	3.997788256	4.021064085
ENSMUSG00000000861	ENSMUSG00000000861	Bcl11a	14025	B cell CLL/lymphoma 11A (zinc finger protein) [Source:MGI Symbol;Acc:MGI:106190]	-0.29132431	1.300809342	-1.269488941	0.221871239	0.592200929	-4.77404534	-0.29132431	-1.269488941	0.221871239	0.592200929	-4.77404534	0.835972746	1.324190205	1.269345693	1.65112047	2.001460431	1.628780181	0.942821105	0.664658243	1.244813832	1.485915937	1.584366324
ENSMUSG00000000876	ENSMUSG00000000876	Pxmp4	59038	peroxisomal membrane protein 4 [Source:MGI Symbol;Acc:MGI:1891701]	-0.028180605	4.807188012	-0.302701876	0.765897815	0.92058254	-6.256340329	-0.028180605	-0.302701876	0.765897815	0.92058254	-6.256340329	4.735664592	4.915483101	4.910978392	4.714245874	4.804523164	4.892451773	5.11518609	4.506236989	4.820732517	4.670320074	4.82125602
ENSMUSG00000000881	ENSMUSG00000000881	Dlg3	53310	discs large MAGUK scaffold protein 3 [Source:MGI Symbol;Acc:MGI:1888986]	-0.027772508	2.545944622	-0.210008847	0.83623066	0.948858937	-5.745660988	-0.027772508	-0.210008847	0.83623066	0.948858937	-5.745660988	2.599603835	2.446860838	2.58209132	2.385583587	3.020994631	2.425982658	2.450867872	2.39554525	2.59285398	2.572788243	2.666708593
ENSMUSG00000000884	ENSMUSG00000000884	Gnb1l	13972	guanine nucleotide binding protein (G protein), beta polypeptide 1-like [Source:MGI Symbol;Acc:MGI:1338057]	-0.010437986	1.156993635	-0.0607914	0.952255206	0.989875876	-5.397961128	-0.010437986	-0.0607914	0.952255206	0.989875876	-5.397961128	1.204510998	1.07779546	1.293749156	1.057081606	1.167528364	1.358498555	1.172898855	0.867871797	1.157773654	1.304227413	1.413408709
ENSMUSG00000000889	ENSMUSG00000000889	Dbh	13166	dopamine beta hydroxylase [Source:MGI Symbol;Acc:MGI:94864]	-1.073108492	0.548463584	-3.582466019	0.002386314	0.085498357	-1.960359702	-1.073108492	-3.582466019	0.002386314	0.085498357	-1.960359702	1.477241438	1.023031871	0.775228332	0.382217313	0.8674195	1.726242714	-0.247909392	-0.142692308	0.091691767	0.519823825	0.137299649
ENSMUSG00000000901	ENSMUSG00000000901	Mmp11	17385	matrix metallopeptidase 11 [Source:MGI Symbol;Acc:MGI:97008]	0.227315013	2.900595721	2.003692531	0.061797061	0.356925519	-4.126363592	0.227315013	2.003692531	0.061797061	0.356925519	-4.126363592	2.811540111	2.994257406	2.947696731	2.533791566	2.738959265	2.847815976	3.262169034	3.024864356	2.954833513	2.911480263	2.98433449
ENSMUSG00000000902	ENSMUSG00000000902	Smarcb1	20587	SWI/SNF related, matrix associated, actin dependent regulator of chromatin, subfamily b, member 1 [Source:MGI Symbol;Acc:MGI:1328366]	-0.128656051	4.20147249	-1.356933669	0.193066891	0.559469868	-5.299134751	-0.128656051	-1.356933669	0.193066891	0.559469868	-5.299134751	4.334029873	3.962979075	4.372219335	4.179742455	4.457372529	4.25448627	4.067609836	4.296334361	4.234636532	4.136784889	3.962830456
ENSMUSG00000000915	ENSMUSG00000000915	Hip1r	29816	huntingtin interacting protein 1 related [Source:MGI Symbol;Acc:MGI:1352504]	0.082687395	4.668565121	1.087411706	0.292476506	0.659274527	-5.696161618	0.082687395	1.087411706	0.292476506	0.659274527	-5.696161618	4.809484814	4.537362933	4.557461865	4.656798676	4.614700098	4.628197559	4.783542778	4.825795212	4.557244824	4.610409609	4.804053319
ENSMUSG00000000916	ENSMUSG00000000916	Nsun5	100609	NOL1/NOP2/Sun domain family, member 5 [Source:MGI Symbol;Acc:MGI:2140844]	0.134088371	3.074834291	1.143098365	0.269304158	0.637690649	-5.293881243	0.134088371	1.143098365	0.269304158	0.637690649	-5.293881243	3.259728684	2.97995154	3.174892698	3.015730389	3.045773732	2.716926023	2.904831131	3.127387713	3.239732185	3.224471016	3.227389
ENSMUSG00000000934	ENSMUSG00000000934	Top1mt	72960	DNA topoisomerase 1, mitochondrial [Source:MGI Symbol;Acc:MGI:1920210]	-0.287224548	2.740364159	-2.240145874	0.039157723	0.295871428	-3.719233174	-0.287224548	-2.240145874	0.039157723	0.295871428	-3.719233174	2.835970135	2.754794209	2.591964726	2.897564013	3.152296356	3.028516341	2.704854281	2.293398492	2.545636827	2.734196073	2.722709918
ENSMUSG00000000942	ENSMUSG00000000942	Hoxa4	15401	homeobox A4 [Source:MGI Symbol;Acc:MGI:96176]	0.050551608	-1.818381886	0.0839525	0.934103796	0.985397014	-4.830787187	0.050551608	0.0839525	0.934103796	0.985397014	-4.830787187	0.091814	-2.783550416	-1.195278536	-1.251665735	-1.849205479	-2.091008174	-0.507105337	-2.142661709	-2.100903382	-2.105762825	-1.12795404
ENSMUSG00000000948	ENSMUSG00000000948	Gm38393	NA	predicted gene, 38393 [Source:MGI Symbol;Acc:MGI:5613898]	0.698510245	0.826700933	2.494055212	0.023575226	0.241612073	-3.263215778	0.698510245	2.494055212	0.023575226	0.241612073	-3.263215778	0.144925126	0.36206803	1.028873857	0.078605654	0.810718914	0.765227521	0.834954231	2.131780533	0.792126108	1.124003062	1.487117858
ENSMUSG00000000957	ENSMUSG00000000957	Mmp14	17387	matrix metallopeptidase 14 (membrane-inserted) [Source:MGI Symbol;Acc:MGI:101900]	0.29570705	4.986486895	2.194053494	0.042857527	0.30735315	-4.172992647	0.29570705	2.194053494	0.042857527	0.30735315	-4.172992647	5.112510553	4.922980613	4.965161779	4.619955903	5.21551913	4.335659678	5.045511648	5.417742942	5.222463228	5.042711408	4.976478213
ENSMUSG00000000958	ENSMUSG00000000958	Slc7a7	20540	solute carrier family 7 (cationic amino acid transporter, y+ system), member 7 [Source:MGI Symbol;Acc:MGI:1337120]	-0.007844961	2.544737178	-0.059218355	0.953489105	0.989875876	-5.765944843	-0.007844961	-0.059218355	0.953489105	0.989875876	-5.765944843	2.459879175	2.350067515	2.58209132	2.827477412	2.378330059	2.690334138	2.563303308	2.501155314	2.299508606	2.84648587	2.628129038
ENSMUSG00000000959	ENSMUSG00000000959	Oxa1l	69089	oxidase assembly 1-like [Source:MGI Symbol;Acc:MGI:1916339]	-0.180631831	6.030783082	-2.53223815	0.021814588	0.232657047	-3.664336257	-0.180631831	-2.53223815	0.021814588	0.232657047	-3.664336257	5.859330663	6.158988698	6.186066752	6.093044155	6.158513097	6.214771497	5.809847726	6.010029849	6.007557397	5.997017844	5.855485774
ENSMUSG00000000976	ENSMUSG00000000976	Heatr6	217026	HEAT repeat containing 6 [Source:MGI Symbol;Acc:MGI:1919790]	-0.166473496	3.806125452	-1.561891181	0.137277515	0.486840693	-4.950743422	-0.166473496	-1.561891181	0.137277515	0.486840693	-4.950743422	3.892708488	3.899789771	3.588911857	3.750462659	4.189201243	3.963879491	3.503237989	3.732731352	3.876858779	3.780131974	3.745761511
ENSMUSG00000001014	ENSMUSG00000001014	Icam4	78369	intercellular adhesion molecule 4, Landsteiner-Wiener blood group [Source:MGI Symbol;Acc:MGI:1925619]	1.053604885	-1.000076589	2.135111331	0.048058633	0.321161266	-3.94310466	1.053604885	2.135111331	0.048058633	0.321161266	-3.94310466	-1.706537689	-1.121154673	-1.195278536	-1.135116164	-2.044601139	-0.749176195	0.591520861	-0.586295287	-1.050310365	0.750483353	-1.042488312
ENSMUSG00000001016	ENSMUSG00000001016	Ilf2	67781	interleukin enhancer binding factor 2 [Source:MGI Symbol;Acc:MGI:1915031]	-0.140158608	4.671355985	-1.834198682	0.084713024	0.403061621	-4.715409439	-0.140158608	-1.834198682	0.084713024	0.403061621	-4.715409439	4.76776543	4.812277466	4.772413559	4.613722918	4.856219365	4.601330261	4.535634765	4.620803178	4.643066223	4.741312004	4.451291529
ENSMUSG00000001017	ENSMUSG00000001017	Chtop	66511	chromatin target of PRMT1 [Source:MGI Symbol;Acc:MGI:1913761]	-0.020580103	6.398769475	-0.290553083	0.775011378	0.922446081	-6.440119233	-0.020580103	-0.290553083	0.775011378	0.922446081	-6.440119233	6.346128281	6.486352171	6.500377632	6.426295924	6.235921505	6.449322553	6.229613367	6.59121014	6.393936078	6.429587102	6.307042325
ENSMUSG00000001018	ENSMUSG00000001018	Snapin	20615	SNAP-associated protein [Source:MGI Symbol;Acc:MGI:1333745]	-0.067860982	5.615303157	-0.893512532	0.384423281	0.732913825	-6.013922152	-0.067860982	-0.893512532	0.384423281	0.732913825	-6.013922152	5.608296278	5.613829227	5.822942473	5.629373498	5.441243305	5.774127884	5.467367446	5.521797266	5.734331509	5.520029192	5.651001679
ENSMUSG00000001025	ENSMUSG00000001025	S100a6	20200	S100 calcium binding protein A6 (calcyclin) [Source:MGI Symbol;Acc:MGI:1339467]	0.267116304	4.673744114	1.88012218	0.077856009	0.389850418	-4.647485479	0.267116304	1.88012218	0.077856009	0.389850418	-4.647485479	4.840001236	4.467302609	4.887119157	4.386423929	4.735756827	4.081102227	4.816531411	5.078742729	4.521085177	4.590700617	5.037858211
ENSMUSG00000001027	ENSMUSG00000001027	Scn4a	110880	sodium channel, voltage-gated, type IV, alpha [Source:MGI Symbol;Acc:MGI:98250]	-0.736791301	5.786831881	-6.143720479	1.23E-05	0.009303083	3.490365219	-0.736791301	-6.143720479	1.23E-05	0.009303083	3.490365219	6.20711206	6.304572855	5.993726593	6.066667157	5.937172872	6.24614797	5.404607808	5.019540993	5.882840928	5.439680782	5.167941447
ENSMUSG00000001029	ENSMUSG00000001029	Icam2	15896	intercellular adhesion molecule 2 [Source:MGI Symbol;Acc:MGI:96394]	0.363092128	4.079487356	3.396961432	0.003549639	0.10426551	-1.784379584	0.363092128	3.396961432	0.003549639	0.10426551	-1.784379584	3.719707257	4.091629847	3.890363015	3.951659161	4.061367107	3.764167257	4.206108467	4.648652304	4.082255412	4.354019199	4.151469996
ENSMUSG00000001034	ENSMUSG00000001034	Mapk7	23939	mitogen-activated protein kinase 7 [Source:MGI Symbol;Acc:MGI:1346347]	-0.047630346	2.650130555	-0.323145	0.750642434	0.914109081	-5.745345417	-0.047630346	-0.323145	0.750642434	0.914109081	-5.745345417	2.691721973	2.547301588	2.640342929	2.911181824	2.378330059	2.823549971	2.213051984	2.859948344	2.517945142	2.871203161	2.822902414
ENSMUSG00000001036	ENSMUSG00000001036	Epn2	13855	epsin 2 [Source:MGI Symbol;Acc:MGI:1333766]	-0.011795719	5.575428969	-0.172214987	0.865361997	0.958749878	-6.396974437	-0.011795719	-0.172214987	0.865361997	0.958749878	-6.396974437	5.514293621	5.651550554	5.433053007	5.684931368	5.473563747	5.729115839	5.634338635	5.458959266	5.579685566	5.609665791	5.57697516
ENSMUSG00000001039	ENSMUSG00000001039	B9d1	27078	B9 protein domain 1 [Source:MGI Symbol;Acc:MGI:1351471]	-0.289256732	0.829991145	-1.115596332	0.280570953	0.647755636	-4.829957881	-0.289256732	-1.115596332	0.280570953	0.647755636	-4.829957881	1.204510998	0.677854431	1.057659707	0.530754286	1.707428119	0.937927354	1.225109898	0.0366302	0.85987032	0.714511069	0.629145195
ENSMUSG00000001052	ENSMUSG00000001052	Sec24b	99683	Sec24 related gene family, member B (S. cerevisiae) [Source:MGI Symbol;Acc:MGI:2139764]	0.063342808	5.080005643	0.732236611	0.474292122	0.785005658	-6.07694612	0.063342808	0.732236611	0.474292122	0.785005658	-6.07694612	5.14709078	5.068670686	4.967059762	5.145751937	4.899345009	5.075180606	4.817948729	5.32010069	5.244807938	5.099601229	5.117770976
ENSMUSG00000001053	ENSMUSG00000001053	N4bp3	212706	NEDD4 binding protein 3 [Source:MGI Symbol;Acc:MGI:2442218]	0.14333418	3.466765875	1.239155053	0.232616354	0.602773109	-5.282737303	0.14333418	1.239155053	0.232616354	0.602773109	-5.282737303	3.295401517	3.61044732	3.454668419	3.331486992	3.298643701	3.436345493	3.404810659	3.960894459	3.678518738	3.329279995	3.405233309
ENSMUSG00000001054	ENSMUSG00000001054	Rmnd5b	66089	required for meiotic nuclear division 5 homolog B [Source:MGI Symbol;Acc:MGI:1913339]	0.073410615	3.583699615	0.651733275	0.523543479	0.811857868	-5.832412015	0.073410615	0.651733275	0.523543479	0.811857868	-5.832412015	3.652523618	3.494464821	3.465450143	3.660603291	3.373959416	3.690941345	3.763682945	3.884878927	3.742730591	3.256095377	3.500863297
ENSMUSG00000001056	ENSMUSG00000001056	Nhp2	52530	NHP2 ribonucleoprotein [Source:MGI Symbol;Acc:MGI:1098547]	-0.168524795	3.594923746	-1.351676621	0.194709618	0.559759918	-5.17567244	-0.168524795	-1.351676621	0.194709618	0.559759918	-5.17567244	3.679773643	3.543928787	3.711720361	3.750462659	3.587311555	3.728018836	3.474767856	3.577190348	3.757606923	3.784476034	3.014561202
ENSMUSG00000001062	ENSMUSG00000001062	Vps9d1	72325	VPS9 domain containing 1 [Source:MGI Symbol;Acc:MGI:1914143]	0.053752822	4.636127275	0.750886053	0.463290689	0.778530697	-5.990538981	0.053752822	0.750886053	0.463290689	0.778530697	-5.990538981	4.493541295	4.60417797	4.572499999	4.519069826	4.788095429	4.704593673	4.676672774	4.644047956	4.754050016	4.610409609	4.661693929
ENSMUSG00000001065	ENSMUSG00000001065	Zfp276	57247	zinc finger protein (C2H2 type) 276 [Source:MGI Symbol;Acc:MGI:1888495]	-0.221977538	3.91162648	-1.89939763	0.075128027	0.384201489	-4.47645486	-0.221977538	-1.89939763	0.075128027	0.384201489	-4.47645486	3.986626325	3.977453389	4.162953889	3.964778086	4.334545483	3.733238681	3.548336177	3.615325456	3.940823184	3.822994947	3.993506294
ENSMUSG00000001082	ENSMUSG00000001082	Mfsd10	68294	major facilitator superfamily domain containing 10 [Source:MGI Symbol;Acc:MGI:1915544]	0.067451376	2.265141272	0.385740304	0.704614383	0.896484851	-5.623211671	0.067451376	0.385740304	0.704614383	0.896484851	-5.623211671	2.438766205	1.911457883	2.132360404	2.346024089	2.692639535	2.001833982	1.874667013	2.541325708	2.431530551	2.129370589	2.5817756
ENSMUSG00000001089	ENSMUSG00000001089	Luzp1	269593	leucine zipper protein 1 [Source:MGI Symbol;Acc:MGI:107629]	0.086639913	6.429100013	1.073513069	0.298482269	0.664369791	-5.909458324	0.086639913	1.073513069	0.298482269	0.664369791	-5.909458324	6.428761042	6.434182132	6.429877552	6.227701327	6.57870773	6.240660298	6.235988979	6.672021404	6.450878442	6.538402566	6.492074175
ENSMUSG00000001098	ENSMUSG00000001098	Kctd10	330171	potassium channel tetramerisation domain containing 10 [Source:MGI Symbol;Acc:MGI:2141207]	0.145867104	5.856905042	1.912859086	0.073273747	0.379957834	-4.73738301	0.145867104	1.912859086	0.073273747	0.379957834	-4.73738301	5.856348175	5.751785995	5.914307225	5.826403538	5.64552993	5.759492567	5.774515919	6.149754599	5.930881819	5.782497359	6.048010355
ENSMUSG00000001100	ENSMUSG00000001100	Poldip2	67811	polymerase (DNA-directed), delta interacting protein 2 [Source:MGI Symbol;Acc:MGI:1915061]	0.017382225	6.739048342	0.31474433	0.756898836	0.916108855	-6.453872936	0.017382225	0.31474433	0.756898836	0.916108855	-6.453872936	6.696176129	6.665755967	6.669602043	6.707600872	6.866824931	6.782720747	6.768882417	6.756032324	6.694144832	6.714344586	6.8147732
ENSMUSG00000001105	ENSMUSG00000001105	Ift20	55978	intraflagellar transport 20 [Source:MGI Symbol;Acc:MGI:1915585]	-0.069079312	4.059762044	-0.74001161	0.469686622	0.782401444	-5.880786652	-0.069079312	-0.74001161	0.469686622	0.782401444	-5.880786652	4.040175779	4.191233283	4.22454487	4.062596483	4.024443499	4.068767449	4.065224841	3.923387292	3.868660079	3.901084629	4.334338012
ENSMUSG00000001119	ENSMUSG00000001119	Col6a1	12833	collagen, type VI, alpha 1 [Source:MGI Symbol;Acc:MGI:88459]	0.191963401	6.236209048	2.32233182	0.033286339	0.274875249	-4.064994277	0.191963401	2.32233182	0.033286339	0.274875249	-4.064994277	6.303696543	6.184165964	5.906416187	6.120413784	6.192197948	6.19409929	6.253901692	6.463103899	6.307615374	6.124138165	6.558977075
ENSMUSG00000001120	ENSMUSG00000001120	Pcbp3	59093	poly(rC) binding protein 3 [Source:MGI Symbol;Acc:MGI:1890470]	0.446622894	1.396163879	2.33488337	0.032465531	0.27260036	-3.460300389	0.446622894	2.33488337	0.032465531	0.27260036	-3.460300389	1.324471407	1.254587123	1.244522328	1.240863798	0.839347744	1.437372872	1.461099804	1.919584213	1.602117216	1.254990464	2.079794817
ENSMUSG00000001123	ENSMUSG00000001123	Lgals9	16859	lectin, galactose binding, soluble 9 [Source:MGI Symbol;Acc:MGI:109496]	0.298913396	4.541035796	3.909346045	0.001184914	0.059652106	-0.807544	0.298913396	3.909346045	0.001184914	0.059652106	-0.807544	4.351080961	4.324583516	4.52690701	4.420151017	4.542539138	4.286795857	4.528726988	4.752828569	4.759972415	4.772262453	4.719416584
ENSMUSG00000001127	ENSMUSG00000001127	Araf	11836	Araf proto-oncogene, serine/threonine kinase [Source:MGI Symbol;Acc:MGI:88065]	0.068832273	5.921315255	1.159401608	0.262787236	0.632640807	-5.779578858	0.068832273	1.159401608	0.262787236	0.632640807	-5.779578858	5.785992025	5.933510059	5.92606344	6.009258492	5.795515872	5.90072548	5.997283176	5.880970478	6.027334195	5.9475146	5.94321933
ENSMUSG00000001128	ENSMUSG00000001128	Cfp	18636	complement factor properdin [Source:MGI Symbol;Acc:MGI:97545]	0.262278197	3.004398043	1.931908743	0.070719583	0.374162185	-4.255587881	0.262278197	1.931908743	0.070719583	0.374162185	-4.255587881	2.944806564	2.788019425	3.072830356	3.336542254	2.692639535	2.584563742	3.189571738	3.024864356	3.252391173	3.323321092	2.937772764
ENSMUSG00000001131	ENSMUSG00000001131	Timp1	21857	tissue inhibitor of metalloproteinase 1 [Source:MGI Symbol;Acc:MGI:98752]	0.758049464	2.049975342	3.437247308	0.003256604	0.100126491	-1.659241839	0.758049464	3.437247308	0.003256604	0.100126491	-1.659241839	1.615372154	1.834036887	1.244522328	1.917167685	1.507877103	2.102076695	1.938605463	3.153539982	2.638574639	2.142967191	2.653963028
ENSMUSG00000001134	ENSMUSG00000001134	Uxt	22294	ubiquitously expressed prefoldin like chaperone [Source:MGI Symbol;Acc:MGI:1277988]	0.142014754	2.829200999	1.162854568	0.261422365	0.631691057	-5.215410229	0.142014754	1.162854568	0.261422365	0.631691057	-5.215410229	2.618504027	2.457225485	3.058659768	2.798460787	2.798492588	2.91366659	2.872458764	2.682725427	3.068959485	3.003791163	2.958652602
ENSMUSG00000001138	ENSMUSG00000001138	Cnnm3	94218	cyclin M3 [Source:MGI Symbol;Acc:MGI:2151055]	-0.239932861	3.783025961	-2.112716419	0.050182303	0.325805136	-4.109576594	-0.239932861	-2.112716419	0.050182303	0.325805136	-4.109576594	3.679773643	4.094952542	4.234033824	3.852802295	3.765700444	3.748785849	3.524227848	3.724031661	3.751674785	3.852258878	3.442767947
ENSMUSG00000001143	ENSMUSG00000001143	Lman2l	214895	lectin, mannose-binding 2-like [Source:MGI Symbol;Acc:MGI:2443010]	-0.050378371	4.955975001	-0.586329559	0.565585416	0.83231355	-6.153053461	-0.050378371	-0.586329559	0.565585416	0.83231355	-6.153053461	4.987232176	4.939708897	4.873016845	5.028820219	4.951090281	5.096603017	5.078997313	4.788730607	5.101740038	5.031790229	4.663284753
ENSMUSG00000001150	ENSMUSG00000001150	Mcm3ap	54387	minichromosome maintenance complex component 3 associated protein [Source:MGI Symbol;Acc:MGI:1930089]	-0.124306019	5.069180589	-1.753991087	0.097974236	0.430007445	-4.897556301	-0.124306019	-1.753991087	0.097974236	0.430007445	-4.897556301	5.08049304	5.111953396	5.138539278	5.041258863	5.333420419	5.074152514	4.992524549	4.998052383	5.148767399	4.893849563	4.971350381
ENSMUSG00000001151	ENSMUSG00000001151	Pcnt	18541	pericentrin (kendrin) [Source:MGI Symbol;Acc:MGI:102722]	-0.006244063	7.361162887	-0.085611132	0.932805234	0.984667765	-6.533383715	-0.006244063	-0.085611132	0.932805234	0.984667765	-6.533383715	7.37535963	7.4870812	7.197582687	7.26963943	7.430497755	7.431013722	7.597426047	7.254783446	7.346165237	7.218817722	7.369188591
ENSMUSG00000001156	ENSMUSG00000001156	Mxd1	17119	MAX dimerization protein 1 [Source:MGI Symbol;Acc:MGI:96908]	-0.155029328	2.469017024	-1.024470208	0.320391246	0.686091981	-5.259630445	-0.155029328	-1.024470208	0.320391246	0.686091981	-5.259630445	2.470320914	2.457225485	2.145828545	2.827477412	2.700463503	2.711646713	2.436176725	2.17071614	2.315682453	2.259892914	2.805719451
ENSMUSG00000001157	ENSMUSG00000001157	Gmcl1	23885	germ cell-less, spermatogenesis associated 1 [Source:MGI Symbol;Acc:MGI:1345156]	-0.079403834	2.761958528	-0.568694755	0.577218376	0.837896371	-5.669259313	-0.079403834	-0.568694755	0.577218376	0.837896371	-5.669259313	2.914539141	3.022450472	2.705457604	2.95785669	2.328712127	2.876406482	2.622898547	2.76135786	2.880669964	2.950663382	2.477128677
ENSMUSG00000001158	ENSMUSG00000001158	Snrnp27	66618	small nuclear ribonucleoprotein 27 (U4/U6.U5) [Source:MGI Symbol;Acc:MGI:1913868]	0.175392463	4.210942368	1.466936859	0.161184115	0.518940918	-5.164213248	0.175392463	1.466936859	0.161184115	0.518940918	-5.164213248	4.164343116	4.00243918	4.363599684	4.006608979	4.254431837	4.062560286	4.69066597	4.336840479	3.981943006	4.074291909	4.425275739
ENSMUSG00000001166	ENSMUSG00000001166	Oas1c	114643	2'-5' oligoadenylate synthetase 1C [Source:MGI Symbol;Acc:MGI:2149633]	0.047691562	-0.320495287	0.147133996	0.884808131	0.965929221	-5.051971259	0.047691562	0.147133996	0.884808131	0.965929221	-5.051971259	-0.586254407	-0.164638435	-0.946347484	0.029504795	-0.251475814	0.286095632	-0.565041005	-0.502231808	-0.153418142	-0.159720776	0.463723844
ENSMUSG00000001173	ENSMUSG00000001173	Ocrl	320634	OCRL, inositol polyphosphate-5-phosphatase [Source:MGI Symbol;Acc:MGI:109589]	0.060443932	4.474254213	0.732102204	0.474371976	0.785005658	-5.974215991	0.060443932	0.732102204	0.474371976	0.785005658	-5.974215991	4.676019314	4.428322135	4.292723227	4.379092961	4.361936347	4.535627311	4.340379727	4.523887421	4.534967357	4.649037785	4.530128795
ENSMUSG00000001175	ENSMUSG00000001175	Calm1	12313	calmodulin 1 [Source:MGI Symbol;Acc:MGI:88251]	0.034458408	7.613930566	0.424444701	0.676721134	0.883833139	-6.455347532	0.034458408	0.424444701	0.676721134	0.883833139	-6.455347532	7.718338596	7.470548363	7.720664157	7.441072886	7.689759212	7.552258916	7.648106154	7.895328882	7.488951401	7.442493087	7.68973262
ENSMUSG00000001211	ENSMUSG00000001211	Agpat3	28169	1-acylglycerol-3-phosphate O-acyltransferase 3 [Source:MGI Symbol;Acc:MGI:1336186]	-0.043990145	7.850140979	-0.706074586	0.489986835	0.794223838	-6.302533887	-0.043990145	-0.706074586	0.489986835	0.794223838	-6.302533887	8.020770634	7.877674381	7.889287961	7.730372266	7.806277345	7.902272858	7.831548608	7.866467498	7.90752809	7.652233952	7.870514095
ENSMUSG00000001225	ENSMUSG00000001225	Slc26a3	13487	solute carrier family 26, member 3 [Source:MGI Symbol;Acc:MGI:107181]	0.552788196	-1.532713337	0.627210362	0.539099754	0.817295831	-4.780736998	0.552788196	0.627210362	0.539099754	0.817295831	-4.780736998	0.769883719	-2.783550416	-0.238009069	-2.265679352	0.558600291	-3.46393156	-0.754269762	-2.422760885	-0.198646868	-1.056177392	-1.531726491
ENSMUSG00000001227	ENSMUSG00000001227	Sema6b	20359	sema domain, transmembrane domain (TM), and cytoplasmic domain, (semaphorin) 6B [Source:MGI Symbol;Acc:MGI:1202889]	-0.089255866	3.222317981	-0.66818612	0.51324911	0.807637364	-5.729314749	-0.089255866	-0.66818612	0.51324911	0.807637364	-5.729314749	3.03900751	3.063733212	3.121359205	3.221016722	3.459436733	3.619448154	2.977656126	3.466803013	3.134250867	3.033293978	3.393779814
ENSMUSG00000001228	ENSMUSG00000001228	Uhrf1	18140	ubiquitin-like, containing PHD and RING finger domains, 1 [Source:MGI Symbol;Acc:MGI:1338889]	-0.101536472	-0.274583424	-0.250050874	0.805633001	0.935004054	-5.046629729	-0.101536472	-0.250050874	0.805633001	0.935004054	-5.046629729	0.899166423	-1.002780677	-0.104453637	-0.244709643	-0.751594787	0.136533171	-1.228818409	0.735624485	-0.343518692	-0.159720776	0.062113551
ENSMUSG00000001229	ENSMUSG00000001229	Dpp9	224897	dipeptidylpeptidase 9 [Source:MGI Symbol;Acc:MGI:2443967]	-0.098574962	5.899174842	-1.601063056	0.128322725	0.475980617	-5.214370821	-0.098574962	-1.601063056	0.128322725	0.475980617	-5.214370821	5.963713507	6.01030599	5.768479367	5.973196954	5.938000393	6.006365399	5.750966058	5.897506773	5.898361906	5.904258264	5.792916551
ENSMUSG00000001240	ENSMUSG00000001240	Ramp2	54409	receptor (calcitonin) activity modifying protein 2 [Source:MGI Symbol;Acc:MGI:1859650]	-0.009169072	4.60598652	-0.136124349	0.893369079	0.969530498	-6.258295108	-0.009169072	-0.136124349	0.893369079	0.969530498	-6.258295108	4.568352138	4.554359023	4.52690701	4.594860743	4.695217889	4.724388135	4.64986505	4.623144582	4.540138928	4.560622903	4.660101348
ENSMUSG00000001247	ENSMUSG00000001247	Lsr	54135	lipolysis stimulated lipoprotein receptor [Source:MGI Symbol;Acc:MGI:1927471]	-0.029153654	1.136547681	-0.115467097	0.909467725	0.976286997	-5.388275539	-0.029153654	-0.115467097	0.909467725	0.976286997	-5.388275539	1.670748834	1.156230015	1.057659707	1.105268179	1.594400994	0.521525053	0.963459389	1.873124982	1.045881313	1.17783336	0.705247219
ENSMUSG00000001248	ENSMUSG00000001248	Gramd1a	52857	GRAM domain containing 1A [Source:MGI Symbol;Acc:MGI:105490]	-0.085702931	4.665955513	-0.788042147	0.441840937	0.767745905	-5.965777109	-0.085702931	-0.788042147	0.441840937	0.767745905	-5.965777109	4.944805959	4.690173142	4.500940804	4.819094804	4.520609751	4.756787078	4.300380353	4.675974009	4.564030793	4.637077209	4.946741142
ENSMUSG00000001249	ENSMUSG00000001249	Hpn	15451	hepsin [Source:MGI Symbol;Acc:MGI:1196620]	-0.168754628	0.717904211	-0.60473552	0.553576355	0.825025612	-5.141996636	-0.168754628	-0.60473552	0.553576355	0.825025612	-5.141996636	1.347311345	0.528584208	0.775228332	1.460526258	1.049969981	0.038738282	0.643604653	0.245575875	0.721043444	0.94929782	0.629145195
ENSMUSG00000001270	ENSMUSG00000001270	Ckb	12709	creatine kinase, brain [Source:MGI Symbol;Acc:MGI:88407]	-0.150753882	5.117007048	-1.578113872	0.133506919	0.482603146	-5.160773381	-0.150753882	-1.578113872	0.133506919	0.482603146	-5.160773381	5.198240416	4.894661746	5.240921775	5.157226031	5.422444098	5.171576677	4.933599743	5.314316406	4.885823355	5.169358893	4.921704827
ENSMUSG00000001280	ENSMUSG00000001280	Sp1	20683	trans-acting transcription factor 1 [Source:MGI Symbol;Acc:MGI:98372]	-0.20345955	5.598258523	-2.78359008	0.012996007	0.189455651	-3.151936446	-0.20345955	-2.78359008	0.012996007	0.189455651	-3.151936446	5.683143626	5.738037825	5.687912185	5.738428816	5.579182416	5.710710292	5.396092988	5.560183344	5.618503325	5.627910941	5.257025975
ENSMUSG00000001281	ENSMUSG00000001281	Itgb7	16421	integrin beta 7 [Source:MGI Symbol;Acc:MGI:96616]	-0.39174487	0.830064096	-1.541822292	0.142065821	0.493224398	-4.428239239	-0.39174487	-1.541822292	0.142065821	0.493224398	-4.428239239	1.391934262	1.254587123	0.704180011	1.497105336	0.252892558	1.124288508	0.921883292	0.627821626	0.646276157	0.886022426	0.276848592
ENSMUSG00000001285	ENSMUSG00000001285	Myg1	60315	melanocyte proliferating gene 1 [Source:MGI Symbol;Acc:MGI:1929864]	-0.202464843	3.068755511	-1.543901556	0.141563297	0.492988703	-4.814229177	-0.202464843	-1.543901556	0.141563297	0.492988703	-4.814229177	3.010672178	3.08393988	3.306639897	3.028281912	3.426794626	3.15058477	2.962357261	2.590015148	2.802486356	3.341124468	3.147804861
ENSMUSG00000001288	ENSMUSG00000001288	Rarg	19411	retinoic acid receptor, gamma [Source:MGI Symbol;Acc:MGI:97858]	0.098065413	4.791382725	1.127219637	0.275767175	0.643259767	-5.674913019	0.098065413	1.127219637	0.275767175	0.643259767	-5.674913019	4.75287388	4.793994545	4.584913134	5.065818969	4.65753166	4.646296331	4.761614789	4.93348463	4.992796556	4.767881406	4.776389124
ENSMUSG00000001289	ENSMUSG00000001289	Pfdn5	56612	prefoldin 5 [Source:MGI Symbol;Acc:MGI:1928753]	-0.004701527	6.112960769	-0.052629135	0.958658985	0.990945542	-6.461530058	-0.004701527	-0.052629135	0.958658985	0.990945542	-6.461530058	6.015432877	6.079869926	6.381599443	5.989335688	6.250650562	6.0020472	6.324405581	5.852316539	6.128080593	6.030320657	6.199868201
ENSMUSG00000001300	ENSMUSG00000001300	Efnb2	13642	ephrin B2 [Source:MGI Symbol;Acc:MGI:105097]	0.056622707	4.946849993	0.755680637	0.460487624	0.776627652	-6.039021052	0.056622707	0.755680637	0.460487624	0.776627652	-6.039021052	5.023136845	5.025791145	4.951805513	4.920208546	4.754667899	4.871300501	5.076631085	5.068470333	5.01649075	4.947134719	4.785182628
ENSMUSG00000001305	ENSMUSG00000001305	Rrp15	67223	ribosomal RNA processing 15 homolog (S. cerevisiae) [Source:MGI Symbol;Acc:MGI:1914473]	0.004221124	3.098061447	0.039140553	0.969247753	0.993250259	-5.91441653	0.004221124	0.039140553	0.969247753	0.993250259	-5.91441653	3.241555946	3.174666828	3.194466478	2.862946274	3.262103913	2.927394718	2.992794457	3.017763306	3.092618482	3.211624583	3.192559091
ENSMUSG00000001313	ENSMUSG00000001313	Rnd2	11858	Rho family GTPase 2 [Source:MGI Symbol;Acc:MGI:1338755]	0.223850786	2.226427751	1.292697312	0.213915536	0.583983284	-4.940067628	0.223850786	1.292697312	0.213915536	0.583983284	-4.940067628	1.741425487	2.383058805	2.034389504	2.082759277	2.754074488	1.921798927	2.328923574	2.17071614	2.291353175	2.247359411	2.704283293
ENSMUSG00000001323	ENSMUSG00000001323	Srr	27364	serine racemase [Source:MGI Symbol;Acc:MGI:1351636]	-0.000110753	4.981942001	-0.001396839	0.998902224	0.999811412	-6.332430931	-0.000110753	-0.001396839	0.998902224	0.999811412	-6.332430931	5.005296204	5.032738093	5.064239048	4.660834837	5.081137431	5.052391584	4.896517405	4.959659507	4.996563713	5.0838264	4.993018898
ENSMUSG00000001333	ENSMUSG00000001333	Sync	68828	syncoilin [Source:MGI Symbol;Acc:MGI:1916078]	0.111000141	5.10340021	1.234912573	0.234150825	0.604195486	-5.602462535	0.111000141	1.234912573	0.234150825	0.604195486	-5.602462535	4.948545127	5.024049168	5.085361828	4.969853989	5.035473642	5.278095379	5.426142297	5.040714227	5.120274992	4.941310408	5.290351212
ENSMUSG00000001334	ENSMUSG00000001334	Fndc5	384061	fibronectin type III domain containing 5 [Source:MGI Symbol;Acc:MGI:1917614]	-0.077265862	8.419694263	-1.288101574	0.215472837	0.585499662	-5.756151957	-0.077265862	-1.288101574	0.215472837	0.585499662	-5.756151957	8.353726798	8.504724142	8.509057039	8.307319949	8.482912948	8.572351577	8.479303275	8.258239727	8.390337101	8.403555073	8.357396817
ENSMUSG00000001348	ENSMUSG00000001348	Acp5	11433	acid phosphatase 5, tartrate resistant [Source:MGI Symbol;Acc:MGI:87883]	0.607344002	0.623766629	0.811137217	0.428826587	0.760470738	-5.01864892	0.607344002	0.811137217	0.428826587	0.760470738	-5.01864892	2.36233832	-0.04279106	1.975266417	1.384462368	-2.868570601	0.521525053	2.479808837	-0.347510544	0.364707851	0.785580478	1.303448241
ENSMUSG00000001349	ENSMUSG00000001349	Cnn1	12797	calponin 1 [Source:MGI Symbol;Acc:MGI:104979]	-0.190189468	3.531787263	-0.600527696	0.5563097	0.826198561	-5.842042854	-0.190189468	-0.600527696	0.5563097	0.826198561	-5.842042854	4.290499073	3.193387632	4.189208114	4.185357316	2.970121895	3.263125715	3.854877958	2.77826462	3.377081439	2.413632297	4.408300116
ENSMUSG00000001366	ENSMUSG00000001366	Fbxo9	71538	f-box protein 9 [Source:MGI Symbol;Acc:MGI:1918788]	-0.112457261	5.278049373	-1.369640951	0.189142047	0.554020656	-5.460805405	-0.112457261	-1.369640951	0.189142047	0.554020656	-5.460805405	5.273209092	5.450936463	5.401118924	5.251238269	5.220968951	5.361362212	5.070698479	5.441818136	5.001571335	5.338433283	5.267523042
ENSMUSG00000001376	ENSMUSG00000001376	Vps50	73288	VPS50 EARP/GARPII complex subunit [Source:MGI Symbol;Acc:MGI:1920538]	-0.010905201	4.618095431	-0.121626502	0.904662979	0.973979459	-6.262664894	-0.010905201	-0.121626502	0.904662979	0.973979459	-6.262664894	4.470320073	4.731321885	4.549883604	4.613722918	4.498341879	4.832915089	4.562939795	4.669191937	4.592520284	4.871563667	4.438342276
ENSMUSG00000001380	ENSMUSG00000001380	Hars	15115	histidyl-tRNA synthetase [Source:MGI Symbol;Acc:MGI:108087]	0.160731288	5.107336432	2.118942772	0.049583404	0.324547576	-4.317272411	0.160731288	2.118942772	0.049583404	0.324547576	-4.317272411	5.132372058	4.986973215	5.090594552	4.956781349	4.901043507	5.1638657	5.1948014	5.090635471	5.219242686	5.069658045	5.397458671
ENSMUSG00000001383	ENSMUSG00000001383	Zmat2	66492	zinc finger, matrin type 2 [Source:MGI Symbol;Acc:MGI:1913742]	-0.018611623	5.027579246	-0.207127298	0.838443695	0.949216142	-6.317286502	-0.018611623	-0.207127298	0.838443695	0.949216142	-6.317286502	4.994484951	4.798077486	5.148609084	5.045895843	5.283508248	4.985067248	5.147110343	4.792896234	4.997817249	4.95486407	5.179104544
ENSMUSG00000001403	ENSMUSG00000001403	Ube2c	68612	ubiquitin-conjugating enzyme E2C [Source:MGI Symbol;Acc:MGI:1915862]	-0.220675257	-0.664328659	-0.400282016	0.694080866	0.891221898	-4.944908794	-0.220675257	-0.400282016	0.694080866	0.891221898	-4.944908794	-0.770677706	0.06956198	-0.169686442	-1.671359331	0.488029711	-0.935398906	-2.102895865	0.293404146	-1.323322432	0.750483353	-0.440622706
ENSMUSG00000001415	ENSMUSG00000001415	Smg5	229512	Smg-5 homolog, nonsense mediated mRNA decay factor (C. elegans) [Source:MGI Symbol;Acc:MGI:2447364]	-0.046210601	6.611363847	-0.76987776	0.452248566	0.772458969	-6.195421982	-0.046210601	-0.76987776	0.452248566	0.772458969	-6.195421982	6.541369611	6.771286197	6.562580139	6.561972333	6.636435823	6.716397113	6.551391827	6.64922654	6.502129302	6.668074589	6.57216262
ENSMUSG00000001416	ENSMUSG00000001416	Cct3	12462	chaperonin containing Tcp1, subunit 3 (gamma) [Source:MGI Symbol;Acc:MGI:104708]	-0.11429824	6.665634736	-1.762859119	0.096423733	0.427101924	-5.026632211	-0.11429824	-1.762859119	0.096423733	0.427101924	-5.026632211	6.655004503	6.786778681	6.759407058	6.641737668	6.659698304	6.799924662	6.494031104	6.528266192	6.658524792	6.805866198	6.540485612
ENSMUSG00000001418	ENSMUSG00000001418	Glmp	56700	glycosylated lysosomal membrane protein [Source:MGI Symbol;Acc:MGI:1913318]	-0.049053444	4.636579464	-0.636855306	0.532951319	0.814809318	-6.06790825	-0.049053444	-0.636855306	0.532951319	0.814809318	-6.06790825	4.676019314	4.559178498	4.682862597	4.582147547	4.811764764	4.642139798	4.446815109	4.639428865	4.522827772	4.72558417	4.745182784
ENSMUSG00000001419	ENSMUSG00000001419	Mef2d	17261	myocyte enhancer factor 2D [Source:MGI Symbol;Acc:MGI:99533]	-0.188014443	7.462785909	-3.325071073	0.004138954	0.112800446	-2.171946082	-0.188014443	-3.325071073	0.004138954	0.112800446	-2.171946082	7.645341503	7.653218474	7.457270826	7.506173715	7.525775815	7.507644277	7.383174306	7.257046695	7.453530286	7.376762623	7.329161846
ENSMUSG00000001420	ENSMUSG00000001420	Tmem79	71913	transmembrane protein 79 [Source:MGI Symbol;Acc:MGI:1919163]	0.0103464	0.799319209	0.029436668	0.976869255	0.994383293	-5.307393816	0.0103464	0.029436668	0.976869255	0.994383293	-5.307393816	2.131825266	0.90684384	1.167381795	0.955593547	0.451406228	-0.219086338	1.242101964	0.989007827	0.425589615	0.294704011	0.933328174
ENSMUSG00000001424	ENSMUSG00000001424	Snd1	56463	staphylococcal nuclease and tudor domain containing 1 [Source:MGI Symbol;Acc:MGI:1929266]	-0.052896356	6.32883902	-0.680498861	0.505621106	0.802288706	-6.242275894	-0.052896356	-0.680498861	0.505621106	0.802288706	-6.242275894	6.253192111	6.146233356	6.255267545	6.370705156	6.519679053	6.562884005	6.186373678	6.318897426	6.418481931	6.349024743	6.246247486
ENSMUSG00000001435	ENSMUSG00000001435	Col18a1	12822	collagen, type XVIII, alpha 1 [Source:MGI Symbol;Acc:MGI:88451]	0.017768863	4.757382439	0.095045481	0.925422808	0.982170836	-6.290170553	0.017768863	0.095045481	0.925422808	0.982170836	-6.290170553	5.238504282	4.430953857	4.84439181	5.118129552	4.538179846	4.444684684	4.823604119	4.648652304	4.553839832	4.26355885	5.456452322
ENSMUSG00000001436	ENSMUSG00000001436	Slc19a1	20509	solute carrier family 19 (folate transporter), member 1 [Source:MGI Symbol;Acc:MGI:103182]	-0.045840677	1.726176536	-0.252820841	0.803527719	0.934460513	-5.519077825	-0.045840677	-0.252820841	0.803527719	0.934460513	-5.519077825	2.050652345	1.735290038	1.496582335	1.833820057	1.357645916	2.010458765	1.599388127	1.888778219	1.888262261	2.030427888	1.335729942
ENSMUSG00000001440	ENSMUSG00000001440	Kpnb1	16211	karyopherin (importin) beta 1 [Source:MGI Symbol;Acc:MGI:107532]	0.058922022	7.6528367	1.106930238	0.284192769	0.651173986	-5.936401416	0.058922022	1.106930238	0.284192769	0.651173986	-5.936401416	7.690139904	7.643891027	7.556409903	7.512050413	7.65746555	7.695360115	7.632484193	7.664463018	7.701202912	7.76808577	7.663543632
ENSMUSG00000001441	ENSMUSG00000001441	Npepps	19155	aminopeptidase puromycin sensitive [Source:MGI Symbol;Acc:MGI:1101358]	-0.033659534	7.140967543	-0.58093351	0.569131877	0.834332823	-6.353162577	-0.033659534	-0.58093351	0.569131877	0.834332823	-6.353162577	7.117501488	7.207878091	7.159912481	7.070508528	7.142486223	7.241857085	7.277168461	7.055092432	7.118489478	7.137950376	7.027347968
ENSMUSG00000001444	ENSMUSG00000001444	Tbx21	57765	T-box 21 [Source:MGI Symbol;Acc:MGI:1888984]	-0.591722493	-3.49614122	-0.650485535	0.524328877	0.812386682	-4.664823521	-0.591722493	-0.650485535	0.524328877	0.812386682	-4.664823521	-2.422731686	-2.159351851	-2.113436594	-3.294121683	-3.908098543	-1.596069053	-3.034998663	-2.142661709	-2.493200834	-2.742075857	-3.908098543
ENSMUSG00000001445	ENSMUSG00000001445	Mrpl10	107732	mitochondrial ribosomal protein L10 [Source:MGI Symbol;Acc:MGI:1333801]	-0.097926873	5.346181372	-1.484997028	0.156388524	0.511725365	-5.318972956	-0.097926873	-1.484997028	0.156388524	0.511725365	-5.318972956	5.233915392	5.439219812	5.315814735	5.370634379	5.540475851	5.455168149	5.313095165	5.23080266	5.342766008	5.237483801	5.347869468
ENSMUSG00000001467	ENSMUSG00000001467	Cyp51	13121	cytochrome P450, family 51 [Source:MGI Symbol;Acc:MGI:106040]	-0.206366066	3.666537921	-2.162535587	0.045570447	0.315831652	-4.005849251	-0.206366066	-2.162535587	0.045570447	0.315831652	-4.005849251	4.078219473	3.678469988	3.845671304	3.715963755	3.657320108	3.639047486	3.578752162	3.518028307	3.574823012	3.657606924	3.450159097
ENSMUSG00000001472	ENSMUSG00000001472	Tcf25	66855	transcription factor 25 (basic helix-loop-helix) [Source:MGI Symbol;Acc:MGI:1914105]	0.012093307	7.352371221	0.245281665	0.809261385	0.936227073	-6.505666359	0.012093307	0.245281665	0.809261385	0.936227073	-6.505666359	7.286195726	7.338014877	7.415834051	7.316765186	7.395982548	7.332349328	7.328288297	7.329809213	7.424693421	7.356481447	7.356461118
ENSMUSG00000001473	ENSMUSG00000001473	Tubb6	67951	tubulin, beta 6 class V [Source:MGI Symbol;Acc:MGI:1915201]	0.498181791	4.136525545	3.034152101	0.007681153	0.148540415	-2.499237049	0.498181791	3.034152101	0.007681153	0.148540415	-2.499237049	4.131824203	3.633479748	3.87022006	3.86684716	4.088452588	3.816746351	3.879521054	5.03544998	4.146961063	4.578244353	4.500177475
ENSMUSG00000001482	ENSMUSG00000001482	Def8	23854	differentially expressed in FDCP 8 [Source:MGI Symbol;Acc:MGI:1346331]	0.083779697	5.954440722	1.250224114	0.228649477	0.598670171	-5.678605305	0.083779697	1.250224114	0.228649477	0.598670171	-5.678605305	5.734942948	5.922331336	5.792225839	5.986122351	6.036328017	6.026170643	5.95989744	6.036621333	6.066092599	5.916184653	6.034552197
ENSMUSG00000001493	ENSMUSG00000001493	Meox1	17285	mesenchyme homeobox 1 [Source:MGI Symbol;Acc:MGI:103220]	0.586627766	4.157870844	3.099775589	0.006685041	0.139672096	-2.37452467	0.586627766	3.099775589	0.006685041	0.139672096	-2.37452467	3.949789567	3.797454438	3.960634251	3.290394246	4.756545443	3.6052838	4.195243193	4.963360308	4.351029477	4.501160049	4.412089776
ENSMUSG00000001494	ENSMUSG00000001494	Sost	74499	sclerostin [Source:MGI Symbol;Acc:MGI:1921749]	0.015709854	2.070346444	0.027863206	0.978105301	0.99459008	-5.633598446	0.015709854	0.027863206	0.978105301	0.99459008	-5.633598446	3.134015437	0.677854431	3.06576246	3.231909761	2.298101034	0.78546947	2.872458764	0.76984007	1.666591315	0.918006996	3.597219735
ENSMUSG00000001504	ENSMUSG00000001504	Irx2	16372	Iroquois homeobox 2 [Source:MGI Symbol;Acc:MGI:1197526]	-0.232315406	2.357559246	-1.18929476	0.251148344	0.620361672	-5.071380504	-0.232315406	-1.18929476	0.251148344	0.620361672	-5.071380504	2.819729504	2.507960371	3.079863794	2.385583587	1.753282894	2.35326201	2.087054887	2.050607652	2.315682453	2.592741771	2.145008126
ENSMUSG00000001506	ENSMUSG00000001506	Col1a1	12842	collagen, type I, alpha 1 [Source:MGI Symbol;Acc:MGI:88467]	0.299824328	6.584395625	2.663448708	0.016670121	0.209213924	-3.450858527	0.299824328	2.663448708	0.016670121	0.209213924	-3.450858527	6.755010506	6.590069615	6.306385764	6.515365798	5.997162271	6.528393623	6.630550758	6.972111628	6.632935918	6.58832762	6.920323131
ENSMUSG00000001507	ENSMUSG00000001507	Itga3	16400	integrin alpha 3 [Source:MGI Symbol;Acc:MGI:96602]	0.0145095	3.706048013	0.122109297	0.904286525	0.97377856	-6.064415023	0.0145095	0.122109297	0.904286525	0.97377856	-6.064415023	3.960939688	3.682892798	3.528501285	3.806188575	3.486839629	3.73063112	3.592067238	4.022500652	3.433753833	3.643327779	3.939387804
ENSMUSG00000001508	ENSMUSG00000001508	Sgca	20391	sarcoglycan, alpha (dystrophin-associated glycoprotein) [Source:MGI Symbol;Acc:MGI:894698]	-0.391139643	6.102452047	-5.639015764	3.29E-05	0.014602528	2.544186621	-0.391139643	-5.639015764	3.29E-05	0.014602528	2.544186621	6.30588447	6.293046761	6.126175266	6.310961213	6.235921505	6.410749536	5.88005371	5.731646233	6.038949666	5.997017844	5.808096218
ENSMUSG00000001517	ENSMUSG00000001517	Foxm1	14235	forkhead box M1 [Source:MGI Symbol;Acc:MGI:1347487]	0.182349589	-0.878440939	0.480738868	0.637011046	0.867191918	-4.895516431	0.182349589	0.480738868	0.637011046	0.867191918	-4.895516431	-0.675521149	-1.250116536	-0.309728842	-1.378464972	-0.19232793	-1.149272404	-1.052715485	-0.872596427	-0.44887026	0.085310164	-0.961803687
ENSMUSG00000001518	ENSMUSG00000001518	Itfg2	101142	integrin alpha FG-GAP repeat containing 2 [Source:MGI Symbol;Acc:MGI:1915450]	-0.040896836	3.806087649	-0.486314265	0.633136892	0.866282841	-5.976961372	-0.040896836	-0.486314265	0.633136892	0.866282841	-5.976961372	3.647931483	3.730669323	3.937588733	3.856326351	4.008775323	3.786936192	3.804291831	3.800502451	3.724674111	3.84395815	3.781357195
ENSMUSG00000001520	ENSMUSG00000001520	Nrip2	60345	nuclear receptor interacting protein 2 [Source:MGI Symbol;Acc:MGI:1891884]	0.147419738	-1.152152427	0.316420674	0.75564897	0.915763457	-4.890773067	0.147419738	0.316420674	0.75564897	0.915763457	-4.890773067	-0.207744936	-1.121154673	-0.309728842	-1.843618029	-2.044601139	-0.749176195	-0.89578903	-1.529698954	-0.622897052	-0.094452412	-1.419706083
ENSMUSG00000001521	ENSMUSG00000001521	Tulp3	22158	tubby-like protein 3 [Source:MGI Symbol;Acc:MGI:1329045]	0.187589828	3.433149121	1.436510328	0.169537313	0.52894094	-5.039413937	0.187589828	1.436510328	0.169537313	0.52894094	-5.039413937	3.492688158	3.524346236	3.410717239	3.405516663	2.812999832	3.445915142	3.2327171	3.63402154	3.509531609	3.704208476	3.665485674
ENSMUSG00000001524	ENSMUSG00000001524	Gtf2h4	14885	general transcription factor II H, polypeptide 4 [Source:MGI Symbol;Acc:MGI:1338799]	-0.129003027	3.167355452	-0.87210265	0.395659081	0.741140703	-5.565089762	-0.129003027	-0.87210265	0.395659081	0.741140703	-5.565089762	3.080493591	3.187174317	3.460069353	3.351602618	2.644783174	3.602434164	2.952067137	3.259683577	3.115895742	3.104514726	3.170355511
ENSMUSG00000001525	ENSMUSG00000001525	Tubb5	22154	tubulin, beta 5 class I [Source:MGI Symbol;Acc:MGI:107812]	0.121042602	6.357934662	1.194543336	0.249145963	0.619240966	-5.773250179	0.121042602	1.194543336	0.249145963	0.619240966	-5.773250179	6.278665317	6.165324326	6.485888784	6.302589845	6.30746734	6.265642468	6.123574641	6.857463314	6.287255244	6.507202432	6.365867112
ENSMUSG00000001542	ENSMUSG00000001542	Ell2	192657	elongation factor RNA polymerase II 2 [Source:MGI Symbol;Acc:MGI:2183438]	-0.066521775	4.660617671	-0.733214452	0.473711413	0.785005658	-6.006278963	-0.066521775	-0.733214452	0.473711413	0.785005658	-6.006278963	4.742142155	4.818320646	4.783226472	4.611639258	4.724290042	4.477715085	4.365796983	4.845982501	4.647865078	4.709682984	4.571381649
ENSMUSG00000001552	ENSMUSG00000001552	Jup	16480	junction plakoglobin [Source:MGI Symbol;Acc:MGI:96650]	-0.040260949	7.936332515	-0.537242218	0.598267568	0.848440903	-6.412387056	-0.040260949	-0.537242218	0.598267568	0.848440903	-6.412387056	7.964636954	7.958558935	7.757593428	7.971643104	8.0047484	8.064036181	7.737508086	8.140385878	8.018838505	7.908288617	7.776628484
ENSMUSG00000001555	ENSMUSG00000001555	Fkbp10	14230	FK506 binding protein 10 [Source:MGI Symbol;Acc:MGI:104769]	0.114146671	5.195883713	1.455362117	0.164320954	0.522574744	-5.341048383	0.114146671	1.455362117	0.164320954	0.522574744	-5.341048383	5.193521439	5.305071036	4.910978392	5.17002624	5.179584462	5.13161496	5.184949168	5.183991585	5.34867305	5.13064267	5.437054578
ENSMUSG00000001558	ENSMUSG00000001558	Klhl10	66720	kelch-like 10 [Source:MGI Symbol;Acc:MGI:2181067]	0.594888577	-0.960044587	1.569029882	0.135607364	0.485177868	-4.35327696	0.594888577	1.569029882	0.135607364	0.485177868	-4.35327696	-1.529662267	-0.696723832	-1.496306786	-1.378464972	-0.445029095	-0.87061681	-0.565041005	-0.67556174	-0.8933442	-0.724533489	0.243206308
ENSMUSG00000001569	ENSMUSG00000001569	Nom1	433864	nucleolar protein with MIF4G domain 1 [Source:MGI Symbol;Acc:MGI:1861749]	-0.097465415	4.980953841	-1.268063266	0.222367411	0.592595674	-5.544001798	-0.097465415	-1.268063266	0.222367411	0.592595674	-5.544001798	5.042510048	5.19635542	5.05534579	4.995649183	4.782577684	5.082356812	4.899197986	4.887478065	4.961015058	5.080297335	4.832611575
ENSMUSG00000001576	ENSMUSG00000001576	Ergic1	67458	endoplasmic reticulum-golgi intermediate compartment (ERGIC) 1 [Source:MGI Symbol;Acc:MGI:1914708]	0.17493523	5.32352087	2.407730172	0.028063892	0.258983373	-3.833846336	0.17493523	2.407730172	0.028063892	0.258983373	-3.833846336	5.224693589	5.174536	5.239352126	5.331923279	5.225042849	5.263738065	5.286723552	5.694276222	5.396029462	5.336955275	5.405085008
ENSMUSG00000001583	ENSMUSG00000001583	Tnk1	83813	tyrosine kinase, non-receptor, 1 [Source:MGI Symbol;Acc:MGI:1930958]	-0.619061469	-1.968641642	-0.940815443	0.360362997	0.71259939	-4.65376756	-0.619061469	-0.940815443	0.360362997	0.71259939	-4.65376756	-0.50219067	-1.725089351	-3.214479623	-1.843618029	-0.135509801	-1.149272404	-2.739847231	-1.908202575	-1.53904511	-2.105762825	-1.419706083
ENSMUSG00000001588	ENSMUSG00000001588	Acap1	216859	ArfGAP with coiled-coil, ankyrin repeat and PH domains 1 [Source:MGI Symbol;Acc:MGI:2388270]	-0.769855489	0.224977541	-2.037885491	0.057915472	0.347590629	-3.882050983	-0.769855489	-2.037885491	0.057915472	0.347590629	-3.882050983	1.15358716	-0.607609672	0.28452111	0.495029024	1.783062556	0.569006943	-0.156001604	0.293404146	-0.245339541	-0.228082414	-0.145018278
ENSMUSG00000001604	ENSMUSG00000001604	Tcea3	21401	transcription elongation factor A (SII), 3 [Source:MGI Symbol;Acc:MGI:1196908]	-0.312425098	6.256939948	-2.507720493	0.022930175	0.238438934	-3.723938075	-0.312425098	-2.507720493	0.022930175	0.238438934	-3.723938075	6.31822044	6.449837559	6.349947818	6.296117113	6.521336438	6.484184504	6.638994873	5.649035153	6.223320626	5.98762898	5.918121289
ENSMUSG00000001627	ENSMUSG00000001627	Ifrd1	15982	interferon-related developmental regulator 1 [Source:MGI Symbol;Acc:MGI:1316717]	0.035744708	5.648233558	0.27651756	0.785582552	0.927305715	-6.381252163	0.035744708	0.27651756	0.785582552	0.927305715	-6.381252163	5.719706903	5.504390128	5.983449079	5.590756978	5.702156529	5.299366952	5.26506578	5.999254484	5.864404991	5.75509196	5.462860708
ENSMUSG00000001630	ENSMUSG00000001630	Stk38l	232533	serine/threonine kinase 38 like [Source:MGI Symbol;Acc:MGI:1922250]	-0.101840168	4.559801215	-1.147817092	0.26740558	0.636131341	-5.610601977	-0.101840168	-1.147817092	0.26740558	0.636131341	-5.610601977	4.438765345	4.613475299	4.815187299	4.549865612	4.427042829	4.802199304	4.653044877	4.516349376	4.550426785	4.433619448	4.391122366
ENSMUSG00000001632	ENSMUSG00000001632	Brpf1	78783	bromodomain and PHD finger containing, 1 [Source:MGI Symbol;Acc:MGI:1926033]	-0.074752651	4.821501258	-0.993088236	0.335000485	0.695376209	-5.814378668	-0.074752651	-0.993088236	0.335000485	0.695376209	-5.814378668	4.837986768	4.729185174	4.774582635	4.811853117	5.121034459	4.86060743	4.710641724	4.76983499	4.850179146	4.842692628	4.755660078
ENSMUSG00000001642	ENSMUSG00000001642	Akr1b3	11677	aldo-keto reductase family 1, member B3 (aldose reductase) [Source:MGI Symbol;Acc:MGI:1353494]	-0.325513104	7.045882127	-5.101230134	9.70E-05	0.02189783	1.475756171	-0.325513104	-5.101230134	9.70E-05	0.02189783	1.475756171	7.116255338	7.241248136	7.186628907	7.219896655	7.078256261	7.321993114	6.869702265	6.759761367	7.026290229	6.919838299	6.770808292
ENSMUSG00000001663	ENSMUSG00000001663	Gstt1	14871	glutathione S-transferase, theta 1 [Source:MGI Symbol;Acc:MGI:107379]	-0.210810862	3.854094985	-2.064209434	0.05507936	0.339630569	-4.202889188	-0.210810862	-2.064209434	0.05507936	0.339630569	-4.202889188	3.896584965	3.829722318	3.853900723	4.089795991	4.103283214	3.961657477	3.760738097	3.605885765	4.068004119	3.740435355	3.539488656
ENSMUSG00000001665	ENSMUSG00000001665	Gstt3	103140	glutathione S-transferase, theta 3 [Source:MGI Symbol;Acc:MGI:2143526]	-0.461479106	0.844065587	-2.195519347	0.042735053	0.307094474	-3.658767704	-0.461479106	-2.195519347	0.042735053	0.307094474	-3.658767704	0.803306637	0.641959677	1.140723634	1.344871689	1.297015087	1.231460585	0.330632893	0.627821626	0.792126108	0.714511069	0.800848117
ENSMUSG00000001666	ENSMUSG00000001666	Ddt	13202	D-dopachrome tautomerase [Source:MGI Symbol;Acc:MGI:1298381]	-0.22132386	-1.994400628	-0.39155375	0.700395741	0.894876729	-4.784271342	-0.22132386	-0.39155375	0.700395741	0.894876729	-4.784271342	-1.908168508	-2.159351851	-1.337955411	-1.843618029	-1.257845273	-1.22824134	-0.507105337	-1.706573237	-1.660347609	-3.210359303	-1.931879461
ENSMUSG00000001674	ENSMUSG00000001674	Ddx18	66942	DEAD (Asp-Glu-Ala-Asp) box polypeptide 18 [Source:MGI Symbol;Acc:MGI:1914192]	-0.048693335	4.252829363	-0.542943248	0.594424055	0.846652968	-6.047843528	-0.048693335	-0.542943248	0.594424055	0.846652968	-6.047843528	4.465108647	4.433580787	4.142944847	4.196521904	4.094403146	4.354412321	4.324512808	4.057547586	4.352989926	4.251057293	4.149201198
ENSMUSG00000001687	ENSMUSG00000001687	Ubl3	24109	ubiquitin-like 3 [Source:MGI Symbol;Acc:MGI:1344373]	-0.147884617	6.309600124	-2.475917735	0.024457951	0.245006909	-3.787438264	-0.147884617	-2.475917735	0.024457951	0.245006909	-3.787438264	6.248649776	6.393609376	6.463206739	6.39876828	6.395649679	6.366085272	6.343229607	6.189794956	6.236654808	6.27454586	6.105310665
ENSMUSG00000001700	ENSMUSG00000001700	Gramd3	107022	GRAM domain containing 3 [Source:MGI Symbol;Acc:MGI:1914815]	-0.085484715	4.043296376	-0.819577952	0.424131493	0.758754864	-5.816457124	-0.085484715	-0.819577952	0.424131493	0.758754864	-5.816457124	4.438765345	3.911143839	3.979561574	3.835051728	4.301489385	4.070830583	3.938044929	3.9460084	4.043934589	3.944434808	4.114733989
ENSMUSG00000001707	ENSMUSG00000001707	Eef1e1	66143	eukaryotic translation elongation factor 1 epsilon 1 [Source:MGI Symbol;Acc:MGI:1913393]	0.031087931	3.038128745	0.225170788	0.824610019	0.942877593	-5.874995404	0.031087931	0.225170788	0.824610019	0.942877593	-5.874995404	3.12743279	3.211868619	3.353825718	3.142371713	2.508815431	2.895156821	2.946894421	3.160004641	3.239732185	3.018617985	2.911240701
ENSMUSG00000001729	ENSMUSG00000001729	Akt1	11651	thymoma viral proto-oncogene 1 [Source:MGI Symbol;Acc:MGI:87986]	0.28494025	7.584346053	4.087163614	0.000810529	0.050594286	-0.604451615	0.28494025	4.087163614	0.000810529	0.050594286	-0.604451615	7.346246356	7.310053385	7.524544293	7.409337201	7.635187601	7.501156619	7.658031985	7.841548431	7.589862234	7.750429831	7.865513046
ENSMUSG00000001739	ENSMUSG00000001739	Cldn15	60363	claudin 15 [Source:MGI Symbol;Acc:MGI:1913103]	0.443728155	2.250139596	1.997511505	0.062523337	0.358218001	-4.029661638	0.443728155	1.997511505	0.062523337	0.358218001	-4.029661638	2.922165737	1.278163239	2.063066596	1.957102703	2.49987648	1.747035126	2.23867703	2.735620323	2.802486356	2.247359411	2.433047769
ENSMUSG00000001741	ENSMUSG00000001741	Il16	16170	interleukin 16 [Source:MGI Symbol;Acc:MGI:1270855]	-0.407949076	3.227656528	-3.79355971	0.001518147	0.067111922	-0.955572491	-0.407949076	-3.79355971	0.001518147	0.067111922	-0.955572491	3.271717903	3.32371836	3.318581823	3.489612213	3.649257967	3.442732307	3.056618118	2.859948344	3.15687117	3.185583368	2.834245069
ENSMUSG00000001750	ENSMUSG00000001750	Tcirg1	27060	T cell, immune regulator 1, ATPase, H+ transporting, lysosomal V0 protein A3 [Source:MGI Symbol;Acc:MGI:1350931]	0.299539373	3.420846448	2.945421035	0.009261611	0.16579511	-2.576939636	0.299539373	2.945421035	0.009261611	0.16579511	-2.576939636	3.35296345	3.21797671	3.086863109	3.648458815	3.152296356	3.295244528	3.634511627	3.477194613	3.581526991	3.609449669	3.646308494
ENSMUSG00000001751	ENSMUSG00000001751	Naglu	27419	alpha-N-acetylglucosaminidase (Sanfilippo disease IIIB) [Source:MGI Symbol;Acc:MGI:1351641]	0.155033093	3.2048476	1.326273929	0.202805804	0.56949274	-5.122191623	0.155033093	1.326273929	0.202805804	0.56949274	-5.122191623	3.003500526	3.260024229	2.962994256	3.253452157	2.937390693	3.336986682	3.311300041	3.461579009	3.040046829	3.518495887	3.252970479
ENSMUSG00000001755	ENSMUSG00000001755	Coasy	71743	Coenzyme A synthase [Source:MGI Symbol;Acc:MGI:1918993]	0.021443879	3.779231769	0.162058705	0.873226519	0.96199344	-6.076207902	0.021443879	0.162058705	0.873226519	0.96199344	-6.076207902	3.931012365	3.895985138	3.922017964	3.831475256	3.288297854	3.831423582	4.219039693	3.697613326	3.669107786	3.609449669	3.733698403
ENSMUSG00000001761	ENSMUSG00000001761	Smo	319757	smoothened, frizzled class receptor [Source:MGI Symbol;Acc:MGI:108075]	-0.072111123	4.023025147	-0.885429793	0.388639788	0.735910248	-5.75802295	-0.072111123	-0.885429793	0.388639788	0.735910248	-5.75802295	3.957232548	4.084961411	3.941455308	4.261753681	4.07346792	4.043776932	3.943249415	3.888776348	4.117279648	4.016374779	3.973128378
ENSMUSG00000001763	ENSMUSG00000001763	Tspan33	232670	tetraspanin 33 [Source:MGI Symbol;Acc:MGI:1919012]	0.317968325	1.666614826	1.840051603	0.083810371	0.401874406	-4.172068885	0.317968325	1.840051603	0.083810371	0.401874406	-4.172068885	1.179273755	1.768962247	1.219264357	1.862141003	1.854928541	1.411557614	2.133327249	1.825119694	1.703936552	1.792363705	1.83076855
ENSMUSG00000001767	ENSMUSG00000001767	Crnkl1	66877	crooked neck pre-mRNA splicing factor 1 [Source:MGI Symbol;Acc:MGI:1914127]	-0.01034197	4.716216493	-0.144698406	0.886700785	0.966500856	-6.276903273	-0.01034197	-0.144698406	0.886700785	0.966500856	-6.276903273	4.809484814	4.781675929	4.83194791	4.662848692	4.572690839	4.703264335	4.679794124	4.573158959	4.740635052	4.745774357	4.806934719
ENSMUSG00000001768	ENSMUSG00000001768	Rin2	74030	Ras and Rab interactor 2 [Source:MGI Symbol;Acc:MGI:1921280]	-0.068960408	5.327764736	-0.719692056	0.481779758	0.788676153	-6.119076919	-0.068960408	-0.719692056	0.481779758	0.788676153	-6.119076919	5.398781374	5.510623728	5.035585485	5.177088698	5.662652378	5.38559889	5.398936849	5.124084298	5.342766008	5.296465714	5.2924087
ENSMUSG00000001773	ENSMUSG00000001773	Folh1	53320	folate hydrolase 1 [Source:MGI Symbol;Acc:MGI:1858193]	-1.675641784	-1.653984887	-2.289022238	0.035559512	0.282423809	-4.016499503	-1.675641784	-2.289022238	0.035559512	0.282423809	-4.016499503	-0.275916092	-1.121154673	-0.638661974	-0.745069515	-0.19232793	-1.596069053	-1.54129492	-1.372160437	-1.226463314	-1.665719588	-3.908098543
ENSMUSG00000001774	ENSMUSG00000001774	Chordc1	66917	cysteine and histidine-rich domain (CHORD)-containing, zinc-binding protein 1 [Source:MGI Symbol;Acc:MGI:1914167]	-0.113982749	5.36479621	-1.29236995	0.214026171	0.583983284	-5.567160961	-0.113982749	-1.29236995	0.214026171	0.583983284	-5.567160961	5.270224205	5.471533971	5.412306783	5.301223354	5.584477125	5.459111507	5.394193961	5.224648247	5.462910253	5.450655991	5.000589566
ENSMUSG00000001783	ENSMUSG00000001783	Rtcb	28088	RNA 2',3'-cyclic phosphate and 5'-OH ligase [Source:MGI Symbol;Acc:MGI:106379]	-0.102422041	6.280540116	-1.437318756	0.169310865	0.528791455	-5.468312981	-0.102422041	-1.437318756	0.169310865	0.528791455	-5.468312981	6.091808261	6.390908577	6.297362404	6.376852442	6.448291468	6.35427634	6.127009079	6.239476591	6.345525455	6.318644976	6.105895727
ENSMUSG00000001785	ENSMUSG00000001785	Pwp1	103136	PWP1 homolog, endonuclein [Source:MGI Symbol;Acc:MGI:1914735]	0.013433976	4.014951579	0.131771724	0.896757431	0.970836205	-6.136725239	0.013433976	0.131771724	0.896757431	0.970836205	-6.136725239	3.86922831	4.121262153	3.972020416	4.139814378	3.816982818	4.099408883	3.917037177	4.074756869	4.105699122	4.321505241	3.775485237
ENSMUSG00000001786	ENSMUSG00000001786	Fbxo7	69754	F-box protein 7 [Source:MGI Symbol;Acc:MGI:1917004]	0.00749603	3.486390772	0.068827227	0.945953914	0.988138916	-6.014412469	0.00749603	0.068827227	0.945953914	0.988138916	-6.014412469	3.259728684	3.853458259	3.486774835	3.516588916	3.308915885	3.498975872	3.45668443	3.341588206	3.455813799	3.726956653	3.515028821
ENSMUSG00000001794	ENSMUSG00000001794	Capns1	12336	calpain, small subunit 1 [Source:MGI Symbol;Acc:MGI:88266]	-0.026846526	7.539949933	-0.473117914	0.642324162	0.869371298	-6.429603244	-0.026846526	-0.473117914	0.642324162	0.869371298	-6.429603244	7.438875862	7.5691096	7.616291353	7.555514293	7.549523768	7.584385952	7.466641345	7.658768162	7.595669191	7.429029563	7.47985189
ENSMUSG00000001802	ENSMUSG00000001802	Lrp3	435965	low density lipoprotein receptor-related protein 3 [Source:MGI Symbol;Acc:MGI:3584516]	-0.006842694	3.478493409	-0.041223394	0.967612249	0.992799515	-6.013255151	-0.006842694	-0.041223394	0.967612249	0.992799515	-6.013255151	3.538064934	3.591752908	3.44924719	3.918330244	3.070134413	3.42025365	3.8849406	2.859948344	3.42632491	3.767020758	3.409031023
ENSMUSG00000001827	ENSMUSG00000001827	Folr1	14275	folate receptor 1 (adult) [Source:MGI Symbol;Acc:MGI:95568]	-1.266623329	-2.528463162	-1.384854327	0.184527964	0.549039098	-4.500410573	-1.266623329	-1.384854327	0.184527964	0.549039098	-4.500410573	-1.908168508	-0.791707018	-2.748036187	-3.294121683	-0.751594787	-0.533234859	-3.908098543	-1.908202575	-2.493200834	-2.389118645	-1.315760465
ENSMUSG00000001829	ENSMUSG00000001829	Clpb	20480	ClpB caseinolytic peptidase B [Source:MGI Symbol;Acc:MGI:1100517]	-0.145970891	6.375195651	-1.856870236	0.081263727	0.396741124	-4.862863527	-0.145970891	-1.856870236	0.081263727	0.396741124	-4.862863527	6.52393251	6.55912839	6.300376466	6.443969841	6.232552916	6.597642672	6.433370593	6.195312965	6.438930209	6.203330483	6.20806571
ENSMUSG00000001833	ENSMUSG00000001833	Septin7	235072	septin 7 [Source:MGI Symbol;Acc:MGI:1335094]	0.146561583	7.253901627	2.555645548	0.020797765	0.228852684	-3.686032662	0.146561583	2.555645548	0.020797765	0.228852684	-3.686032662	7.160049074	7.114377194	7.197582687	7.105356253	7.35845946	7.19083671	7.43165775	7.332673362	7.274020503	7.307139245	7.325901168
ENSMUSG00000001844	ENSMUSG00000001844	Zdhhc4	72881	zinc finger, DHHC domain containing 4 [Source:MGI Symbol;Acc:MGI:1920131]	-0.264049158	3.265931235	-2.903806578	0.010107926	0.170475857	-2.631842594	-0.264049158	-2.903806578	0.010107926	0.170475857	-2.631842594	3.324469547	3.45880247	3.507788909	3.443498869	3.224614563	3.384206821	3.080432972	3.179226608	3.097304076	3.205158214	3.101617728
ENSMUSG00000001847	ENSMUSG00000001847	Rac1	19353	Rac family small GTPase 1 [Source:MGI Symbol;Acc:MGI:97845]	-0.018124562	7.317399812	-0.283585724	0.780253454	0.925223574	-6.493487918	-0.018124562	-0.283585724	0.780253454	0.925223574	-6.493487918	7.245360242	7.382539703	7.357340125	7.288348773	7.360929885	7.318958495	7.350249033	7.41030561	7.389310664	7.326632341	7.066347162
ENSMUSG00000001855	ENSMUSG00000001855	Nup214	227720	nucleoporin 214 [Source:MGI Symbol;Acc:MGI:1095411]	-0.258166557	4.622021037	-2.986505491	0.008493911	0.157272424	-2.650613235	-0.258166557	-2.986505491	0.008493911	0.157272424	-2.650613235	4.763526363	4.620409185	4.606991131	4.791748986	4.758420547	4.866557807	4.35020866	4.518866436	4.647865078	4.670320074	4.279382049
ENSMUSG00000001864	ENSMUSG00000001864	Aif1l	108897	allograft inflammatory factor 1-like [Source:MGI Symbol;Acc:MGI:1919598]	-0.418683759	2.189694634	-2.281176579	0.03611558	0.284035124	-3.583742903	-0.418683759	-2.281176579	0.03611558	0.284035124	-3.583742903	2.196146185	1.99919168	2.391737056	2.24210231	2.812999832	2.630047241	1.688862467	1.596386194	2.126938522	2.479416155	2.098729917
ENSMUSG00000001865	ENSMUSG00000001865	Cpa3	12873	carboxypeptidase A3, mast cell [Source:MGI Symbol;Acc:MGI:88479]	-0.167513781	0.158265204	-0.364354327	0.720218254	0.902430441	-5.107718616	-0.167513781	-0.364354327	0.720218254	0.902430441	-5.107718616	1.253698458	-1.391748037	0.999501934	-0.074013809	1.167528364	0.072078602	1.043181052	-0.586295287	-0.44887026	0.140576042	0.373309897
ENSMUSG00000001870	ENSMUSG00000001870	Ltbp1	268977	latent transforming growth factor beta binding protein 1 [Source:MGI Symbol;Acc:MGI:109151]	-0.211426805	5.774176021	-2.6107438	0.018579385	0.218658439	-3.497107109	-0.211426805	-2.6107438	0.018579385	0.218658439	-3.497107109	5.725166838	5.910122499	5.835463955	6.01321025	5.714765929	6.036236219	5.780343806	5.409627762	5.711592338	5.651884335	5.741885188
ENSMUSG00000001891	ENSMUSG00000001891	Ugp2	216558	UDP-glucose pyrophosphorylase 2 [Source:MGI Symbol;Acc:MGI:2183447]	0.12420454	8.458227156	1.814349187	0.087838519	0.409607708	-5.020753937	0.12420454	1.814349187	0.087838519	0.409607708	-5.020753937	8.348783437	8.432199525	8.561817424	8.271474284	8.313110117	8.482120142	8.416721299	8.731826904	8.460888914	8.446677744	8.577112585
ENSMUSG00000001909	ENSMUSG00000001909	Trmt1	212528	tRNA methyltransferase 1 [Source:MGI Symbol;Acc:MGI:1289155]	-0.081195098	4.587289723	-1.06811169	0.300840399	0.666731091	-5.699562148	-0.081195098	-1.06811169	0.300840399	0.666731091	-5.699562148	4.553697098	4.748302594	4.52947811	4.692723959	4.639330758	4.609868848	4.422797503	4.41729351	4.717995799	4.55808789	4.603223658
ENSMUSG00000001910	ENSMUSG00000001910	Nacc1	66830	nucleus accumbens associated 1, BEN and BTB (POZ) domain containing [Source:MGI Symbol;Acc:MGI:1914080]	0.126685574	5.590543157	1.713083764	0.105411155	0.441783988	-5.023144287	0.126685574	1.713083764	0.105411155	0.441783988	-5.023144287	5.589260994	5.427407227	5.552894583	5.447411681	5.61480905	5.56243454	5.561751702	5.943199632	5.591357917	5.569954071	5.651803228
ENSMUSG00000001911	ENSMUSG00000001911	Nfix	18032	nuclear factor I/X [Source:MGI Symbol;Acc:MGI:97311]	-0.052592453	7.257297026	-0.671725855	0.511049479	0.806070564	-6.301074596	-0.052592453	-0.671725855	0.511049479	0.806070564	-6.301074596	7.272836198	7.245739375	7.131846206	7.326643675	7.252017165	7.461802348	7.483261908	7.185180374	7.320095766	7.045508715	7.110455361
ENSMUSG00000001918	ENSMUSG00000001918	Slc1a5	20514	solute carrier family 1 (neutral amino acid transporter), member 5 [Source:MGI Symbol;Acc:MGI:105305]	-0.104517706	4.676368012	-0.568107707	0.577607739	0.837896371	-6.115142357	-0.104517706	-0.568107707	0.577607739	0.837896371	-6.115142357	5.443189293	4.260928425	5.210802444	4.761997237	4.34706038	4.407619135	4.806571005	4.376240309	4.364697004	4.707397011	4.785182628
ENSMUSG00000001924	ENSMUSG00000001924	Uba1	22201	ubiquitin-like modifier activating enzyme 1 [Source:MGI Symbol;Acc:MGI:98890]	-0.060512227	7.848623488	-0.950037508	0.355795006	0.71019129	-6.101120502	-0.060512227	-0.950037508	0.355795006	0.71019129	-6.101120502	7.814701092	7.823372152	7.846367999	7.901313534	7.860532975	8.004569367	7.592879782	7.924336383	7.859896643	7.890766625	7.819527598
ENSMUSG00000001930	ENSMUSG00000001930	Vwf	22371	Von Willebrand factor [Source:MGI Symbol;Acc:MGI:98941]	0.416171309	7.59715991	2.814980797	0.012172917	0.18348169	-3.200622151	0.416171309	2.814980797	0.012172917	0.18348169	-3.200622151	7.462277665	7.432970103	6.945629683	7.504490253	7.545999969	7.537602296	7.410440939	8.100191402	7.383088429	8.160977067	8.089252644
ENSMUSG00000001942	ENSMUSG00000001942	Siae	22619	sialic acid acetylesterase [Source:MGI Symbol;Acc:MGI:104803]	-0.206338244	4.23572549	-2.111678181	0.050282811	0.325853837	-4.193429385	-0.206338244	-2.111678181	0.050282811	0.325853837	-4.193429385	4.189840593	4.474973892	4.182689213	4.313947251	4.443453393	4.40107461	4.141919579	3.837269659	4.389741065	4.228915459	4.030956008
ENSMUSG00000001943	ENSMUSG00000001943	Vsig2	57276	V-set and immunoglobulin domain containing 2 [Source:MGI Symbol;Acc:MGI:1928009]	0.111092205	1.283670167	0.506404552	0.619268451	0.858492834	-5.32381384	0.111092205	0.506404552	0.619268451	0.858492834	-5.32381384	1.670748834	1.206246605	1.028873857	1.618287667	1.276225038	0.882626344	0.942821105	1.324427192	1.326900187	1.229727164	1.93979737
ENSMUSG00000001946	ENSMUSG00000001946	Esam	69524	endothelial cell-specific adhesion molecule [Source:MGI Symbol;Acc:MGI:1916774]	0.219803126	5.621777518	2.538743155	0.021527367	0.231674998	-3.621577558	0.219803126	2.538743155	0.021527367	0.231674998	-3.621577558	5.302723143	5.540175709	5.698232594	5.535775529	5.545914265	5.520027149	5.655896764	5.978374005	5.690816066	5.49639101	5.891221937
ENSMUSG00000001948	ENSMUSG00000001948	Spa17	20686	sperm autoantigenic protein 17 [Source:MGI Symbol;Acc:MGI:1333778]	0.317584241	1.630502205	1.701635936	0.107578135	0.444465866	-4.346680498	0.317584241	1.701635936	0.107578135	0.444465866	-4.346680498	1.775506439	1.324190205	1.815901609	1.19706617	1.611100057	1.475249772	2.142406256	1.253654303	1.787490371	1.757433221	2.050917877
ENSMUSG00000001962	ENSMUSG00000001962	Fam50a	108160	family with sequence similarity 50, member A [Source:MGI Symbol;Acc:MGI:1351626]	0.007357886	4.494799891	0.085972515	0.93252233	0.984667765	-6.24285031	0.007357886	0.085972515	0.93252233	0.984667765	-6.24285031	4.483266867	4.436202943	4.562492013	4.336832109	4.625014025	4.532636568	4.740843527	4.370677212	4.331277056	4.519518272	4.538820957
ENSMUSG00000001964	ENSMUSG00000001964	Emd	13726	emerin [Source:MGI Symbol;Acc:MGI:108117]	0.130792711	4.389067123	1.658032543	0.116188056	0.457619223	-4.934168003	0.130792711	1.658032543	0.116188056	0.457619223	-4.934168003	4.362337414	4.363676188	4.37793729	4.359359615	4.280764178	4.238056019	4.404046451	4.50115409	4.465993466	4.686658604	4.277305886
ENSMUSG00000001983	ENSMUSG00000001983	Taco1	70207	translational activator of mitochondrially encoded cytochrome c oxidase I [Source:MGI Symbol;Acc:MGI:1917457]	0.133161168	5.384646162	1.507373302	0.150611475	0.50546298	-5.294779897	0.133161168	1.507373302	0.150611475	0.50546298	-5.294779897	5.526853435	5.281934077	5.209199663	5.326851777	5.064561384	5.543245299	5.646355122	5.433837628	5.383616234	5.344330219	5.489110596
ENSMUSG00000001985	ENSMUSG00000001985	Grik3	14807	glutamate receptor, ionotropic, kainate 3 [Source:MGI Symbol;Acc:MGI:95816]	-0.09943185	-0.339461608	-0.311865983	0.759046523	0.917170984	-5.022929546	-0.09943185	-0.311865983	0.759046523	0.917170984	-5.022929546	-0.770677706	-0.523681259	0.130459299	-0.128698728	-0.515781864	0.341833363	-0.247909392	0.428053001	-0.504578892	-0.455058039	-0.496363721
ENSMUSG00000001986	ENSMUSG00000001986	Gria3	53623	glutamate receptor, ionotropic, AMPA3 (alpha 3) [Source:MGI Symbol;Acc:MGI:95810]	-0.243494435	1.252952678	-0.849866836	0.407555614	0.749334138	-5.118314438	-0.243494435	-0.849866836	0.407555614	0.749334138	-5.118314438	1.634068221	1.454066334	1.781801762	1.53277985	0.52374646	1.303413349	0.537486102	1.435173985	1.562002767	1.876159849	0.492645039
ENSMUSG00000001995	ENSMUSG00000001995	Sipa1l2	244668	signal-induced proliferation-associated 1 like 2 [Source:MGI Symbol;Acc:MGI:2676970]	0.091815346	6.619231776	1.439086139	0.168816667	0.528158654	-5.488086235	0.091815346	1.439086139	0.168816667	0.528158654	-5.488086235	6.504378085	6.615742119	6.465222502	6.640716249	6.637964428	6.596210992	6.646193556	6.878195829	6.569857693	6.659822537	6.605229545
ENSMUSG00000001998	ENSMUSG00000001998	Ap4e1	108011	adaptor-related protein complex AP-4, epsilon 1 [Source:MGI Symbol;Acc:MGI:1336993]	-0.050167702	3.288471507	-0.51115317	0.616011717	0.857321969	-5.83619598	-0.050167702	-0.51115317	0.616011717	0.857321969	-5.83619598	3.289516963	3.283512378	3.251643136	3.498660611	3.324188312	3.233962703	3.070954152	3.42447154	3.345920539	3.347010438	3.183718623
ENSMUSG00000001999	ENSMUSG00000001999	Blvra	109778	biliverdin reductase A [Source:MGI Symbol;Acc:MGI:88170]	0.033448954	3.492496193	0.291417554	0.774361746	0.922417935	-5.976282294	0.033448954	0.291417554	0.774361746	0.922417935	-5.976282294	3.435216566	3.357310708	3.502564016	3.331486992	3.88721881	3.400703476	3.730954213	3.352918323	3.513042669	3.628905892	3.347034293
ENSMUSG00000002006	ENSMUSG00000002006	Pdzd4	245469	PDZ domain containing 4 [Source:MGI Symbol;Acc:MGI:2443483]	0.186344122	1.644321114	0.915445576	0.373136234	0.724022828	-5.163860089	0.186344122	0.915445576	0.373136234	0.724022828	-5.163860089	1.688745239	1.301360267	1.19355629	1.497105336	2.338773172	1.487657598	1.612514961	2.118564933	1.909731274	1.35183929	1.842049769
ENSMUSG00000002007	ENSMUSG00000002007	Srpk3	56504	serine/arginine-rich protein specific kinase 3 [Source:MGI Symbol;Acc:MGI:1891338]	-0.098858645	4.33999839	-0.954902326	0.353401446	0.7085995	-5.762468562	-0.098858645	-0.954902326	0.353401446	0.7085995	-5.762468562	4.322549483	4.131005863	4.519166102	4.316508014	4.324454809	4.695262484	4.141919579	4.331123056	4.389741065	4.126555574	4.480460515
ENSMUSG00000002010	ENSMUSG00000002010	Idh3g	15929	isocitrate dehydrogenase 3 (NAD+), gamma [Source:MGI Symbol;Acc:MGI:1099463]	-0.239940847	8.375355826	-3.915214148	0.001170136	0.059652106	-0.979749984	-0.239940847	-3.915214148	0.001170136	0.059652106	-0.979749984	8.397470973	8.602659061	8.422312749	8.394433581	8.484613087	8.607152158	8.390408024	8.217950988	8.253649471	8.127599458	8.233031176
ENSMUSG00000002012	ENSMUSG00000002012	Pnck	93843	pregnancy upregulated non-ubiquitously expressed CaM kinase [Source:MGI Symbol;Acc:MGI:1347357]	-0.204262321	2.854719119	-1.484054782	0.156635768	0.512047098	-4.844560344	-0.204262321	-1.484054782	0.156635768	0.512047098	-4.844560344	2.428092712	3.174666828	3.194466478	2.944674386	2.995782488	3.015721632	2.686350427	2.599558911	3.01550229	2.752050574	2.704283293
ENSMUSG00000002014	ENSMUSG00000002014	Ssr4	20832	signal sequence receptor, delta [Source:MGI Symbol;Acc:MGI:1099464]	0.027278619	4.650320301	0.34108055	0.737345258	0.908970409	-6.217154673	0.027278619	0.34108055	0.737345258	0.908970409	-6.217154673	4.575624207	4.520164227	4.635912524	4.672876011	4.838601558	4.585543711	4.498994252	4.835924165	4.609019713	4.649037785	4.763097546
ENSMUSG00000002015	ENSMUSG00000002015	Bcap31	27061	B cell receptor associated protein 31 [Source:MGI Symbol;Acc:MGI:1350933]	-0.120864544	5.389276109	-1.61999241	0.124176187	0.469418212	-5.136044455	-0.120864544	-1.61999241	0.124176187	0.469418212	-5.136044455	5.443189293	5.364097014	5.619571012	5.525851611	5.223686161	5.505609744	5.408376102	5.274653878	5.424274191	5.284247279	5.227221242
ENSMUSG00000002017	ENSMUSG00000002017	Fam98a	72722	family with sequence similarity 98, member A [Source:MGI Symbol;Acc:MGI:1919972]	0.05773184	5.429744794	1.015192303	0.324662296	0.688335038	-5.880528365	0.05773184	1.015192303	0.324662296	0.688335038	-5.880528365	5.396045542	5.423448107	5.39549229	5.421477755	5.496214358	5.302881921	5.444610169	5.432503241	5.464724507	5.506944713	5.461032644
ENSMUSG00000002020	ENSMUSG00000002020	Ltbp2	16997	latent transforming growth factor beta binding protein 2 [Source:MGI Symbol;Acc:MGI:99502]	-0.193149525	3.822229856	-1.299739345	0.211546518	0.581409398	-5.286958106	-0.193149525	-1.299739345	0.211546518	0.581409398	-5.286958106	3.919627605	3.865181374	3.598738853	3.918330244	4.039943341	4.185709207	3.640932104	3.37531506	3.809926297	3.432534318	4.314227225
ENSMUSG00000002028	ENSMUSG00000002028	Kmt2a	214162	lysine (K)-specific methyltransferase 2A [Source:MGI Symbol;Acc:MGI:96995]	0.071654158	6.611985082	0.812341786	0.42815454	0.760401198	-6.162437237	0.071654158	0.812341786	0.42815454	0.760401198	-6.162437237	6.567744277	6.567524214	6.352854105	6.685978851	6.70609923	6.591548193	6.39969189	6.829348197	6.517068714	6.632973796	6.889053152
ENSMUSG00000002031	ENSMUSG00000002031	Ift46	76568	intraflagellar transport 46 [Source:MGI Symbol;Acc:MGI:1923818]	-0.1043138	3.002054847	-0.848757948	0.408154935	0.749619816	-5.542610961	-0.1043138	-0.848757948	0.408154935	0.749619816	-5.542610961	3.052969176	3.230115855	3.194466478	3.083450386	2.586867312	3.189082151	3.051807607	2.883578069	2.842107718	3.04782218	2.958652602
ENSMUSG00000002032	ENSMUSG00000002032	Tmem25	71687	transmembrane protein 25 [Source:MGI Symbol;Acc:MGI:1918937]	-0.035585876	2.778091181	-0.267164993	0.792650871	0.930527004	-5.795032326	-0.035585876	-0.267164993	0.792650871	0.930527004	-5.795032326	2.726983055	2.90621367	2.759022583	2.643919391	2.569883717	3.192875987	2.686350427	2.709415278	2.891501044	2.60261599	2.98433449
ENSMUSG00000002033	ENSMUSG00000002033	Cd3g	12502	CD3 antigen, gamma polypeptide [Source:MGI Symbol;Acc:MGI:88333]	-0.299426823	-1.376486258	-0.642339789	0.529472445	0.813597476	-4.786338674	-0.299426823	-0.642339789	0.529472445	0.813597476	-4.786338674	-0.770677706	-1.925942365	-0.946347484	-0.30641193	-0.59018425	-1.70480868	-1.429445603	-2.142661709	-1.427155461	-0.936955578	-0.88539346
ENSMUSG00000002043	ENSMUSG00000002043	Trappc6a	67091	trafficking protein particle complex 6A [Source:MGI Symbol;Acc:MGI:1914341]	0.03844835	2.775429683	0.328324151	0.74679414	0.913025123	-5.777796149	0.03844835	0.328324151	0.74679414	0.913025123	-5.777796149	2.852029977	2.788019425	2.776444558	3.0220198	2.544027463	2.652262323	2.667606157	2.891369414	2.990532938	2.725185272	2.734864869
ENSMUSG00000002052	ENSMUSG00000002052	Supt6	20926	SPT6, histone chaperone and transcription elongation factor [Source:MGI Symbol;Acc:MGI:107726]	0.036118602	6.509841976	0.594390685	0.56030908	0.828804117	-6.31016919	0.036118602	0.594390685	0.56030908	0.828804117	-6.31016919	6.529560309	6.458247179	6.399278712	6.419760851	6.646089749	6.506458396	6.537264035	6.619044346	6.545205814	6.556295833	6.399662376
ENSMUSG00000002055	ENSMUSG00000002055	Spag5	54141	sperm associated antigen 5 [Source:MGI Symbol;Acc:MGI:1927470]	0.088019772	-1.447946215	0.179541899	0.859697385	0.956856632	-4.867791997	0.088019772	0.179541899	0.859697385	0.956856632	-4.867791997	-1.372122846	-0.297734128	-1.337955411	-1.671359331	-0.59018425	-2.246727498	-1.940716092	-1.100862515	-0.685905826	-1.056177392	-1.419706083
ENSMUSG00000002058	ENSMUSG00000002058	Unc119	22248	unc-119 lipid binding chaperone [Source:MGI Symbol;Acc:MGI:1328357]	0.631442313	2.004810233	3.897607302	0.001215043	0.060314327	-0.884071566	0.631442313	3.897607302	0.001215043	0.060314327	-0.884071566	2.03666813	1.818041335	1.746876372	1.943913476	1.167528364	1.797741738	2.436176725	2.064457609	2.45362428	2.247359411	2.54082313
ENSMUSG00000002059	ENSMUSG00000002059	Rab34	19376	RAB34, member RAS oncogene family [Source:MGI Symbol;Acc:MGI:104606]	0.151256137	3.132060947	1.210711965	0.24305414	0.613887879	-5.23552368	0.151256137	1.210711965	0.24305414	0.613887879	-5.23552368	3.289516963	3.063733212	3.107659587	3.142371713	3.288297854	2.641197541	3.2327171	3.185577435	3.120506463	3.104514726	3.366695987
ENSMUSG00000002064	ENSMUSG00000002064	Sdf2	20316	stromal cell derived factor 2 [Source:MGI Symbol;Acc:MGI:108019]	0.002640661	5.217457084	0.033455403	0.973712588	0.993721324	-6.366982512	0.002640661	0.033455403	0.973712588	0.993721324	-6.366982512	4.994484951	5.258420007	5.291784778	5.16860959	5.443576075	5.164831829	5.382747007	5.19189967	5.176707977	5.11175239	5.228296368
ENSMUSG00000002068	ENSMUSG00000002068	Ccne1	12447	cyclin E1 [Source:MGI Symbol;Acc:MGI:88316]	0.785122848	-0.25150018	2.165043673	0.045348905	0.315418941	-3.792040313	0.785122848	2.165043673	0.045348905	0.315418941	-3.792040313	-0.50219067	-0.102428754	-0.464841087	0.078605654	-1.257845273	-0.692085904	-0.112154005	-0.422798041	-0.109564348	0.85331265	0.954271971
ENSMUSG00000002076	ENSMUSG00000002076	Hsf2bp	74377	heat shock transcription factor 2 binding protein [Source:MGI Symbol;Acc:MGI:1921627]	0.954301633	-1.43373758	1.383763133	0.184855857	0.549039098	-4.475658859	0.954301633	1.383763133	0.184855857	0.549039098	-4.475658859	-0.770677706	-1.002780677	-1.674206625	-1.135116164	-3.908098543	-0.302085422	-1.228818409	-0.142692308	-0.8933442	-0.826838437	-0.554345242
ENSMUSG00000002083	ENSMUSG00000002083	Bbc3	170770	BCL2 binding component 3 [Source:MGI Symbol;Acc:MGI:2181667]	0.162143817	1.395135064	0.809399319	0.429797366	0.761128948	-5.183096403	0.162143817	0.809399319	0.429797366	0.761128948	-5.183096403	1.670748834	1.254587123	1.317746687	1.862141003	1.049969981	1.108307002	1.713439439	1.153543097	1.492562517	1.204013577	1.819398422
ENSMUSG00000002100	ENSMUSG00000002100	Mybpc3	17868	myosin binding protein C, cardiac [Source:MGI Symbol;Acc:MGI:102844]	-0.426541924	11.42677394	-6.05453391	1.46E-05	0.009303083	3.281063521	-0.426541924	-6.05453391	1.46E-05	0.009303083	3.281063521	11.63177875	11.57143317	11.5920656	11.54246036	11.58958185	11.79631533	11.02426745	11.03319556	11.26161584	11.24618877	11.40589776
ENSMUSG00000002102	ENSMUSG00000002102	Psmc3	19182	proteasome (prosome, macropain) 26S subunit, ATPase 3 [Source:MGI Symbol;Acc:MGI:1098754]	0.045483184	7.663086722	0.731549937	0.474700172	0.785245904	-6.276941993	0.045483184	0.731549937	0.474700172	0.785245904	-6.276941993	7.470753265	7.648138253	7.737996991	7.553616147	7.714600729	7.733302897	7.784841553	7.62324173	7.743850609	7.592480934	7.69499162
ENSMUSG00000002103	ENSMUSG00000002103	Acp2	11432	acid phosphatase 2, lysosomal [Source:MGI Symbol;Acc:MGI:87882]	0.271792917	5.25568127	3.994953432	0.000986783	0.054939524	-0.690658788	0.271792917	3.994953432	0.000986783	0.054939524	-0.690658788	5.01780778	5.155567341	5.05534579	5.174267862	5.157017535	5.215132365	5.310076774	5.540498743	5.36138927	5.529118228	5.316872363
ENSMUSG00000002104	ENSMUSG00000002104	Rapsn	19400	receptor-associated protein of the synapse [Source:MGI Symbol;Acc:MGI:99422]	-0.016368581	3.547978616	-0.173026661	0.864734093	0.958532283	-6.016814123	-0.016368581	-0.173026661	0.864734093	0.958532283	-6.016814123	3.413736847	3.61044732	3.579017464	3.831475256	3.393396835	3.553108804	3.585425061	3.542974651	3.64050089	3.454509641	3.490147124
ENSMUSG00000002105	ENSMUSG00000002105	Slc39a13	68427	solute carrier family 39 (metal ion transporter), member 13 [Source:MGI Symbol;Acc:MGI:1915677]	-0.01104177	4.517276342	-0.123350636	0.903318714	0.973441614	-6.243250842	-0.01104177	-0.123350636	0.903318714	0.973441614	-6.243250842	4.356720166	4.512730121	4.392133809	4.507910053	4.598042895	4.71913611	4.549351877	4.632472381	4.456907314	4.70510741	4.29383213
ENSMUSG00000002107	ENSMUSG00000002107	Celf2	14007	CUGBP, Elav-like family member 2 [Source:MGI Symbol;Acc:MGI:1338822]	0.070221358	6.06602298	1.221715101	0.238974356	0.610165308	-5.720943093	0.070221358	1.221715101	0.238974356	0.610165308	-5.720943093	6.002001256	5.977378395	6.068117216	6.011630846	6.020007718	6.122307973	6.088185751	6.238713328	6.09917254	6.102554848	6.007879492
ENSMUSG00000002108	ENSMUSG00000002108	Nr1h3	22259	nuclear receptor subfamily 1, group H, member 3 [Source:MGI Symbol;Acc:MGI:1352462]	0.148689242	4.922011406	1.732540119	0.10181498	0.435569093	-4.911477961	0.148689242	1.732540119	0.10181498	0.435569093	-4.911477961	4.881668021	4.936008227	4.98777443	4.854767819	4.549053477	4.939502578	5.007508469	5.008836696	4.87085045	4.927628205	5.204456528
ENSMUSG00000002109	ENSMUSG00000002109	Ddb2	107986	damage specific DNA binding protein 2 [Source:MGI Symbol;Acc:MGI:1355314]	-0.20185394	1.72461756	-1.108226326	0.283648906	0.651041319	-5.012677298	-0.20185394	-1.108226326	0.283648906	0.651041319	-5.012677298	1.577237079	1.41206011	1.746876372	2.033802002	2.213146345	1.948973613	1.599388127	1.634023773	1.278210898	1.826468408	1.93979737
ENSMUSG00000002111	ENSMUSG00000002111	Spi1	20375	spleen focus forming virus (SFFV) proviral integration oncogene [Source:MGI Symbol;Acc:MGI:98282]	-0.096442513	2.460535722	-0.681498301	0.505004805	0.802082464	-5.524909277	-0.096442513	-0.681498301	0.505004805	0.802082464	-5.524909277	2.709460239	2.121533638	2.298341138	2.904388986	2.49987648	2.513531316	2.336854628	2.43872134	2.431530551	2.622163967	2.332651426
ENSMUSG00000002129	ENSMUSG00000002129	Sf3a1	67465	splicing factor 3a, subunit 1 [Source:MGI Symbol;Acc:MGI:1914715]	-0.210230951	5.49446186	-3.054136655	0.007363343	0.145831436	-2.612533107	-0.210230951	-3.054136655	0.007363343	0.145831436	-2.612533107	5.576027008	5.617299486	5.567980152	5.434502991	5.66365328	5.665691154	5.262986077	5.475899126	5.34965521	5.543286304	5.299586887
ENSMUSG00000002147	ENSMUSG00000002147	Stat6	20852	signal transducer and activator of transcription 6 [Source:MGI Symbol;Acc:MGI:103034]	0.152292826	6.198091766	2.771272057	0.013333459	0.191242048	-3.221321262	0.152292826	2.771272057	0.013333459	0.191242048	-3.221321262	6.080776915	6.169270011	6.073412747	6.138617138	6.18733429	6.126281283	6.223209455	6.227215654	6.245652164	6.386657218	6.331261162
ENSMUSG00000002204	ENSMUSG00000002204	Napsa	16541	napsin A aspartic peptidase [Source:MGI Symbol;Acc:MGI:109365]	-1.442003868	0.136991981	-2.453268328	0.025604183	0.249460979	-3.465252111	-1.442003868	-2.453268328	0.025604183	0.249460979	-3.465252111	1.017810657	0.936779801	0.130459299	0.565616224	1.000126469	0.991186603	-0.069599844	-0.502231808	0.696549037	1.096315482	-3.029601709
ENSMUSG00000002205	ENSMUSG00000002205	Vrk3	101568	vaccinia related kinase 3 [Source:MGI Symbol;Acc:MGI:2182465]	-0.048345449	4.125703549	-0.542003395	0.595056834	0.846928961	-6.021278618	-0.048345449	-0.542003395	0.595056834	0.846928961	-6.021278618	3.982984687	4.209741711	4.295746986	4.240335809	3.897465394	4.286795857	4.206108467	4.008239965	4.09167866	4.070739415	4.137803378
ENSMUSG00000002210	ENSMUSG00000002210	Smg9	71997	smg-9 homolog, nonsense mediated mRNA decay factor (C. elegans) [Source:MGI Symbol;Acc:MGI:1919247]	0.145390452	2.939435879	1.269682509	0.221803939	0.592200929	-5.125702038	0.145390452	1.269682509	0.221803939	0.592200929	-5.125702038	3.147091306	2.746366954	2.562139455	2.938037788	3.039618742	2.852620581	3.037279078	3.185577435	2.944469293	2.919402485	3.063572945
ENSMUSG00000002221	ENSMUSG00000002221	Paxip1	55982	PAX interacting (with transcription-activation domain) protein 1 [Source:MGI Symbol;Acc:MGI:1890430]	-0.142223055	4.381856817	-1.697636104	0.108344304	0.445176098	-4.872038389	-0.142223055	-1.697636104	0.108344304	0.445176098	-4.872038389	4.599603066	4.537362933	4.289693117	4.319064239	4.383966587	4.568122691	4.221183674	4.167509799	4.351029477	4.351093479	4.449448737
ENSMUSG00000002222	ENSMUSG00000002222	Rmnd5a	68477	required for meiotic nuclear division 5 homolog A [Source:MGI Symbol;Acc:MGI:1915727]	-0.044367199	7.298660344	-0.601135789	0.555914247	0.825877953	-6.348565352	-0.044367199	-0.601135789	0.555914247	0.825877953	-6.348565352	7.245740182	7.46092329	7.314004088	7.351204075	7.261964779	7.28181365	7.404085345	7.153134004	7.358659575	7.427988685	7.030741178
ENSMUSG00000002227	ENSMUSG00000002227	Mov10	17454	Mov10 RISC complex RNA helicase [Source:MGI Symbol;Acc:MGI:97054]	-0.176393408	2.751082016	-1.383875693	0.184822012	0.549039098	-4.945490927	-0.176393408	-1.383875693	0.184822012	0.549039098	-4.945490927	2.580452748	2.820496659	2.985640641	3.165282561	2.676863144	2.803838946	2.458157723	2.609039954	2.632131159	2.812856624	2.834245069
ENSMUSG00000002228	ENSMUSG00000002228	Ppm1j	71887	protein phosphatase 1J [Source:MGI Symbol;Acc:MGI:1919137]	0.073472609	3.626569166	0.774961875	0.449320353	0.770570111	-5.757758153	0.073472609	0.774961875	0.449320353	0.770570111	-5.757758153	3.402875859	3.568039005	3.460069353	3.696435124	3.816982818	3.602434164	3.568684583	3.853314618	3.690971935	3.708786897	3.587198319
ENSMUSG00000002233	ENSMUSG00000002233	Rhoc	11853	ras homolog family member C [Source:MGI Symbol;Acc:MGI:106028]	0.535271204	5.519239122	5.469270224	4.61E-05	0.015900547	2.230827383	0.535271204	5.469270224	4.61E-05	0.015900547	2.230827383	5.223150875	5.121759965	5.324723773	5.218752457	5.391363076	5.367249832	5.604262857	6.214849622	5.73958614	5.62670175	5.896642081
ENSMUSG00000002249	ENSMUSG00000002249	Tead3	21678	TEA domain family member 3 [Source:MGI Symbol;Acc:MGI:109241]	0.092634702	3.511256185	0.863977078	0.39997959	0.744126194	-5.659834882	0.092634702	0.863977078	0.39997959	0.744126194	-5.659834882	3.70651849	3.236147337	3.399516998	3.58190302	3.283096974	3.641825781	3.628062448	3.679728456	3.594842211	3.317337474	3.623608096
ENSMUSG00000002250	ENSMUSG00000002250	Ppard	19015	peroxisome proliferator activator receptor delta [Source:MGI Symbol;Acc:MGI:101884]	0.06427449	4.79941959	0.898205189	0.381989353	0.731297572	-5.89938738	0.06427449	0.898205189	0.381989353	0.731297572	-5.89938738	4.833949373	4.826339042	4.728332792	4.684817517	4.74902056	4.802199304	4.813692591	5.070187487	4.787776497	4.73009536	4.79537443
ENSMUSG00000002257	ENSMUSG00000002257	Def6	23853	differentially expressed in FDCP 6 [Source:MGI Symbol;Acc:MGI:1346328]	0.166935324	1.489199587	0.815677028	0.426297258	0.76008285	-5.200755647	0.166935324	0.815677028	0.426297258	0.76008285	-5.200755647	1.841344171	1.324190205	1.113563594	1.497105336	2.026574401	0.919728203	1.503995629	1.706475421	1.43449876	1.548553785	1.749229004
ENSMUSG00000002265	ENSMUSG00000002265	Peg3	18616	paternally expressed 3 [Source:MGI Symbol;Acc:MGI:104748]	-0.010447448	3.988670404	-0.07228965	0.943239969	0.987108856	-6.136097544	-0.010447448	-0.07228965	0.943239969	0.987108856	-6.136097544	4.29637963	3.880665468	4.034897752	3.676638519	4.332029423	3.766714957	3.763682945	4.131778952	3.617852169	4.112802675	4.312200641
ENSMUSG00000002266	ENSMUSG00000002266	Zim1	22776	zinc finger, imprinted 1 [Source:MGI Symbol;Acc:MGI:1341879]	0.074911664	1.851616499	0.432029059	0.671310051	0.881534467	-5.497798158	0.074911664	0.432029059	0.671310051	0.881534467	-5.497798158	2.305156708	1.865505584	1.293749156	1.683222662	1.882701643	1.993157329	2.087054887	1.634023773	1.775846315	1.985854449	2.079794817
ENSMUSG00000002274	ENSMUSG00000002274	Metrn	70083	meteorin, glial cell differentiation regulator [Source:MGI Symbol;Acc:MGI:1917333]	0.124281358	3.452971353	1.004334439	0.329711916	0.691751981	-5.522436291	0.124281358	1.004334439	0.329711916	0.691751981	-5.522436291	3.235447139	3.395538069	3.476151889	3.708183995	2.995782488	3.561936727	3.618334301	3.586819044	3.256586272	3.59962227	3.620335827
ENSMUSG00000002279	ENSMUSG00000002279	Lmf1	76483	lipase maturation factor 1 [Source:MGI Symbol;Acc:MGI:1923733]	-0.195532144	4.064022568	-2.262457998	0.037475118	0.288298839	-3.907645792	-0.195532144	-2.262457998	0.037475118	0.288298839	-3.907645792	4.067943013	4.033940749	4.115826987	4.110602233	4.254431837	4.352717572	4.128274929	3.904261589	3.935599811	3.831416816	4.016092573
ENSMUSG00000002280	ENSMUSG00000002280	Ciao3	67563	cytosolic iron-sulfur assembly component 3 [Source:MGI Symbol;Acc:MGI:1914813]	0.009124717	5.213030856	0.139322498	0.890880793	0.968841722	-6.356993052	0.009124717	0.139322498	0.890880793	0.968841722	-6.356993052	5.30564161	5.294994242	5.332106174	5.089967958	5.172570142	5.085421436	5.187144375	5.23080266	5.228882823	5.211909321	5.225068585
ENSMUSG00000002289	ENSMUSG00000002289	Angptl4	57875	angiopoietin-like 4 [Source:MGI Symbol;Acc:MGI:1888999]	0.584120132	2.522442141	2.199118704	0.042435694	0.305979884	-3.759527374	0.584120132	2.199118704	0.042435694	0.305979884	-3.759527374	3.140568186	2.134508251	2.468775459	1.903606524	1.627608039	2.464155846	3.41608456	3.147046225	3.15687117	2.030427888	2.402893994
ENSMUSG00000002297	ENSMUSG00000002297	Dbf4	27214	DBF4 zinc finger [Source:MGI Symbol;Acc:MGI:1351328]	0.086410052	0.30389578	0.2783013	0.784236639	0.926715637	-5.165784309	0.086410052	0.2783013	0.784236639	0.926715637	-5.165784309	0.339740593	0.27100006	0.590582519	0.728308569	-0.933366019	0.825120764	0.197586772	0.384551573	0.540148533	0.819844017	0.243206308
ENSMUSG00000002307	ENSMUSG00000002307	Daxx	13163	Fas death domain-associated protein [Source:MGI Symbol;Acc:MGI:1197015]	-0.030926056	4.157706429	-0.348807873	0.731642417	0.906819868	-6.114739624	-0.030926056	-0.348807873	0.731642417	0.906819868	-6.114739624	4.284594448	4.071531351	4.142944847	4.188156573	4.306624499	4.060485282	4.077110582	4.018948674	4.288895242	4.351093479	3.988438736
ENSMUSG00000002308	ENSMUSG00000002308	Cd320	54219	CD320 antigen [Source:MGI Symbol;Acc:MGI:1860083]	-0.210453699	3.477566001	-1.467895074	0.160926661	0.518865313	-5.002482369	-0.210453699	-1.467895074	0.160926661	0.518865313	-5.002482369	3.210749913	3.709148653	3.679671349	3.321323014	4.103283214	3.489752897	3.397245482	3.01062713	3.48113121	3.497480891	3.424122692
ENSMUSG00000002319	ENSMUSG00000002319	Ipo4	75751	importin 4 [Source:MGI Symbol;Acc:MGI:1923001]	-0.103775556	3.619109595	-0.918567315	0.371548144	0.722642231	-5.635553203	-0.103775556	-0.918567315	0.371548144	0.722642231	-5.635553203	3.477239765	3.797454438	3.751906981	3.887661371	3.813379634	3.364158565	3.43098068	3.497755924	3.775258374	3.518495887	3.560129145
ENSMUSG00000002320	ENSMUSG00000002320	Tm9sf1	74140	transmembrane 9 superfamily member 1 [Source:MGI Symbol;Acc:MGI:1921390]	-0.066371847	4.890931143	-0.691408309	0.498917307	0.799482369	-6.07529687	-0.066371847	-0.691408309	0.498917307	0.799482369	-6.07529687	5.023136845	5.006512733	4.854680359	4.950200338	4.566282598	5.112713978	4.616046752	4.935370095	4.931144538	4.923695052	4.907009024
ENSMUSG00000002324	ENSMUSG00000002324	Rec8	56739	REC8 meiotic recombination protein [Source:MGI Symbol;Acc:MGI:1929645]	-0.564887787	-1.686943543	-1.167458209	0.259610996	0.63029457	-4.577721002	-0.564887787	-1.167458209	0.259610996	0.63029457	-4.577721002	-0.872556544	-0.696723832	-1.065450654	-1.671359331	-2.27066918	-0.935398906	-1.940716092	-1.529698954	-1.427155461	-1.328993481	-2.277624592
ENSMUSG00000002325	ENSMUSG00000002325	Irf9	16391	interferon regulatory factor 9 [Source:MGI Symbol;Acc:MGI:107587]	0.095325613	3.960903131	0.538528718	0.597399161	0.848173718	-5.98810809	0.095325613	0.538528718	0.597399161	0.848173718	-5.98810809	3.821089455	3.825728082	3.929824355	4.861797782	3.599915455	3.54422653	4.006769195	3.800502451	4.082255412	4.173683801	3.975691414
ENSMUSG00000002326	ENSMUSG00000002326	Gmpr2	105446	guanosine monophosphate reductase 2 [Source:MGI Symbol;Acc:MGI:1917903]	-0.102624634	3.07063896	-0.888824846	0.386864961	0.734427648	-5.527626198	-0.102624634	-0.888824846	0.386864961	0.734427648	-5.527626198	3.024909408	3.063733212	3.168308642	3.153872616	3.246156186	3.036983538	2.931264052	3.031930626	3.010542872	3.432534318	2.770727098
ENSMUSG00000002329	ENSMUSG00000002329	Mdp1	67881	magnesium-dependent phosphatase 1 [Source:MGI Symbol;Acc:MGI:1915131]	-0.190740682	5.08424334	-2.79311402	0.012740764	0.188522997	-3.081718224	-0.190740682	-2.79311402	0.012740764	0.188522997	-3.081718224	5.028446299	5.165082845	5.114766073	5.196681609	5.200425093	5.30988627	4.888445648	4.983546742	4.925885941	5.051749659	5.084911296
ENSMUSG00000002332	ENSMUSG00000002332	Dhrs1	52585	dehydrogenase/reductase (SDR family) member 1 [Source:MGI Symbol;Acc:MGI:1196314]	0.036429035	4.433190963	0.463104963	0.649335402	0.872605825	-6.126362444	0.036429035	0.463104963	0.649335402	0.872605825	-6.126362444	4.305155765	4.377385055	4.372219335	4.634395658	4.257086805	4.553442735	4.465021886	4.485797054	4.462365869	4.422513363	4.46594974
ENSMUSG00000002342	ENSMUSG00000002342	Tmem161a	234371	transmembrane protein 161A [Source:MGI Symbol;Acc:MGI:2384577]	0.086692952	5.716180988	1.270860232	0.221394812	0.591928454	-5.632674068	0.086692952	1.270860232	0.221394812	0.591928454	-5.632674068	5.643324311	5.771646703	5.746547152	5.702658927	5.466698633	5.733029519	5.717944217	5.929075453	5.738836649	5.697516839	5.745644391
ENSMUSG00000002343	ENSMUSG00000002343	Armc6	76813	armadillo repeat containing 6 [Source:MGI Symbol;Acc:MGI:1924063]	0.004314521	2.64687029	0.026100386	0.979490167	0.995170074	-5.794953191	0.004314521	0.026100386	0.979490167	0.995170074	-5.794953191	2.395590098	2.70347608	2.900806152	2.692044401	2.157391582	3.032756151	2.304865404	2.655532491	2.875223778	2.650998103	2.873256474
ENSMUSG00000002345	ENSMUSG00000002345	Borcs8	72368	BLOC-1 related complex subunit 8 [Source:MGI Symbol;Acc:MGI:1919618]	-0.062624922	2.832023024	-0.552431728	0.588054607	0.842971559	-5.696293999	-0.062624922	-0.552431728	0.588054607	0.842971559	-5.696293999	2.803303966	2.994257406	2.827482642	2.668182554	2.950572418	2.967812295	3.061412642	2.74425062	2.767637007	2.829769232	2.64754777
ENSMUSG00000002346	ENSMUSG00000002346	Slc25a42	73095	solute carrier family 25, member 42 [Source:MGI Symbol;Acc:MGI:1920345]	-0.173661688	5.859134149	-1.392852052	0.182139065	0.545098235	-5.492900147	-0.173661688	-1.392852052	0.182139065	0.545098235	-5.492900147	6.056726671	6.219605439	5.956952903	6.028909918	5.306759385	6.079913885	5.95023609	5.666167237	5.826105424	5.648313623	5.724465563
ENSMUSG00000002365	ENSMUSG00000002365	Snx9	66616	sorting nexin 9 [Source:MGI Symbol;Acc:MGI:1913866]	-0.112959758	5.491195212	-1.870054591	0.079315578	0.392787623	-4.76955216	-0.112959758	-1.870054591	0.079315578	0.392787623	-4.76955216	5.644477391	5.545042718	5.438535316	5.470590143	5.570670256	5.586428223	5.339980222	5.505390879	5.464724507	5.438302991	5.416449454
ENSMUSG00000002372	ENSMUSG00000002372	Ranbp3	71810	RAN binding protein 3 [Source:MGI Symbol;Acc:MGI:1919060]	-0.054405051	5.086868486	-0.728388595	0.476581484	0.785711287	-6.079587894	-0.054405051	-0.728388595	0.476581484	0.785711287	-6.079587894	5.024908835	5.239028541	4.920804448	5.145751937	5.261199332	5.084400618	4.955657646	4.961511094	5.106396149	5.169358893	5.109625954
ENSMUSG00000002379	ENSMUSG00000002379	Ndufa11	69875	NADH:ubiquinone oxidoreductase subunit A11 [Source:MGI Symbol;Acc:MGI:1917125]	-0.122333064	6.864732599	-1.604176599	0.127632714	0.474887892	-5.272884805	-0.122333064	-1.604176599	0.127632714	0.474887892	-5.272884805	6.809998581	6.807686234	7.037908042	6.911911554	7.173384074	6.78806026	6.717410807	6.831374691	6.724748831	6.749210182	6.967120329
ENSMUSG00000002393	ENSMUSG00000002393	Nr2f6	13864	nuclear receptor subfamily 2, group F, member 6 [Source:MGI Symbol;Acc:MGI:1352453]	0.060900654	4.954045065	0.706453577	0.489757314	0.794028515	-6.075998621	0.060900654	0.706453577	0.489757314	0.794028515	-6.075998621	4.931642021	4.907946422	5.022868349	5.154366052	4.639330758	4.913297423	5.071886953	5.12738692	4.833426167	4.93741443	4.980312161
ENSMUSG00000002395	ENSMUSG00000002395	Use1	67023	unconventional SNARE in the ER 1 homolog (S. cerevisiae) [Source:MGI Symbol;Acc:MGI:1914273]	-0.060353136	5.524378993	-0.65843023	0.519339333	0.810145654	-6.185334521	-0.060353136	-0.65843023	0.519339333	0.810145654	-6.185334521	5.401512027	5.475363478	5.752061543	5.675985226	5.327117098	5.693406586	5.773785775	5.433837628	5.416796166	5.383516271	5.451857412
ENSMUSG00000002396	ENSMUSG00000002396	Ocel1	77090	occludin/ELL domain containing 1 [Source:MGI Symbol;Acc:MGI:1924340]	-0.283457786	3.194588597	-2.204274551	0.042010252	0.305116754	-3.850918415	-0.283457786	-2.204274551	0.042010252	0.305116754	-3.850918415	3.03197568	3.199574303	3.371129969	3.198980752	3.765700444	3.390828136	3.158583404	2.827827675	3.08320139	3.256095377	2.943021122
ENSMUSG00000002409	ENSMUSG00000002409	Dyrk1b	13549	dual-specificity tyrosine-(Y)-phosphorylation regulated kinase 1b [Source:MGI Symbol;Acc:MGI:1330302]	-0.385706299	3.638322962	-2.296366278	0.035046231	0.281176785	-3.770622539	-0.385706299	-2.296366278	0.035046231	0.281176785	-3.770622539	3.919627605	3.998896166	3.702635918	4.159916543	3.076160849	4.083147809	3.663181397	3.253651397	3.591524909	3.243528695	3.393779814
ENSMUSG00000002413	ENSMUSG00000002413	Braf	109880	Braf transforming gene [Source:MGI Symbol;Acc:MGI:88190]	0.046594704	4.711312885	0.590927632	0.562572594	0.830397142	-6.110540128	0.046594704	0.590927632	0.562572594	0.830397142	-6.110540128	4.778308923	4.814294673	4.539716934	4.680847987	4.518398367	4.803440574	4.624170925	4.735619283	4.834829703	4.855136743	4.669630566
ENSMUSG00000002416	ENSMUSG00000002416	Ndufb2	68198	NADH:ubiquinone oxidoreductase subunit B2 [Source:MGI Symbol;Acc:MGI:1915448]	-0.208884185	0.504190592	-0.790904649	0.440214574	0.767274865	-5.000244672	-0.208884185	-0.790904649	0.440214574	0.767274865	-5.000244672	0.51135142	0.641959677	1.057659707	0.301790164	1.297015087	0.167711809	0.298503864	0.55120067	0.792126108	0.389007284	0.100196336
ENSMUSG00000002428	ENSMUSG00000002428	Hltf	20585	helicase-like transcription factor [Source:MGI Symbol;Acc:MGI:1196437]	0.000461729	4.572634956	0.005870118	0.9953867	0.998797622	-6.261419368	0.000461729	0.005870118	0.9953867	0.998797622	-6.261419368	4.648697607	4.631892116	4.400585146	4.464697729	4.712731386	4.604182075	4.620926743	4.367887599	4.600793585	4.622592387	4.656910904
ENSMUSG00000002455	ENSMUSG00000002455	Prpf6	68879	pre-mRNA splicing factor 6 [Source:MGI Symbol;Acc:MGI:1922946]	-0.053442412	5.965233299	-0.837660858	0.414184138	0.753142978	-6.095254458	-0.053442412	-0.837660858	0.414184138	0.753142978	-6.095254458	5.947922504	6.053641376	5.868332804	6.023434447	6.061606921	5.982453743	5.944408071	5.863252375	5.991286701	6.08857012	5.80521714
ENSMUSG00000002458	ENSMUSG00000002458	Rgs19	56470	regulator of G-protein signaling 19 [Source:MGI Symbol;Acc:MGI:1915153]	-0.243948621	1.937470622	-1.457330899	0.163783879	0.521894086	-4.689347052	-0.243948621	-1.457330899	0.163783879	0.521894086	-4.689347052	2.459879175	1.911457883	1.960099151	2.094743345	1.868881923	2.04445135	1.371281182	2.036623444	2.061307707	1.985854449	1.725059723
ENSMUSG00000002475	ENSMUSG00000002475	Abhd3	106861	abhydrolase domain containing 3 [Source:MGI Symbol;Acc:MGI:2147183]	0.257474036	1.790847813	1.182908452	0.253601302	0.623512553	-4.961302732	0.257474036	1.182908452	0.253601302	0.623512553	-4.961302732	2.144920911	1.99919168	1.832653972	1.65112047	0.839347744	1.767532125	1.80776295	1.456338546	2.266606565	2.259892914	1.907945065
ENSMUSG00000002477	ENSMUSG00000002477	Snrpd1	20641	small nuclear ribonucleoprotein D1 [Source:MGI Symbol;Acc:MGI:98344]	0.08340735	3.045700678	0.820806218	0.423451027	0.758570463	-5.578852569	0.08340735	0.820806218	0.423451027	0.758570463	-5.578852569	3.1141767	2.771502462	3.079863794	3.153872616	2.950572418	3.028516341	3.241193468	3.09401628	3.073722425	3.090549075	2.999527007
ENSMUSG00000002486	ENSMUSG00000002486	Tchp	77832	trichoplein, keratin filament binding [Source:MGI Symbol;Acc:MGI:1925082]	0.318331182	2.854992591	1.767768499	0.095574622	0.425358529	-4.469259531	0.318331182	1.767768499	0.095574622	0.425358529	-4.469259531	2.700618368	2.779784581	2.962994256	2.761349545	2.179952704	2.994141683	3.299173256	2.735620323	2.731924965	2.812856624	3.556709505
ENSMUSG00000002489	ENSMUSG00000002489	Tiam1	21844	T cell lymphoma invasion and metastasis 1 [Source:MGI Symbol;Acc:MGI:103306]	0.010289552	3.278019796	0.065563381	0.948512837	0.989029022	-5.960523009	0.010289552	0.065563381	0.948512837	0.989029022	-5.960523009	3.779709144	3.548783172	3.06576246	3.376359038	2.883425336	3.070363969	3.474767856	3.259683577	3.403805822	3.404585917	2.873256474
ENSMUSG00000002496	ENSMUSG00000002496	Tsc2	22084	TSC complex subunit 2 [Source:MGI Symbol;Acc:MGI:102548]	-0.128116228	7.113161707	-1.927575328	0.071293498	0.375172272	-4.789102339	-0.128116228	-1.927575328	0.071293498	0.375172272	-4.789102339	7.065075077	7.258018672	7.110968832	7.196453856	7.016135814	7.378053762	6.983327855	7.071473806	7.12624762	7.044150718	7.000540489
ENSMUSG00000002500	ENSMUSG00000002500	Rpl3l	66211	ribosomal protein L3-like [Source:MGI Symbol;Acc:MGI:1913461]	-0.190226064	7.559920079	-2.662226352	0.016712193	0.209444556	-3.494020292	-0.190226064	-2.662226352	0.016712193	0.209444556	-3.494020292	7.54332843	7.778357348	7.57519681	7.576497811	7.602678537	7.807248333	7.654466548	7.328016229	7.514136903	7.335911091	7.447442647
ENSMUSG00000002504	ENSMUSG00000002504	Slc9a3r2	65962	solute carrier family 9 (sodium/hydrogen exchanger), member 3 regulator 2 [Source:MGI Symbol;Acc:MGI:1890662]	0.050874301	6.634773856	0.665045095	0.515205484	0.807828481	-6.272817361	0.050874301	0.665045095	0.515205484	0.807828481	-6.272817361	6.661853655	6.585352406	6.511474739	6.629947465	6.764645166	6.527642761	6.756000813	6.822742361	6.610986567	6.378777955	6.740987046
ENSMUSG00000002524	ENSMUSG00000002524	Puf60	67959	poly-U binding splicing factor 60 [Source:MGI Symbol;Acc:MGI:1915209]	-0.124889686	5.701931136	-2.245925496	0.038715269	0.294101998	-4.159445685	-0.124889686	-2.245925496	0.038715269	0.294101998	-4.159445685	5.698768634	5.669490647	5.747651718	5.834466385	5.819064763	5.789242864	5.669306969	5.631697178	5.64354653	5.597372896	5.635687032
ENSMUSG00000002546	ENSMUSG00000002546	Golga2	99412	golgi autoantigen, golgin subfamily a, 2 [Source:MGI Symbol;Acc:MGI:2139395]	-0.009194445	7.143949869	-0.149516403	0.8829575	0.965261169	-6.515205682	-0.009194445	-0.149516403	0.8829575	0.965261169	-6.515205682	7.059466786	7.204421331	7.022932399	7.142632687	7.198463576	7.262086551	7.29254258	7.050750449	7.084970138	7.1354019	7.135313158
ENSMUSG00000002550	ENSMUSG00000002550	Uck1	22245	uridine-cytidine kinase 1 [Source:MGI Symbol;Acc:MGI:98904]	-0.046386554	4.120980469	-0.316152966	0.755848524	0.915778084	-6.117237398	-0.046386554	-0.316152966	0.755848524	0.915778084	-6.117237398	4.801236894	3.853458259	4.386471954	4.131112673	3.765700444	3.979338497	4.265486575	4.057547586	3.914515124	4.173683801	4.04810533
ENSMUSG00000002565	ENSMUSG00000002565	Scin	20259	scinderin [Source:MGI Symbol;Acc:MGI:1306794]	-0.294813356	2.156797133	-1.521688148	0.147009724	0.501152851	-4.652928352	-0.294813356	-1.521688148	0.147009724	0.501152851	-4.652928352	2.008286358	2.457225485	1.674381972	2.294998723	2.84158388	2.489054802	1.841602776	2.157854007	1.877406747	1.843223115	2.41804966
ENSMUSG00000002578	ENSMUSG00000002578	Ikzf4	22781	IKAROS family zinc finger 4 [Source:MGI Symbol;Acc:MGI:1343139]	1.237779369	-0.000282148	1.662893154	0.11519982	0.456906796	-4.262892154	1.237779369	1.662893154	0.11519982	0.456906796	-4.262892154	1.017810657	0.27100006	0.28452111	0.495029024	-3.908098543	0.497184931	0.564756444	0.929710838	0.745128913	1.096315482	0.404081777
ENSMUSG00000002580	ENSMUSG00000002580	Mien1	103742	migration and invasion enhancer 1 [Source:MGI Symbol;Acc:MGI:1913678]	-0.302538285	4.219751598	-3.080553509	0.00696292	0.142530955	-2.415644128	-0.302538285	-3.080553509	0.00696292	0.142530955	-2.415644128	4.2727122	4.091629847	4.597220376	4.50342186	4.222185179	4.458933269	4.137385686	4.033104416	4.14243425	4.136784889	3.863919407
ENSMUSG00000002588	ENSMUSG00000002588	Pon1	18979	paraoxonase 1 [Source:MGI Symbol;Acc:MGI:103295]	0.10293923	-1.034887862	0.091655152	0.928074987	0.983530359	-4.927372997	0.10293923	0.091655152	0.928074987	0.983530359	-4.927372997	2.091809627	-3.908098543	1.798952432	-0.583571932	-1.141386307	-1.70480868	1.371281182	-3.230078653	-1.792793377	-0.455058039	-0.145018278
ENSMUSG00000002602	ENSMUSG00000002602	Axl	26362	AXL receptor tyrosine kinase [Source:MGI Symbol;Acc:MGI:1347244]	0.145031185	6.874315669	1.527735413	0.145509935	0.498683593	-5.382227037	0.145031185	1.527735413	0.145509935	0.498683593	-5.382227037	6.899163144	6.731811113	6.528925971	7.002958741	6.670194695	7.014755936	6.865938924	7.047703267	6.856342207	6.794065419	7.212314063
ENSMUSG00000002603	ENSMUSG00000002603	Tgfb1	21803	transforming growth factor, beta 1 [Source:MGI Symbol;Acc:MGI:98725]	0.347477372	4.626151521	4.360748342	0.000453324	0.04131293	0.090845995	0.347477372	4.360748342	0.000453324	0.04131293	0.090845995	4.390100196	4.338667098	4.425646107	4.607462888	4.665547825	4.392851983	4.829237425	4.992629844	4.721034971	4.732345676	4.824103299
ENSMUSG00000002608	ENSMUSG00000002608	Ccdc97	52132	coiled-coil domain containing 97 [Source:MGI Symbol;Acc:MGI:1196455]	0.073402654	5.59065307	1.172745736	0.257542278	0.627816711	-5.733091774	0.073402654	1.172745736	0.257542278	0.627816711	-5.733091774	5.594043413	5.477910847	5.601356761	5.629373498	5.522933866	5.52304412	5.487101149	5.762773158	5.683823617	5.608441205	5.622663184
ENSMUSG00000002617	ENSMUSG00000002617	Zfp40	22700	zinc finger protein 40 [Source:MGI Symbol;Acc:MGI:99185]	-0.016114423	1.646036595	-0.077325639	0.939293914	0.98630301	-5.524868743	-0.016114423	-0.077325639	0.939293914	0.98630301	-5.524868743	1.964638521	1.278163239	1.729091415	1.53277985	1.211994504	2.165233501	1.545652768	1.596386194	1.389364022	2.234716068	1.712821528
ENSMUSG00000002625	ENSMUSG00000002625	Akap8l	54194	A kinase (PRKA) anchor protein 8-like [Source:MGI Symbol;Acc:MGI:1860606]	-0.089289567	5.138285195	-0.953949572	0.353869337	0.7085995	-5.899772293	-0.089289567	-0.953949572	0.353869337	0.7085995	-5.899772293	5.130727336	5.19170753	5.09407252	5.112246306	5.423626252	5.156113287	5.322112633	4.754965367	5.010293067	5.120369556	5.227221242
ENSMUSG00000002635	ENSMUSG00000002635	Pdcd2l	68079	programmed cell death 2-like [Source:MGI Symbol;Acc:MGI:1915329]	-0.045304317	3.25051422	-0.37963911	0.70905254	0.897732451	-5.883667733	-0.045304317	-0.37963911	0.70905254	0.897732451	-5.883667733	2.811540111	3.453635116	3.276345321	3.573363435	3.329243403	3.21915711	3.228460166	3.160004641	3.301944762	3.323321092	3.161377505
ENSMUSG00000002658	ENSMUSG00000002658	Gtf2f1	98053	general transcription factor IIF, polypeptide 1 [Source:MGI Symbol;Acc:MGI:1923848]	-0.035565156	4.728373367	-0.34391848	0.735248979	0.908504353	-6.229215167	-0.035565156	-0.34391848	0.735248979	0.908504353	-6.229215167	4.713860226	4.53001715	4.714841575	4.601175576	5.123946364	4.788474383	4.852936573	4.666924143	4.45325677	4.741312004	4.855058012
ENSMUSG00000002660	ENSMUSG00000002660	Clpp	53895	caseinolytic mitochondrial matrix peptidase proteolytic subunit [Source:MGI Symbol;Acc:MGI:1858213]	-0.038560526	4.950692505	-0.513198576	0.614611457	0.856503764	-6.192775351	-0.038560526	-0.513198576	0.614611457	0.856503764	-6.192775351	5.030211783	4.919236728	4.946043329	4.837041568	5.101962455	5.003545841	5.074260969	4.855971195	4.827798328	4.817477678	5.069396825
ENSMUSG00000002661	ENSMUSG00000002661	Alkbh7	66400	alkB homolog 7 [Source:MGI Symbol;Acc:MGI:1913650]	-0.155049561	4.222623668	-1.4876834	0.155685398	0.510835527	-5.13512924	-0.155049561	-1.4876834	0.155685398	0.510835527	-5.13512924	3.923432516	4.316066898	4.414561612	4.420151017	4.412826513	4.290341549	4.18429547	4.008239965	3.925095986	4.23209946	4.363988132
ENSMUSG00000002668	ENSMUSG00000002668	Dennd1c	70785	DENN/MADD domain containing 1C [Source:MGI Symbol;Acc:MGI:1918035]	-0.468541922	0.626131271	-1.694786549	0.10889301	0.446400613	-4.248783662	-0.468541922	-1.694786549	0.10889301	0.446400613	-4.248783662	0.959707828	0.014478901	0.938900874	1.384462368	1.377302875	0.592174442	0.643604653	0.339697561	0.425589615	0.714511069	0.022998178
ENSMUSG00000002679	ENSMUSG00000002679	Med6	69792	mediator complex subunit 6 [Source:MGI Symbol;Acc:MGI:1917042]	0.158280583	2.840798519	1.237470135	0.233224839	0.60332281	-5.138341038	0.158280583	1.237470135	0.233224839	0.60332281	-5.138341038	2.700618368	2.547301588	2.91660629	2.80576984	2.995782488	2.783854881	3.2327171	2.735620323	2.944469293	2.631839519	3.063572945
ENSMUSG00000002688	ENSMUSG00000002688	Prkd1	18760	protein kinase D1 [Source:MGI Symbol;Acc:MGI:99879]	-0.171297411	2.930971772	-1.385003491	0.184483179	0.549039098	-4.984377545	-0.171297411	-1.385003491	0.184483179	0.549039098	-4.984377545	2.664698818	3.174666828	3.213778241	2.938037788	3.051902574	3.062090989	2.977656126	2.835925136	3.020444718	2.829769232	2.575030408
ENSMUSG00000002699	ENSMUSG00000002699	Lcp2	16822	lymphocyte cytosolic protein 2 [Source:MGI Symbol;Acc:MGI:1321402]	0.214585545	1.576856094	0.958095194	0.35183657	0.707629749	-5.114655324	0.214585545	0.958095194	0.35183657	0.707629749	-5.114655324	2.131825266	1.324190205	1.341351569	1.983124847	1.594400994	0.844545092	1.819131315	1.518030727	1.478264187	1.568842959	2.011493576
ENSMUSG00000002718	ENSMUSG00000002718	Cse1l	110750	chromosome segregation 1-like (S. cerevisiae) [Source:MGI Symbol;Acc:MGI:1339951]	-0.108969269	5.864760165	-1.550027687	0.140091378	0.490827513	-5.283345476	-0.108969269	-1.550027687	0.140091378	0.490827513	-5.283345476	5.797440669	6.089896257	5.90146228	5.794612526	5.916329071	5.983001614	5.63755283	5.798431594	5.854060083	5.937796879	5.815268877
ENSMUSG00000002728	ENSMUSG00000002728	Naa20	67877	N(alpha)-acetyltransferase 20, NatB catalytic subunit [Source:MGI Symbol;Acc:MGI:1915127]	0.076671389	5.271021876	1.076499214	0.297184384	0.662736307	-5.799095089	0.076671389	1.076499214	0.297184384	0.662736307	-5.799095089	5.0974329	5.365473376	5.384172758	5.068859791	5.320786117	5.193518886	5.228230939	5.315764652	5.341779145	5.367679847	5.317882735
ENSMUSG00000002731	ENSMUSG00000002731	Prkra	23992	protein kinase, interferon inducible double stranded RNA dependent activator [Source:MGI Symbol;Acc:MGI:1344375]	-0.305735792	3.273000931	-2.936108898	0.00944479	0.165895582	-2.572369224	-0.305735792	-2.936108898	0.00944479	0.165895582	-2.572369224	3.271717903	3.709148653	3.365384916	3.547437142	3.224614563	3.410511679	3.158583404	3.087248352	3.201074793	3.055031784	3.053902895
ENSMUSG00000002732	ENSMUSG00000002732	Fkbp7	14231	FK506 binding protein 7 [Source:MGI Symbol;Acc:MGI:1336879]	0.080762057	3.585743308	0.917206729	0.372239737	0.723274914	-5.632452825	0.080762057	0.917206729	0.372239737	0.723274914	-5.632452825	3.50797288	3.463951382	3.598738853	3.58190302	3.518165395	3.663861604	3.65368797	3.402830722	3.745718154	3.699615479	3.671821834
ENSMUSG00000002733	ENSMUSG00000002733	Plekha3	83435	pleckstrin homology domain-containing, family A (phosphoinositide binding specific) member 3 [Source:MGI Symbol;Acc:MGI:1932515]	-0.081072501	4.523743012	-1.109085336	0.283288874	0.650914616	-5.645763636	-0.081072501	-1.109085336	0.283288874	0.650914616	-5.645763636	4.414637958	4.50025418	4.685170467	4.560706716	4.616768791	4.585543711	4.336429327	4.575578911	4.471417815	4.516909928	4.531871422
ENSMUSG00000002741	ENSMUSG00000002741	Ykt6	56418	YKT6 v-SNARE homolog (S. cerevisiae) [Source:MGI Symbol;Acc:MGI:1927550]	0.073478374	6.129117085	1.042415643	0.312244404	0.678100367	-5.920280585	0.073478374	1.042415643	0.312244404	0.678100367	-5.920280585	5.919627297	6.046794594	6.085693915	6.098262174	6.245311924	6.169761702	6.031893621	6.313833218	6.066690013	6.229852721	6.223783355
ENSMUSG00000002748	ENSMUSG00000002748	Baz1b	22385	bromodomain adjacent to zinc finger domain, 1B [Source:MGI Symbol;Acc:MGI:1353499]	0.080300634	7.023972567	1.44364278	0.167547987	0.526912455	-5.503667457	0.080300634	1.44364278	0.167547987	0.526912455	-5.503667457	6.953205349	7.101632435	6.955223318	6.864575995	7.088727164	6.966259926	7.102967479	7.023534504	7.042173045	7.08566539	7.08575503
ENSMUSG00000002763	ENSMUSG00000002763	Pex6	224824	peroxisomal biogenesis factor 6 [Source:MGI Symbol;Acc:MGI:2385054]	-0.119256516	5.548687467	-1.503586537	0.151576462	0.506937247	-5.316661001	-0.119256516	-1.503586537	0.151576462	0.506937247	-5.316661001	5.579648333	5.624215061	5.557940653	5.744146675	5.435394824	5.700086441	5.668521575	5.268684098	5.609511488	5.394925456	5.469240755
ENSMUSG00000002767	ENSMUSG00000002767	Mrpl2	27398	mitochondrial ribosomal protein L2 [Source:MGI Symbol;Acc:MGI:1351622]	-0.015077671	5.45933167	-0.211519696	0.83507089	0.94842748	-6.37572365	-0.015077671	-0.211519696	0.83507089	0.94842748	-6.37572365	5.580853424	5.403487877	5.615946512	5.482041207	5.293888376	5.44804283	5.541304579	5.305596263	5.414920588	5.435543457	5.548851315
ENSMUSG00000002768	ENSMUSG00000002768	Mea1	17256	male enhanced antigen 1 [Source:MGI Symbol;Acc:MGI:96957]	0.037810083	3.843492508	0.364768471	0.719914842	0.902292591	-6.038310058	0.037810083	0.364768471	0.719914842	0.902292591	-6.038310058	3.881016167	3.81770628	3.933711767	3.696435124	3.960723193	3.764167257	4.121403904	3.577190348	3.745718154	3.784476034	4.050538677
ENSMUSG00000002769	ENSMUSG00000002769	Gnmt	14711	glycine N-methyltransferase [Source:MGI Symbol;Acc:MGI:1202304]	0.333374354	1.513349318	1.756884681	0.097465939	0.42938104	-4.26130725	0.333374354	1.756884681	0.097465939	0.42938104	-4.26130725	1.15358716	1.474619522	1.269345693	1.081376065	1.783062556	1.487657598	1.663859548	2.208628503	1.358470137	1.568842959	1.875373606
ENSMUSG00000002771	ENSMUSG00000002771	Grin2d	14814	glutamate receptor, ionotropic, NMDA2D (epsilon 4) [Source:MGI Symbol;Acc:MGI:95823]	0.405957827	0.971905701	1.646298636	0.11860376	0.461811442	-4.333792654	0.405957827	1.646298636	0.11860376	0.461811442	-4.333792654	1.456382866	0.876273521	0.423706857	0.846422301	0.335603606	0.973651076	1.559275406	1.253654303	0.567421271	1.442593591	1.36730509
ENSMUSG00000002778	ENSMUSG00000002778	Kdelr1	68137	KDEL (Lys-Asp-Glu-Leu) endoplasmic reticulum protein retention receptor 1 [Source:MGI Symbol;Acc:MGI:1915387]	0.042551889	5.947590761	0.69353943	0.497613794	0.798835775	-6.204328569	0.042551889	0.69353943	0.497613794	0.798835775	-6.204328569	5.81598103	5.882509255	6.013146289	5.880189526	5.910438433	6.069117811	5.894231616	5.93002138	6.043205585	5.981966192	6.015372779
ENSMUSG00000002781	ENSMUSG00000002781	Tmem143	70209	transmembrane protein 143 [Source:MGI Symbol;Acc:MGI:1917459]	-0.24481134	6.349480437	-4.131055805	0.000738166	0.048765584	-0.471033433	-0.24481134	-4.131055805	0.000738166	0.048765584	-0.471033433	6.511979012	6.423649996	6.35575455	6.557649462	6.387191271	6.535133847	6.281388306	6.217951081	6.245652164	6.095579429	6.241995485
ENSMUSG00000002797	ENSMUSG00000002797	Ggct	110175	gamma-glutamyl cyclotransferase [Source:MGI Symbol;Acc:MGI:95700]	0.190076053	3.797217611	1.448674942	0.166156012	0.525258937	-5.103337981	0.190076053	1.448674942	0.166156012	0.525258937	-5.103337981	3.31291252	3.853458259	3.998243793	3.761781372	3.784225539	3.647366371	4.296318737	3.538019772	3.914515124	3.909063985	3.810363753
ENSMUSG00000002799	ENSMUSG00000002799	Jag2	16450	jagged 2 [Source:MGI Symbol;Acc:MGI:1098270]	0.204295145	5.270755493	2.185782227	0.043554689	0.309907371	-4.22240223	0.204295145	2.185782227	0.043554689	0.309907371	-4.22240223	5.27171742	5.16350128	5.113052902	5.185518263	5.193511613	5.152221403	5.466464014	5.760647901	5.325896836	5.062521344	5.303672729
ENSMUSG00000002803	ENSMUSG00000002803	Btbd6	399566	BTB (POZ) domain containing 6 [Source:MGI Symbol;Acc:MGI:3026623]	-0.185346995	4.03532669	-2.356497754	0.031096268	0.268701316	-3.738934944	-0.185346995	-2.356497754	0.031096268	0.268701316	-3.738934944	4.081628757	3.995344429	4.274446363	4.077770584	4.117962935	4.195197239	3.991777555	3.997451173	4.009548015	3.831416816	3.863919407
ENSMUSG00000002804	ENSMUSG00000002804	Nudt14	66174	nudix (nucleoside diphosphate linked moiety X)-type motif 14 [Source:MGI Symbol;Acc:MGI:1913424]	0.252807431	1.693887398	1.3079786	0.208801102	0.576987153	-4.814540827	0.252807431	1.3079786	0.208801102	0.576987153	-4.814540827	1.413738597	1.647501849	1.798952432	2.082759277	1.489931729	1.28930702	2.213051984	2.064457609	1.909731274	1.397929948	1.570868629
ENSMUSG00000002808	ENSMUSG00000002808	Epdr1	105298	ependymin related protein 1 (zebrafish) [Source:MGI Symbol;Acc:MGI:2145369]	0.237402542	4.828712017	2.348161602	0.031617828	0.269228756	-3.880478239	0.237402542	2.348161602	0.031617828	0.269228756	-3.880478239	4.689488554	4.735585837	4.692072008	4.920208546	4.429398655	4.877207027	4.876252699	4.65781715	5.189929649	5.046333506	5.029247911
ENSMUSG00000002812	ENSMUSG00000002812	Flii	14248	flightless I actin binding protein [Source:MGI Symbol;Acc:MGI:1342286]	-0.229617235	7.231354526	-4.312797328	0.000501753	0.042470436	-0.127691672	-0.229617235	-4.312797328	0.000501753	0.042470436	-0.127691672	7.27804628	7.307549448	7.309897162	7.365803907	7.355055704	7.396472434	7.009924055	7.075753956	7.185480561	7.192907193	7.073244447
ENSMUSG00000002814	ENSMUSG00000002814	Top3a	21975	topoisomerase (DNA) III alpha [Source:MGI Symbol;Acc:MGI:1197527]	-0.114605374	2.717786132	-0.750063738	0.463772483	0.778530697	-5.544872966	-0.114605374	-0.750063738	0.463772483	0.778530697	-5.544872966	2.609084881	2.796207532	2.759022583	3.028281912	2.245593409	3.16224223	2.72312381	2.52138032	2.599474885	2.87934904	2.691866812
ENSMUSG00000002820	ENSMUSG00000002820	Atg4d	235040	autophagy related 4D, cysteine peptidase [Source:MGI Symbol;Acc:MGI:2444308]	0.067678952	5.55843894	1.04724828	0.310076191	0.675311703	-5.863117656	0.067678952	1.04724828	0.310076191	0.675311703	-5.863117656	5.617720557	5.518068667	5.515773008	5.609672532	5.381663391	5.530559059	5.708805517	5.675221837	5.51286634	5.572468337	5.516652506
ENSMUSG00000002825	ENSMUSG00000002825	Qtrt1	60507	queuine tRNA-ribosyltransferase catalytic subunit 1 [Source:MGI Symbol;Acc:MGI:1931441]	-0.208669372	1.860169975	-1.238849923	0.232726456	0.602773109	-4.912602763	-0.208669372	-1.238849923	0.232726456	0.602773109	-4.912602763	2.144920911	2.327646591	2.063066596	2.094743345	1.611100057	1.705146251	1.572770615	1.688700755	2.051683312	1.647261272	1.773000043
ENSMUSG00000002831	ENSMUSG00000002831	Plin4	57435	perilipin 4 [Source:MGI Symbol;Acc:MGI:1929709]	-0.099907444	8.065379911	-1.333409003	0.200505119	0.567067469	-5.688546008	-0.099907444	-1.333409003	0.200505119	0.567067469	-5.688546008	8.380270574	8.189599222	8.052144372	7.971846175	7.92205268	8.153631484	8.026047412	7.914333616	7.971930981	7.997994656	8.142262107
ENSMUSG00000002833	ENSMUSG00000002833	Hdgfl2	15193	HDGF like 2 [Source:MGI Symbol;Acc:MGI:1194492]	-0.095132867	5.272105028	-1.04977706	0.308945966	0.674568356	-5.824877166	-0.095132867	-1.04977706	0.308945966	0.674568356	-5.824877166	5.376748061	5.325015899	5.214002674	5.098920623	5.589752473	5.315987304	5.402719964	5.056392691	5.105233529	5.14760362	5.381117597
ENSMUSG00000002835	ENSMUSG00000002835	Chaf1a	27221	chromatin assembly factor 1, subunit A (p150) [Source:MGI Symbol;Acc:MGI:1351331]	0.123962373	1.428999198	0.609087496	0.550756953	0.824041647	-5.310979368	0.123962373	0.609087496	0.550756953	0.824041647	-5.310979368	1.758566598	1.629284481	1.028873857	1.567593461	0.974543712	1.49995962	1.885522147	0.959663961	1.463822728	1.647261272	1.597738906
ENSMUSG00000002844	ENSMUSG00000002844	Adprh	11544	ADP-ribosylarginine hydrolase [Source:MGI Symbol;Acc:MGI:1098234]	-0.012142669	5.087247612	-0.168481374	0.868251475	0.960095635	-6.334129041	-0.012142669	-0.168481374	0.868251475	0.960095635	-6.334129041	4.996292462	4.97620269	5.048191501	5.157226031	5.192124933	5.170615056	5.038233901	5.247593161	4.928517635	5.103083445	5.124716008
ENSMUSG00000002845	ENSMUSG00000002845	Tmem39a	67846	transmembrane protein 39a [Source:MGI Symbol;Acc:MGI:1915096]	0.29213882	3.168743319	2.224511191	0.040378219	0.300132292	-3.819740533	0.29213882	2.224511191	0.040378219	0.300132292	-3.819740533	2.682770379	2.867881509	3.079863794	3.391011511	3.070134413	3.094902019	3.171945704	3.758520021	3.301944762	3.280905043	3.24449362
ENSMUSG00000002846	ENSMUSG00000002846	Timmdc1	76916	translocase of inner mitochondrial membrane domain containing 1 [Source:MGI Symbol;Acc:MGI:1922139]	0.064703813	5.101033137	0.843520588	0.410993317	0.751514325	-5.99308275	0.064703813	0.843520588	0.410993317	0.751514325	-5.99308275	4.924065488	5.080452052	5.178403533	5.038159241	5.008941139	5.217927792	5.355678854	5.045959336	5.08768086	5.039080193	5.157820271
ENSMUSG00000002847	ENSMUSG00000002847	Pla1a	85031	phospholipase A1 member A [Source:MGI Symbol;Acc:MGI:1934677]	0.359601465	3.993481653	3.009843377	0.008085838	0.152702895	-2.527811664	0.359601465	3.009843377	0.008085838	0.152702895	-2.527811664	3.624748962	4.04429025	3.684293599	3.884213123	3.637079647	4.11748615	4.166604458	4.1739123	4.084617001	3.997788256	4.56288404
ENSMUSG00000002870	ENSMUSG00000002870	Mcm2	17216	minichromosome maintenance complex component 2 [Source:MGI Symbol;Acc:MGI:105380]	0.083573635	2.498060286	0.578981347	0.570417757	0.835073559	-5.596935746	0.083573635	0.578981347	0.570417757	0.835073559	-5.596935746	2.373507619	2.566577074	2.436261391	2.660140088	2.526528872	2.373461202	2.686350427	1.993838645	2.59285398	2.562707026	2.845499241
ENSMUSG00000002871	ENSMUSG00000002871	Tpra1	24100	transmembrane protein, adipocyte asscociated 1 [Source:MGI Symbol;Acc:MGI:1345190]	0.071344275	4.182098139	0.890020096	0.386241409	0.734106533	-5.790330488	0.071344275	0.890020096	0.386241409	0.734106533	-5.790330488	3.931012365	4.278569297	4.074169826	4.168446746	4.216739959	4.21771712	4.137385686	4.263690582	4.255747448	4.34228055	4.160509676
ENSMUSG00000002881	ENSMUSG00000002881	Nab1	17936	Ngfi-A binding protein 1 [Source:MGI Symbol;Acc:MGI:107564]	0.228049827	5.412907613	3.257453081	0.004781157	0.119553378	-2.201483521	0.228049827	3.257453081	0.004781157	0.119553378	-2.201483521	5.29979876	5.435293021	5.405324545	5.393857137	5.134091994	5.202014938	5.517949762	5.533047218	5.428928349	5.651884335	5.558286977
ENSMUSG00000002885	ENSMUSG00000002885	Adgre5	26364	adhesion G protein-coupled receptor E5 [Source:MGI Symbol;Acc:MGI:1347095]	0.286477208	5.884356845	3.87046917	0.001287681	0.061022331	-0.985748389	0.286477208	3.87046917	0.001287681	0.061022331	-0.985748389	5.824145324	5.742282002	5.678676097	5.853106286	5.689435949	5.739528819	5.917556162	6.288979558	5.936122271	5.928013257	6.143424646
ENSMUSG00000002897	ENSMUSG00000002897	Il17ra	16172	interleukin 17 receptor A [Source:MGI Symbol;Acc:MGI:107399]	0.130079591	2.644654443	0.812897437	0.42784476	0.760284262	-5.484419733	0.130079591	0.812897437	0.42784476	0.760284262	-5.484419733	2.891414429	2.576119094	2.345794738	2.542567905	2.820199113	2.399960923	2.186963545	2.851984972	3.030279065	2.838151763	2.734864869
ENSMUSG00000002900	ENSMUSG00000002900	Lamb1	16777	laminin B1 [Source:MGI Symbol;Acc:MGI:96743]	0.078232855	6.965180601	1.321975253	0.204202013	0.571225841	-5.656784318	0.078232855	1.321975253	0.204202013	0.571225841	-5.656784318	6.967096817	6.951174499	6.957134413	6.888437904	6.898204104	6.914928844	6.839317021	7.113714404	6.931406599	7.075508969	7.086348074
ENSMUSG00000002908	ENSMUSG00000002908	Kcnn1	84036	potassium intermediate/small conductance calcium-activated channel, subfamily N, member 1 [Source:MGI Symbol;Acc:MGI:1933993]	0.222287101	4.140285681	2.735725379	0.014355287	0.195784959	-3.068904752	0.222287101	2.735725379	0.014355287	0.195784959	-3.068904752	4.05065122	4.188125327	3.922017964	4.047261085	3.94763431	4.115488714	4.411576142	4.138341638	4.178257175	4.23209946	4.356140825
ENSMUSG00000002910	ENSMUSG00000002910	Arrdc2	70807	arrestin domain containing 2 [Source:MGI Symbol;Acc:MGI:1918057]	-0.614275345	2.25561573	-2.658958999	0.01682515	0.209959783	-2.975767053	-0.614275345	-2.658958999	0.01682515	0.209959783	-2.975767053	2.646398014	2.095229022	2.172393406	2.489090713	2.62024622	3.204197998	1.599388127	1.634023773	2.172054509	1.721635972	2.628129038
ENSMUSG00000002944	ENSMUSG00000002944	Cd36	12491	CD36 molecule [Source:MGI Symbol;Acc:MGI:107899]	0.052425981	11.28940482	0.951017629	0.355311876	0.709904983	-6.174554207	0.052425981	0.951017629	0.355311876	0.709904983	-6.174554207	11.26683525	11.37216976	11.32442187	11.1778643	11.19981354	11.25289337	11.24364628	11.35617603	11.46121834	11.29074423	11.23798205
ENSMUSG00000002948	ENSMUSG00000002948	Map2k7	26400	mitogen-activated protein kinase kinase 7 [Source:MGI Symbol;Acc:MGI:1346871]	-0.19126697	4.968214294	-2.601202747	0.018946643	0.220010492	-3.432130225	-0.19126697	-2.601202747	0.018946643	0.220010492	-3.432130225	5.119161482	5.152381508	5.048191501	4.870537335	5.122491146	5.050301893	4.786441489	4.752828569	4.935075945	4.817477678	5.020585913
ENSMUSG00000002949	ENSMUSG00000002949	Timm44	21856	translocase of inner mitochondrial membrane 44 [Source:MGI Symbol;Acc:MGI:1343262]	-0.115291728	6.317850717	-1.688629794	0.110086747	0.449116523	-5.117720224	-0.115291728	-1.688629794	0.110086747	0.449116523	-5.117720224	6.31822044	6.362929906	6.341193661	6.278494279	6.505792964	6.418871071	6.319410795	6.291189832	6.066690013	6.186195243	6.417210826
ENSMUSG00000002957	ENSMUSG00000002957	Ap2a2	11772	adaptor-related protein complex 2, alpha 2 subunit [Source:MGI Symbol;Acc:MGI:101920]	-0.044795654	6.539987266	-0.833901792	0.416239489	0.754323711	-6.139899824	-0.044795654	-0.833901792	0.416239489	0.754323711	-6.139899824	6.620262343	6.537922547	6.454439071	6.595042503	6.501321038	6.653775186	6.538554112	6.513827614	6.521869119	6.519633287	6.491626534
ENSMUSG00000002963	ENSMUSG00000002963	Pnkp	59047	polynucleotide kinase 3'- phosphatase [Source:MGI Symbol;Acc:MGI:1891698]	0.045658365	4.139053582	0.388629866	0.702516263	0.895582246	-6.096926973	0.045658365	0.388629866	0.702516263	0.895582246	-6.096926973	4.0082852	4.191233283	4.179418683	4.412989864	3.681239683	4.25085124	4.121403904	4.392802036	4.301131908	3.936649227	4.09836308
ENSMUSG00000002968	ENSMUSG00000002968	Med25	75613	mediator complex subunit 25 [Source:MGI Symbol;Acc:MGI:1922863]	-0.028973985	6.199347229	-0.557750406	0.584499413	0.840723518	-6.309973269	-0.028973985	-0.557750406	0.584499413	0.840723518	-6.309973269	6.151423113	6.222646383	6.170501956	6.260653513	6.244643203	6.225460676	6.151386163	6.187423619	6.177592996	6.259801452	6.151948264
ENSMUSG00000002980	ENSMUSG00000002980	Bcam	57278	basal cell adhesion molecule [Source:MGI Symbol;Acc:MGI:1929940]	0.317277592	8.038240651	4.883234006	0.000151868	0.026198832	1.016896435	0.317277592	4.883234006	0.000151868	0.026198832	1.016896435	7.807512847	7.850164403	7.858433056	7.914050986	7.925186071	8.008880035	8.115353946	8.307477769	8.193516759	8.050114607	8.392947664
ENSMUSG00000002981	ENSMUSG00000002981	Clptm1	56457	cleft lip and palate associated transmembrane protein 1 [Source:MGI Symbol;Acc:MGI:1927155]	0.004988413	6.545984286	0.081066729	0.936363552	0.985894791	-6.490011603	0.004988413	0.081066729	0.936363552	0.985894791	-6.490011603	6.489696747	6.504581003	6.530210296	6.579668511	6.547598872	6.609400139	6.414757347	6.725303027	6.598233471	6.453654262	6.561111943
ENSMUSG00000002983	ENSMUSG00000002983	Relb	19698	avian reticuloendotheliosis viral (v-rel) oncogene related B [Source:MGI Symbol;Acc:MGI:103289]	-0.294017209	2.923148554	-2.145396027	0.047111244	0.319669306	-3.900788959	-0.294017209	-2.145396027	0.047111244	0.319669306	-3.900788959	2.959705432	2.585598417	3.015293232	3.405516663	3.208244602	3.146677923	2.54971883	2.883578069	2.880669964	2.871203161	2.752907413
ENSMUSG00000002984	ENSMUSG00000002984	Tomm40	53333	translocase of outer mitochondrial membrane 40 [Source:MGI Symbol;Acc:MGI:1858259]	-0.068400083	5.688325346	-1.164376475	0.260822495	0.631102674	-5.751654198	-0.068400083	-1.164376475	0.260822495	0.631102674	-5.751654198	5.676395041	5.669490647	5.753161896	5.777985953	5.706048096	5.731074006	5.608363977	5.774406435	5.537210326	5.677802955	5.6748565
ENSMUSG00000002985	ENSMUSG00000002985	Apoe	11816	apolipoprotein E [Source:MGI Symbol;Acc:MGI:88057]	0.29777475	8.775582524	3.64059608	0.002106864	0.080691973	-1.558899797	0.29777475	3.64059608	0.002106864	0.080691973	-1.558899797	8.691163176	8.46113341	8.609682023	8.83879322	8.789194035	8.457001579	9.081206579	8.771550726	8.817807263	8.919736675	9.095939552
ENSMUSG00000002996	ENSMUSG00000002996	Hbp1	73389	high mobility group box transcription factor 1 [Source:MGI Symbol;Acc:MGI:894659]	-0.155474764	6.108332445	-1.610298924	0.126285102	0.472298645	-5.217259042	-0.155474764	-1.610298924	0.126285102	0.472298645	-5.217259042	6.0480392	6.287248998	6.190947267	6.298061984	5.878034103	6.386935193	6.217314125	5.831206006	6.208779923	5.871963974	5.984527104
ENSMUSG00000002997	ENSMUSG00000002997	Prkar2b	19088	protein kinase, cAMP dependent regulatory, type II beta [Source:MGI Symbol;Acc:MGI:97760]	-0.005204075	2.946937849	-0.008775265	0.99310361	0.998547797	-5.869810253	-0.005204075	-0.008775265	0.99310361	0.998547797	-5.869810253	4.799167525	1.554023628	3.799550755	3.577639546	3.094090573	1.548144792	4.95823066	1.65248064	2.386301385	2.296853058	2.884211541
ENSMUSG00000003031	ENSMUSG00000003031	Cdkn1b	12576	cyclin-dependent kinase inhibitor 1B [Source:MGI Symbol;Acc:MGI:104565]	0.068644368	5.08985596	0.758676936	0.458741168	0.775482336	-6.058662696	0.068644368	0.758676936	0.458741168	0.775482336	-6.058662696	5.207632315	5.139567355	5.057128833	5.211891518	4.887399201	4.897110239	5.421488153	4.979897427	5.049505797	5.067877177	5.092015935
ENSMUSG00000003032	ENSMUSG00000003032	Klf4	16600	Kruppel-like factor 4 (gut) [Source:MGI Symbol;Acc:MGI:1342287]	0.158248735	5.481823942	1.442869116	0.167762841	0.526912455	-5.392368145	0.158248735	1.442869116	0.167762841	0.526912455	-5.392368145	5.63174254	5.036199063	5.708479699	5.460205893	5.536110311	5.109706845	5.524041113	5.747830192	5.554350777	5.557316594	5.451857412
ENSMUSG00000003033	ENSMUSG00000003033	Ap1m1	11767	adaptor-related protein complex AP-1, mu subunit 1 [Source:MGI Symbol;Acc:MGI:102776]	-0.068282253	5.293608352	-0.956278011	0.352726612	0.708202985	-5.91897768	-0.068282253	-0.956278011	0.352726612	0.708202985	-5.91897768	5.521842623	5.302199127	5.170188829	5.314094474	5.318245925	5.340136658	5.193710024	5.290944531	5.302755272	5.113479946	5.382083977
ENSMUSG00000003037	ENSMUSG00000003037	Rab8a	17274	RAB8A, member RAS oncogene family [Source:MGI Symbol;Acc:MGI:96960]	0.069772673	4.556634144	0.942790871	0.35938113	0.712229515	-5.817064537	0.069772673	0.942790871	0.35938113	0.712229515	-5.817064537	4.543843709	4.59011866	4.599669276	4.489872892	4.339564477	4.589866293	4.509558269	4.754965367	4.540138928	4.575740142	4.622978223
ENSMUSG00000003038	ENSMUSG00000003038	Hmgn2	15331	high mobility group nucleosomal binding domain 2 [Source:MGI Symbol;Acc:MGI:96136]	-0.091052724	5.035597486	-0.718384897	0.482564006	0.789072962	-6.078534434	-0.091052724	-0.718384897	0.482564006	0.789072962	-6.078534434	4.575624207	5.259900918	5.415090244	5.094451235	5.223686161	4.922466346	5.022338363	4.899117978	5.247971975	5.037261153	4.717886499
ENSMUSG00000003039	ENSMUSG00000003039	Fam32a	67922	family with sequence similarity 32, member A [Source:MGI Symbol;Acc:MGI:1915172]	-0.070171954	4.9827693	-0.977492637	0.342432756	0.70068555	-5.854918715	-0.070171954	-0.977492637	0.342432756	0.70068555	-5.854918715	4.904948228	5.095459513	4.932508052	5.135636695	5.044722759	4.992704766	4.971027343	4.861931384	5.114508358	4.95486407	4.82694497
ENSMUSG00000003062	ENSMUSG00000003062	Stard3nl	76205	STARD3 N-terminal like [Source:MGI Symbol;Acc:MGI:1923455]	0.000248514	3.304893416	0.002391663	0.998120393	0.999725236	-5.970077922	0.000248514	0.002391663	0.998120393	0.999725236	-5.970077922	3.271717903	3.271816104	3.276345321	3.341579864	3.082162217	3.567792141	3.358812848	3.42447154	3.373222936	3.317337474	3.147804861
ENSMUSG00000003068	ENSMUSG00000003068	Stk11	20869	serine/threonine kinase 11 [Source:MGI Symbol;Acc:MGI:1341870]	0.043792242	7.014549203	0.766624374	0.454128536	0.773354577	-6.220764288	0.043792242	0.766624374	0.454128536	0.773354577	-6.220764288	6.856513977	6.994516922	7.070052398	7.044098719	7.043306784	6.965982819	7.164423673	6.974405869	7.043691064	7.006993086	7.002112777
ENSMUSG00000003070	ENSMUSG00000003070	Efna2	13637	ephrin A2 [Source:MGI Symbol;Acc:MGI:102707]	0.534866231	0.013591004	1.626915701	0.122688392	0.467172471	-4.296979414	0.534866231	1.626915701	0.122688392	0.467172471	-4.296979414	-0.34746897	0.36206803	-0.638661974	0.45839659	-0.445029095	-0.390152542	0.509690338	0.899122623	0.301143243	0.750483353	-0.496363721
ENSMUSG00000003072	ENSMUSG00000003072	Atp5d	66043	ATP synthase, H+ transporting, mitochondrial F1 complex, delta subunit [Source:MGI Symbol;Acc:MGI:1913293]	-0.075620789	8.224201497	-1.430373095	0.171264512	0.530912559	-5.569395175	-0.075620789	-1.430373095	0.171264512	0.530912559	-5.569395175	8.198305701	8.219018691	8.299273373	8.315023855	8.279879816	8.240279833	8.133822931	8.292661381	8.09943515	8.131441179	8.259697201
ENSMUSG00000003099	ENSMUSG00000003099	Ppp5c	19060	protein phosphatase 5, catalytic subunit [Source:MGI Symbol;Acc:MGI:102666]	-0.135656145	6.188088012	-2.415255405	0.027642631	0.257057661	-3.891841228	-0.135656145	-2.415255405	0.027642631	0.257057661	-3.891841228	6.127707046	6.292323314	6.227034169	6.215404887	6.326551772	6.309985091	6.082300566	6.06875653	6.140618906	6.187835967	6.101208577
ENSMUSG00000003119	ENSMUSG00000003119	Cdk12	69131	cyclin-dependent kinase 12 [Source:MGI Symbol;Acc:MGI:1098802]	-0.137791596	5.009627429	-1.66113268	0.115556913	0.45705807	-5.026995036	-0.137791596	-1.66113268	0.115556913	0.45705807	-5.026995036	5.246120145	5.085471905	4.982154408	4.918523913	5.275673844	4.934979217	4.779183762	5.014198772	5.005315678	5.017098853	4.871666584
ENSMUSG00000003123	ENSMUSG00000003123	Lipe	16890	lipase, hormone sensitive [Source:MGI Symbol;Acc:MGI:96790]	-0.088709493	6.235439061	-0.777362951	0.447941541	0.770204238	-6.164548275	-0.088709493	-0.777362951	0.447941541	0.770204238	-6.164548275	6.697843235	6.169270011	6.373751399	6.302589845	5.994778169	6.15086958	6.494917442	6.003754004	6.270239095	5.948482782	6.193826952
ENSMUSG00000003131	ENSMUSG00000003131	Pafah1b2	18475	platelet-activating factor acetylhydrolase, isoform 1b, subunit 2 [Source:MGI Symbol;Acc:MGI:108415]	0.117763262	5.311899797	1.63566845	0.12082925	0.464447689	-5.106024219	0.117763262	1.63566845	0.12082925	0.464447689	-5.106024219	5.323029505	5.276091391	5.320276131	5.340755733	5.238540021	5.061757917	5.250444505	5.486225647	5.351617527	5.500357702	5.301631255
ENSMUSG00000003134	ENSMUSG00000003134	Tbc1d8	54610	TBC1 domain family, member 8 [Source:MGI Symbol;Acc:MGI:1927225]	-0.116212373	3.217446958	-1.128651924	0.275179494	0.643092094	-5.339057997	-0.116212373	-1.128651924	0.275179494	0.643092094	-5.339057997	3.552878813	3.211868619	3.029894065	3.285174368	3.308915885	3.270325279	3.108501398	3.031930626	3.165820909	3.305295267	3.205719043
ENSMUSG00000003135	ENSMUSG00000003135	Cnot11	52846	CCR4-NOT transcription complex, subunit 11 [Source:MGI Symbol;Acc:MGI:106580]	-0.047651331	4.11600095	-0.547814389	0.591149838	0.845022826	-6.01605638	-0.047651331	-0.547814389	0.591149838	0.845022826	-6.01605638	4.11528568	4.252026433	4.08818962	4.226786354	3.897465394	4.26893549	4.014206998	4.04712261	4.108022676	4.038367071	4.26478577
ENSMUSG00000003153	ENSMUSG00000003153	Slc2a3	20527	solute carrier family 2 (facilitated glucose transporter), member 3 [Source:MGI Symbol;Acc:MGI:95757]	0.439818794	2.142417736	2.233974781	0.039635318	0.297323441	-3.657934769	0.439818794	2.233974781	0.039635318	0.297323441	-3.657934769	2.305156708	1.665492046	1.746876372	2.046197951	2.517699337	1.571647005	2.828133703	2.609039954	2.232936614	2.044984835	2.180990714
ENSMUSG00000003154	ENSMUSG00000003154	Foxj2	60611	forkhead box J2 [Source:MGI Symbol;Acc:MGI:1926805]	-0.007271625	5.808207713	-0.121847642	0.904490545	0.973868614	-6.428860913	-0.007271625	-0.121847642	0.904490545	0.973868614	-6.428860913	5.76705967	5.915770188	5.765210715	5.823705878	5.872850435	5.731726138	5.857488757	5.88877588	5.796878433	5.791158268	5.693660371
ENSMUSG00000003161	ENSMUSG00000003161	Sri	109552	sorcin [Source:MGI Symbol;Acc:MGI:98419]	0.040591282	5.271620438	0.447507604	0.660324705	0.876615786	-6.272865736	0.040591282	0.447507604	0.660324705	0.876615786	-6.272865736	5.320146037	5.150785949	5.448079511	5.200845695	5.434222278	4.982877653	5.206752357	5.544210122	5.218167573	5.261055005	5.241135765
ENSMUSG00000003166	ENSMUSG00000003166	Dgcr2	13356	DiGeorge syndrome critical region gene 2 [Source:MGI Symbol;Acc:MGI:892866]	-0.182808138	5.056576184	-2.726828612	0.014622597	0.197290515	-3.205498125	-0.182808138	-2.726828612	0.014622597	0.197290515	-3.205498125	5.026678651	5.131500324	5.282669342	5.110771739	5.226398263	5.064866564	4.913852809	5.052923283	4.940301212	5.013402513	4.882633685
ENSMUSG00000003184	ENSMUSG00000003184	Irf3	54131	interferon regulatory factor 3 [Source:MGI Symbol;Acc:MGI:1859179]	-0.074558804	4.164366583	-0.746846907	0.465660149	0.779596242	-5.898542756	-0.074558804	-0.746846907	0.465660149	0.779596242	-5.898542756	3.982984687	4.026999603	4.397773531	4.261753681	4.381535329	4.185709207	4.246665956	4.084984758	3.979407069	3.963716903	4.340316986
ENSMUSG00000003190	ENSMUSG00000003190	Bcl2l12	75736	BCL2-like 12 (proline rich) [Source:MGI Symbol;Acc:MGI:1922986]	-0.308991888	2.397409663	-1.990800047	0.06332066	0.359654753	-4.055271815	-0.308991888	-1.990800047	0.06332066	0.359654753	-4.055271815	2.373507619	2.327646591	2.54190779	2.643919391	2.62024622	2.74820251	1.896296215	2.118564933	2.189713135	2.320977379	2.740904157
ENSMUSG00000003198	ENSMUSG00000003198	Zfp959	224893	zinc finger protein 959 [Source:MGI Symbol;Acc:MGI:2385058]	-0.069898517	1.584640389	-0.32488945	0.749345482	0.913863964	-5.46244864	-0.069898517	-0.32488945	0.749345482	0.913863964	-5.46244864	2.091809627	1.534578546	2.132360404	1.364802831	0.948499105	1.757320027	1.651193694	1.538022158	1.703936552	1.809516832	1.166573545
ENSMUSG00000003199	ENSMUSG00000003199	Mpnd	68047	MPN domain containing [Source:MGI Symbol;Acc:MGI:1915297]	-0.03696972	5.238771865	-0.443174987	0.66339171	0.878474968	-6.269714567	-0.03696972	-0.443174987	0.66339171	0.878474968	-6.269714567	5.195096147	5.013552907	5.130093747	5.265886599	5.425987659	5.491046804	5.322112633	5.202898667	5.139710905	5.203823422	5.257025975
ENSMUSG00000003200	ENSMUSG00000003200	Sh3gl1	20405	SH3-domain GRB2-like 1 [Source:MGI Symbol;Acc:MGI:700010]	0.142031575	3.707665243	1.133839137	0.27305895	0.641967169	-5.452816227	0.142031575	1.133839137	0.27305895	0.641967169	-5.452816227	3.702095304	3.587041208	3.603627363	3.877291802	3.246156186	3.83870658	3.634511627	4.074756869	3.672251596	3.589727469	4.018580471
ENSMUSG00000003206	ENSMUSG00000003206	Ebi3	50498	Epstein-Barr virus induced gene 3 [Source:MGI Symbol;Acc:MGI:1354171]	0.223429999	-1.241239176	0.426277979	0.675411489	0.883268642	-4.860090855	0.223429999	0.426277979	0.675411489	0.883268642	-4.860090855	-1.706537689	-1.548812529	-1.065450654	0.172061651	-1.849205479	-1.074402593	-1.940716092	-0.982219583	-1.427155461	-0.53941164	0.276848592
ENSMUSG00000003208	ENSMUSG00000003208	Yju2	72886	YJU2 splicing factor [Source:MGI Symbol;Acc:MGI:1920136]	0.073185486	2.279811588	0.420234511	0.679732825	0.884947402	-5.613820571	0.073185486	0.420234511	0.679732825	0.884947402	-5.613820571	2.609084881	2.172746335	1.990275885	2.274072312	2.397709075	2.210850417	2.328923574	2.07817587	2.126938522	2.087794608	2.963825683
ENSMUSG00000003226	ENSMUSG00000003226	Ranbp2	19386	RAN binding protein 2 [Source:MGI Symbol;Acc:MGI:894323]	0.050767035	7.546334528	0.814813879	0.426777422	0.760124961	-6.207570884	0.050767035	0.814813879	0.426777422	0.760124961	-6.207570884	7.485949311	7.665282632	7.43824131	7.481569121	7.589308976	7.47646744	7.451654306	7.700110031	7.553668816	7.677854488	7.493777224
ENSMUSG00000003227	ENSMUSG00000003227	Edar	13608	ectodysplasin-A receptor [Source:MGI Symbol;Acc:MGI:1343498]	-0.195499084	-1.394366318	-0.317663473	0.754722802	0.915644272	-4.857217289	-0.195499084	-0.317663473	0.754722802	0.915644272	-4.857217289	-0.872556544	-0.893387141	-1.065450654	-0.583571932	-2.538865237	-0.935398906	-3.034998663	-0.502231808	-0.820833056	-0.936955578	-0.677805158
ENSMUSG00000003228	ENSMUSG00000003228	Grk5	14773	G protein-coupled receptor kinase 5 [Source:MGI Symbol;Acc:MGI:109161]	-0.062380688	6.369975042	-0.706727567	0.489591422	0.79397796	-6.226690999	-0.062380688	-0.706727567	0.489591422	0.79397796	-6.226690999	6.465108436	6.589480807	6.276085795	6.107163674	6.641016789	6.324324068	6.362296953	6.390054587	6.454078438	6.173829971	6.295804676
ENSMUSG00000003233	ENSMUSG00000003233	Dvl3	13544	dishevelled segment polarity protein 3 [Source:MGI Symbol;Acc:MGI:108100]	-0.035270659	5.729312702	-0.511840603	0.615540938	0.857178611	-6.294294039	-0.035270659	-0.511840603	0.615540938	0.857178611	-6.294294039	5.614193663	5.836603052	5.779321695	5.802854505	5.684513396	5.745998971	5.567661264	5.776511535	5.668949537	5.907249117	5.65340499
ENSMUSG00000003234	ENSMUSG00000003234	Abcf3	27406	ATP-binding cassette, sub-family F (GCN20), member 3 [Source:MGI Symbol;Acc:MGI:1351656]	-0.049054009	5.961840187	-0.711033675	0.486988568	0.792276324	-6.192777871	-0.049054009	-0.711033675	0.486988568	0.792276324	-6.192777871	5.817004097	6.133364233	5.987194834	5.974818976	6.043266308	5.945826329	5.806281825	5.963668132	5.937429415	6.111226961	5.87277714
ENSMUSG00000003235	ENSMUSG00000003235	Eif2b5	224045	eukaryotic translation initiation factor 2B, subunit 5 epsilon [Source:MGI Symbol;Acc:MGI:2446176]	-0.052027509	5.974975582	-0.764143947	0.455565081	0.774174752	-6.154681655	-0.052027509	-0.764143947	0.455565081	0.774174752	-6.154681655	5.795365843	6.028665648	5.974985404	5.936210863	6.075210973	6.176483595	5.887497606	5.936625553	5.90839506	5.981966192	6.035780867
ENSMUSG00000003269	ENSMUSG00000003269	Cyth2	19158	cytohesin 2 [Source:MGI Symbol;Acc:MGI:1334255]	-0.073716875	4.728582432	-1.014714916	0.32488315	0.688335038	-5.777805543	-0.073716875	-1.014714916	0.32488315	0.688335038	-5.777805543	4.63484024	4.881253604	4.860818452	4.761997237	4.752787907	4.72307692	4.689117856	4.637113762	4.696540419	4.555548416	4.850875821
ENSMUSG00000003273	ENSMUSG00000003273	Car11	12348	carbonic anhydrase 11 [Source:MGI Symbol;Acc:MGI:1336193]	0.985956811	2.151615788	5.24489748	7.24E-05	0.020691737	1.34194136	0.985956811	5.24489748	7.24E-05	0.020691737	1.34194136	1.497802729	1.834036887	2.249273436	2.153214439	0.894955449	1.777672446	2.680129357	2.718203287	2.695306432	2.46865838	2.889658037
ENSMUSG00000003279	ENSMUSG00000003279	Dlgap1	224997	DLG associated protein 1 [Source:MGI Symbol;Acc:MGI:1346065]	-0.329129539	1.872559361	-1.673467236	0.113074867	0.455348621	-4.411041568	-0.329129539	-1.673467236	0.113074867	0.455348621	-4.411041568	2.221092519	2.350067515	2.322263037	2.13010959	1.337717424	1.993157329	2.077619617	1.57719267	1.534626425	1.442593591	1.83076855
ENSMUSG00000003282	ENSMUSG00000003282	Plag1	56711	pleiomorphic adenoma gene 1 [Source:MGI Symbol;Acc:MGI:1891916]	0.157488939	1.719672374	0.722078681	0.480349827	0.788019791	-5.3171977	0.157488939	0.722078681	0.480349827	0.788019791	-5.3171977	2.050652345	2.054850363	1.865586177	1.422995549	0.839347744	1.827331724	1.979709197	2.008241687	1.463822728	1.568842959	2.079794817
ENSMUSG00000003283	ENSMUSG00000003283	Hck	15162	hemopoietic cell kinase [Source:MGI Symbol;Acc:MGI:96052]	0.640946481	1.323007498	2.83806343	0.011600061	0.180670189	-2.714014025	0.640946481	2.83806343	0.011600061	0.180670189	-2.714014025	1.046007489	1.07779546	0.999501934	1.760485503	0.37524631	1.092146476	1.446513008	2.118564933	1.43449876	1.548553785	1.981201844
ENSMUSG00000003299	ENSMUSG00000003299	Mrpl4	66163	mitochondrial ribosomal protein L4 [Source:MGI Symbol;Acc:MGI:2137210]	-0.170231099	5.66638691	-2.690893613	0.015751805	0.204027202	-3.336068542	-0.170231099	-2.690893613	0.015751805	0.204027202	-3.336068542	5.772343627	5.68610926	5.624389557	5.841595726	5.866779188	5.684002521	5.681036866	5.571139032	5.575493876	5.506944713	5.535884234
ENSMUSG00000003308	ENSMUSG00000003308	Keap1	50868	kelch-like ECH-associated protein 1 [Source:MGI Symbol;Acc:MGI:1858732]	-0.03787676	6.031253368	-0.607675358	0.551670951	0.82408713	-6.267345593	-0.03787676	-0.607675358	0.551670951	0.82408713	-6.267345593	6.12192359	6.033002772	6.006702058	6.129908188	5.932197756	6.068085388	6.102794528	6.064455538	5.980548085	6.059291268	5.856876735
ENSMUSG00000003316	ENSMUSG00000003316	Glg1	20340	golgi apparatus protein 1 [Source:MGI Symbol;Acc:MGI:104967]	0.045917935	7.990141715	0.839441451	0.413212855	0.753048564	-6.204730037	0.045917935	0.839441451	0.413212855	0.753048564	-6.204730037	7.983667827	8.006543374	7.836279399	7.921008944	7.996430728	8.072555469	8.082121419	7.955794124	8.080480855	7.992372488	7.967380269
ENSMUSG00000003344	ENSMUSG00000003344	Btbd2	208198	BTB (POZ) domain containing 2 [Source:MGI Symbol;Acc:MGI:1933831]	-0.105521494	5.078250096	-1.085753957	0.293188149	0.659274527	-5.761069435	-0.105521494	-1.085753957	0.293188149	0.659274527	-5.761069435	5.005296204	5.166662679	5.165237461	5.324309325	4.786258524	5.318594155	5.240966255	4.881622701	5.010293067	5.035439816	4.949351445
ENSMUSG00000003345	ENSMUSG00000003345	Csnk1g2	103236	casein kinase 1, gamma 2 [Source:MGI Symbol;Acc:MGI:1920014]	-0.056035011	6.39870957	-0.953416666	0.35413123	0.708805577	-6.025330819	-0.056035011	-0.953416666	0.35413123	0.708805577	-6.025330819	6.415313423	6.371860077	6.372319884	6.418569469	6.506350981	6.470575076	6.418032049	6.336840136	6.396314487	6.213031441	6.475870954
ENSMUSG00000003346	ENSMUSG00000003346	Abhd17a	216169	abhydrolase domain containing 17A [Source:MGI Symbol;Acc:MGI:106388]	-0.055609842	4.679030518	-0.776205415	0.448605925	0.770204238	-5.977664068	-0.055609842	-0.776205415	0.448605925	0.770204238	-5.977664068	4.678272938	4.70981102	4.721602954	4.865299959	4.681447757	4.582654777	4.660963917	4.722576249	4.505306371	4.71196534	4.660101348
ENSMUSG00000003348	ENSMUSG00000003348	Mob3a	208228	MOB kinase activator 3A [Source:MGI Symbol;Acc:MGI:3050117]	0.167549757	2.909050123	0.888890028	0.386830939	0.734427648	-5.491546017	0.167549757	0.888890028	0.386830939	0.734427648	-5.491546017	2.811540111	2.338900608	2.892840716	3.0220198	3.191686761	2.727427038	2.28860081	3.391887351	3.134250867	3.097548799	3.210079152
ENSMUSG00000003352	ENSMUSG00000003352	Cacnb3	12297	calcium channel, voltage-dependent, beta 3 subunit [Source:MGI Symbol;Acc:MGI:103307]	0.526785549	2.156689443	3.043909519	0.007524342	0.147531755	-2.324847248	0.526785549	3.043909519	0.007524342	0.147531755	-2.324847248	1.688745239	1.99919168	2.490051415	1.889916679	1.812239926	1.827331724	2.28860081	2.281589205	2.347496137	2.308965643	2.968980282
ENSMUSG00000003354	ENSMUSG00000003354	Ccdc65	105833	coiled-coil domain containing 65 [Source:MGI Symbol;Acc:MGI:2146001]	1.708702499	-1.845612193	2.529978677	0.021915202	0.232788437	-3.865109121	1.708702499	2.529978677	0.021915202	0.232788437	-3.865109121	0.036672673	-2.159351851	-2.113436594	-2.039269131	-3.908098543	-2.091008174	-0.028264994	-1.230143674	-1.135699975	-0.455058039	-1.12795404
ENSMUSG00000003355	ENSMUSG00000003355	Fkbp11	66120	FK506 binding protein 11 [Source:MGI Symbol;Acc:MGI:1913370]	0.682505752	0.961743189	3.452930726	0.003149136	0.098875069	-1.884254807	0.682505752	3.452930726	0.003149136	0.098875069	-1.884254807	0.470324278	0.317252492	0.590582519	0.92906541	0.721257288	1.042549506	1.531900271	1.435173985	1.084151141	1.35183929	1.515578422
ENSMUSG00000003360	ENSMUSG00000003360	Ddx23	74351	DEAD (Asp-Glu-Ala-Asp) box polypeptide 23 [Source:MGI Symbol;Acc:MGI:1921601]	-0.02950167	6.425812117	-0.55555441	0.58596597	0.84186145	-6.327082284	-0.02950167	-0.55555441	0.58596597	0.84186145	-6.327082284	6.385279893	6.46339807	6.427811758	6.41618375	6.53343276	6.417655752	6.499340984	6.37970605	6.416139817	6.356338402	6.397752397
ENSMUSG00000003363	ENSMUSG00000003363	Pld3	18807	phospholipase D family, member 3 [Source:MGI Symbol;Acc:MGI:1333782]	0.217464348	4.794770941	3.337948009	0.004026702	0.111288522	-1.979921597	0.217464348	3.337948009	0.004026702	0.111288522	-1.979921597	4.746444429	4.575920991	4.757138024	4.776949804	4.602225261	4.734835171	4.93882026	4.865891207	4.877675586	4.915796431	4.97903531
ENSMUSG00000003378	ENSMUSG00000003378	Grik5	14809	glutamate receptor, ionotropic, kainate 5 (gamma 2) [Source:MGI Symbol;Acc:MGI:95818]	-0.048604508	2.809525697	-0.369687787	0.716314527	0.900692195	-5.770661164	-0.048604508	-0.369687787	0.716314527	0.900692195	-5.770661164	2.996293046	2.812445635	2.844101835	2.676180436	2.890282436	2.918257163	3.032403539	2.531387482	2.755830944	2.457819784	3.101617728
ENSMUSG00000003379	ENSMUSG00000003379	Cd79a	12518	CD79A antigen (immunoglobulin-associated alpha) [Source:MGI Symbol;Acc:MGI:101774]	-1.516504716	-0.573675667	-2.856524457	0.011160766	0.179003897	-3.314904509	-1.516504716	-2.856524457	0.011160766	0.179003897	-3.314904509	1.477241438	0.173793923	0.80948207	0.126090266	-0.933366019	-0.302085422	-0.688396929	-2.142661709	-1.135699975	-0.455058039	-1.785811764
ENSMUSG00000003380	ENSMUSG00000003380	Rabac1	14470	Rab acceptor 1 (prenylated) [Source:MGI Symbol;Acc:MGI:1201692]	-0.130006102	6.53450559	-1.568707671	0.135682377	0.485348534	-5.304918567	-0.130006102	-1.568707671	0.135682377	0.485348534	-5.304918567	6.417338574	6.608204493	6.640760364	6.842535455	6.56323715	6.491519065	6.307856734	6.551809117	6.666823205	6.494000566	6.303986182
ENSMUSG00000003382	ENSMUSG00000003382	Etv3	27049	ets variant 3 [Source:MGI Symbol;Acc:MGI:1350926]	0.07108969	5.333731767	1.139594935	0.270720288	0.639331594	-5.739951887	0.07108969	1.139594935	0.270720288	0.639331594	-5.739951887	5.331645492	5.404827185	5.261173304	5.260577126	5.185171466	5.373113522	5.432632978	5.453706731	5.327891713	5.30102108	5.358710289
ENSMUSG00000003402	ENSMUSG00000003402	Prkcsh	19089	protein kinase C substrate 80K-H [Source:MGI Symbol;Acc:MGI:107877]	-0.158785171	5.560839061	-2.350508106	0.031470194	0.269228756	-3.959709886	-0.158785171	-2.350508106	0.031470194	0.269228756	-3.959709886	5.531846904	5.553520674	5.65414623	5.569444663	5.829805179	5.65816382	5.404607808	5.415042951	5.516369303	5.604761196	5.448170919
ENSMUSG00000003410	ENSMUSG00000003410	Elavl3	15571	ELAV like RNA binding protein 3 [Source:MGI Symbol;Acc:MGI:109157]	-0.354859806	-3.458886598	-0.378934438	0.709565835	0.898040111	-4.69682736	-0.354859806	-0.378934438	0.709565835	0.898040111	-4.69682736	-1.529662267	-3.238920962	-2.113436594	-3.294121683	-3.908098543	-1.494954076	-2.285643502	-2.422760885	-2.493200834	-2.742075857	-3.908098543
ENSMUSG00000003411	ENSMUSG00000003411	Rab3b	69908	RAB3B, member RAS oncogene family [Source:MGI Symbol;Acc:MGI:1917158]	-0.16053635	1.438605035	-0.617812109	0.54512811	0.821004846	-5.30413698	-0.16053635	-0.617812109	0.54512811	0.821004846	-5.30413698	1.017810657	1.818041335	0.969519577	1.497105336	2.191102325	1.705146251	1.625523433	0.470281039	1.492562517	1.939859846	1.398203952
ENSMUSG00000003418	ENSMUSG00000003418	St8sia6	241230	ST8 alpha-N-acetyl-neuraminide alpha-2,8-sialyltransferase 6 [Source:MGI Symbol;Acc:MGI:2386797]	0.069021722	3.531594855	0.676809937	0.50789961	0.804188395	-5.803560398	0.069021722	0.676809937	0.50789961	0.804188395	-5.803560398	3.445837678	3.563249088	3.651622464	3.326413954	3.491356598	3.505091928	3.408578423	3.869183094	3.441144698	3.708786897	3.504417739
ENSMUSG00000003420	ENSMUSG00000003420	Fcgrt	14132	Fc receptor, IgG, alpha chain transporter [Source:MGI Symbol;Acc:MGI:103017]	0.058112079	6.380191102	0.824003407	0.421683043	0.757671707	-6.138228706	0.058112079	0.824003407	0.421683043	0.757671707	-6.138228706	6.277922489	6.308155956	6.282196912	6.496857842	6.331598603	6.436979069	6.594618357	6.24404771	6.496819415	6.301318335	6.420977183
ENSMUSG00000003421	ENSMUSG00000003421	Nosip	66394	nitric oxide synthase interacting protein [Source:MGI Symbol;Acc:MGI:1913644]	0.054390044	4.703503547	0.657210018	0.520103924	0.810342525	-6.067730277	0.054390044	0.657210018	0.520103924	0.810342525	-6.067730277	4.548778816	4.622713095	4.895116158	4.773226166	4.579070741	4.696599211	4.870800356	4.508771739	4.73463257	4.71196534	4.82694497
ENSMUSG00000003423	ENSMUSG00000003423	Pih1d1	68845	PIH1 domain containing 1 [Source:MGI Symbol;Acc:MGI:1916095]	-0.061403025	4.544766409	-0.673708323	0.509819905	0.805477377	-6.026347846	-0.061403025	-0.673708323	0.509819905	0.805477377	-6.026347846	4.511347333	4.563981926	4.645425568	4.50342186	4.847437354	4.435106841	4.571367711	4.336840479	4.557244824	4.345224179	4.70867175
ENSMUSG00000003429	ENSMUSG00000003429	Rps11	27207	ribosomal protein S11 [Source:MGI Symbol;Acc:MGI:1351329]	-0.189673114	7.388781618	-2.583551626	0.019644413	0.222782939	-3.637593495	-0.189673114	-2.583551626	0.019644413	0.222782939	-3.637593495	7.384359916	7.361656487	7.6644588	7.454213912	7.673702738	7.321993114	7.352206754	7.137658956	7.345673052	7.270057865	7.315316021
ENSMUSG00000003435	ENSMUSG00000003435	Supt5	20924	suppressor of Ty 5, DSIF elongation factor subunit [Source:MGI Symbol;Acc:MGI:1202400]	-0.030122009	6.650921944	-0.563632937	0.580580087	0.83926406	-6.336574034	-0.030122009	-0.563632937	0.580580087	0.83926406	-6.336574034	6.627278029	6.729675127	6.573833571	6.621170618	6.718674367	6.715738013	6.562848903	6.670324227	6.644186938	6.682112067	6.622096698
ENSMUSG00000003437	ENSMUSG00000003437	Paf1	54624	Paf1, RNA polymerase II complex component [Source:MGI Symbol;Acc:MGI:1923988]	-0.019311712	5.90263913	-0.251218342	0.804745491	0.934995405	-6.412661037	-0.019311712	-0.251218342	0.804745491	0.934995405	-6.412661037	5.797440669	5.826644425	6.03230805	5.790013221	6.182454179	5.853570027	6.010359588	5.830192996	5.807640043	5.856573525	5.954957184
ENSMUSG00000003438	ENSMUSG00000003438	Timm50	66525	translocase of inner mitochondrial membrane 50 [Source:MGI Symbol;Acc:MGI:1913775]	-0.044027227	4.9096321	-0.610165876	0.550059526	0.82359578	-6.131415281	-0.044027227	-0.610165876	0.550059526	0.82359578	-6.131415281	4.925963355	4.948919253	4.991508985	5.022560449	4.693258755	5.005704315	4.892487171	4.96889377	4.826387932	4.817477678	4.938881775
ENSMUSG00000003444	ENSMUSG00000003444	Med29	67224	mediator complex subunit 29 [Source:MGI Symbol;Acc:MGI:1914474]	-0.030285881	3.043651977	-0.264989842	0.794297467	0.930743134	-5.865570204	-0.030285881	-0.264989842	0.794297467	0.930743134	-5.865570204	3.210749913	3.036343056	3.23283491	3.204521379	2.995782488	2.768683048	3.002799143	3.087248352	3.152375394	3.033293978	2.851093576
ENSMUSG00000003452	ENSMUSG00000003452	Bicd1	12121	BICD cargo adaptor 1 [Source:MGI Symbol;Acc:MGI:1101760]	0.575995269	3.109271581	3.995988179	0.000984604	0.054939524	-0.575101261	0.575995269	3.995988179	0.000984604	0.054939524	-0.575101261	2.883623083	2.844383618	3.181446843	3.003068708	2.245593409	2.967812295	3.650509562	3.347264387	3.293803129	3.633729224	3.24449362
ENSMUSG00000003458	ENSMUSG00000003458	Ncstn	59287	nicastrin [Source:MGI Symbol;Acc:MGI:1891700]	-0.008748849	5.709770792	-0.133874962	0.89511988	0.97007927	-6.417533631	-0.008748849	-0.133874962	0.89511988	0.97007927	-6.417533631	5.568756974	5.801442892	5.658850854	5.728848402	5.748176515	5.766510593	5.569345273	5.812862099	5.691590917	5.811521913	5.664567803
ENSMUSG00000003464	ENSMUSG00000003464	Pex19	19298	peroxisomal biogenesis factor 19 [Source:MGI Symbol;Acc:MGI:1334458]	-0.038654788	7.010416994	-0.668046187	0.513336177	0.807637364	-6.291367905	-0.038654788	-0.668046187	0.513336177	0.807637364	-6.291367905	7.02047463	7.009560367	7.091090851	6.955691249	6.960208769	7.131782684	6.945898068	7.106620195	7.057281835	6.892429781	6.949626561
ENSMUSG00000003469	ENSMUSG00000003469	Phyhip	105653	phytanoyl-CoA hydroxylase interacting protein [Source:MGI Symbol;Acc:MGI:1860417]	0.356062854	4.245741692	3.460840379	0.00309628	0.098385466	-1.675957743	0.356062854	3.460840379	0.00309628	0.098385466	-1.675957743	4.121923857	4.172484319	3.910228602	4.128200403	3.802515772	4.33908743	4.443146017	4.568306842	4.193654272	4.490563789	4.574766728
ENSMUSG00000003476	ENSMUSG00000003476	Crhr2	12922	corticotropin releasing hormone receptor 2 [Source:MGI Symbol;Acc:MGI:894312]	-0.016026442	4.613680061	-0.18428505	0.856034523	0.954785007	-6.251848601	-0.016026442	-0.18428505	0.856034523	0.954785007	-6.251848601	4.609084117	4.729185174	4.552414117	4.471607365	4.533807342	4.815794884	4.452301308	4.488367939	4.597489956	4.823822851	4.70867175
ENSMUSG00000003477	ENSMUSG00000003477	Inmt	21743	indolethylamine N-methyltransferase [Source:MGI Symbol;Acc:MGI:102963]	-0.045453581	4.959144389	-0.306052886	0.763390167	0.918808443	-6.280071938	-0.045453581	-0.306052886	0.763390167	0.918808443	-6.280071938	4.865936527	5.281934077	4.787529047	5.228303284	4.850956576	4.945136908	5.52230335	4.457210755	4.883112542	4.709682984	5.043977115
ENSMUSG00000003484	ENSMUSG00000003484	Cyp4f18	72054	cytochrome P450, family 4, subfamily f, polypeptide 18 [Source:MGI Symbol;Acc:MGI:1919304]	0.486902144	0.40706921	2.11285247	0.050169146	0.325805136	-3.778253243	0.486902144	2.11285247	0.050169146	0.325805136	-3.778253243	0.196150253	0.014478901	-0.104453637	0.788573847	0.413828771	0.167711809	0.942821105	0.835929018	0.792126108	0.560919874	0.463723844
ENSMUSG00000003500	ENSMUSG00000003500	Impdh1	23917	inosine monophosphate dehydrogenase 1 [Source:MGI Symbol;Acc:MGI:96567]	0.244677085	4.598159618	2.840946497	0.01153037	0.180442554	-2.933129181	0.244677085	2.840946497	0.01153037	0.180442554	-2.933129181	4.707254133	4.510243549	4.307779043	4.558545002	4.489337594	4.366220146	4.766027131	4.922119798	4.757014255	4.695912497	4.531871422
ENSMUSG00000003518	ENSMUSG00000003518	Dusp3	72349	dual specificity phosphatase 3 (vaccinia virus phosphatase VH1-related) [Source:MGI Symbol;Acc:MGI:1919599]	0.064308061	7.158055045	1.050729263	0.308521156	0.67418138	-5.973311646	0.064308061	1.050729263	0.308521156	0.67418138	-5.973311646	7.186017886	7.011319915	7.101496135	7.030125345	7.219375573	7.222964245	7.098309305	7.322983985	7.190696879	7.129864711	7.230938848
ENSMUSG00000003526	ENSMUSG00000003526	Prodh	19125	proline dehydrogenase [Source:MGI Symbol;Acc:MGI:97770]	0.014547008	4.342844076	0.141568693	0.889133866	0.968186148	-6.206003906	0.014547008	0.141568693	0.889133866	0.968186148	-6.206003906	4.2727122	4.571157215	4.397773531	4.319064239	4.169606513	4.30092664	4.279956954	4.084984758	4.28479318	4.745774357	4.383421663
ENSMUSG00000003527	ENSMUSG00000003527	Ess2	27886	ess-2 splicing factor [Source:MGI Symbol;Acc:MGI:107854]	0.042917706	3.493910866	0.412191627	0.685501691	0.887839848	-5.934681701	0.042917706	0.412191627	0.685501691	0.887839848	-5.934681701	3.697658516	3.58231407	3.288539594	3.311086921	3.417331031	3.599578889	3.442052695	3.451073908	3.530470928	3.415830331	3.766632244
ENSMUSG00000003528	ENSMUSG00000003528	Slc25a1	13358	solute carrier family 25 (mitochondrial carrier, citrate transporter), member 1 [Source:MGI Symbol;Acc:MGI:1345283]	0.145157321	2.914604461	0.627868204	0.538679162	0.817033318	-5.677705567	0.145157321	0.627868204	0.538679162	0.817033318	-5.677705567	3.724076855	2.383058805	3.294598296	3.153872616	2.481830685	2.297972611	3.453040384	2.627817141	2.813918213	3.055031784	2.884211541
ENSMUSG00000003531	ENSMUSG00000003531	Dgcr6	13353	DiGeorge syndrome critical region gene 6 [Source:MGI Symbol;Acc:MGI:1202877]	0.056049135	4.452808881	0.619383465	0.544117648	0.820284588	-6.045576127	0.056049135	0.619383465	0.544117648	0.820284588	-6.045576127	4.257720433	4.231038985	4.592310071	4.396140964	4.735756827	4.379597515	4.564629322	4.438720062	4.414357788	4.455578374	4.550902667
ENSMUSG00000003534	ENSMUSG00000003534	Ddr1	12305	discoidin domain receptor family, member 1 [Source:MGI Symbol;Acc:MGI:99216]	0.203295217	5.26546586	2.430960446	0.026782569	0.253935034	-3.785128174	0.203295217	2.430960446	0.026782569	0.253935034	-3.785128174	5.213859785	4.994109151	5.186571727	5.236439682	5.357124973	5.052391584	5.11748997	5.470708015	5.356511672	5.487092762	5.468331045
ENSMUSG00000003541	ENSMUSG00000003541	Ier3	15937	immediate early response 3 [Source:MGI Symbol;Acc:MGI:104814]	0.480501277	5.030131241	4.406715815	0.000411356	0.039092061	0.158538486	0.480501277	4.406715815	0.000411356	0.039092061	0.158538486	4.627861321	4.869660888	5.141903696	4.696660991	4.737659128	4.805919914	5.183850311	5.727299673	5.216014939	5.0732132	5.275866048
ENSMUSG00000003545	ENSMUSG00000003545	Fosb	14282	FBJ osteosarcoma oncogene B [Source:MGI Symbol;Acc:MGI:95575]	-0.446662487	-1.261090662	-0.735100188	0.472592742	0.784754776	-4.768988415	-0.446662487	-0.735100188	0.472592742	0.784754776	-4.768988415	-2.770645903	-1.391748037	0.017778895	-0.662062115	0.119192377	-0.87061681	-2.285643502	0.245575875	-1.53904511	-1.186146274	-1.315760465
ENSMUSG00000003546	ENSMUSG00000003546	Klc4	74764	kinesin light chain 4 [Source:MGI Symbol;Acc:MGI:1922014]	-0.12444035	5.033802062	-2.045161213	0.057118616	0.346446297	-4.429555481	-0.12444035	-2.045161213	0.057118616	0.346446297	-4.429555481	5.082196005	5.027531021	5.073077821	5.071894218	5.11372888	5.184972504	5.038233901	4.927813405	4.924568291	4.923695052	5.028013662
ENSMUSG00000003549	ENSMUSG00000003549	Ercc1	13870	excision repair cross-complementing rodent repair deficiency, complementation group 1 [Source:MGI Symbol;Acc:MGI:95412]	0.082929891	3.964976173	0.884639033	0.38905395	0.736277143	-5.747944456	0.082929891	0.884639033	0.38905395	0.736277143	-5.747944456	4.026089144	3.717795482	4.045714774	3.877291802	4.094403146	3.867476388	4.098261229	4.098510118	3.981943006	3.740435355	4.117057599
ENSMUSG00000003559	ENSMUSG00000003559	As3mt	57344	arsenic (+3 oxidation state) methyltransferase [Source:MGI Symbol;Acc:MGI:1929882]	-0.023370451	5.757778883	-0.298154663	0.769304898	0.921247799	-6.385604701	-0.023370451	-0.298154663	0.769304898	0.921247799	-6.385604701	5.563889851	5.92606721	5.832343758	5.694806892	5.717660206	5.892000438	5.887497606	5.552833057	5.853367778	5.697516839	5.73206517
ENSMUSG00000003573	ENSMUSG00000003573	Homer3	26558	homer scaffolding protein 3 [Source:MGI Symbol;Acc:MGI:1347359]	0.260858032	3.08190606	2.185280111	0.043597346	0.309907371	-3.869421189	0.260858032	2.185280111	0.043597346	0.309907371	-3.869421189	2.449361312	2.943553657	3.114525657	3.113211831	3.03343738	3.123012022	3.219908431	3.380860336	3.196714882	3.205158214	3.214426124
ENSMUSG00000003575	ENSMUSG00000003575	Crtc1	382056	CREB regulated transcription coactivator 1 [Source:MGI Symbol;Acc:MGI:2142523]	0.003686244	3.833344777	0.042382216	0.966702374	0.992799515	-6.10182015	0.003686244	0.042382216	0.966702374	0.992799515	-6.10182015	3.825162948	3.849529289	3.618194285	3.776736165	4.008775323	3.911886785	3.798560077	4.001056409	3.88501115	3.753789294	3.793029895
ENSMUSG00000003581	ENSMUSG00000003581	Rnf215	71673	ring finger protein 215 [Source:MGI Symbol;Acc:MGI:1918923]	-0.134073562	3.378248261	-1.107410225	0.283991267	0.651173986	-5.398067986	-0.134073562	-1.107410225	0.283991267	0.651173986	-5.398067986	3.647931483	3.432778604	3.388229124	3.253452157	3.795227481	3.248617896	3.408578423	3.223106275	3.326097562	3.025974643	3.486557305
ENSMUSG00000003585	ENSMUSG00000003585	Sec14l2	67815	SEC14-like lipid binding 2 [Source:MGI Symbol;Acc:MGI:1915065]	1.060158365	-1.030229072	2.90266067	0.010132262	0.170511775	-3.33980547	1.060158365	2.90266067	0.010132262	0.170511775	-3.33980547	-1.529662267	-1.548812529	-0.946347484	-0.583571932	-2.044601139	-1.22824134	-0.565041005	-0.502231808	-0.395233038	-0.299845175	-0.017207345
ENSMUSG00000003604	ENSMUSG00000003604	Aven	74268	apoptosis, caspase activation inhibitor [Source:MGI Symbol;Acc:MGI:1921518]	-0.497451853	3.516306956	-3.802352314	0.001489829	0.066529046	-0.944512415	-0.497451853	-3.802352314	0.001489829	0.066529046	-0.944512415	3.435216566	3.829722318	3.769414575	3.623858797	4.120881039	3.709599199	3.467561663	3.00345548	3.361585118	3.449047112	2.979234556
ENSMUSG00000003617	ENSMUSG00000003617	Cp	12870	ceruloplasmin [Source:MGI Symbol;Acc:MGI:88476]	0.020574473	7.691360611	0.331164278	0.744686743	0.911866556	-6.494850432	0.020574473	0.331164278	0.744686743	0.911866556	-6.494850432	7.608000679	7.702515934	7.668546899	7.560383802	7.843630645	7.708008447	7.595981061	7.662756921	7.797022249	7.814757979	7.647156882
ENSMUSG00000003623	ENSMUSG00000003623	Crot	74114	carnitine O-octanoyltransferase [Source:MGI Symbol;Acc:MGI:1921364]	-0.166166117	5.185861016	-2.112285276	0.050224018	0.325853837	-4.33587093	-0.166166117	-2.112285276	0.050224018	0.325853837	-4.33587093	5.240030674	5.332072765	5.275028901	5.279075416	5.030826752	5.420802823	5.223960728	4.916403633	5.129453929	5.184230333	5.034174373
ENSMUSG00000003644	ENSMUSG00000003644	Rps6ka1	20111	ribosomal protein S6 kinase polypeptide 1 [Source:MGI Symbol;Acc:MGI:104558]	-0.205209811	3.070037271	-1.371531356	0.188563693	0.553222461	-5.031756278	-0.205209811	-1.371531356	0.188563693	0.553222461	-5.031756278	3.562670895	2.90621367	2.962994256	3.071371748	3.303788935	3.146677923	2.972574509	3.140523106	3.073722425	3.262337906	2.462584182
ENSMUSG00000003660	ENSMUSG00000003660	Snrnp200	320632	small nuclear ribonucleoprotein 200 (U5) [Source:MGI Symbol;Acc:MGI:2444401]	-0.142234084	7.059115393	-2.010519514	0.061003754	0.354840633	-4.649897633	-0.142234084	-2.010519514	0.061003754	0.354840633	-4.649897633	7.153179406	7.220102145	6.957611791	7.153057388	7.066195713	7.189175787	6.850094076	6.973947313	7.151529302	7.108367536	6.832909876
ENSMUSG00000003662	ENSMUSG00000003662	Ciao1	26371	cytosolic iron-sulfur protein assembly 1 [Source:MGI Symbol;Acc:MGI:1346998]	0.073236311	5.165998277	0.89722176	0.382498568	0.731557242	-5.956484814	0.073236311	0.89722176	0.382498568	0.731557242	-5.956484814	4.972616316	5.255453617	5.123301544	5.331923279	4.939567027	5.171576677	5.118640532	5.233870049	5.333859846	5.296465714	5.070596188
ENSMUSG00000003665	ENSMUSG00000003665	Has1	15116	hyaluronan synthase 1 [Source:MGI Symbol;Acc:MGI:106590]	0.904827766	-2.165107603	0.998080653	0.332645449	0.69391411	-4.631615395	0.904827766	0.998080653	0.332645449	0.69391411	-4.631615395	-0.34746897	-3.908098543	-0.836331557	-1.671359331	-1.257845273	-3.46393156	-1.940716092	-2.142661709	-0.245339541	-0.094452412	-2.733252303
ENSMUSG00000003680	ENSMUSG00000003680	Taf6l	225895	TATA-box binding protein associated factor 6 like [Source:MGI Symbol;Acc:MGI:2444957]	0.148690044	2.770753293	1.078472612	0.29632894	0.662266259	-5.286533938	0.148690044	1.078472612	0.29632894	0.662266259	-5.286533938	2.637159813	2.867881509	2.91660629	2.768848557	2.191102325	2.881116963	3.080432972	2.875744419	2.689111949	2.903514297	2.782485772
ENSMUSG00000003721	ENSMUSG00000003721	Insig2	72999	insulin induced gene 2 [Source:MGI Symbol;Acc:MGI:1920249]	0.198670535	5.73573678	2.795435237	0.012679293	0.188156356	-3.142534523	0.198670535	2.795435237	0.012679293	0.188156356	-3.142534523	5.526853435	5.702538618	5.703934413	5.607583009	5.57705908	5.750510874	5.63192328	5.941324379	5.966531332	5.887191972	5.812404091
ENSMUSG00000003731	ENSMUSG00000003731	Kpna6	16650	karyopherin (importin) alpha 6 [Source:MGI Symbol;Acc:MGI:1100836]	-0.159741608	6.619799464	-2.779487674	0.013107467	0.189867295	-3.227319778	-0.159741608	-2.779487674	0.013107467	0.189867295	-3.227319778	6.606719498	6.741384107	6.673094379	6.670548198	6.747282282	6.714088945	6.52820105	6.54132422	6.589114004	6.631165989	6.382863699
ENSMUSG00000003746	ENSMUSG00000003746	Man1a	17155	mannosidase 1, alpha [Source:MGI Symbol;Acc:MGI:104677]	0.097244199	6.097163613	1.290598815	0.214625524	0.584301894	-5.641846748	0.097244199	1.290598815	0.214625524	0.584301894	-5.641846748	6.129355212	6.061305364	5.913323202	6.070464954	6.140652381	5.998258144	5.926781408	6.388679063	6.185865668	6.177963515	6.087647569
ENSMUSG00000003752	ENSMUSG00000003752	Itpkc	233011	inositol 1,4,5-trisphosphate 3-kinase C [Source:MGI Symbol;Acc:MGI:2442554]	0.051815338	2.84803463	0.384352777	0.705622745	0.896626854	-5.778275832	0.051815338	0.384352777	0.705622745	0.896626854	-5.778275832	2.691721973	2.694742739	2.723534476	3.130778389	3.094090573	2.652262323	2.522160008	3.01062713	2.975341223	2.958373902	2.98433449
ENSMUSG00000003762	ENSMUSG00000003762	Coq8b	76889	coenzyme Q8B [Source:MGI Symbol;Acc:MGI:1924139]	-0.175345292	2.525144186	-1.391081323	0.182665806	0.545847325	-4.888141646	-0.175345292	-1.391081323	0.182665806	0.545847325	-4.888141646	2.428092712	2.527765076	2.552059087	2.533791566	2.676863144	2.885812113	2.494064479	2.618459096	2.489711513	2.490094306	2.216097648
ENSMUSG00000003778	ENSMUSG00000003778	Brd8	78656	bromodomain containing 8 [Source:MGI Symbol;Acc:MGI:1925906]	-0.254742055	4.843220902	-3.582946839	0.002383857	0.085498357	-1.489343245	-0.254742055	-3.582946839	0.002383857	0.085498357	-1.489343245	4.895293754	4.924848919	4.891123198	4.918523913	5.116655552	5.013233642	4.782091236	4.563438351	4.644667616	4.825931723	4.727042765
ENSMUSG00000003779	ENSMUSG00000003779	Kif20a	19348	kinesin family member 20A [Source:MGI Symbol;Acc:MGI:1201682]	-0.717958952	0.186592408	-2.378003568	0.029787723	0.265047086	-3.509866493	-0.717958952	-2.378003568	0.029787723	0.265047086	-3.509866493	-0.020660256	0.488722093	0.667299167	0.382217313	1.211994504	0.497184931	-0.688396929	-0.08040846	0.200215211	0.560919874	-0.440622706
ENSMUSG00000003808	ENSMUSG00000003808	Farsa	66590	phenylalanyl-tRNA synthetase, alpha subunit [Source:MGI Symbol;Acc:MGI:1913840]	-0.161489482	4.100468991	-1.712725942	0.105478311	0.441783988	-4.797253623	-0.161489482	-1.712725942	0.105478311	0.441783988	-4.797253623	4.376285586	3.933587369	4.172855297	4.065644098	4.175232217	4.311434634	3.826993807	4.029578481	4.164927599	4.11625321	3.978249905
ENSMUSG00000003809	ENSMUSG00000003809	Gcdh	270076	glutaryl-Coenzyme A dehydrogenase [Source:MGI Symbol;Acc:MGI:104541]	0.033125186	6.045345044	0.403934148	0.691445399	0.890024351	-6.373820388	0.033125186	0.403934148	0.691445399	0.890024351	-6.373820388	5.789123404	6.255680436	6.057467482	6.06438367	5.836921291	6.178398397	6.182527815	6.012711162	6.019949629	6.123281003	5.990242301
ENSMUSG00000003810	ENSMUSG00000003810	Mast2	17776	microtubule associated serine/threonine kinase 2 [Source:MGI Symbol;Acc:MGI:894676]	-0.137338879	7.582867623	-2.201105636	0.04227127	0.305640269	-4.345486022	-0.137338879	-2.201105636	0.04227127	0.305640269	-4.345486022	7.579346806	7.701698882	7.582334086	7.57221831	7.717013305	7.716104888	7.33597554	7.667018388	7.513260604	7.472418482	7.558253635
ENSMUSG00000003812	ENSMUSG00000003812	Dnase2a	13423	deoxyribonuclease II alpha [Source:MGI Symbol;Acc:MGI:1329019]	0.120966167	3.189310925	0.957614491	0.352071863	0.707687941	-5.501081461	0.120966167	0.957614491	0.352071863	0.707687941	-5.501081461	2.803303966	3.123523481	3.1616944	3.231909761	3.191686761	3.326663823	3.117737485	3.024864356	3.235487717	3.305295267	3.646308494
ENSMUSG00000003813	ENSMUSG00000003813	Rad23a	19358	RAD23 homolog A, nucleotide excision repair protein [Source:MGI Symbol;Acc:MGI:105126]	0.055486388	6.035048066	0.73531068	0.472467971	0.784694234	-6.181839245	0.055486388	0.73531068	0.472467971	0.784694234	-6.181839245	5.980247119	5.956524524	6.00485555	5.922828357	6.1549586	6.058760177	6.164257935	5.995644737	6.091560593	5.812585763	6.255241591
ENSMUSG00000003814	ENSMUSG00000003814	Calr	12317	calreticulin [Source:MGI Symbol;Acc:MGI:88252]	0.144980289	7.935369184	1.785073597	0.092633534	0.418771443	-5.049588877	0.144980289	1.785073597	0.092633534	0.418771443	-5.049588877	7.935964705	7.663605306	7.869383607	7.716866237	7.99841548	8.033551724	8.046897058	8.135678653	7.957829845	7.774378461	8.159695612
ENSMUSG00000003824	ENSMUSG00000003824	Syce2	71846	synaptonemal complex central element protein 2 [Source:MGI Symbol;Acc:MGI:1919096]	0.840454001	-1.829427497	1.398486251	0.180471236	0.543144704	-4.474415451	0.840454001	1.398486251	0.180471236	0.543144704	-4.474415451	-1.529662267	-1.725089351	-1.877170269	-1.843618029	-3.296664115	-1.074402593	-0.201223741	-0.67556174	-2.283758803	-1.186146274	-1.315760465
ENSMUSG00000003847	ENSMUSG00000003847	Nfat5	54446	nuclear factor of activated T cells 5 [Source:MGI Symbol;Acc:MGI:1859333]	-0.043590522	5.975830481	-0.442809486	0.663650727	0.878602326	-6.350713747	-0.043590522	-0.442809486	0.663650727	0.878602326	-6.350713747	5.996593396	6.205072771	5.773910716	6.177873944	5.8315875	5.979711261	5.596025476	6.086681971	5.976102963	6.107764369	6.015372779
ENSMUSG00000003848	ENSMUSG00000003848	Nob1	67619	NIN1/RPN12 binding protein 1 homolog [Source:MGI Symbol;Acc:MGI:1914869]	0.11926871	4.42634939	1.238342455	0.232909659	0.602918797	-5.487421379	0.11926871	1.238342455	0.232909659	0.602918797	-5.487421379	4.565919946	4.147100551	4.420114505	4.23763608	4.583308389	4.288569792	4.233981076	4.587618157	4.56572231	4.58573101	4.510819676
ENSMUSG00000003849	ENSMUSG00000003849	Nqo1	18104	NAD(P)H dehydrogenase, quinone 1 [Source:MGI Symbol;Acc:MGI:103187]	0.46380338	6.149910573	4.181218093	0.000663425	0.045874393	-0.360999972	0.46380338	4.181218093	0.000663425	0.045874393	-0.360999972	5.674138479	5.986352113	6.018647097	6.096028191	5.879757861	5.997716037	6.733271377	6.45326805	6.579517976	5.994207595	6.247308531
ENSMUSG00000003863	ENSMUSG00000003863	Ppfia3	76787	protein tyrosine phosphatase, receptor type, f polypeptide (PTPRF), interacting protein (liprin), alpha 3 [Source:MGI Symbol;Acc:MGI:1924037]	0.980704807	-0.931853358	2.012828497	0.060737538	0.354551876	-4.025591983	0.980704807	2.012828497	0.060737538	0.354551876	-4.025591983	-0.675521149	-1.391748037	-0.946347484	-1.671359331	-0.135509801	-2.091008174	-0.112154005	-0.347510544	-1.427155461	-0.299845175	0.520997838
ENSMUSG00000003865	ENSMUSG00000003865	Gys1	14936	glycogen synthase 1, muscle [Source:MGI Symbol;Acc:MGI:101805]	-0.051278405	7.382788192	-0.871956473	0.395736533	0.741140703	-6.15213492	-0.051278405	-0.871956473	0.395736533	0.741140703	-6.15213492	7.337004356	7.512773267	7.357701873	7.353387904	7.434314881	7.437823838	7.25615005	7.365208756	7.356218218	7.520412264	7.284379225
ENSMUSG00000003868	ENSMUSG00000003868	Ruvbl2	20174	RuvB-like protein 2 [Source:MGI Symbol;Acc:MGI:1342299]	-0.256457003	4.159398635	-2.661355149	0.016742241	0.209519804	-3.205710768	-0.256457003	-2.661355149	0.016742241	0.209519804	-3.205710768	4.50119938	4.013016315	4.34035895	4.267058834	4.319382881	4.226997634	4.004281382	4.04712261	4.169384489	4.13338317	3.775485237
ENSMUSG00000003872	ENSMUSG00000003872	Lin7b	22342	lin-7 homolog B (C. elegans) [Source:MGI Symbol;Acc:MGI:1330858]	-0.797867118	-2.89416889	-0.832059651	0.417249118	0.754794729	-4.650912433	-0.797867118	-0.832059651	0.417249118	0.754794729	-4.650912433	-0.770677706	-1.250116536	-1.877170269	-2.265679352	-3.908098543	-2.091008174	-3.908098543	-2.422760885	-2.283758803	-1.186146274	-2.733252303
ENSMUSG00000003873	ENSMUSG00000003873	Bax	12028	BCL2-associated X protein [Source:MGI Symbol;Acc:MGI:99702]	0.38096033	1.908670172	2.079308027	0.053510267	0.334821523	-3.86574308	0.38096033	2.079308027	0.053510267	0.334821523	-3.86574308	2.245614816	1.474619522	2.077194176	1.760485503	1.507877103	1.559943756	1.98980472	2.269682454	1.899036703	1.876159849	2.547729779
ENSMUSG00000003882	ENSMUSG00000003882	Il7r	16197	interleukin 7 receptor [Source:MGI Symbol;Acc:MGI:96562]	-0.690904939	0.299598505	-2.16380243	0.045458421	0.315809854	-3.737387815	-0.690904939	-2.16380243	0.045458421	0.315809854	-3.737387815	1.413738597	0.27100006	0.509556145	0.69720482	0.921975663	0.257397875	0.265642987	0.470281039	0.455093385	-0.53941164	-0.743737277
ENSMUSG00000003923	ENSMUSG00000003923	Tfam	21780	transcription factor A, mitochondrial [Source:MGI Symbol;Acc:MGI:107810]	-0.028375973	5.567189746	-0.394874092	0.697990783	0.893337717	-6.33113148	-0.028375973	-0.394874092	0.697990783	0.893337717	-6.33113148	5.620067039	5.563149152	5.661197425	5.324309325	5.617910743	5.694075965	5.487991753	5.505390879	5.610331247	5.669606519	5.501614026
ENSMUSG00000003929	ENSMUSG00000003929	Zfp81	224694	zinc finger protein 81 [Source:MGI Symbol;Acc:MGI:1890752]	-0.087552864	2.794809612	-0.650712444	0.524185998	0.81229582	-5.630535664	-0.087552864	-0.650712444	0.524185998	0.81229582	-5.630535664	2.844022403	2.685956208	2.767759869	2.798460787	2.603653298	3.284617511	2.776583969	2.811495119	2.94966071	2.725185272	2.608445359
ENSMUSG00000003934	ENSMUSG00000003934	Efnb3	13643	ephrin B3 [Source:MGI Symbol;Acc:MGI:109196]	-0.757266927	6.084688354	-10.62454869	8.55E-09	0.00015186	10.22294327	-0.757266927	-10.62454869	8.55E-09	0.00015186	10.22294327	6.277922489	6.51205711	6.397168603	6.372552094	6.428995956	6.589750789	5.804852994	5.481071626	5.673663203	5.747324227	5.658199633
ENSMUSG00000003948	ENSMUSG00000003948	Mmd	67468	monocyte to macrophage differentiation-associated [Source:MGI Symbol;Acc:MGI:1914718]	-0.166480343	4.371269229	-1.331625791	0.201078152	0.567740679	-5.362481549	-0.166480343	-1.331625791	0.201078152	0.567740679	-5.362481549	4.829900648	4.237066617	4.74391473	4.199299602	4.339564477	4.354412321	4.46682999	4.299265675	4.21752252	4.471830974	3.962830456
ENSMUSG00000003949	ENSMUSG00000003949	Hlf	217082	hepatic leukemia factor [Source:MGI Symbol;Acc:MGI:96108]	0.217591194	4.924729592	1.389347481	0.183182769	0.546874563	-5.388960649	0.217591194	1.389347481	0.183182769	0.546874563	-5.388960649	4.310977003	4.685772628	4.703501711	4.845931919	4.946163009	5.425647409	5.449190433	4.96705164	4.826387932	4.879707516	5.157820271
ENSMUSG00000003955	ENSMUSG00000003955	Fam162a	70186	family with sequence similarity 162, member A [Source:MGI Symbol;Acc:MGI:1917436]	-0.019181287	5.845615192	-0.214814073	0.832543396	0.947374498	-6.416185034	-0.019181287	-0.214814073	0.832543396	0.947374498	-6.416185034	5.834286145	5.701449129	6.036833105	5.641679013	6.142807378	5.789869231	5.896916444	5.845313962	5.780219791	5.658999354	5.987069987
ENSMUSG00000003970	ENSMUSG00000003970	Rpl8	26961	ribosomal protein L8 [Source:MGI Symbol;Acc:MGI:1350927]	0.04841203	8.105280389	0.827188789	0.419926301	0.756846885	-6.219068114	0.04841203	0.827188789	0.419926301	0.756846885	-6.219068114	8.013426016	7.957874782	8.14728325	8.032875373	8.23866375	8.112286351	8.127549965	8.093030217	8.145122968	8.06112227	8.23169155
ENSMUSG00000003992	ENSMUSG00000003992	Ssbp2	66970	single-stranded DNA binding protein 2 [Source:MGI Symbol;Acc:MGI:1914220]	0.271881577	4.87549903	3.427932306	0.00332215	0.101265743	-1.807880349	0.271881577	3.427932306	0.00332215	0.101265743	-1.807880349	4.696176309	4.844219131	4.84439181	4.62822488	4.598042895	4.9121472	4.892487171	5.005250875	5.063940081	4.977806723	5.194589174
ENSMUSG00000004018	ENSMUSG00000004018	Fancl	67030	Fanconi anemia, complementation group L [Source:MGI Symbol;Acc:MGI:1914280]	-0.741194783	1.912516987	-4.285665054	0.000531452	0.042777757	-0.307489824	-0.741194783	-4.285665054	0.000531452	0.042777757	-0.307489824	1.841344171	2.281731535	2.224099237	2.274072312	2.652870289	2.325882156	1.446513008	1.127390885	1.602117216	1.647261272	1.83076855
ENSMUSG00000004031	ENSMUSG00000004031	Brinp2	240843	bone morphogenic protein/retinoic acid inducible neural-specific 2 [Source:MGI Symbol;Acc:MGI:2443333]	0.310136048	-1.91202377	0.465319274	0.647781945	0.87127458	-4.78273433	0.310136048	0.465319274	0.647781945	0.87127458	-4.78273433	-2.142629646	-1.925942365	-0.385201345	-3.294121683	-0.19232793	-1.950471203	-0.507105337	-2.142661709	-1.53904511	-2.389118645	-1.218803387
ENSMUSG00000004032	ENSMUSG00000004032	Gstm5	14866	glutathione S-transferase, mu 5 [Source:MGI Symbol;Acc:MGI:1309466]	0.141004331	4.924992684	1.527447029	0.145581165	0.498683593	-5.206055864	0.141004331	1.527447029	0.145581165	0.498683593	-5.206055864	4.653287308	4.620409185	4.885112961	4.872278911	5.168345122	4.975187794	5.127812141	4.920216925	4.95069531	4.917775144	5.109625954
ENSMUSG00000004035	ENSMUSG00000004035	Gstm7	68312	glutathione S-transferase, mu 7 [Source:MGI Symbol;Acc:MGI:1915562]	-0.120947519	4.913674627	-1.166820292	0.259861425	0.630506887	-5.649077719	-0.120947519	-1.166820292	0.259861425	0.630506887	-5.649077719	4.6939505	5.147589528	5.146935657	4.879224265	4.916240669	5.055520457	5.206752357	4.863912654	4.779054013	4.667970819	4.719416584
ENSMUSG00000004040	ENSMUSG00000004040	Stat3	20848	signal transducer and activator of transcription 3 [Source:MGI Symbol;Acc:MGI:103038]	0.371636417	7.617388169	3.375793325	0.003713947	0.107143759	-2.074624696	0.371636417	3.375793325	0.003713947	0.107143759	-2.074624696	7.463584849	7.474061529	7.195965143	7.482709617	7.51333727	7.550042163	7.571402347	8.357202015	7.71955368	7.702454167	7.765007002
ENSMUSG00000004043	ENSMUSG00000004043	Stat5a	20850	signal transducer and activator of transcription 5A [Source:MGI Symbol;Acc:MGI:103036]	-0.221260932	4.425360297	-2.327399992	0.032952599	0.273728632	-3.853654145	-0.221260932	-2.327399992	0.032952599	0.273728632	-3.853654145	4.546313373	4.645552067	4.471827603	4.516844767	4.216739959	4.747788473	4.367733733	4.23029104	4.37051511	4.452851717	4.149201198
ENSMUSG00000004044	ENSMUSG00000004044	Cavin1	19285	caveolae associated 1 [Source:MGI Symbol;Acc:MGI:1277968]	0.013328003	8.203058822	0.206784915	0.838706739	0.949216142	-6.548678578	0.013328003	0.206784915	0.838706739	0.949216142	-6.548678578	8.191419003	8.075233614	8.196446579	8.239108617	8.355226898	8.125000946	8.29986373	8.370502601	8.145122968	8.136759987	8.101625766
ENSMUSG00000004054	ENSMUSG00000004054	Map3k11	26403	mitogen-activated protein kinase kinase kinase 11 [Source:MGI Symbol;Acc:MGI:1346880]	-0.067168573	5.277211017	-0.862749727	0.400634881	0.744735873	-6.000289905	-0.067168573	-0.862749727	0.400634881	0.744735873	-6.000289905	5.307098632	5.332072765	5.188199831	5.504674221	5.296471781	5.20858856	5.082539395	5.419091045	5.129453929	5.356052271	5.245390297
ENSMUSG00000004056	ENSMUSG00000004056	Akt2	11652	thymoma viral proto-oncogene 2 [Source:MGI Symbol;Acc:MGI:104874]	0.191287656	7.734120828	3.384124764	0.003648397	0.105940626	-2.060936832	0.191287656	3.384124764	0.003648397	0.105940626	-2.060936832	7.547032663	7.69787984	7.644435851	7.62171812	7.645609917	7.727429503	7.895706363	7.941324266	7.780547369	7.704747979	7.872578434
ENSMUSG00000004069	ENSMUSG00000004069	Dnaja3	83945	DnaJ heat shock protein family (Hsp40) member A3 [Source:MGI Symbol;Acc:MGI:1933786]	0.002443931	6.967537849	0.0413846	0.967485672	0.992799515	-6.516836396	0.002443931	0.0413846	0.967485672	0.992799515	-6.516836396	6.903022339	6.995406186	7.08367477	6.924975773	6.902873856	6.994248865	7.086009553	7.036328478	6.897556106	6.850574208	6.97450744
ENSMUSG00000004070	ENSMUSG00000004070	Hmox2	15369	heme oxygenase 2 [Source:MGI Symbol;Acc:MGI:109373]	0.083369544	5.793870765	1.152686032	0.265457122	0.635188347	-5.775657411	0.083369544	1.152686032	0.265457122	0.635188347	-5.775657411	5.657100813	5.728442527	5.814534032	5.549990626	6.016094568	5.775393532	5.831060001	5.844310813	5.821865111	5.839974039	5.867956411
ENSMUSG00000004071	ENSMUSG00000004071	Cdip1	66626	cell death inducing Trp53 target 1 [Source:MGI Symbol;Acc:MGI:1913876]	0.00916565	6.058131981	0.159375807	0.875306348	0.962942475	-6.445635159	0.00916565	0.159375807	0.875306348	0.962942475	-6.445635159	6.006492371	6.125262344	5.999301802	5.974818976	6.092409309	6.121810539	6.001655162	6.169112704	6.016243123	6.103424409	6.040685109
ENSMUSG00000004085	ENSMUSG00000004085	Map3k20	65964	mitogen-activated protein kinase kinase kinase 20 [Source:MGI Symbol;Acc:MGI:2443258]	-0.035397461	8.286490554	-0.597244664	0.558447299	0.827919397	-6.390098484	-0.035397461	-0.597244664	0.558447299	0.827919397	-6.390098484	8.252435986	8.403511147	8.249263398	8.271309299	8.293845846	8.346492904	8.419874884	8.254468795	8.320045611	8.240005672	8.102652086
ENSMUSG00000004096	ENSMUSG00000004096	Cwc15	66070	CWC15 spliceosome-associated protein [Source:MGI Symbol;Acc:MGI:1913320]	-0.012646466	5.401187187	-0.109420537	0.914187968	0.97926669	-6.385430123	-0.012646466	-0.109420537	0.914187968	0.97926669	-6.385430123	5.304183114	5.490580658	5.482986646	5.079452479	5.66365328	5.459898886	5.732296465	5.117456286	5.249025114	5.250103017	5.602075085
ENSMUSG00000004098	ENSMUSG00000004098	Col5a3	53867	collagen, type V, alpha 3 [Source:MGI Symbol;Acc:MGI:1858212]	0.081524755	4.774247632	0.616868296	0.54573552	0.821027142	-6.10583025	0.081524755	0.616868296	0.54573552	0.821027142	-6.10583025	5.185622014	4.924848919	4.614276015	4.617881232	4.741456222	4.392851983	4.561248288	5.124084298	4.745120581	4.605507546	5.032944334
ENSMUSG00000004099	ENSMUSG00000004099	Dnmt1	13433	DNA methyltransferase (cytosine-5) 1 [Source:MGI Symbol;Acc:MGI:94912]	0.007941886	4.634938697	0.102387113	0.919682761	0.980107207	-6.267948812	0.007941886	0.102387113	0.919682761	0.980107207	-6.267948812	4.873823716	4.627309905	4.479826009	4.588518149	4.604311906	4.635185521	4.706056423	4.682724347	4.508827717	4.580744224	4.728563175
ENSMUSG00000004100	ENSMUSG00000004100	Ppan	235036	peter pan homolog [Source:MGI Symbol;Acc:MGI:2178445]	-0.114400322	2.373453972	-0.691710305	0.498732469	0.799481646	-5.495491814	-0.114400322	-0.691710305	0.498732469	0.799481646	-5.495491814	2.811540111	1.880986217	2.425258466	2.43355469	2.578400506	2.482870233	2.068122233	2.541325708	2.215802305	2.156436847	2.666708593
ENSMUSG00000004105	ENSMUSG00000004105	Angptl2	26360	angiopoietin-like 2 [Source:MGI Symbol;Acc:MGI:1347002]	0.382513881	6.452343075	3.948796298	0.001089064	0.057600451	-0.852142717	0.382513881	3.948796298	0.001089064	0.057600451	-0.852142717	5.935729322	6.344204102	6.21030588	6.326924735	6.306826824	6.543700781	6.807921445	6.74047992	6.493268601	6.456379404	6.819061211
ENSMUSG00000004110	ENSMUSG00000004110	Cacna1e	12290	calcium channel, voltage-dependent, R type, alpha 1E subunit [Source:MGI Symbol;Acc:MGI:106217]	-1.175765495	-1.932057106	-1.916055281	0.072839529	0.37908523	-4.240486767	-1.175765495	-1.916055281	0.072839529	0.37908523	-4.240486767	-1.529662267	-1.250116536	-0.385201345	-2.265679352	-0.515781864	-1.22824134	-0.688396929	-2.422760885	-2.493200834	-2.105762825	-3.029601709
ENSMUSG00000004113	ENSMUSG00000004113	Cacna1b	12287	calcium channel, voltage-dependent, N type, alpha 1B subunit [Source:MGI Symbol;Acc:MGI:88296]	1.713807617	-2.810045566	2.358982498	0.030942374	0.268683688	-4.140749646	1.713807617	2.358982498	0.030942374	0.268683688	-4.140749646	-3.908098543	-2.159351851	-1.674206625	-2.039269131	-3.908098543	-2.61996843	-1.138081608	-1.706573237	-1.135699975	-2.105762825	-2.094419392
ENSMUSG00000004127	ENSMUSG00000004127	Trmt10a	108943	tRNA methyltransferase 10A [Source:MGI Symbol;Acc:MGI:1920421]	-0.462164414	1.192019908	-2.250325837	0.038381519	0.292486266	-3.579000381	-0.462164414	-2.250325837	0.038381519	0.292486266	-3.579000381	1.557784745	0.876273521	1.781801762	1.304163825	1.543111766	1.49995962	0.921883292	1.435173985	0.96615453	0.560919874	1.015338646
ENSMUSG00000004151	ENSMUSG00000004151	Etv1	14009	ets variant 1 [Source:MGI Symbol;Acc:MGI:99254]	-0.343659777	3.632457816	-2.365281256	0.030555447	0.267107535	-3.652126733	-0.343659777	-2.365281256	0.030555447	0.267107535	-3.652126733	3.445837678	3.922409247	3.760687335	3.941741082	3.813379634	3.850763799	3.79280546	3.01062713	3.361585118	3.924891506	3.196959093
ENSMUSG00000004187	ENSMUSG00000004187	Kifc2	16581	kinesin family member C2 [Source:MGI Symbol;Acc:MGI:109187]	-0.267209009	2.364852916	-1.579522646	0.133183651	0.482410508	-4.620270346	-0.267209009	-1.579522646	0.133183651	0.482410508	-4.620270346	2.609084881	2.457225485	2.696333514	2.542567905	1.975901529	2.758479122	2.596715211	1.758522069	2.249869812	2.247359411	2.275551249
ENSMUSG00000004207	ENSMUSG00000004207	Psap	19156	prosaposin [Source:MGI Symbol;Acc:MGI:97783]	-0.029576603	10.41587534	-0.616462357	0.545996883	0.821167113	-6.425810618	-0.029576603	-0.616462357	0.545996883	0.821167113	-6.425810618	10.37241947	10.47812846	10.4335157	10.48284514	10.32689058	10.48213659	10.37498804	10.42938465	10.44368098	10.36165782	10.3895532
ENSMUSG00000004221	ENSMUSG00000004221	Ikbkg	16151	inhibitor of kappaB kinase gamma [Source:MGI Symbol;Acc:MGI:1338074]	-0.109417359	5.851227322	-1.686249515	0.110551279	0.450030631	-5.086229903	-0.109417359	-1.686249515	0.110551279	0.450030631	-5.086229903	5.761756288	5.94460283	5.928013529	5.836252026	6.05780514	5.878518708	5.816953195	5.821043756	5.817612299	5.862749421	5.651803228
ENSMUSG00000004233	ENSMUSG00000004233	Wars2	70560	tryptophanyl tRNA synthetase 2 (mitochondrial) [Source:MGI Symbol;Acc:MGI:1917810]	-0.201202908	2.760236214	-1.261593752	0.224629881	0.594297693	-5.087507757	-0.201202908	-1.261593752	0.224629881	0.594297693	-5.087507757	2.609084881	3.123523481	2.962994256	3.065294294	2.338773172	3.041198575	2.312929453	2.560999106	2.802486356	2.778424733	2.884211541
ENSMUSG00000004263	ENSMUSG00000004263	Atn1	13498	atrophin 1 [Source:MGI Symbol;Acc:MGI:104725]	0.216590924	0.140716197	0.545582466	0.592648937	0.845593867	-5.051105338	0.216590924	0.545582466	0.592648937	0.845593867	-5.051105338	0.51135142	0.06956198	0.550638095	0.25983024	0.948499105	-1.149272404	1.043181052	-0.275957851	-0.025663999	-0.159720776	0.548804151
ENSMUSG00000004264	ENSMUSG00000004264	Phb2	12034	prohibitin 2 [Source:MGI Symbol;Acc:MGI:102520]	0.053610605	7.101304217	0.904298526	0.378844385	0.728945639	-6.110804462	0.053610605	0.904298526	0.378844385	0.728945639	-6.110804462	7.045131665	7.064828002	7.082362083	7.059085358	7.129142515	7.087379098	7.19337834	7.223491181	7.097887076	6.927223854	7.21013903
ENSMUSG00000004266	ENSMUSG00000004266	Ptpn6	15170	protein tyrosine phosphatase, non-receptor type 6 [Source:MGI Symbol;Acc:MGI:96055]	0.051660735	2.754280293	0.371079168	0.715297457	0.900379028	-5.757860945	0.051660735	0.371079168	0.715297457	0.900379028	-5.757860945	3.12743279	2.383058805	2.659248931	3.065294294	2.769032988	2.489054802	2.753068118	2.673717945	2.886095668	2.87934904	2.728800195
ENSMUSG00000004267	ENSMUSG00000004267	Eno2	13807	enolase 2, gamma neuronal [Source:MGI Symbol;Acc:MGI:95394]	-0.059065963	0.976316626	-0.202526821	0.841979759	0.95025326	-5.335082125	-0.059065963	-0.202526821	0.841979759	0.95025326	-5.335082125	2.050652345	0.677854431	1.19355629	0.665415686	0.921975663	0.844545092	1.518015415	1.301219861	1.227820835	0.477522719	0.276848592
ENSMUSG00000004268	ENSMUSG00000004268	Emg1	14791	EMG1 N1-specific pseudouridine methyltransferase [Source:MGI Symbol;Acc:MGI:1315195]	0.049239354	5.188108372	0.610152778	0.550067994	0.82359578	-6.174222488	0.049239354	0.610152778	0.550067994	0.82359578	-6.174222488	5.155203425	5.087141315	5.244055958	5.052055391	5.334677785	5.160963425	5.376027431	5.180816173	5.292576772	4.935462488	5.271700576
ENSMUSG00000004270	ENSMUSG00000004270	Lpcat3	14792	lysophosphatidylcholine acyltransferase 3 [Source:MGI Symbol;Acc:MGI:1315211]	0.00189993	5.329886327	0.02163337	0.982999734	0.995945739	-6.382468318	0.00189993	0.02163337	0.982999734	0.995945739	-6.382468318	5.351551585	5.396772623	5.374194784	5.365697379	5.136977689	5.343553802	5.038233901	5.59876467	5.446478472	5.316102581	5.280019528
ENSMUSG00000004285	ENSMUSG00000004285	Atp6v1f	66144	ATPase, H+ transporting, lysosomal V1 subunit F [Source:MGI Symbol;Acc:MGI:1913394]	0.076285019	4.894656797	0.996247172	0.333508983	0.694491227	-5.824586112	0.076285019	0.996247172	0.333508983	0.694491227	-5.824586112	4.790860238	4.822335415	5.000803297	4.882684443	4.890822394	4.819480641	5.080178973	4.691675946	4.946806294	4.891837738	5.050070177
ENSMUSG00000004317	ENSMUSG00000004317	Clcn5	12728	chloride channel, voltage-sensitive 5 [Source:MGI Symbol;Acc:MGI:99486]	0.042412199	2.212263299	0.20269752	0.841848493	0.95025326	-5.660421292	0.042412199	0.20269752	0.841848493	0.95025326	-5.660421292	2.293443298	2.222203237	2.118765346	2.404963855	1.471760321	2.543554308	1.761371917	2.843977401	2.172054509	2.532033686	2.145008126
ENSMUSG00000004319	ENSMUSG00000004319	Clcn3	12725	chloride channel, voltage-sensitive 3 [Source:MGI Symbol;Acc:MGI:103555]	-0.073351202	5.675191738	-1.144282021	0.268826967	0.637316439	-5.772427035	-0.073351202	-1.144282021	0.268826967	0.637316439	-5.772427035	5.705413607	5.672829719	5.641128845	5.755514854	5.743450685	5.72715501	5.668521575	5.800501953	5.616872608	5.651884335	5.45920226
ENSMUSG00000004328	ENSMUSG00000004328	Hif3a	53417	hypoxia inducible factor 3, alpha subunit [Source:MGI Symbol;Acc:MGI:1859778]	-0.12672376	0.604288076	-0.485301487	0.633839825	0.866544909	-5.169213842	-0.12672376	-0.485301487	0.633839825	0.866544909	-5.169213842	1.10079985	0.90684384	0.130459299	0.665415686	0.37524631	1.075802872	0.537486102	0.803262947	0.594187996	-0.094452412	1.073925106
ENSMUSG00000004347	ENSMUSG00000004347	Pde1c	18575	phosphodiesterase 1C [Source:MGI Symbol;Acc:MGI:108413]	0.144920731	5.634399888	1.491994943	0.154562385	0.509907564	-5.342893408	0.144920731	1.491994943	0.154562385	0.509907564	-5.342893408	5.338786383	5.495617591	5.388427997	5.688889693	5.722471135	5.751797401	5.865049691	5.7973953	5.413981884	5.861721939	5.670116987
ENSMUSG00000004356	ENSMUSG00000004356	Utp20	70683	UTP20 small subunit processome component [Source:MGI Symbol;Acc:MGI:1917933]	-0.086518979	4.651583598	-1.257913961	0.225924746	0.596134858	-5.502817307	-0.086518979	-1.257913961	0.225924746	0.596134858	-5.502817307	4.77620638	4.70547009	4.69894069	4.716186585	4.583308389	4.675061503	4.537356553	4.782459526	4.579183517	4.54790306	4.596578232
ENSMUSG00000004359	ENSMUSG00000004359	Spic	20728	Spi-C transcription factor (Spi-1/PU.1 related) [Source:MGI Symbol;Acc:MGI:1341168]	0.883975739	-2.367245828	1.628963987	0.122251148	0.466607673	-4.393397392	0.883975739	1.628963987	0.122251148	0.466607673	-4.393397392	-3.23006162	-2.783550416	-2.748036187	-2.039269131	-1.849205479	-1.400464199	-1.138081608	-1.706573237	-1.660347609	-1.869028384	-1.653182702
ENSMUSG00000004360	ENSMUSG00000004360	9330159F19Rik	212448	RIKEN cDNA 9330159F19 gene [Source:MGI Symbol;Acc:MGI:3036239]	-0.529586105	-0.138220098	-1.864120614	0.080187207	0.394453847	-4.079198694	-0.529586105	-1.864120614	0.080187207	0.394453847	-4.079198694	-0.142650225	0.605149012	0.28452111	0.172061651	-0.251475814	0.368914966	-0.625400943	-0.347510544	-0.109564348	-0.629005322	0.022998178
ENSMUSG00000004364	ENSMUSG00000004364	Cul3	26554	cullin 3 [Source:MGI Symbol;Acc:MGI:1347360]	-0.032369443	7.377675274	-0.573424228	0.574086468	0.836922938	-6.368789524	-0.032369443	-0.573424228	0.574086468	0.836922938	-6.368789524	7.27841771	7.512462689	7.398006029	7.305852368	7.395681384	7.463177415	7.354161823	7.328016229	7.377802418	7.447295662	7.298267758
ENSMUSG00000004371	ENSMUSG00000004371	Il11	16156	interleukin 11 [Source:MGI Symbol;Acc:MGI:107613]	0.078421728	-3.088423051	0.102759003	0.919392118	0.980107207	-4.732158362	0.078421728	0.102759003	0.919392118	0.980107207	-4.732158362	-3.23006162	-1.925942365	-1.877170269	-1.517491995	-3.908098543	-2.246727498	-2.494944081	-2.422760885	-2.493200834	-3.210359303	-2.094419392
ENSMUSG00000004383	ENSMUSG00000004383	Large1	16795	LARGE xylosyl- and glucuronyltransferase 1 [Source:MGI Symbol;Acc:MGI:1342270]	0.11176819	6.505189004	1.904739984	0.074387179	0.381951621	-4.795457512	0.11176819	1.904739984	0.074387179	0.381951621	-4.795457512	6.44341007	6.438765874	6.395055403	6.481536351	6.421914925	6.547780097	6.446716597	6.485796745	6.615076537	6.603158799	6.686486897
ENSMUSG00000004393	ENSMUSG00000004393	Ddx56	52513	DEAD (Asp-Glu-Ala-Asp) box polypeptide 56 [Source:MGI Symbol;Acc:MGI:1277172]	-0.016992892	4.300300266	-0.228390618	0.822147529	0.942122373	-6.180443768	-0.016992892	-0.228390618	0.822147529	0.942122373	-6.180443768	4.370722489	4.284401977	4.447562831	4.196521904	4.342067441	4.238056019	4.312497039	4.205505413	4.315278064	4.416928094	4.213589635
ENSMUSG00000004394	ENSMUSG00000004394	Tmed4	103694	transmembrane p24 trafficking protein 4 [Source:MGI Symbol;Acc:MGI:1915070]	0.238200956	6.471480961	3.801700098	0.001491911	0.066529046	-1.155894255	0.238200956	3.801700098	0.001491911	0.066529046	-1.155894255	6.280891507	6.380735311	6.471252949	6.407802526	6.315131434	6.334234285	6.572117491	6.663515481	6.575325799	6.443388888	6.750746727
ENSMUSG00000004415	ENSMUSG00000004415	Col26a1	140709	collagen, type XXVI, alpha 1 [Source:MGI Symbol;Acc:MGI:2155345]	0.295026162	-3.094945603	0.334532633	0.742190103	0.910850548	-4.719616749	0.295026162	0.334532633	0.742190103	0.910850548	-4.719616749	-0.982180137	-2.159351851	-3.214479623	-2.864792928	-3.908098543	-1.950471203	-2.285643502	-1.230143674	-2.493200834	-3.908098543	-1.785811764
ENSMUSG00000004446	ENSMUSG00000004446	Bid	12122	BH3 interacting domain death agonist [Source:MGI Symbol;Acc:MGI:108093]	0.210519507	0.946851747	1.07165577	0.299291601	0.665010959	-4.894570506	0.210519507	1.07165577	0.299291601	0.665010959	-4.894570506	0.959707828	0.528584208	0.907618224	0.817788002	1.189932742	0.844545092	0.983806594	1.127390885	1.026358853	1.568842959	0.868608287
ENSMUSG00000004451	ENSMUSG00000004451	Ralb	64143	v-ral simian leukemia viral oncogene B [Source:MGI Symbol;Acc:MGI:1927244]	0.263931059	4.769439762	3.336368468	0.004040307	0.111491154	-1.980511944	0.263931059	3.336368468	0.004040307	0.111491154	-1.980511944	4.601979176	4.585401611	4.85262851	4.613722918	4.561994568	4.696599211	4.9975365	5.109128219	4.809354741	4.754657868	4.909692147
ENSMUSG00000004455	ENSMUSG00000004455	Ppp1cc	19047//434233	protein phosphatase 1 catalytic subunit gamma [Source:MGI Symbol;Acc:MGI:104872]	0.177841235	6.426165342	2.534613487	0.021709289	0.232547177	-3.686167195	0.177841235	2.534613487	0.021709289	0.232547177	-3.686167195	6.264485771	6.328058509	6.325744894	6.372552094	6.321487223	6.450115292	6.344705306	6.775108392	6.457726907	6.542255564	6.514721622
ENSMUSG00000004460	ENSMUSG00000004460	Dnajb11	67838	DnaJ heat shock protein family (Hsp40) member B11 [Source:MGI Symbol;Acc:MGI:1915088]	0.129971187	5.690899636	1.78925714	0.091934542	0.417661689	-4.917368057	0.129971187	1.78925714	0.091934542	0.417661689	-4.917368057	5.557782766	5.590478365	5.744335481	5.520308683	5.85192748	5.543245299	5.813404835	5.829179275	5.677579527	5.641145578	5.84571131
ENSMUSG00000004462	ENSMUSG00000004462	Tbccd1	70573	TBCC domain containing 1 [Source:MGI Symbol;Acc:MGI:1917823]	0.064331867	3.417926694	0.645352063	0.527567104	0.81322474	-5.795417676	0.064331867	0.645352063	0.527567104	0.81322474	-5.795417676	3.364205282	3.548783172	3.543842728	3.356588004	3.111800199	3.449090971	3.419823034	3.408271436	3.601454018	3.523702151	3.343069594
ENSMUSG00000004473	ENSMUSG00000004473	Clec11a	20256	C-type lectin domain family 11, member a [Source:MGI Symbol;Acc:MGI:1298219]	-0.107197223	0.659888028	-0.314227305	0.757284465	0.916425075	-5.235476531	-0.107197223	-0.314227305	0.757284465	0.916425075	-5.235476531	0.899166423	0.605149012	0.590582519	0.565616224	1.211994504	0.637422347	0.422937757	1.369751069	-0.293594109	0.027842572	1.749229004
ENSMUSG00000004500	ENSMUSG00000004500	Zfp324	243834	zinc finger protein 324 [Source:MGI Symbol;Acc:MGI:2444641]	0.264266737	2.479085397	1.574714119	0.134289786	0.483775346	-4.656984139	0.264266737	1.574714119	0.134289786	0.483775346	-4.656984139	2.417339664	2.415312492	2.468775459	2.533791566	1.676028018	2.630047241	2.3835466	2.875744419	2.431530551	2.787110052	2.794149382
ENSMUSG00000004508	ENSMUSG00000004508	Gab2	14389	growth factor receptor bound protein 2-associated protein 2 [Source:MGI Symbol;Acc:MGI:1333854]	-0.049372739	5.429617206	-0.510444556	0.616497182	0.857469633	-6.261696546	-0.049372739	-0.510444556	0.616497182	0.857469633	-6.261696546	5.616545883	5.491841541	5.234632908	5.421477755	5.259876238	5.671141016	5.098955086	5.557737407	5.504953436	5.428621439	5.458286196
ENSMUSG00000004530	ENSMUSG00000004530	Coro1c	23790	coronin, actin binding protein 1C [Source:MGI Symbol;Acc:MGI:1345964]	0.067932455	5.030702494	0.981101782	0.3407026	0.699584246	-5.860187602	0.067932455	0.981101782	0.3407026	0.699584246	-5.860187602	4.941057074	4.881253604	5.019214196	5.077943991	5.110796258	4.971879552	5.088423607	5.247593161	5.043448627	4.998521716	4.981587882
ENSMUSG00000004535	ENSMUSG00000004535	Tax1bp1	52440	Tax1 (human T cell leukemia virus type I) binding protein 1 [Source:MGI Symbol;Acc:MGI:1289308]	-0.096445099	7.434316676	-1.578013878	0.13352989	0.482603146	-5.337245884	-0.096445099	-1.578013878	0.13352989	0.482603146	-5.337245884	7.443520446	7.549262697	7.362396364	7.396081709	7.595091439	7.524489817	7.417937416	7.228113149	7.434215581	7.471745207	7.359162848
ENSMUSG00000004552	ENSMUSG00000004552	Ctse	13034	cathepsin E [Source:MGI Symbol;Acc:MGI:107361]	1.502788235	-1.367621983	2.576272395	0.019939246	0.225120931	-3.706070603	1.502788235	2.576272395	0.019939246	0.225120931	-3.706070603	-0.586254407	-1.121154673	-1.877170269	-1.378464972	-2.538865237	-2.850416109	-1.228818409	-0.142692308	-1.323322432	0.677618864	-0.145018278
ENSMUSG00000004558	ENSMUSG00000004558	Ndrg2	29811	N-myc downstream regulated gene 2 [Source:MGI Symbol;Acc:MGI:1352498]	-0.107834312	10.28785031	-1.748383555	0.098965857	0.430531762	-5.160530862	-0.107834312	-1.748383555	0.098965857	0.430531762	-5.160530862	10.18529176	10.50573545	10.31216959	10.30717288	10.26694331	10.44392021	10.24348816	10.20379494	10.35597988	10.19396613	10.14851717
ENSMUSG00000004561	ENSMUSG00000004561	Mettl17	52535	methyltransferase like 17 [Source:MGI Symbol;Acc:MGI:1098577]	-0.141593522	3.343798815	-1.288316104	0.215399944	0.585401951	-5.193799957	-0.141593522	-1.288316104	0.215399944	0.585401951	-5.193799957	3.719707257	3.300880894	3.121359205	3.300777683	3.398215545	3.619448154	3.307269095	3.247593891	3.353774089	3.249825719	3.24023644
ENSMUSG00000004562	ENSMUSG00000004562	Arhgef40	268739	Rho guanine nucleotide exchange factor (GEF) 40 [Source:MGI Symbol;Acc:MGI:2685515]	-0.09601114	5.201678973	-0.945288256	0.358142462	0.711579226	-5.916604271	-0.09601114	-0.945288256	0.358142462	0.711579226	-5.916604271	5.563889851	5.289204315	4.926668118	5.252576099	5.369446353	5.082356812	4.900536411	5.252138676	5.166711593	5.154332559	5.282091792
ENSMUSG00000004565	ENSMUSG00000004565	Pnpla6	50767	patatin-like phospholipase domain containing 6 [Source:MGI Symbol;Acc:MGI:1354723]	0.047278413	3.328614418	0.449980108	0.658577237	0.875954052	-5.876632486	0.047278413	0.449980108	0.658577237	0.875954052	-5.876632486	3.073661561	3.346199941	3.141667761	3.471343364	3.587311555	3.281057705	3.397245482	3.259683577	3.477541525	3.27474251	3.382234662
ENSMUSG00000004567	ENSMUSG00000004567	Mcoln1	94178	mucolipin 1 [Source:MGI Symbol;Acc:MGI:1890498]	-0.185208803	4.251833185	-2.3013972	0.03469861	0.280372234	-3.871909117	-0.185208803	-2.3013972	0.03469861	0.280372234	-3.871909117	4.316774846	4.433580787	4.230877769	4.386423929	4.316840215	4.332223763	3.911737091	4.23029104	4.247340115	4.222526299	4.182864134
ENSMUSG00000004568	ENSMUSG00000004568	Arhgef18	102098	rho/rac guanine nucleotide exchange factor (GEF) 18 [Source:MGI Symbol;Acc:MGI:2142567]	-0.040219622	4.813499382	-0.578939314	0.57044546	0.835073559	-6.134172273	-0.040219622	-0.578939314	0.57044546	0.835073559	-6.134172273	4.927858729	4.711976597	4.870990929	4.891298755	4.909506131	4.693924516	4.725821656	4.869840192	4.754050016	4.844774115	4.776389124
ENSMUSG00000004591	ENSMUSG00000004591	Pkn2	109333	protein kinase N2 [Source:MGI Symbol;Acc:MGI:109211]	-0.099036412	5.977539177	-1.367913759	0.189671716	0.554936066	-5.535629831	-0.099036412	-1.367913759	0.189671716	0.554936066	-5.535629831	6.064500916	6.022571685	6.031401333	5.997337854	5.955269572	6.054596212	5.695759122	6.014495939	5.98939745	6.128416349	5.811687005
ENSMUSG00000004609	ENSMUSG00000004609	Cd33	12489	CD33 antigen [Source:MGI Symbol;Acc:MGI:99440]	-0.148551615	2.642971896	-0.91546609	0.373125783	0.724022828	-5.397651597	-0.148551615	-0.91546609	0.373125783	0.724022828	-5.397651597	2.981769156	2.350067515	2.41417098	3.053062036	2.812999832	2.695691871	2.124190745	2.531387482	2.842107718	2.641450613	2.752907413
ENSMUSG00000004610	ENSMUSG00000004610	Etfb	110826	electron transferring flavoprotein, beta polypeptide [Source:MGI Symbol;Acc:MGI:106098]	0.466356023	-0.564805632	0.700096747	0.493615428	0.796543925	-4.869414478	0.466356023	0.700096747	0.493615428	0.796543925	-4.869414478	0.627865091	-1.250116536	-0.385201345	-1.378464972	0.37524631	-1.494954076	1.98980472	-0.67556174	-1.938638752	-0.455058039	-0.190268346
ENSMUSG00000004612	ENSMUSG00000004612	Nkg7	72310	natural killer cell group 7 sequence [Source:MGI Symbol;Acc:MGI:1931250]	-1.579170886	-2.705829044	-1.460034238	0.163048777	0.521353978	-4.48279196	-1.579170886	-1.460034238	0.163048777	0.521353978	-4.48279196	-1.372122846	-1.391748037	-1.877170269	0.078605654	-3.908098543	-0.935398906	-3.908098543	-3.230078653	-1.792793377	-1.665719588	-2.733252303
ENSMUSG00000004626	ENSMUSG00000004626	Stxbp2	20911	syntaxin binding protein 2 [Source:MGI Symbol;Acc:MGI:107370]	0.219402449	1.771935454	1.148124986	0.267282049	0.636131341	-4.990464181	0.219402449	1.148124986	0.267282049	0.636131341	-4.990464181	2.245614816	1.433216101	1.578320296	1.995961997	1.882701643	1.155730022	2.096428851	1.758522069	1.877406747	1.939859846	1.761163482
ENSMUSG00000004631	ENSMUSG00000004631	Sgce	20392	sarcoglycan, epsilon [Source:MGI Symbol;Acc:MGI:1329042]	0.103891781	4.111088482	1.217629028	0.240483204	0.611980077	-5.448700312	0.103891781	1.217629028	0.240483204	0.611980077	-5.448700312	3.90430681	3.952027236	4.182689213	4.139814378	4.027556818	4.181896453	4.1621476	4.105225543	4.335249234	4.247914904	4.028489379
ENSMUSG00000004633	ENSMUSG00000004633	Chn2	69993	chimerin 2 [Source:MGI Symbol;Acc:MGI:1917243]	-0.134867653	1.157363478	-0.565545773	0.579308536	0.838361779	-5.263303719	-0.134867653	-0.565545773	0.579308536	0.838361779	-5.263303719	0.803306637	1.023031871	1.517455064	1.057081606	1.975901529	1.092146476	1.545652768	1.391889992	0.696549037	1.096315482	0.890505768
ENSMUSG00000004637	ENSMUSG00000004637	Wwox	80707	WW domain-containing oxidoreductase [Source:MGI Symbol;Acc:MGI:1931237]	-0.008904175	2.17054732	-0.064617591	0.949254466	0.989032584	-5.664024237	-0.008904175	-0.064617591	0.949254466	0.989032584	-5.664024237	2.305156708	2.246310098	2.048799302	2.153214439	2.407301833	2.036027995	2.142406256	2.305111898	2.424090141	1.892350462	2.089293432
ENSMUSG00000004642	ENSMUSG00000004642	Slbp	20492	stem-loop binding protein [Source:MGI Symbol;Acc:MGI:108402]	-0.11850446	3.382629492	-1.134013149	0.272988026	0.641967169	-5.372880005	-0.11850446	-1.134013149	0.272988026	0.641967169	-5.372880005	3.591654572	3.29511459	3.348011202	3.560458527	3.531385263	3.316266568	3.351001917	3.502850788	3.380929651	3.35287249	3.053902895
ENSMUSG00000004655	ENSMUSG00000004655	Aqp1	11826	aquaporin 1 [Source:MGI Symbol;Acc:MGI:103201]	-0.311427512	7.805444068	-1.971472239	0.065668302	0.364044276	-4.744932816	-0.311427512	-1.971472239	0.065668302	0.364044276	-4.744932816	7.751090592	7.880805861	8.012719192	8.242310718	7.382063514	8.404595408	7.545970058	7.561709805	8.077667977	7.737324744	7.267220749
ENSMUSG00000004661	ENSMUSG00000004661	Arid3b	56380	AT rich interactive domain 3B (BRIGHT-like) [Source:MGI Symbol;Acc:MGI:1930768]	0.137237656	2.267159165	0.810011151	0.429455441	0.760902557	-5.391928726	0.137237656	0.810011151	0.429455441	0.760902557	-5.391928726	2.11860966	2.027289417	2.298341138	2.263494166	2.834490786	1.797741738	2.27215076	2.362293486	2.145154568	2.612423087	2.372096495
ENSMUSG00000004665	ENSMUSG00000004665	Cnn2	12798	calponin 2 [Source:MGI Symbol;Acc:MGI:105093]	0.289240841	5.500765005	2.850615445	0.011299593	0.179468111	-3.015452781	0.289240841	2.850615445	0.011299593	0.179468111	-3.015452781	5.465543512	5.183927617	5.445359035	5.243185136	5.504058797	5.357987039	5.570186542	6.086681971	5.410220947	5.689431955	5.569359231
ENSMUSG00000004667	ENSMUSG00000004667	Polr2e	66420	polymerase (RNA) II (DNA directed) polypeptide E [Source:MGI Symbol;Acc:MGI:1913670]	0.015957996	5.805622332	0.216635759	0.831146582	0.946489148	-6.412161997	0.015957996	0.216635759	0.831146582	0.946489148	-6.412161997	5.797440669	5.822641646	5.837540343	5.866274579	5.681551783	5.807298004	6.03006039	5.73273083	5.946546411	5.655446231	5.698323292
ENSMUSG00000004668	ENSMUSG00000004668	Abca13	268379	ATP-binding cassette, sub-family A (ABC1), member 13 [Source:MGI Symbol;Acc:MGI:2388707]	-0.959084816	-3.764681895	-0.961424307	0.350210032	0.706502722	-4.610958582	-0.959084816	-0.961424307	0.350210032	0.706502722	-4.610958582	-1.529662267	-2.159351851	-3.908098543	-2.039269131	-3.908098543	-1.950471203	-3.034998663	-3.230078653	-3.405663984	-2.105762825	-3.908098543
ENSMUSG00000004677	ENSMUSG00000004677	Myo9b	17925	myosin IXb [Source:MGI Symbol;Acc:MGI:106624]	0.14059117	5.487239748	1.837953956	0.084132893	0.40192863	-4.821295018	0.14059117	1.837953956	0.084132893	0.40192863	-4.821295018	5.448480356	5.486791384	5.291784778	5.511395462	5.29776175	5.509417789	5.36054985	5.618848913	5.63792949	5.479074857	5.73509384
ENSMUSG00000004698	ENSMUSG00000004698	Hdac9	79221	histone deacetylase 9 [Source:MGI Symbol;Acc:MGI:1931221]	-0.149894702	4.748425908	-1.722658493	0.103627888	0.438722591	-4.897293461	-0.149894702	-1.722658493	0.103627888	0.438722591	-4.897293461	4.568352138	5.024049168	4.763704497	4.853004963	4.667544926	5.004625482	4.62902356	4.724758293	4.569099405	4.736835806	4.720945049
ENSMUSG00000004707	ENSMUSG00000004707	Ly9	17085	lymphocyte antigen 9 [Source:MGI Symbol;Acc:MGI:96885]	0.124464061	0.449090821	0.397438645	0.696135516	0.891993465	-5.168217954	0.124464061	0.397438645	0.696135516	0.891993465	-5.168217954	-0.872556544	0.122619067	0.667299167	0.788573847	1.233723972	0.723871145	0.617797784	0.339697561	0.903328032	0.389007284	0.629145195
ENSMUSG00000004709	ENSMUSG00000004709	Cd244a	18106	CD244 molecule A [Source:MGI Symbol;Acc:MGI:109294]	-0.015269126	-2.557226969	-0.022853799	0.982040849	0.995428242	-4.767901338	-0.015269126	-0.022853799	0.982040849	0.995428242	-4.767901338	-2.770645903	-1.925942365	-2.113436594	-1.251665735	-3.296664115	-1.494954076	-3.034998663	-1.908202575	-1.660347609	-2.742075857	-1.315760465
ENSMUSG00000004730	ENSMUSG00000004730	Adgre1	13733	adhesion G protein-coupled receptor E1 [Source:MGI Symbol;Acc:MGI:106912]	0.168312092	3.965813665	1.115542695	0.280593263	0.647755636	-5.529720544	0.168312092	1.115542695	0.280593263	0.647755636	-5.529720544	4.015433165	3.601130394	3.507788909	4.658818168	3.645209939	3.907275865	4.065224841	4.022500652	4.02684375	4.13338317	4.091289706
ENSMUSG00000004748	ENSMUSG00000004748	Mtfp1	67900	mitochondrial fission process 1 [Source:MGI Symbol;Acc:MGI:1916686]	-0.146258565	6.178868988	-2.113702473	0.050087018	0.325805136	-4.426356814	-0.146258565	-2.113702473	0.050087018	0.325805136	-4.426356814	6.101077042	6.201223929	6.349947818	6.107902993	6.306186023	6.410342257	6.125292882	6.139977262	6.140051341	5.955241922	6.141143151
ENSMUSG00000004768	ENSMUSG00000004768	Rab23	19335	RAB23, member RAS oncogene family [Source:MGI Symbol;Acc:MGI:99833]	0.109372509	3.257674143	0.934977932	0.363275216	0.715082395	-5.537537628	0.109372509	0.934977932	0.363275216	0.715082395	-5.537537628	3.408316574	3.21797671	3.1616944	3.489612213	2.812999832	3.233962703	3.45668443	3.153539982	3.392413078	3.311328935	3.278106246
ENSMUSG00000004771	ENSMUSG00000004771	Rab11a	53869	RAB11A, member RAS oncogene family [Source:MGI Symbol;Acc:MGI:1858202]	0.146249446	5.280433054	1.65630237	0.116541578	0.45849607	-5.072418429	0.146249446	1.65630237	0.116541578	0.45849607	-5.072418429	5.212305435	5.268754601	5.415090244	5.251238269	4.878805513	5.25741153	5.304020979	5.514248264	5.405505946	5.428621439	5.169061652
ENSMUSG00000004788	ENSMUSG00000004788	Eif2b2	217715	eukaryotic translation initiation factor 2B, subunit 2 beta [Source:MGI Symbol;Acc:MGI:2145118]	0.056832219	4.206293102	0.681129551	0.505232143	0.802082464	-5.955646626	0.056832219	0.681129551	0.505232143	0.802082464	-5.955646626	4.026089144	4.399051842	4.108967122	4.253759194	4.13249479	4.18380409	4.195243193	4.144874605	4.153724761	4.324491522	4.389201041
ENSMUSG00000004789	ENSMUSG00000004789	Dlst	78920	dihydrolipoamide S-succinyltransferase (E2 component of 2-oxo-glutarate complex) [Source:MGI Symbol;Acc:MGI:1926170]	-0.101485994	9.097478771	-1.945822998	0.068904661	0.370725017	-4.825666057	-0.101485994	-1.945822998	0.068904661	0.370725017	-4.825666057	9.117293837	9.156023079	9.125608325	9.092278895	9.094520341	9.274373648	8.998702781	9.113193907	8.967587117	9.021922489	9.112192238
ENSMUSG00000004791	ENSMUSG00000004791	Pgf	18654	placental growth factor [Source:MGI Symbol;Acc:MGI:105095]	0.467701079	2.542673295	2.310849392	0.034054171	0.27824215	-3.582952736	0.467701079	2.310849392	0.034054171	0.27824215	-3.582952736	2.050652345	2.147367218	2.621185878	2.335962369	2.43570324	2.419521094	2.635814145	3.661619085	2.566062262	2.234716068	2.999527007
ENSMUSG00000004798	ENSMUSG00000004798	Ulk2	29869	unc-51 like kinase 2 [Source:MGI Symbol;Acc:MGI:1352758]	-0.120915346	6.694084909	-1.84882653	0.082473011	0.399027464	-4.894293859	-0.120915346	-1.84882653	0.082473011	0.399027464	-4.894293859	6.814103465	6.886496024	6.729529882	6.680025257	6.647608165	6.742193601	6.565804463	6.652668815	6.812135957	6.610517602	6.50144269
ENSMUSG00000004814	ENSMUSG00000004814	Ccl24	56221	chemokine (C-C motif) ligand 24 [Source:MGI Symbol;Acc:MGI:1928953]	-0.129698687	0.634696937	-0.388277751	0.702771802	0.895779493	-5.209410372	-0.129698687	-0.388277751	0.702771802	0.895779493	-5.209410372	1.046007489	-0.164638435	-0.169686442	1.128771059	1.543111766	0.991186603	0.693873463	1.229270211	0.646276157	-0.228082414	0.800848117
ENSMUSG00000004815	ENSMUSG00000004815	Dgkq	110524	diacylglycerol kinase, theta [Source:MGI Symbol;Acc:MGI:102918]	0.020487411	2.828972004	0.17117661	0.866165411	0.95916161	-5.829542067	0.020487411	0.17117661	0.866165411	0.95916161	-5.829542067	2.637159813	3.168372184	2.793658653	2.95785669	2.86265629	2.613158523	2.952067137	2.891369414	2.761746052	2.706993052	2.884211541
ENSMUSG00000004837	ENSMUSG00000004837	Grap	71520	GRB2-related adaptor protein [Source:MGI Symbol;Acc:MGI:1918770]	0.297544252	3.385524794	2.290025613	0.035488975	0.282054818	-3.746897314	0.297544252	2.290025613	0.035488975	0.282054818	-3.746897314	2.803303966	3.21797671	3.270209314	3.305941511	3.708653672	3.244968031	3.700542468	3.596383903	3.388595416	3.364525619	3.715412483
ENSMUSG00000004843	ENSMUSG00000004843	Chmp2b	68942	charged multivesicular body protein 2B [Source:MGI Symbol;Acc:MGI:1916192]	0.152908492	5.557286914	2.052076935	0.056370431	0.344483816	-4.480991071	0.152908492	2.052076935	0.056370431	0.344483816	-4.480991071	5.573607732	5.475363478	5.500128512	5.385344813	5.548083903	5.4771134	5.775245694	5.409627762	5.664220419	5.534286369	5.803775444
ENSMUSG00000004846	ENSMUSG00000004846	Plod3	26433	procollagen-lysine, 2-oxoglutarate 5-dioxygenase 3 [Source:MGI Symbol;Acc:MGI:1347008]	-0.004095616	4.967197045	-0.053068889	0.958313893	0.990945542	-6.328643762	-0.004095616	-0.053068889	0.958313893	0.990945542	-6.328643762	4.797095183	5.088808796	4.84439181	5.053591178	4.975477332	5.039807792	4.77188934	5.033690953	5.02512302	5.07852956	4.955856615
ENSMUSG00000004849	ENSMUSG00000004849	Ap1s1	11769	adaptor protein complex AP-1, sigma 1 [Source:MGI Symbol;Acc:MGI:1098244]	0.264912502	4.434530139	2.908286343	0.010013328	0.170475857	-2.782028097	0.264912502	2.908286343	0.010013328	0.170475857	-2.782028097	4.22109152	4.147100551	4.508779855	4.45775484	4.115038916	4.430293969	4.426518644	4.625482192	4.496465221	4.656166821	4.731599197
ENSMUSG00000004864	ENSMUSG00000004864	Mapk13	26415	mitogen-activated protein kinase 13 [Source:MGI Symbol;Acc:MGI:1346864]	1.360144967	-2.81192465	1.635331856	0.120900297	0.464447689	-4.417387968	1.360144967	1.635331856	0.120900297	0.464447689	-4.417387968	-0.586254407	-2.437952869	-3.214479623	-3.294121683	-3.908098543	-2.421311289	-0.823294823	-1.100862515	-1.323322432	-2.389118645	-3.029601709
ENSMUSG00000004865	ENSMUSG00000004865	Srpk1	20815	serine/arginine-rich protein specific kinase 1 [Source:MGI Symbol;Acc:MGI:106908]	-0.156186045	4.916457673	-2.106122338	0.050823786	0.327361181	-4.310829283	-0.156186045	-2.106122338	0.050823786	0.327361181	-4.310829283	5.112510553	4.915483101	5.058909675	4.837041568	5.005787343	5.020723877	4.761614789	4.655531391	4.95069531	4.889823104	4.898929584
ENSMUSG00000004880	ENSMUSG00000004880	Lbr	98386	lamin B receptor [Source:MGI Symbol;Acc:MGI:2138281]	-0.000709377	4.821757247	-0.008640177	0.993209772	0.998547797	-6.30620428	-0.000709377	-0.008640177	0.993209772	0.998547797	-6.30620428	4.750733912	4.67471226	4.989642916	4.995649183	4.741456222	4.785964854	4.834848821	4.96889377	4.888529085	4.815356404	4.621342302
ENSMUSG00000004891	ENSMUSG00000004891	Nes	18008	nestin [Source:MGI Symbol;Acc:MGI:101784]	0.416196209	6.30592589	2.875708462	0.010721359	0.17479749	-3.024335869	0.416196209	2.875708462	0.010721359	0.17479749	-3.024335869	6.217996463	6.027796656	6.280671558	5.912709377	6.324654649	5.937370615	6.477983188	7.246074619	6.234529604	6.267580447	6.447993117
ENSMUSG00000004892	ENSMUSG00000004892	Bcan	12032	brevican [Source:MGI Symbol;Acc:MGI:1096385]	0.486768114	-3.279664122	0.534626465	0.600035172	0.849241158	-4.689991601	0.486768114	0.534626465	0.600035172	0.849241158	-4.689991601	-1.706537689	-2.159351851	-1.337955411	-3.908098543	-2.044601139	-3.908098543	-2.285643502	-2.422760885	-3.033731089	-2.389118645	-2.733252303
ENSMUSG00000004895	ENSMUSG00000004895	Prcc	94315	papillary renal cell carcinoma (translocation-associated) [Source:MGI Symbol;Acc:MGI:2137738]	0.049426812	5.34190104	0.753917397	0.461517263	0.777036787	-6.096593876	0.049426812	0.753917397	0.461517263	0.777036787	-6.096593876	5.184036925	5.381888109	5.492242183	5.228303284	5.318245925	5.32811251	5.439094587	5.311415544	5.395078381	5.384947363	5.316872363
ENSMUSG00000004896	ENSMUSG00000004896	Rrnad1	229503	ribosomal RNA adenine dimethylase domain containing 1 [Source:MGI Symbol;Acc:MGI:2387197]	-0.234013238	2.572001124	-1.655161595	0.116775175	0.45849607	-4.562458973	-0.234013238	-1.655161595	0.116775175	0.45849607	-4.562458973	2.906872015	2.457225485	2.793658653	2.74623356	2.508815431	2.753349966	2.133327249	2.281589205	2.695306432	2.413632297	2.734864869
ENSMUSG00000004897	ENSMUSG00000004897	Hdgf	15191	heparin binding growth factor [Source:MGI Symbol;Acc:MGI:1194494]	0.036335626	6.931873878	0.483401891	0.635159239	0.866620659	-6.3955705	0.036335626	0.483401891	0.635159239	0.866620659	-6.3955705	6.820749093	6.878323984	6.93403247	6.737050708	7.107606056	7.022238293	7.110794203	6.782459274	6.968642427	6.86346421	7.031665215
ENSMUSG00000004902	ENSMUSG00000004902	Slc25a18	71803	solute carrier family 25 (mitochondrial carrier), member 18 [Source:MGI Symbol;Acc:MGI:1919053]	1.457146395	-3.406249031	1.886052153	0.07700752	0.388650278	-4.374000032	1.457146395	1.886052153	0.07700752	0.388650278	-4.374000032	-1.529662267	-3.238920962	-3.908098543	-3.294121683	-3.908098543	-2.421311289	-2.285643502	-2.770670678	-2.283758803	-2.389118645	-1.315760465
ENSMUSG00000004929	ENSMUSG00000004929	Thop1	50492	thimet oligopeptidase 1 [Source:MGI Symbol;Acc:MGI:1354165]	-0.01393201	3.808120938	-0.139555019	0.890699928	0.96870431	-6.086351399	-0.01393201	-0.139555019	0.890699928	0.96870431	-6.086351399	4.036666994	3.628902586	3.74307286	3.856326351	3.628903278	4.022615645	3.874081073	3.788035499	3.948622955	3.633729224	3.784284236
ENSMUSG00000004931	ENSMUSG00000004931	Apba3	57267	amyloid beta (A4) precursor protein-binding, family A, member 3 [Source:MGI Symbol;Acc:MGI:1888527]	-0.191790436	5.116439396	-3.145733161	0.006064005	0.133924025	-2.394539966	-0.191790436	-3.145733161	0.006064005	0.133924025	-2.394539966	5.190366858	5.199445715	5.1898261	5.191110734	5.187956876	5.279880038	5.136925812	5.001656118	5.009050329	4.907854327	5.009372091
ENSMUSG00000004933	ENSMUSG00000004933	Matk	17179	megakaryocyte-associated tyrosine kinase [Source:MGI Symbol;Acc:MGI:99259]	-0.089109857	-1.923982518	-0.152566348	0.880589351	0.964976016	-4.816944025	-0.089109857	-0.152566348	0.880589351	0.964976016	-4.816944025	-1.706537689	-2.783550416	-1.877170269	-0.509132587	-0.839619529	-1.950471203	-0.972119636	-1.706573237	-1.323322432	-1.665719588	-2.733252303
ENSMUSG00000004934	ENSMUSG00000004934	Pias4	59004	protein inhibitor of activated STAT 4 [Source:MGI Symbol;Acc:MGI:2136940]	0.007812935	3.960105193	0.07742185	0.939218541	0.98630301	-6.129586992	0.007812935	0.07742185	0.939218541	0.98630301	-6.129586992	3.90430681	3.865181374	3.898342105	4.179742455	3.816982818	4.052155295	4.067609836	4.257675168	3.917167623	3.924891506	3.727628812
ENSMUSG00000004936	ENSMUSG00000004936	Map2k1	26395	mitogen-activated protein kinase kinase 1 [Source:MGI Symbol;Acc:MGI:1346866]	0.009700131	5.522182002	0.155578634	0.878251588	0.964313189	-6.393927751	0.009700131	0.155578634	0.878251588	0.964313189	-6.393927751	5.515554534	5.435293021	5.48563715	5.571590118	5.501821878	5.586428223	5.400829646	5.649035153	5.531162732	5.607215578	5.476497854
ENSMUSG00000004937	ENSMUSG00000004937	Sgta	52551	small glutamine-rich tetratricopeptide repeat (TPR)-containing, alpha [Source:MGI Symbol;Acc:MGI:1098703]	0.121971229	6.229890156	1.935458757	0.070252507	0.373340274	-4.7285962	0.121971229	1.935458757	0.070252507	0.373340274	-4.7285962	6.073090116	6.236251863	6.130415697	6.27915083	6.090921914	6.242034174	6.400638105	6.37554576	6.274382689	6.158013598	6.278782352
ENSMUSG00000004939	ENSMUSG00000004939	Nmrk2	69564	nicotinamide riboside kinase 2 [Source:MGI Symbol;Acc:MGI:1916814]	-0.931170667	0.856201952	-2.596296016	0.019138203	0.220633715	-3.138128559	-0.931170667	-2.596296016	0.019138203	0.220633715	-3.138128559	1.724078266	0.780472453	1.19355629	1.240863798	1.643929264	1.092146476	-0.754269762	1.497758378	1.278210898	0.519823825	-0.285262628
ENSMUSG00000004945	ENSMUSG00000004945	Tmem242	70544	transmembrane protein 242 [Source:MGI Symbol;Acc:MGI:1917794]	-0.055028976	5.612080535	-0.862790226	0.400613247	0.744735873	-6.040298973	-0.055028976	-0.862790226	0.400613247	0.744735873	-6.040298973	5.533092576	5.597523393	5.706208846	5.605490456	5.616877586	5.767146905	5.635946628	5.457647924	5.528563125	5.656631578	5.643767634
ENSMUSG00000004947	ENSMUSG00000004947	Dtx2	74198	deltex 2, E3 ubiquitin ligase [Source:MGI Symbol;Acc:MGI:1921448]	0.021001689	2.691283381	0.148500348	0.883746677	0.965571868	-5.796513219	0.021001689	0.148500348	0.883746677	0.965571868	-5.796513219	2.521425216	2.517896707	2.932235259	2.970919634	2.28775128	2.91366659	2.770740844	2.511303258	2.891501044	2.760895641	2.64754777
ENSMUSG00000004951	ENSMUSG00000004951	Hspb1	15507	heat shock protein 1 [Source:MGI Symbol;Acc:MGI:96240]	-0.251249719	7.063686831	-2.507822505	0.022925423	0.238438934	-3.766346454	-0.251249719	-2.507822505	0.022925423	0.238438934	-3.766346454	7.214636206	7.004268809	7.181733737	7.406635741	7.306540185	6.951219455	6.617180765	7.038084294	7.10924029	7.110964174	6.76600409
ENSMUSG00000004952	ENSMUSG00000004952	Rasa4	54153	RAS p21 protein activator 4 [Source:MGI Symbol;Acc:MGI:1858600]	-0.583156189	2.6204891	-3.492997431	0.002890324	0.095118422	-1.522244693	-0.583156189	-3.492997431	0.002890324	0.095118422	-1.522244693	3.107502697	2.632082681	2.668609827	3.028281912	2.628471661	3.277489093	2.058561913	2.050607652	2.59285398	2.296853058	2.61503647
ENSMUSG00000004961	ENSMUSG00000004961	Syt5	53420	synaptotagmin V [Source:MGI Symbol;Acc:MGI:1926368]	0.255881709	-1.02735423	0.584036602	0.567091005	0.833246526	-4.847067851	0.255881709	0.584036602	0.567091005	0.833246526	-4.847067851	-0.020660256	-2.159351851	-0.836331557	-1.251665735	-0.377584577	-1.149272404	-0.507105337	-1.230143674	-1.323322432	-0.53941164	-0.236983766
ENSMUSG00000004980	ENSMUSG00000004980	Hnrnpa2b1	53379	heterogeneous nuclear ribonucleoprotein A2/B1 [Source:MGI Symbol;Acc:MGI:104819]	-0.023010737	8.840946088	-0.432483565	0.670986369	0.881503568	-6.493573856	-0.023010737	-0.432483565	0.670986369	0.881503568	-6.493573856	8.893718585	8.823911096	8.952847693	8.727863311	8.902483427	8.809661405	8.906038056	8.793805552	8.816653454	8.863871786	8.761262203
ENSMUSG00000004994	ENSMUSG00000004994	Ccdc130	67736	coiled-coil domain containing 130 [Source:MGI Symbol;Acc:MGI:1914986]	0.102324152	2.133045955	0.697300925	0.495317896	0.797495099	-5.434540979	0.102324152	0.697300925	0.495317896	0.797495099	-5.434540979	1.857344631	2.338900608	2.274015883	2.058488298	2.087510788	2.04445135	2.114996011	2.008241687	2.04199428	2.234716068	2.5817756
ENSMUSG00000004996	ENSMUSG00000004996	Mri1	67873	methylthioribose-1-phosphate isomerase 1 [Source:MGI Symbol;Acc:MGI:1915123]	-0.422582101	2.737531387	-3.202893506	0.005370218	0.126823644	-2.045207157	-0.422582101	-3.202893506	0.005370218	0.126823644	-2.045207157	3.204508976	3.063733212	2.723534476	2.883816435	2.805764445	2.958927957	2.27215076	2.599558911	2.858760765	2.413632297	2.447891562
ENSMUSG00000005034	ENSMUSG00000005034	Prkacb	18749	protein kinase, cAMP dependent, catalytic, beta [Source:MGI Symbol;Acc:MGI:97594]	-0.024972915	6.250079257	-0.365137984	0.719644168	0.902080589	-6.404590953	-0.024972915	-0.365137984	0.719644168	0.902080589	-6.404590953	6.250165477	6.306007163	6.186066752	6.300004236	6.153534345	6.364824643	6.124720363	6.381090151	6.314171026	6.312641891	6.067965084
ENSMUSG00000005043	ENSMUSG00000005043	Sgsh	27029	N-sulfoglucosamine sulfohydrolase (sulfamidase) [Source:MGI Symbol;Acc:MGI:1350341]	-0.013826153	3.464157479	-0.132826809	0.895935896	0.970541013	-6.001934249	-0.013826153	-0.132826809	0.895935896	0.970541013	-6.001934249	3.8129078	3.260024229	3.438343232	3.58190302	3.324188312	3.445915142	3.374308975	3.352918323	3.473942885	3.604544338	3.507963445
ENSMUSG00000005045	ENSMUSG00000005045	Chd5	269610	chromodomain helicase DNA binding protein 5 [Source:MGI Symbol;Acc:MGI:3036258]	0.28085946	0.391138321	1.094180421	0.289583971	0.657298515	-4.784377628	0.28085946	1.094180421	0.289583971	0.657298515	-4.784377628	0.929754673	0.223215533	-0.104453637	0.078605654	-0.080844827	0.825120764	0.693873463	0.51130812	0.395469861	0.519823825	0.912075848
ENSMUSG00000005054	ENSMUSG00000005054	Cstb	13014	cystatin B [Source:MGI Symbol;Acc:MGI:109514]	0.195344922	2.878081732	1.578930884	0.13331936	0.482410508	-4.733135867	0.195344922	1.578930884	0.13331936	0.482410508	-4.733135867	2.87578943	2.720785744	3.058659768	2.692044401	2.910660328	2.584563742	3.176372442	2.937254003	2.689111949	3.062205538	3.058746022
ENSMUSG00000005057	ENSMUSG00000005057	Sh2b2	23921	SH2B adaptor protein 2 [Source:MGI Symbol;Acc:MGI:1345171]	0.005910061	0.314886432	0.01113502	0.991249176	0.997815814	-5.192339208	0.005910061	0.01113502	0.991249176	0.997815814	-5.192339208	2.196146185	-1.391748037	1.387433358	1.21913118	0.022638027	-0.692085904	0.921883292	-0.142692308	-0.025663999	0.193802705	0.548804151
ENSMUSG00000005069	ENSMUSG00000005069	Pex5	19305	peroxisomal biogenesis factor 5 [Source:MGI Symbol;Acc:MGI:1098808]	0.001524937	5.055215013	0.021548257	0.983066607	0.995956711	-6.34377268	0.001524937	0.021548257	0.983066607	0.995956711	-6.34377268	4.950411083	5.073731628	4.92861739	5.141425514	5.122491146	5.094576438	5.003777053	5.198195076	5.072293865	5.135751925	4.909692147
ENSMUSG00000005078	ENSMUSG00000005078	Jkamp	104771	JNK1/MAPK8-associated membrane protein [Source:MGI Symbol;Acc:MGI:1915057]	-0.051684203	3.799574772	-0.625045628	0.540485045	0.817987946	-5.899032209	-0.051684203	-0.625045628	0.540485045	0.817987946	-5.899032209	3.70651849	3.841639103	3.769414575	3.81345868	3.94434345	3.886342392	3.730954213	3.841297659	3.733730599	3.657606924	3.926197606
ENSMUSG00000005087	ENSMUSG00000005087	Cd44	12505	CD44 antigen [Source:MGI Symbol;Acc:MGI:88338]	0.291768556	3.739314481	2.107217234	0.050716756	0.327157673	-4.116680745	0.291768556	2.107217234	0.050716756	0.327157673	-4.116680745	3.86922831	3.443244549	3.738635432	3.776736165	3.272638628	3.529300124	3.640932104	4.211741855	4.068004119	4.09891741	3.54294931
ENSMUSG00000005089	ENSMUSG00000005089	Slc1a2	20511	solute carrier family 1 (glial high affinity glutamate transporter), member 2 [Source:MGI Symbol;Acc:MGI:101931]	-0.501109353	0.386228006	-2.153640455	0.046364214	0.318491865	-3.737233609	-0.501109353	-2.153640455	0.046364214	0.318491865	-3.737233609	1.127434923	0.845041376	0.183662313	0.495029024	0.592631919	0.681294169	0.162315626	0.196107471	0.164940057	0.34262604	0.062113551
ENSMUSG00000005102	ENSMUSG00000005102	Eif2ak4	27103	eukaryotic translation initiation factor 2 alpha kinase 4 [Source:MGI Symbol;Acc:MGI:1353427]	-0.068272953	3.070712649	-0.500586017	0.623270123	0.860943426	-5.784644726	-0.068272953	-0.500586017	0.623270123	0.860943426	-5.784644726	3.259728684	3.187174317	3.128160538	3.38614387	2.508815431	3.177640416	2.96747493	3.114131626	2.944469293	3.055031784	3.143252122
ENSMUSG00000005103	ENSMUSG00000005103	Wdr1	22388	WD repeat domain 1 [Source:MGI Symbol;Acc:MGI:1337100]	0.088743602	7.087077309	1.264539976	0.223597329	0.593938499	-5.732827549	0.088743602	1.264539976	0.223597329	0.593938499	-5.732827549	7.015581369	7.057182754	7.02475593	6.99698465	7.135288738	7.04995651	7.140550957	7.418753975	7.012712985	6.985457184	7.126402078
ENSMUSG00000005107	ENSMUSG00000005107	Slc2a9	117591	solute carrier family 2 (facilitated glucose transporter), member 9 [Source:MGI Symbol;Acc:MGI:2152844]	0.192574846	1.073551267	0.801677488	0.434127581	0.763449721	-5.117697599	0.192574846	0.801677488	0.434127581	0.763449721	-5.117697599	0.959707828	1.230619323	0.740141491	1.53277985	0.488029711	1.042549506	0.564756444	1.456338546	1.342771514	1.684927845	1.148513734
ENSMUSG00000005124	ENSMUSG00000005124	Ccn4	22402	cellular communication network factor 4 [Source:MGI Symbol;Acc:MGI:1197008]	0.342039648	2.774082776	2.336708717	0.032347751	0.272441648	-3.571732127	0.342039648	2.336708717	0.032347751	0.272441648	-3.571732127	2.561044016	2.467516201	2.334076865	2.761349545	2.976579959	2.567130813	2.883330464	3.358550188	2.670367302	3.211624583	2.839883129
ENSMUSG00000005125	ENSMUSG00000005125	Ndrg1	17988	N-myc downstream regulated gene 1 [Source:MGI Symbol;Acc:MGI:1341799]	-0.051646893	5.698437638	-0.860689212	0.401736587	0.74553685	-6.051070398	-0.051646893	-0.860689212	0.401736587	0.74553685	-6.051070398	5.682021052	5.731648056	5.746547152	5.614883136	5.81095665	5.758852869	5.651928746	5.658197576	5.683823617	5.571211752	5.787820961
ENSMUSG00000005131	ENSMUSG00000005131	4930550C14Rik	75311	RIKEN cDNA 4930550C14 gene [Source:MGI Symbol;Acc:MGI:1922561]	0.649733637	-2.606575	0.948613552	0.356497722	0.711050083	-4.634179652	0.649733637	0.948613552	0.356497722	0.711050083	-4.634179652	-1.908168508	-2.159351851	-2.396121379	-1.135116164	-3.908098543	-2.246727498	-1.79493926	-2.422760885	-1.53904511	-2.105762825	-1.931879461
ENSMUSG00000005142	ENSMUSG00000005142	Man2b1	17159	mannosidase 2, alpha B1 [Source:MGI Symbol;Acc:MGI:107286]	-0.163347781	5.607554017	-2.008052636	0.06128934	0.355474174	-4.55749044	-0.163347781	-2.008052636	0.06128934	0.355474174	-4.55749044	5.533092576	5.588122356	5.570479148	5.916934248	5.737759179	5.742120363	5.395143787	5.357143605	5.620945949	5.676634883	5.560849665
ENSMUSG00000005148	ENSMUSG00000005148	Klf5	12224	Kruppel-like factor 5 [Source:MGI Symbol;Acc:MGI:1338056]	-0.345642772	-1.429177953	-0.531322979	0.602271196	0.850166569	-4.808216216	-0.345642772	-0.531322979	0.602271196	0.850166569	-4.808216216	1.324471407	-0.791707018	-2.113436594	-1.843618029	-1.033630135	-1.596069053	-0.451406702	-1.372160437	-0.8933442	-2.742075857	-1.785811764
ENSMUSG00000005150	ENSMUSG00000005150	Wdr83	67836	WD repeat domain containing 83 [Source:MGI Symbol;Acc:MGI:1915086]	0.020867306	4.644482017	0.218970913	0.82935691	0.94574204	-6.250769919	0.020867306	0.218970913	0.82935691	0.94574204	-6.250769919	4.414637958	4.842243363	4.761518992	4.684817517	4.337057163	4.78470845	4.782091236	4.691675946	4.702703156	4.55808789	4.561178495
ENSMUSG00000005161	ENSMUSG00000005161	Prdx2	21672	peroxiredoxin 2 [Source:MGI Symbol;Acc:MGI:109486]	-0.040313512	7.975216013	-0.638389202	0.531977078	0.814587282	-6.353307784	-0.040313512	-0.638389202	0.531977078	0.814587282	-6.353307784	7.806225454	8.04505992	8.095951684	7.904933911	7.950216269	8.157155508	7.938521384	7.989986254	8.008925591	7.933690103	7.89982437
ENSMUSG00000005198	ENSMUSG00000005198	Polr2a	20020	polymerase (RNA) II (DNA directed) polypeptide A [Source:MGI Symbol;Acc:MGI:98086]	-0.104906464	6.047111639	-1.289932941	0.214851198	0.584644685	-5.637715487	-0.104906464	-1.289932941	0.214851198	0.584644685	-5.637715487	6.208672011	6.103981996	5.92606344	6.140786186	5.890912368	6.288870648	5.835964974	6.099350853	6.114854792	6.03488584	5.885781354
ENSMUSG00000005204	ENSMUSG00000005204	Senp3	80886	SUMO/sentrin specific peptidase 3 [Source:MGI Symbol;Acc:MGI:2158736]	-0.053300546	4.978543351	-0.76042031	0.457726876	0.77535643	-6.039451014	-0.053300546	-0.76042031	0.457726876	0.77535643	-6.039451014	5.119161482	5.085471905	4.985903521	5.025693729	4.882249134	4.930441629	4.832045851	4.912580235	5.007806519	5.097856964	4.909692147
ENSMUSG00000005220	ENSMUSG00000005220	Corin	53419	corin, serine peptidase [Source:MGI Symbol;Acc:MGI:1349451]	0.223445682	8.589212746	3.849426417	0.001346997	0.062663588	-1.121790024	0.223445682	3.849426417	0.001346997	0.062663588	-1.121790024	8.469018717	8.601345423	8.379131984	8.44519085	8.487159546	8.541719907	8.593148304	8.684266525	8.707020087	8.868227053	8.707151434
ENSMUSG00000005225	ENSMUSG00000005225	Plekha8	231999	pleckstrin homology domain containing, family A (phosphoinositide binding specific) member 8 [Source:MGI Symbol;Acc:MGI:2681164]	-0.080186725	3.57267459	-0.685187936	0.502733356	0.800952808	-5.806141092	-0.080186725	-0.685187936	0.502733356	0.800952808	-5.806141092	3.567542124	3.615083316	3.432860192	3.594618362	3.612410195	3.748785849	3.185185377	3.796358759	3.42632491	3.864621103	3.522059764
ENSMUSG00000005233	ENSMUSG00000005233	Spc25	66442	SPC25, NDC80 kinetochore complex component, homolog (S. cerevisiae) [Source:MGI Symbol;Acc:MGI:1913692]	-1.016597932	-1.136178907	-2.401810853	0.02839949	0.260551025	-3.800020077	-1.016597932	-2.401810853	0.02839949	0.260551025	-3.800020077	-0.422756674	0.06956198	-1.195278536	-0.926951177	-0.515781864	-0.533234859	-2.285643502	-0.872596427	-1.135699975	-1.186146274	-1.653182702
ENSMUSG00000005237	ENSMUSG00000005237	Dnah2	327954	dynein, axonemal, heavy chain 2 [Source:MGI Symbol;Acc:MGI:107731]	0.649736097	0.158256697	1.715603651	0.104939272	0.44107753	-4.214161374	0.649736097	1.715603651	0.104939272	0.44107753	-4.214161374	1.391934262	-0.523681259	-0.946347484	0.029504795	0.252892558	-0.345447096	1.207915311	0.664658243	0.091691767	-0.228082414	0.912075848
ENSMUSG00000005251	ENSMUSG00000005251	Ripk4	72388	receptor-interacting serine-threonine kinase 4 [Source:MGI Symbol;Acc:MGI:1919638]	0.319152026	-1.06099895	0.608974213	0.550830244	0.824041647	-4.835679774	0.319152026	0.608974213	0.550830244	0.824041647	-4.835679774	0.769883719	-2.437952869	-0.042043237	-1.843618029	-1.141386307	-1.22824134	-0.201223741	-1.230143674	-1.050310365	-0.455058039	-0.961803687
ENSMUSG00000005262	ENSMUSG00000005262	Ufd1	22230	ubiquitin recognition factor in ER-associated degradation 1 [Source:MGI Symbol;Acc:MGI:109353]	-0.005772501	5.253522783	-0.079168589	0.937850233	0.985974171	-6.369284499	-0.005772501	-0.079168589	0.937850233	0.985974171	-6.369284499	5.355781676	5.332072765	5.327681268	5.259246699	5.099005792	5.177332983	5.062351631	5.215367119	5.288485179	5.379214458	5.312823785
ENSMUSG00000005267	ENSMUSG00000005267	Zfp287	170740	zinc finger protein 287 [Source:MGI Symbol;Acc:MGI:2176561]	-0.083373576	1.76927502	-0.501787713	0.62244266	0.860748058	-5.444582024	-0.083373576	-0.501787713	0.62244266	0.860748058	-5.444582024	1.841344171	2.054850363	1.432088673	1.745360415	2.14597732	1.736676378	1.416889366	1.873124982	1.821869062	1.684927845	1.93979737
ENSMUSG00000005268	ENSMUSG00000005268	Prlr	19116	prolactin receptor [Source:MGI Symbol;Acc:MGI:97763]	-0.021402893	4.544691648	-0.294451721	0.772083001	0.921514711	-6.211735553	-0.021402893	-0.294451721	0.772083001	0.921514711	-6.211735553	4.61380138	4.49019516	4.587382996	4.478484066	4.595947157	4.560801385	4.530457036	4.604306081	4.590859915	4.634673149	4.338326747
ENSMUSG00000005299	ENSMUSG00000005299	Letm1	56384	leucine zipper-EF-hand containing transmembrane protein 1 [Source:MGI Symbol;Acc:MGI:1932557]	-0.107891977	6.697050398	-1.340936353	0.198100558	0.563631927	-5.617961637	-0.107891977	-1.340936353	0.198100558	0.563631927	-5.617961637	6.887036188	6.774916019	6.780606597	6.570042969	6.658192566	6.812925423	6.767416041	6.600746026	6.387733802	6.592049733	6.843472965
ENSMUSG00000005312	ENSMUSG00000005312	Ubqln1	56085	ubiquilin 1 [Source:MGI Symbol;Acc:MGI:1860276]	-0.084450165	6.209833863	-1.387818355	0.183639677	0.547645527	-5.527958576	-0.084450165	-1.387818355	0.183639677	0.547645527	-5.527958576	6.148987728	6.341409121	6.165551664	6.247965321	6.312581257	6.270587407	6.074613759	6.212519144	6.243011702	6.237794439	6.063755265
ENSMUSG00000005320	ENSMUSG00000005320	Fgfr4	14186	fibroblast growth factor receptor 4 [Source:MGI Symbol;Acc:MGI:95525]	-0.606987399	-3.354211516	-0.537128328	0.598344476	0.848450127	-4.683033379	-0.606987399	-0.537128328	0.598344476	0.848450127	-4.683033379	-1.100823581	-1.925942365	-3.908098543	-1.517491995	-0.933366019	-3.908098543	-3.908098543	-2.770670678	-2.738297799	-2.105762825	-2.733252303
ENSMUSG00000005338	ENSMUSG00000005338	Cadm3	94332	cell adhesion molecule 3 [Source:MGI Symbol;Acc:MGI:2137858]	0.575182471	1.716718073	2.042062844	0.057456732	0.347110173	-3.899527536	0.575182471	2.042062844	0.057456732	0.347110173	-3.899527536	2.157898752	1.278163239	1.865586177	1.403857604	0.488029711	1.736676378	2.57004788	2.036623444	1.310852312	1.859785473	2.433047769
ENSMUSG00000005339	ENSMUSG00000005339	Fcer1a	14125	Fc receptor, IgE, high affinity I, alpha polypeptide [Source:MGI Symbol;Acc:MGI:95494]	-0.43233985	-3.101573386	-0.406283731	0.689752039	0.889520111	-4.708906284	-0.43233985	-0.406283731	0.689752039	0.889520111	-4.708906284	-1.706537689	-1.121154673	-1.195278536	-2.265679352	-2.868570601	-3.908098543	-2.285643502	-2.770670678	-3.033731089	-0.826838437	-3.908098543
ENSMUSG00000005354	ENSMUSG00000005354	Txn2	56551	thioredoxin 2 [Source:MGI Symbol;Acc:MGI:1929468]	-0.01730874	7.054114587	-0.291192794	0.774530632	0.922417935	-6.478328874	-0.01730874	-0.291192794	0.774530632	0.922417935	-6.478328874	6.900611552	7.084601663	7.154925657	7.019162817	7.053651764	7.163304777	7.105000711	7.034570523	7.06567415	6.933594227	7.086051582
ENSMUSG00000005360	ENSMUSG00000005360	Slc1a3	20512	solute carrier family 1 (glial high affinity glutamate transporter), member 3 [Source:MGI Symbol;Acc:MGI:99917]	0.012045772	1.817116869	0.034255518	0.973084159	0.993721324	-5.570001913	0.012045772	0.034255518	0.973084159	0.993721324	-5.570001913	2.827872672	1.023031871	2.732488677	1.497105336	2.234858601	0.919728203	2.486954266	1.391889992	1.261609001	2.221960943	1.637128641
ENSMUSG00000005362	ENSMUSG00000005362	Crbn	58799	cereblon [Source:MGI Symbol;Acc:MGI:1913277]	-0.115605472	5.605128951	-1.468941408	0.160645918	0.51868434	-5.369361923	-0.115605472	-1.468941408	0.160645918	0.51868434	-5.369361923	5.728432907	5.837595144	5.619571012	5.621111121	5.425987659	5.725846309	5.594372341	5.408270783	5.685380426	5.613333327	5.412671243
ENSMUSG00000005364	ENSMUSG00000005364	Il5ra	16192	interleukin 5 receptor, alpha [Source:MGI Symbol;Acc:MGI:96558]	0.109035702	-3.880937636	0.106063232	0.916810288	0.979992492	-4.694203491	0.109035702	0.106063232	0.916810288	0.979992492	-4.694203491	-1.706537689	-3.908098543	-2.396121379	-2.864792928	-2.538865237	-3.908098543	-1.54129492	-2.422760885	-3.405663984	-3.210359303	-3.908098543
ENSMUSG00000005370	ENSMUSG00000005370	Msh6	17688	mutS homolog 6 [Source:MGI Symbol;Acc:MGI:1343961]	-0.061339175	3.693292253	-0.539118025	0.597001578	0.847998965	-5.922721325	-0.061339175	-0.539118025	0.597001578	0.847998965	-5.922721325	3.666212968	3.628902586	3.698072155	3.656566481	3.970462511	3.735841539	3.339205651	3.629370184	3.690971935	3.652862895	4.018580471
ENSMUSG00000005371	ENSMUSG00000005371	Fbxo11	225055	F-box protein 11 [Source:MGI Symbol;Acc:MGI:2147134]	-0.049215803	5.664472851	-0.796089883	0.437278097	0.765110432	-6.100624332	-0.049215803	-0.796089883	0.437278097	0.765110432	-6.100624332	5.617720557	5.762273072	5.777159739	5.724034231	5.691400276	5.560233379	5.518821531	5.693162315	5.655509903	5.656631578	5.667741379
ENSMUSG00000005373	ENSMUSG00000005373	Mlxipl	58805	MLX interacting protein-like [Source:MGI Symbol;Acc:MGI:1927999]	-0.221307556	4.251090945	-1.526519073	0.145810568	0.499171568	-5.087411232	-0.221307556	-1.526519073	0.145810568	0.499171568	-5.087411232	4.63019138	4.563981926	4.349118158	4.339352607	3.637079647	4.597041941	4.041155498	4.141611819	4.058424442	4.160374952	4.285592672
ENSMUSG00000005374	ENSMUSG00000005374	Tbl2	27368	transducin (beta)-like 2 [Source:MGI Symbol;Acc:MGI:1351652]	0.007761584	3.940670071	0.080015625	0.937186779	0.985974171	-6.124880129	0.007761584	0.080015625	0.937186779	0.985974171	-6.124880129	4.0082852	3.837677768	3.898342105	3.838619357	3.831306231	4.176158363	3.68819597	4.029578481	4.004568051	4.067178151	4.018580471
ENSMUSG00000005378	ENSMUSG00000005378	Bud23	66138	BUD23, rRNA methyltransferase and ribosome maturation factor [Source:MGI Symbol;Acc:MGI:1913388]	-0.339219496	3.066846437	-2.914019901	0.009893509	0.169411816	-2.591514372	-0.339219496	-2.914019901	0.009893509	0.169411816	-2.591514372	3.466848163	3.123523481	3.200932498	3.193418765	3.14084155	3.226578899	2.616397128	2.752829597	3.064180769	3.165739268	2.878744406
ENSMUSG00000005397	ENSMUSG00000005397	Nid1	18073	nidogen 1 [Source:MGI Symbol;Acc:MGI:97342]	0.142104057	7.277841899	1.86461907	0.080113664	0.394453847	-4.898767625	0.142104057	1.86461907	0.080113664	0.394453847	-4.898767625	7.241936273	7.33204344	7.048254437	7.206843254	7.19015209	7.258018018	7.085126974	7.532735751	7.37080477	7.310155379	7.485258298
ENSMUSG00000005410	ENSMUSG00000005410	Mcm5	17218	minichromosome maintenance complex component 5 [Source:MGI Symbol;Acc:MGI:103197]	-0.346203175	1.548913723	-1.32846049	0.202098531	0.568972035	-4.758820325	-0.346203175	-1.32846049	0.202098531	0.568972035	-4.758820325	1.477241438	1.130556066	1.729091415	1.775453665	2.348764539	1.726242714	0.481348507	1.888778219	1.310852312	1.739645623	1.712821528
ENSMUSG00000005413	ENSMUSG00000005413	Hmox1	15368	heme oxygenase 1 [Source:MGI Symbol;Acc:MGI:96163]	0.197044021	4.282593753	0.689897274	0.499842741	0.799595405	-5.966846177	0.197044021	0.689897274	0.499842741	0.799595405	-5.966846177	3.900451053	4.769251223	4.466470591	4.306237579	4.115038916	3.553108804	3.709733493	4.395543933	4.37051511	5.738395303	3.827491817
ENSMUSG00000005417	ENSMUSG00000005417	Mprip	26936	myosin phosphatase Rho interacting protein [Source:MGI Symbol;Acc:MGI:1349438]	0.065662325	8.10463967	0.974722876	0.343764685	0.701866063	-6.087486278	0.065662325	0.974722876	0.343764685	0.701866063	-6.087486278	8.12150953	8.067220606	7.952921901	7.977520591	8.246534177	8.087025728	8.224116394	8.164498334	8.062622544	7.968946636	8.280965717
ENSMUSG00000005442	ENSMUSG00000005442	Cic	71722	capicua transcriptional repressor [Source:MGI Symbol;Acc:MGI:1918972]	0.061871219	6.04022089	0.768898998	0.452813638	0.772927784	-6.157080421	0.061871219	0.768898998	0.452813638	0.772927784	-6.157080421	6.117778309	5.893999595	5.746547152	6.160162251	5.995573308	6.151357096	5.98975738	6.252390664	6.033459256	5.984800365	6.128530022
ENSMUSG00000005447	ENSMUSG00000005447	Pafah1b3	18476	platelet-activating factor acetylhydrolase, isoform 1b, subunit 3 [Source:MGI Symbol;Acc:MGI:108414]	-0.213266812	0.239263752	-0.771539874	0.451289971	0.771883934	-4.961544633	-0.213266812	-0.771539874	0.451289971	0.771883934	-4.961544633	0.091814	-0.04279106	0.775228332	0.126090266	1.121648004	0.368914966	0.643604653	0.0366302	0.164940057	-0.159720776	0.173472615
ENSMUSG00000005465	ENSMUSG00000005465	Il27ra	50931	interleukin 27 receptor, alpha [Source:MGI Symbol;Acc:MGI:1355318]	-0.580419404	1.289594826	-3.015285425	0.007993469	0.151973717	-2.462138031	-0.580419404	-3.015285425	0.007993469	0.151973717	-2.462138031	1.934788626	1.41206011	1.364576446	1.730075075	1.660067911	1.358498555	0.564756444	1.179229667	1.006568588	1.068086121	1.236633521
ENSMUSG00000005469	ENSMUSG00000005469	Prkaca	18747	protein kinase, cAMP dependent, catalytic, alpha [Source:MGI Symbol;Acc:MGI:97592]	-0.067148801	7.379323992	-1.141164925	0.270084991	0.638680022	-5.8873	-0.067148801	-1.141164925	0.270084991	0.638680022	-5.8873	7.320867328	7.490238985	7.469038059	7.404531102	7.354745873	7.423969568	7.518120876	7.357495041	7.277121185	7.273152444	7.287992814
ENSMUSG00000005470	ENSMUSG00000005470	Asf1b	66929	anti-silencing function 1B histone chaperone [Source:MGI Symbol;Acc:MGI:1914179]	-0.026199866	0.319598769	-0.101863846	0.920091729	0.980326919	-5.191889939	-0.026199866	-0.101863846	0.920091729	0.980326919	-5.191889939	0.196150253	0.488722093	0.467269977	0.495029024	0.165149666	0.497184931	-0.29615646	0.470281039	0.620467142	0.193802705	0.846373313
ENSMUSG00000005481	ENSMUSG00000005481	Ddx39	68278	DEAD (Asp-Glu-Ala-Asp) box polypeptide 39 [Source:MGI Symbol;Acc:MGI:1915528]	-0.023870138	3.68040753	-0.178984187	0.860128291	0.956856632	-6.049304974	-0.023870138	-0.178984187	0.860128291	0.956856632	-6.049304974	3.8129078	3.61044732	3.528501285	3.802539738	3.62479765	3.717522144	3.117737485	3.93096714	3.646907178	3.920950875	3.833156279
ENSMUSG00000005483	ENSMUSG00000005483	Dnajb1	81489	DnaJ heat shock protein family (Hsp40) member B1 [Source:MGI Symbol;Acc:MGI:1931874]	0.026135446	4.194359759	0.204372232	0.840560898	0.949942821	-6.164119991	0.026135446	0.204372232	0.840560898	0.949942821	-6.164119991	4.131824203	3.825728082	4.511383435	4.492139908	4.055278425	4.056326301	4.171047591	4.387302558	4.021923233	4.529904744	3.998556113
ENSMUSG00000005501	ENSMUSG00000005501	Usp40	227334	ubiquitin specific peptidase 40 [Source:MGI Symbol;Acc:MGI:2443184]	-0.089121034	5.304836585	-1.265131268	0.223390549	0.593938499	-5.592400427	-0.089121034	-1.265131268	0.223390549	0.593938499	-5.592400427	5.436548059	5.411505138	5.34237848	5.357016767	5.31951658	5.213265733	5.089597575	5.285041919	5.34867305	5.394925456	5.174649665
ENSMUSG00000005505	ENSMUSG00000005505	Kbtbd4	67136	kelch repeat and BTB (POZ) domain containing 4 [Source:MGI Symbol;Acc:MGI:1914386]	0.044722068	4.485123737	0.652798954	0.522873203	0.811600452	-6.030482943	0.044722068	0.652798954	0.522873203	0.811600452	-6.030482943	4.33973599	4.404418075	4.542265326	4.436723421	4.591746524	4.485469247	4.520045494	4.56587465	4.471417815	4.48523633	4.528384061
ENSMUSG00000005506	ENSMUSG00000005506	Celf1	13046	CUGBP, Elav-like family member 1 [Source:MGI Symbol;Acc:MGI:1342295]	0.011706582	6.900959782	0.210297628	0.836008953	0.948765254	-6.491297499	0.011706582	0.210297628	0.836008953	0.948765254	-6.491297499	6.841007254	6.891281572	6.833062071	6.909793298	7.011032945	6.88622057	6.821409965	7.031488938	6.877607114	6.908937297	6.905277107
ENSMUSG00000005510	ENSMUSG00000005510	Ndufs3	68349	NADH:ubiquinone oxidoreductase core subunit S3 [Source:MGI Symbol;Acc:MGI:1915599]	-0.137898341	7.815543442	-2.624348966	0.018067427	0.215922157	-3.575708714	-0.137898341	-2.624348966	0.018067427	0.215922157	-3.575708714	7.784685191	7.90797923	7.999334355	7.875713272	7.851557688	7.853222291	7.705130883	7.792722615	7.798821255	7.680479104	7.724816789
ENSMUSG00000005514	ENSMUSG00000005514	Por	18984	P450 (cytochrome) oxidoreductase [Source:MGI Symbol;Acc:MGI:97744]	0.142062519	6.058550028	2.141482667	0.047469689	0.320267215	-4.371553577	0.142062519	2.141482667	0.047469689	0.320267215	-4.371553577	6.14736185	5.912949107	5.975928268	5.947819584	5.959350992	6.027233491	6.236519011	6.247087097	5.99380186	6.026658081	6.181112906
ENSMUSG00000005533	ENSMUSG00000005533	Igf1r	16001	insulin-like growth factor I receptor [Source:MGI Symbol;Acc:MGI:96433]	0.00624821	5.369776678	0.089981658	0.929384447	0.98388886	-6.383669518	0.00624821	0.089981658	0.929384447	0.98388886	-6.383669518	5.439208222	5.280475622	5.40252216	5.419096844	5.352166805	5.306388346	5.428927594	5.420437889	5.293597859	5.545847436	5.197885796
ENSMUSG00000005534	ENSMUSG00000005534	Insr	16337	insulin receptor [Source:MGI Symbol;Acc:MGI:96575]	0.132216314	8.149263816	2.403247813	0.028317676	0.260284344	-4.001920066	0.132216314	2.403247813	0.028317676	0.260284344	-4.001920066	8.099396164	8.181612577	7.944758335	8.076208073	8.139990112	8.093001854	8.197004127	8.331122625	8.167713991	8.165772082	8.248083133
ENSMUSG00000005540	ENSMUSG00000005540	Fcer2a	14128	Fc receptor, IgE, low affinity II, alpha polypeptide [Source:MGI Symbol;Acc:MGI:95497]	-1.195687819	-1.69627732	-2.180975788	0.0439646	0.311148905	-4.064100291	-1.195687819	-2.180975788	0.0439646	0.311148905	-4.064100291	-0.586254407	-0.893387141	-1.065450654	-1.251665735	-2.27066918	0.004609212	-2.102895865	-2.142661709	-1.53904511	-1.869028384	-2.277624592
ENSMUSG00000005547	ENSMUSG00000005547	Cyp2a5	13087	cytochrome P450, family 2, subfamily a, polypeptide 5 [Source:MGI Symbol;Acc:MGI:88597]	0.523691095	-1.976894439	0.262663003	0.796060001	0.931444712	-4.804569302	0.523691095	0.262663003	0.796060001	0.931444712	-4.804569302	5.25218402	-3.238920962	1.057659707	-3.908098543	-1.849205479	-3.908098543	4.752749413	-2.422760885	-3.033731089	-1.328993481	-3.908098543
ENSMUSG00000005566	ENSMUSG00000005566	Trim28	21849	tripartite motif-containing 28 [Source:MGI Symbol;Acc:MGI:109274]	-0.212310611	5.953942628	-3.082486039	0.006934479	0.142465467	-2.591445104	-0.212310611	-3.082486039	0.006934479	0.142465467	-2.591445104	6.090116611	6.063002957	5.969315242	6.138617138	6.002709902	6.033065196	5.705746374	5.845313962	5.919020737	6.043973095	5.695216353
ENSMUSG00000005575	ENSMUSG00000005575	Ube2m	22192	ubiquitin-conjugating enzyme E2M [Source:MGI Symbol;Acc:MGI:108278]	0.097643028	6.268996801	1.680544087	0.111671631	0.452705629	-5.127569593	0.097643028	1.680544087	0.111671631	0.452705629	-5.127569593	6.17794448	6.156605645	6.235719802	6.211282673	6.371350006	6.202121431	6.288051078	6.381090151	6.33316465	6.22026459	6.391527446
ENSMUSG00000005580	ENSMUSG00000005580	Adcy9	11515	adenylate cyclase 9 [Source:MGI Symbol;Acc:MGI:108450]	0.191837666	5.267215151	2.370908172	0.030213632	0.266862054	-3.89434139	0.191837666	2.370908172	0.030213632	0.266862054	-3.89434139	5.243078622	5.354425537	4.932508052	5.255248041	5.040105613	5.261933313	5.543019619	5.390512914	5.364307933	5.317602096	5.257025975
ENSMUSG00000005583	ENSMUSG00000005583	Mef2c	17260	myocyte enhancer factor 2C [Source:MGI Symbol;Acc:MGI:99458]	-0.020881918	6.396673933	-0.318475409	0.754117933	0.915398209	-6.431217913	-0.020881918	-0.318475409	0.754117933	0.915398209	-6.431217913	6.193783925	6.443986664	6.370886947	6.41678055	6.504676282	6.499965391	6.314398656	6.406459381	6.381024473	6.517025151	6.323736358
ENSMUSG00000005609	ENSMUSG00000005609	Ctr9	22083	CTR9 homolog, Paf1/RNA polymerase II complex component [Source:MGI Symbol;Acc:MGI:109345]	-0.246636099	4.544390756	-3.417013415	0.003400651	0.102428764	-1.791684188	-0.246636099	-3.417013415	0.003400651	0.102428764	-1.791684188	4.744294896	4.78373635	4.609423516	4.530143936	4.606395537	4.669626459	4.37545484	4.379013834	4.36275241	4.568201323	4.393041137
ENSMUSG00000005610	ENSMUSG00000005610	Eif4g2	13690	eukaryotic translation initiation factor 4, gamma 2 [Source:MGI Symbol;Acc:MGI:109207]	0.131331433	10.38885628	2.119692127	0.049511768	0.324425984	-4.555288031	0.131331433	2.119692127	0.049511768	0.324425984	-4.555288031	10.24689518	10.40350766	10.32165749	10.22887949	10.28412923	10.48878248	10.40535767	10.60437978	10.40307135	10.3496608	10.54168127
ENSMUSG00000005611	ENSMUSG00000005611	Mrvi1	17540	MRV integration site 1 [Source:MGI Symbol;Acc:MGI:1338023]	-0.228332378	4.867119278	-2.210748699	0.041481611	0.302614824	-4.123648407	-0.228332378	-2.210748699	0.041481611	0.302614824	-4.123648407	4.805366748	4.758814931	4.947966616	5.144311237	5.019925446	5.178290138	4.869434044	4.392802036	4.816476359	4.67734497	4.954557926
ENSMUSG00000005615	ENSMUSG00000005615	Pcyt1a	13026	phosphate cytidylyltransferase 1, choline, alpha isoform [Source:MGI Symbol;Acc:MGI:88557]	0.102584008	7.221533892	1.620915417	0.123976951	0.469335	-5.267049052	0.102584008	1.620915417	0.123976951	0.469335	-5.267049052	7.136065708	7.322508299	7.092395623	7.191579746	7.03094923	7.273999922	7.150147499	7.369747549	7.274020503	7.274311202	7.326403291
ENSMUSG00000005621	ENSMUSG00000005621	Zfp592	233410	zinc finger protein 592 [Source:MGI Symbol;Acc:MGI:2443541]	-0.096185168	5.276812971	-1.378805701	0.18635145	0.551238343	-5.449160172	-0.096185168	-1.378805701	0.18635145	0.551238343	-5.449160172	5.380905021	5.420802645	5.300842981	5.286931218	5.157017535	5.376453533	5.107093414	5.344428406	5.318892965	5.239067253	5.132776516
ENSMUSG00000005625	ENSMUSG00000005625	Psmd4	19185	proteasome (prosome, macropain) 26S subunit, non-ATPase, 4 [Source:MGI Symbol;Acc:MGI:1201670]	0.070616314	6.575197975	1.067522585	0.301098408	0.666800775	-5.924610922	0.070616314	1.067522585	0.301098408	0.666800775	-5.924610922	6.362337187	6.587123167	6.699591749	6.56628229	6.590334355	6.465095153	6.731016229	6.624897863	6.6301094	6.483351395	6.595263805
ENSMUSG00000005628	ENSMUSG00000005628	Tmod4	50874	tropomodulin 4 [Source:MGI Symbol;Acc:MGI:1355285]	-0.061742119	4.46532025	-0.700254135	0.493519691	0.796543925	-5.993032482	-0.061742119	-0.700254135	0.493519691	0.796543925	-5.993032482	4.328301097	4.497745992	4.506171568	4.59696876	4.63525474	4.460507793	4.559554795	4.192951067	4.543576371	4.266667385	4.566289092
ENSMUSG00000005656	ENSMUSG00000005656	Snx6	72183	sorting nexin 6 [Source:MGI Symbol;Acc:MGI:1919433]	0.055505662	4.978634649	0.858267551	0.403033925	0.746774673	-5.962326245	0.055505662	0.858267551	0.403033925	0.746774673	-5.962326245	4.957850866	5.03965175	4.944117476	4.966596917	4.936257693	4.879562884	4.92967192	5.129035401	5.000321058	5.089103865	4.917711704
ENSMUSG00000005667	ENSMUSG00000005667	Mthfd2	17768	methylenetetrahydrofolate dehydrogenase (NAD+ dependent), methenyltetrahydrofolate cyclohydrolase [Source:MGI Symbol;Acc:MGI:1338850]	-0.156663264	2.332547457	-0.574281768	0.573519539	0.836824284	-5.553002512	-0.156663264	-0.574281768	0.573519539	0.836824284	-5.553002512	1.964638521	2.234307019	2.436261391	2.106628684	3.708653672	1.993157329	2.178161499	2.183464614	1.877406747	2.958373902	2.180990714
ENSMUSG00000005672	ENSMUSG00000005672	Kit	16590	KIT proto-oncogene receptor tyrosine kinase [Source:MGI Symbol;Acc:MGI:96677]	-0.431910716	1.523598509	-2.327380796	0.032953858	0.273728632	-3.472239885	-0.431910716	-2.327380796	0.032953858	0.273728632	-3.472239885	1.634068221	1.346664492	2.105040957	1.848050023	1.753282894	1.777672446	0.983806594	1.204466888	1.342771514	1.279818976	1.761163482
ENSMUSG00000005674	ENSMUSG00000005674	Tomm40l	641376	translocase of outer mitochondrial membrane 40-like [Source:MGI Symbol;Acc:MGI:3589112]	0.061814872	6.062987226	1.017527369	0.323583559	0.688335038	-5.940076724	0.061814872	1.017527369	0.323583559	0.688335038	-5.940076724	5.873167989	6.053641376	6.095270593	5.990939676	6.127654355	6.072210656	6.171482805	6.153809014	6.010665448	6.055701597	6.100034406
ENSMUSG00000005677	ENSMUSG00000005677	Nr1i3	12355	nuclear receptor subfamily 1, group I, member 3 [Source:MGI Symbol;Acc:MGI:1346307]	-0.290703297	-3.436549007	-0.373545856	0.71349572	0.899576619	-4.697408325	-0.290703297	-0.373545856	0.71349572	0.899576619	-4.697408325	-2.422731686	-3.238920962	-2.396121379	-2.534357542	-1.677144755	-3.46393156	-2.285643502	-2.422760885	-3.033731089	-3.908098543	-2.733252303
ENSMUSG00000005681	ENSMUSG00000005681	Apoa2	11807	apolipoprotein A-II [Source:MGI Symbol;Acc:MGI:88050]	1.431146988	-2.443522297	2.151424441	0.046563931	0.318877694	-4.17088713	1.431146988	2.151424441	0.046563931	0.318877694	-4.17088713	-2.770645903	-1.725089351	-2.396121379	-1.135116164	-3.908098543	-2.61996843	-0.89578903	-1.706573237	-1.135699975	-1.665719588	-1.931879461
ENSMUSG00000005682	ENSMUSG00000005682	Pan2	103135	PAN2 poly(A) specific ribonuclease subunit [Source:MGI Symbol;Acc:MGI:1918984]	-0.161958409	3.850697595	-1.651738269	0.117478582	0.459540799	-4.835044297	-0.161958409	-1.651738269	0.117478582	0.459540799	-4.835044297	3.960939688	3.857376558	3.898342105	3.877291802	3.950917681	4.014063449	3.503237989	3.737061603	3.733730599	3.797430278	4.081804268
ENSMUSG00000005683	ENSMUSG00000005683	Cs	12974	citrate synthase [Source:MGI Symbol;Acc:MGI:88529]	0.023927189	10.32211141	0.449408824	0.658980817	0.875954052	-6.515615226	0.023927189	0.449408824	0.658980817	0.875954052	-6.515615226	10.24171403	10.36373001	10.25607803	10.29143558	10.29926243	10.41403905	10.27191551	10.47076198	10.31146395	10.26266913	10.36076622
ENSMUSG00000005686	ENSMUSG00000005686	Ampd3	11717	adenosine monophosphate deaminase 3 [Source:MGI Symbol;Acc:MGI:1096344]	0.081201373	5.59861799	0.747440817	0.465311287	0.779436976	-6.131883424	0.081201373	0.747440817	0.465311287	0.779436976	-6.131883424	5.541782289	5.675051482	5.34530004	5.399906765	5.650587073	5.723225339	5.248343602	5.948810812	5.654715424	5.834747286	5.578662142
ENSMUSG00000005687	ENSMUSG00000005687	Bcas2	68183	breast carcinoma amplified sequence 2 [Source:MGI Symbol;Acc:MGI:1915433]	0.023505003	4.973646596	0.303074031	0.765619188	0.920493782	-6.284193916	0.023505003	0.303074031	0.765619188	0.920493782	-6.284193916	4.799167525	4.881253604	5.17676433	4.822702061	5.081137431	5.038754172	5.074260969	4.927813405	5.031257456	4.903866819	4.998070422
ENSMUSG00000005698	ENSMUSG00000005698	Ctcf	13018	CCCTC-binding factor [Source:MGI Symbol;Acc:MGI:109447]	-0.086735177	5.725181559	-1.289609748	0.2149608	0.584644685	-5.609998532	-0.086735177	-1.289609748	0.2149608	0.584644685	-5.609998532	5.748948062	5.831632331	5.651788152	5.751735406	5.861554849	5.75436702	5.842246964	5.552833057	5.736585837	5.70441086	5.555719729
ENSMUSG00000005699	ENSMUSG00000005699	Pard6a	56513	par-6 family cell polarity regulator alpha [Source:MGI Symbol;Acc:MGI:1927223]	-0.240204868	1.638707248	-1.631279167	0.121758532	0.465928268	-4.43020115	-0.240204868	-1.631279167	0.121758532	0.465928268	-4.43020115	1.615372154	1.865505584	2.034389504	1.730075075	1.611100057	1.777672446	1.431777221	1.557740349	1.548379531	1.442593591	1.6628034
ENSMUSG00000005716	ENSMUSG00000005716	Pvalb	19293	parvalbumin [Source:MGI Symbol;Acc:MGI:97821]	0.305108899	-1.563344163	0.54648412	0.5920431	0.845483601	-4.798164644	0.305108899	0.54648412	0.5920431	0.845483601	-4.798164644	-1.100823581	-1.391748037	-2.113436594	-1.843618029	-1.677144755	-0.637169054	-0.754269762	-2.422760885	-1.53904511	-1.665719588	0.341867338
ENSMUSG00000005718	ENSMUSG00000005718	Tfap4	83383	transcription factor AP4 [Source:MGI Symbol;Acc:MGI:103239]	-0.124599422	0.842272639	-0.49731749	0.625523395	0.862099208	-5.217185176	-0.124599422	-0.49731749	0.625523395	0.862099208	-5.217185176	0.735668091	1.206246605	0.80948207	1.057081606	1.074260502	0.937927354	1.431777221	0.245575875	0.696549037	0.193802705	1.319679382
ENSMUSG00000005732	ENSMUSG00000005732	Ranbp1	19385	RAN binding protein 1 [Source:MGI Symbol;Acc:MGI:96269]	0.313345569	1.943167145	1.476035149	0.158753239	0.515661489	-4.674489466	0.313345569	1.476035149	0.158753239	0.515661489	-4.674489466	2.183509371	2.068435874	2.091184752	1.804932004	1.882701643	1.092146476	2.508180635	2.362293486	1.930885482	1.775004178	1.88631267
ENSMUSG00000005763	ENSMUSG00000005763	Cd247	12503	CD247 antigen [Source:MGI Symbol;Acc:MGI:88334]	-0.476500402	-0.562573309	-0.997113308	0.333100853	0.694135864	-4.721262206	-0.476500402	-0.997113308	0.333100853	0.694135864	-4.721262206	-0.50219067	0.014478901	-0.238009069	0.495029024	-1.849205479	0.472427102	-0.069599844	-0.872596427	-0.44887026	-0.375365284	-1.531726491
ENSMUSG00000005774	ENSMUSG00000005774	Rfx5	53970	regulatory factor X, 5 (influences HLA class II expression) [Source:MGI Symbol;Acc:MGI:1858421]	-0.426534242	2.809422523	-2.895271112	0.010290574	0.171712479	-2.602420119	-0.426534242	-2.895271112	0.010290574	0.171712479	-2.602420119	3.100797677	2.950907068	2.759022583	3.148133625	3.117655426	2.989786685	2.60330573	2.23336099	2.97024156	2.911480263	2.233335864
ENSMUSG00000005779	ENSMUSG00000005779	Psmb4	19172	proteasome (prosome, macropain) subunit, beta type 4 [Source:MGI Symbol;Acc:MGI:1098257]	-0.00303198	6.534141898	-0.045564256	0.964204172	0.991762157	-6.491568597	-0.00303198	-0.045564256	0.964204172	0.991762157	-6.491568597	6.377672791	6.56692613	6.624016776	6.561432682	6.603955192	6.483022999	6.604096508	6.672021404	6.56309914	6.46045749	6.367331834
ENSMUSG00000005800	ENSMUSG00000005800	Mmp8	17394	matrix metallopeptidase 8 [Source:MGI Symbol;Acc:MGI:1202395]	0.554083717	-2.55728009	0.50676638	0.61902001	0.858492834	-4.730230025	0.554083717	0.50676638	0.61902001	0.858492834	-4.730230025	-1.372122846	-1.725089351	-2.396121379	-2.265679352	-1.141386307	-3.908098543	-3.908098543	-0.502231808	-0.751792642	-1.186146274	-2.094419392
ENSMUSG00000005802	ENSMUSG00000005802	Slc30a4	22785	solute carrier family 30 (zinc transporter), member 4 [Source:MGI Symbol;Acc:MGI:1345282]	0.037857582	4.59587042	0.395412533	0.697601096	0.893160596	-6.186928455	0.037857582	0.395412533	0.697601096	0.893160596	-6.186928455	4.406504988	4.692368375	4.63352443	4.733536491	4.455061978	4.529639611	4.488352309	4.853978982	4.638251353	4.793970327	4.362030303
ENSMUSG00000005803	ENSMUSG00000005803	Sqor	59010	sulfide quinone oxidoreductase [Source:MGI Symbol;Acc:MGI:1929899]	-0.121645148	5.452834877	-1.748928105	0.098869178	0.430441086	-4.952896529	-0.121645148	-1.748928105	0.098869178	0.430441086	-4.952896529	5.567541731	5.578659657	5.466980544	5.509158526	5.408182168	5.536542953	5.440015317	5.198195076	5.550084718	5.445178823	5.298563616
ENSMUSG00000005804	ENSMUSG00000005804	Bloc1s6	18457	biogenesis of lysosomal organelles complex-1, subunit 6, pallidin [Source:MGI Symbol;Acc:MGI:1927580]	-0.030681588	4.650354285	-0.348741239	0.731691525	0.906819868	-6.213880183	-0.030681588	-0.348741239	0.731691525	0.906819868	-6.213880183	4.678272938	4.5250991	4.67359402	4.760117223	4.502823035	4.809630953	4.477631283	4.853978982	4.663746948	4.763487013	4.476846481
ENSMUSG00000005813	ENSMUSG00000005813	Metap1	75624	methionyl aminopeptidase 1 [Source:MGI Symbol;Acc:MGI:1922874]	-0.025422471	5.351534052	-0.415692336	0.68298827	0.886802119	-6.296631369	-0.025422471	-0.415692336	0.68298827	0.886802119	-6.296631369	5.288041589	5.498129478	5.457560981	5.343269391	5.302910125	5.302003981	5.319113069	5.335888918	5.302755272	5.393504233	5.342914763
ENSMUSG00000005823	ENSMUSG00000005823	Gpr108	78308	G protein-coupled receptor 108 [Source:MGI Symbol;Acc:MGI:1925558]	0.040695821	4.926762689	0.635149692	0.534035782	0.815087725	-6.119290577	0.040695821	0.635149692	0.534035782	0.815087725	-6.119290577	4.823806175	4.924848919	4.982154408	4.911765637	4.864948241	4.957455518	4.973573116	4.916403633	4.859862624	4.933507902	5.071794553
ENSMUSG00000005824	ENSMUSG00000005824	Tnfsf14	50930	tumor necrosis factor (ligand) superfamily, member 14 [Source:MGI Symbol;Acc:MGI:1355317]	1.06828481	-2.395834601	1.517881294	0.147960475	0.502754955	-4.44092767	1.06828481	1.517881294	0.147960475	0.502754955	-4.44092767	-1.706537689	-3.238920962	-2.113436594	-0.509132587	-3.908098543	-2.091008174	-1.940716092	-1.706573237	-1.53904511	-1.186146274	-1.419706083
ENSMUSG00000005836	ENSMUSG00000005836	Gata6	14465	GATA binding protein 6 [Source:MGI Symbol;Acc:MGI:107516]	-0.02717394	5.883767851	-0.278074834	0.784407479	0.926715637	-6.403631739	-0.02717394	-0.278074834	0.784407479	0.926715637	-6.403631739	5.853359509	5.938142417	5.95886171	6.052143657	5.546999492	6.025107012	5.578572352	6.047993822	5.925622262	5.797619999	6.010381581
ENSMUSG00000005846	ENSMUSG00000005846	Rsl1d1	66409	ribosomal L1 domain containing 1 [Source:MGI Symbol;Acc:MGI:1913659]	-0.031488043	5.9492565	-0.491337485	0.629655818	0.864396565	-6.32534069	-0.031488043	-0.491337485	0.629655818	0.864396565	-6.32534069	5.925330908	5.92606721	5.882480752	5.898251563	6.125476587	6.020310945	5.833164175	5.884878458	5.969089983	6.072673543	5.916788166
ENSMUSG00000005871	ENSMUSG00000005871	Apc	11789	APC, WNT signaling pathway regulator [Source:MGI Symbol;Acc:MGI:88039]	0.006932084	6.615009239	0.100163212	0.921421047	0.981108498	-6.49249174	0.006932084	0.100163212	0.921421047	0.981108498	-6.49249174	6.675455175	6.670774635	6.409783208	6.518149436	6.700745806	6.690130953	6.488256594	6.62781574	6.56943621	6.783795574	6.638768926
ENSMUSG00000005873	ENSMUSG00000005873	Reep5	13476	receptor accessory protein 5 [Source:MGI Symbol;Acc:MGI:1270152]	0.053931188	8.085158332	0.891549505	0.385444509	0.733300601	-6.163360235	0.053931188	0.891549505	0.385444509	0.733300601	-6.163360235	7.899485112	8.059800621	8.137204153	8.032096578	8.044864279	8.192404088	8.178917802	8.098299251	8.208752708	7.991902984	8.095894296
ENSMUSG00000005881	ENSMUSG00000005881	Ergic3	66366	ERGIC and golgi 3 [Source:MGI Symbol;Acc:MGI:1913616]	-0.153411132	5.245584792	-2.265745502	0.037232953	0.287556194	-4.077138506	-0.153411132	-2.265745502	0.037232953	0.287556194	-4.077138506	5.282126877	5.171391826	5.442633419	5.426227822	5.293888376	5.300246498	5.284674858	5.065029883	5.194310082	5.10829106	5.153299078
ENSMUSG00000005882	ENSMUSG00000005882	Uqcc1	56046	ubiquinol-cytochrome c reductase complex assembly factor 1 [Source:MGI Symbol;Acc:MGI:1929472]	-0.202917444	7.188794811	-3.292245496	0.004439297	0.115717925	-2.22902982	-0.202917444	-3.292245496	0.004439297	0.115717925	-2.22902982	7.201377721	7.261719131	7.268171773	7.17191695	7.290754894	7.490984959	7.08747932	7.024420499	7.169161247	7.073735313	7.042402147
ENSMUSG00000005886	ENSMUSG00000005886	Ncoa2	17978	nuclear receptor coactivator 2 [Source:MGI Symbol;Acc:MGI:1276533]	0.046383182	6.538615808	0.736817645	0.471575282	0.784090975	-6.21634272	0.046383182	0.736817645	0.471575282	0.784090975	-6.21634272	6.470319863	6.590069615	6.316842179	6.557649462	6.567521492	6.605135775	6.563271497	6.447994715	6.579099306	6.593288307	6.641999699
ENSMUSG00000005893	ENSMUSG00000005893	Nr2c2	22026	nuclear receptor subfamily 2, group C, member 2 [Source:MGI Symbol;Acc:MGI:1352466]	-0.111922763	5.527811284	-1.26875355	0.222127065	0.592400754	-5.614338528	-0.111922763	-1.26875355	0.222127065	0.592400754	-5.614338528	5.364204829	5.815609948	5.707344719	5.620074989	5.332161956	5.638128693	5.435405784	5.354327674	5.555202477	5.619425244	5.381117597
ENSMUSG00000005897	ENSMUSG00000005897	Nr2c1	22025	nuclear receptor subfamily 2, group C, member 1 [Source:MGI Symbol;Acc:MGI:1352465]	-0.270852932	2.978605926	-2.34536939	0.031794348	0.270104961	-3.581175189	-0.270852932	-2.34536939	0.031794348	0.270104961	-3.581175189	3.094061349	3.199574303	3.079863794	3.187835251	2.917389493	3.181464419	2.839343293	2.922120713	3.134250867	2.706993052	2.601823997
ENSMUSG00000005899	ENSMUSG00000005899	Smpd4	77626	sphingomyelin phosphodiesterase 4 [Source:MGI Symbol;Acc:MGI:1924876]	-0.282558409	4.16998542	-2.82859923	0.011831714	0.180947833	-2.892924084	-0.282558409	-2.82859923	0.011831714	0.180947833	-2.892924084	4.381827314	4.438820341	4.14964541	4.391290627	3.957462089	4.477715085	3.906417462	3.93096714	4.089328612	4.077835677	4.11240663
ENSMUSG00000005907	ENSMUSG00000005907	Pex1	71382	peroxisomal biogenesis factor 1 [Source:MGI Symbol;Acc:MGI:1918632]	-0.048606295	3.448532363	-0.484979147	0.634063625	0.866620659	-5.889546762	-0.048606295	-0.484979147	0.634063625	0.866620659	-5.889546762	3.307099103	3.543928787	3.528501285	3.381259749	3.531385263	3.573623886	3.299173256	3.397369413	3.407583498	3.323321092	3.712342169
ENSMUSG00000005936	ENSMUSG00000005936	Kctd20	66989	potassium channel tetramerisation domain containing 20 [Source:MGI Symbol;Acc:MGI:1914239]	0.036312464	5.541806959	0.574395156	0.573444599	0.836824284	-6.240169476	0.036312464	0.574395156	0.573444599	0.836824284	-6.240169476	5.457693278	5.597523393	5.53892619	5.457888096	5.590805232	5.513974214	5.485318288	5.66843622	5.672093691	5.539436062	5.454616114
ENSMUSG00000005947	ENSMUSG00000005947	Itgae	16407	integrin alpha E, epithelial-associated [Source:MGI Symbol;Acc:MGI:1298377]	0.151256991	-1.820822195	0.191269389	0.850647112	0.95347621	-4.825869423	0.151256991	0.191269389	0.850647112	0.95347621	-4.825869423	-0.675521149	-1.391748037	-0.946347484	-0.662062115	-3.908098543	-0.935398906	-1.54129492	-1.372160437	-1.135699975	-2.742075857	-0.812827439
ENSMUSG00000005949	ENSMUSG00000005949	Ctns	83429	cystinosis, nephropathic [Source:MGI Symbol;Acc:MGI:1932872]	0.132918264	2.991449969	1.089665799	0.291510898	0.658670079	-5.328391661	0.132918264	1.089665799	0.291510898	0.658670079	-5.328391661	2.618504027	3.008422807	3.213778241	3.130778389	2.63665047	3.036983538	3.002799143	2.959660398	3.15687117	3.083515224	3.156867463
ENSMUSG00000005950	ENSMUSG00000005950	P2rx5	94045	purinergic receptor P2X, ligand-gated ion channel, 5 [Source:MGI Symbol;Acc:MGI:2137026]	-0.358423422	4.176395495	-3.362539158	0.003820642	0.1086346	-1.857713093	-0.358423422	-3.362539158	0.003820642	0.1086346	-1.857713093	4.345419627	4.275644091	4.307779043	4.298486485	4.158288864	4.650440923	3.863139182	3.693162851	4.16269398	4.140178606	4.088924187
ENSMUSG00000005951	ENSMUSG00000005951	Shpk	74637	sedoheptulokinase [Source:MGI Symbol;Acc:MGI:1921887]	-0.432494434	1.138078957	-1.955773703	0.067632473	0.367677185	-3.968303865	-0.432494434	-1.955773703	0.067632473	0.367677185	-3.968303865	2.105271873	1.130556066	1.113563594	1.403857604	1.144770561	1.358498555	1.100208224	0.470281039	1.244813832	1.009914221	0.800848117
ENSMUSG00000005958	ENSMUSG00000005958	Ephb3	13845	Eph receptor B3 [Source:MGI Symbol;Acc:MGI:104770]	0.11264282	3.823782698	1.026610916	0.319411501	0.685042456	-5.587445203	0.11264282	1.026610916	0.319411501	0.685042456	-5.587445203	3.70651849	3.656150238	3.782407239	3.964778086	3.548825403	3.979338497	3.810000904	3.812862592	4.208888777	3.928821403	3.718476277
ENSMUSG00000005968	ENSMUSG00000005968	Tuft1	22156	tuftelin 1 [Source:MGI Symbol;Acc:MGI:109572]	0.311114389	0.678313463	1.018105882	0.323316697	0.688335038	-4.888512442	0.311114389	1.018105882	0.323316697	0.688335038	-4.888512442	0.428096176	-0.369188949	1.057659707	0.216613285	1.415831103	0.659525017	0.452438723	0.899122623	0.484005861	1.35183929	1.382837241
ENSMUSG00000005973	ENSMUSG00000005973	Rcn1	19672	reticulocalbin 1 [Source:MGI Symbol;Acc:MGI:104559]	-0.1005573	5.131417489	-1.457635319	0.163700964	0.521894086	-5.327608328	-0.1005573	-1.457635319	0.163700964	0.521894086	-5.327608328	5.112510553	5.082127277	5.317303401	5.154366052	5.172570142	5.245588135	5.05395621	4.914493201	5.199766987	5.076759616	5.138506573
ENSMUSG00000005980	ENSMUSG00000005980	Dnase1	13419	deoxyribonuclease I [Source:MGI Symbol;Acc:MGI:103157]	-0.97051815	-3.626556971	-0.873724898	0.394800206	0.740786316	-4.627511565	-0.97051815	-0.873724898	0.394800206	0.740786316	-4.627511565	-3.908098543	-1.391748037	-3.908098543	-2.864792928	-2.27066918	-0.808619078	-3.908098543	-2.142661709	-2.283758803	-2.105762825	-3.908098543
ENSMUSG00000005981	ENSMUSG00000005981	Trap1	68015	TNF receptor-associated protein 1 [Source:MGI Symbol;Acc:MGI:1915265]	-0.134581222	7.279048665	-2.296484189	0.035038047	0.281176785	-4.163774593	-0.134581222	-2.296484189	0.035038047	0.281176785	-4.163774593	7.226234531	7.389659626	7.292973285	7.36332924	7.293343911	7.475104988	7.238530028	7.213814256	7.304731457	7.176060325	7.100802032
ENSMUSG00000005982	ENSMUSG00000005982	Naa60	74763	N(alpha)-acetyltransferase 60, NatF catalytic subunit [Source:MGI Symbol;Acc:MGI:1922013]	0.015086419	4.897638781	0.173159463	0.864631368	0.958478201	-6.303699834	0.015086419	0.173159463	0.864631368	0.958478201	-6.303699834	4.616154239	4.898469867	5.170188829	4.748785394	4.873624621	5.035588685	4.872165375	5.015981712	4.87085045	4.871563667	4.927011857
ENSMUSG00000005983	ENSMUSG00000005983	1700037C18Rik	73261	RIKEN cDNA 1700037C18 gene [Source:MGI Symbol;Acc:MGI:1920511]	0.137712753	0.71054159	0.670939896	0.511537418	0.806528873	-5.113852823	0.137712753	0.670939896	0.511537418	0.806528873	-5.113852823	0.835972746	0.90684384	0.969519577	0.495029024	0.413828771	0.614975778	1.023659819	0.664658243	0.567421271	0.785580478	1.015338646
ENSMUSG00000005986	ENSMUSG00000005986	Ankrd13d	68423	ankyrin repeat domain 13 family, member D [Source:MGI Symbol;Acc:MGI:1915673]	0.915066588	-0.493993436	3.068701814	0.007139858	0.144175532	-2.966049795	0.915066588	3.068701814	0.007139858	0.144175532	-2.966049795	-0.675521149	-0.696723832	-0.169686442	-0.926951177	-0.933366019	-1.149272404	0.126160511	0.091771416	-0.245339541	-0.032009463	0.309724213
ENSMUSG00000005994	ENSMUSG00000005994	Tyrp1	22178	tyrosinase-related protein 1 [Source:MGI Symbol;Acc:MGI:98881]	1.5429605	-3.7535131	1.370509861	0.188876034	0.55369779	-4.525858026	1.5429605	1.370509861	0.188876034	0.55369779	-4.525858026	-1.908168508	-2.437952869	-3.214479623	-3.908098543	-3.908098543	-3.908098543	-3.908098543	-0.770717967	-3.033731089	-1.056177392	-1.785811764
ENSMUSG00000006005	ENSMUSG00000006005	Tpr	108989	translocated promoter region, nuclear basket protein [Source:MGI Symbol;Acc:MGI:1922066]	-0.160070074	8.058872164	-2.563915586	0.020449412	0.227698309	-3.6984796	-0.160070074	-2.563915586	0.020449412	0.227698309	-3.6984796	8.129149228	8.126869463	8.054600929	7.985588377	8.316932295	8.177522556	8.040688916	7.854310929	7.989050643	8.044465928	7.931359449
ENSMUSG00000006010	ENSMUSG00000006010	Odr4	226499	odr4 GPCR localization factor homolog [Source:MGI Symbol;Acc:MGI:2385108]	0.044412489	5.365294979	0.630184188	0.53719987	0.816295758	-6.185238319	0.044412489	0.630184188	0.53719987	0.816295758	-6.185238319	5.223150875	5.316501841	5.457560981	5.248558883	5.427166915	5.410250076	5.575223875	5.287996244	5.319895602	5.403423521	5.367519859
ENSMUSG00000006014	ENSMUSG00000006014	Prg4	96875	proteoglycan 4 (megakaryocyte stimulating factor, articular superficial zone protein) [Source:MGI Symbol;Acc:MGI:1891344]	0.509786552	5.171896359	2.94412444	0.009286907	0.16579511	-2.800283276	0.509786552	2.94412444	0.009286907	0.16579511	-2.800283276	5.005296204	5.202529404	4.452990382	4.682834117	4.957633908	5.313375734	5.107093414	5.845313962	5.28129685	5.104821406	5.960143509
ENSMUSG00000006019	ENSMUSG00000006019	Dhx34	71723	DEAH (Asp-Glu-Ala-His) box polypeptide 34 [Source:MGI Symbol;Acc:MGI:1918973]	-0.079572962	3.509075002	-0.876105951	0.393541826	0.74027273	-5.646539208	-0.079572962	-0.876105951	0.393541826	0.74027273	-5.646539208	3.697658516	3.553621279	3.382551894	3.538690464	3.440874632	3.690941345	3.481938234	3.45633602	3.477541525	3.364525619	3.583842318
ENSMUSG00000006021	ENSMUSG00000006021	Kptn	70394	kaptin [Source:MGI Symbol;Acc:MGI:1890380]	0.000827874	3.599136727	0.005756071	0.995476328	0.998797622	-6.044623458	0.000827874	0.005756071	0.995476328	0.998797622	-6.044623458	3.688743794	3.781045755	3.857997896	3.727555294	2.94399661	3.696296828	3.672612761	3.330168404	3.662799538	3.481516286	3.813232589
ENSMUSG00000006024	ENSMUSG00000006024	Napa	108124	N-ethylmaleimide sensitive fusion protein attachment protein alpha [Source:MGI Symbol;Acc:MGI:104563]	-0.003064948	6.419304444	-0.047736186	0.96249922	0.991646593	-6.484046509	-0.003064948	-0.047736186	0.96249922	0.991646593	-6.484046509	6.228030405	6.434182132	6.397168603	6.401182949	6.452351488	6.610818797	6.449005206	6.356674552	6.469521107	6.400166311	6.422387035
ENSMUSG00000006050	ENSMUSG00000006050	Sra1	24068	steroid receptor RNA activator 1 [Source:MGI Symbol;Acc:MGI:1344414]	-0.061560611	5.433613962	-0.802681102	0.433563226	0.763158883	-6.069439412	-0.061560611	-0.802681102	0.433563226	0.763158883	-6.069439412	5.44583725	5.339095282	5.587851959	5.352032865	5.680563226	5.373113522	5.434482107	5.401466676	5.225676596	5.480414273	5.467420762
ENSMUSG00000006057	ENSMUSG00000006057	Atp5g1	11951	ATP synthase, H+ transporting, mitochondrial F0 complex, subunit C1 (subunit 9) [Source:MGI Symbol;Acc:MGI:107653]	-0.084616164	8.69420668	-1.447205457	0.16656151	0.52570062	-5.561212311	-0.084616164	-1.447205457	0.16656151	0.52570062	-5.561212311	8.559668427	8.717050711	8.830867237	8.841240563	8.70735147	8.739332972	8.577230218	8.76069206	8.642564864	8.605336091	8.656833055
ENSMUSG00000006058	ENSMUSG00000006058	Snf8	27681	SNF8, ESCRT-II complex subunit, homolog (S. cerevisiae) [Source:MGI Symbol;Acc:MGI:1343161]	0.026966608	4.303231532	0.253516573	0.80299918	0.934151508	-6.175358319	0.026966608	0.253516573	0.80299918	0.934151508	-6.175358319	4.217996714	3.991783927	4.37793729	4.277610969	4.720447437	4.212120019	4.365796983	4.170714601	4.378236264	4.222526299	4.4401993
ENSMUSG00000006095	ENSMUSG00000006095	Tbcb	66411	tubulin folding cofactor B [Source:MGI Symbol;Acc:MGI:1913661]	0.140976288	4.715090766	1.782289554	0.093101276	0.41992456	-4.804978285	0.140976288	1.782289554	0.093101276	0.41992456	-4.804978285	4.76776543	4.634177775	4.589848637	4.592749642	4.737659128	4.626795896	4.912526687	4.767720118	4.685691876	4.600588769	4.980312161
ENSMUSG00000006127	ENSMUSG00000006127	Inpp5k	19062	inositol polyphosphate 5-phosphatase K [Source:MGI Symbol;Acc:MGI:1194899]	-0.095959356	5.219173627	-1.124062118	0.277066039	0.644047164	-5.740535845	-0.095959356	-1.124062118	0.277066039	0.644047164	-5.740535845	5.135655887	5.368222168	5.305350844	5.349534442	5.07513179	5.340136658	5.111723357	5.082150671	5.34867305	5.353130675	4.962332585
ENSMUSG00000006134	ENSMUSG00000006134	Crkl	12929	v-crk avian sarcoma virus CT10 oncogene homolog-like [Source:MGI Symbol;Acc:MGI:104686]	0.00420792	5.477158111	0.060176542	0.952737487	0.989875876	-6.39930659	0.00420792	0.060176542	0.952737487	0.989875876	-6.39930659	5.301261693	5.536514646	5.564223522	5.547812784	5.471279003	5.427258662	5.357629227	5.645584187	5.482742659	5.535575516	5.396502538
ENSMUSG00000006154	ENSMUSG00000006154	Eps8l1	67425	EPS8-like 1 [Source:MGI Symbol;Acc:MGI:1914675]	0.153139201	2.574854884	0.350561303	0.730350607	0.906169143	-5.717548621	0.153139201	0.350561303	0.730350607	0.906169143	-5.717548621	3.247638995	2.517896707	3.399516998	0.728308569	3.735556441	1.777672446	1.80776295	2.646353074	3.345920539	2.20909204	3.068383771
ENSMUSG00000006169	ENSMUSG00000006169	Clint1	216705	clathrin interactor 1 [Source:MGI Symbol;Acc:MGI:2144243]	-0.044978903	6.328861574	-0.803211323	0.433265257	0.763158883	-6.151106376	-0.044978903	-0.803211323	0.433265257	0.763158883	-6.151106376	6.375591147	6.417691706	6.235719802	6.356466198	6.344138978	6.371953688	6.354993151	6.210963398	6.365570675	6.346823396	6.247308531
ENSMUSG00000006191	ENSMUSG00000006191	Cdkal1	68916	CDK5 regulatory subunit associated protein 1-like 1 [Source:MGI Symbol;Acc:MGI:1921765]	0.004875107	3.643921021	0.047045389	0.963041472	0.991646593	-6.05495427	0.004875107	0.047045389	0.963041472	0.991646593	-6.05495427	3.796403964	3.615083316	3.642150329	3.573363435	3.504823267	3.799432033	3.801428801	3.341588206	3.739736827	3.518495887	3.813232589
ENSMUSG00000006204	ENSMUSG00000006204	Cdcp3	71395	CUB domain containing protein 3 [Source:MGI Symbol;Acc:MGI:1918645]	-0.196848714	1.162502179	-0.66684958	0.514081052	0.807769606	-5.212681941	-0.196848714	-0.66684958	0.514081052	0.807769606	-5.212681941	1.127434923	0.747070942	1.028873857	1.460526258	1.337717424	1.837061706	1.258896226	0.293404146	1.691595241	1.908361391	0.463723844
ENSMUSG00000006205	ENSMUSG00000006205	Htra1	56213	HtrA serine peptidase 1 [Source:MGI Symbol;Acc:MGI:1929076]	0.157328645	6.050552493	2.202755111	0.04213522	0.305252747	-4.264597352	0.157328645	2.202755111	0.04213522	0.305252747	-4.264597352	5.809827345	6.027796656	6.012227445	6.006882232	5.938827439	6.083494697	6.17977448	6.000155511	6.001321134	6.18537418	6.322226676
ENSMUSG00000006215	ENSMUSG00000006215	Zbtb17	22642	zinc finger and BTB domain containing 17 [Source:MGI Symbol;Acc:MGI:107410]	-0.011104842	4.635827641	-0.156949038	0.877188432	0.963825462	-6.260679332	-0.011104842	-0.156949038	0.877188432	0.963825462	-6.260679332	4.498651199	4.718453892	4.606991131	4.573609414	4.728122439	4.727006995	4.571367711	4.711616246	4.655827867	4.537645819	4.696293144
ENSMUSG00000006216	ENSMUSG00000006216	Clcnkb	56365	chloride channel, voltage-sensitive Kb [Source:MGI Symbol;Acc:MGI:1930643]	-0.131059202	0.516126646	-0.333732144	0.742783162	0.91128753	-5.196806257	-0.131059202	-0.333732144	0.742783162	0.91128753	-5.196806257	-0.422756674	0.677854431	1.140723634	0.495029024	1.415831103	0.44723698	-0.823294823	0.590019752	1.102911978	0.477522719	1.184410073
ENSMUSG00000006218	ENSMUSG00000006218	Fam131c	277743	family with sequence similarity 131, member C [Source:MGI Symbol;Acc:MGI:2685539]	0.603363084	-0.590253253	1.556306447	0.138596155	0.488688944	-4.354545101	0.603363084	1.556306447	0.138596155	0.488688944	-4.354545101	-0.020660256	-1.725089351	-0.309728842	-0.30641193	-1.523435357	-0.483947102	0.051012978	-0.770717967	0.164940057	0.245135301	-0.554345242
ENSMUSG00000006219	ENSMUSG00000006219	Fblim1	74202	filamin binding LIM protein 1 [Source:MGI Symbol;Acc:MGI:1921452]	-0.004397012	7.232770499	-0.066041775	0.948137729	0.988880024	-6.528915011	-0.004397012	-0.066041775	0.948137729	0.988880024	-6.528915011	7.174090338	7.215148608	7.210858671	7.284103038	7.087981757	7.434422798	7.227907097	7.350799844	7.185755574	7.099678167	7.294936422
ENSMUSG00000006221	ENSMUSG00000006221	Hspb7	29818	heat shock protein family, member 7 (cardiovascular) [Source:MGI Symbol;Acc:MGI:1352494]	0.219717552	11.13580145	2.799731936	0.01256626	0.187241343	-3.300755692	0.219717552	2.799731936	0.01256626	0.187241343	-3.300755692	10.95866207	11.04318355	10.94339307	10.87559943	11.21053309	11.18433628	11.21597838	11.30190135	11.21422609	11.04629698	11.50005318
ENSMUSG00000006235	ENSMUSG00000006235	Epor	13857	erythropoietin receptor [Source:MGI Symbol;Acc:MGI:95408]	-0.054882372	0.548220118	-0.189616261	0.851921585	0.953730054	-5.235469146	-0.054882372	-0.189616261	0.851921585	0.953730054	-5.235469146	0.245618747	0.677854431	0.234972912	0.25983024	0.625879243	1.559943756	0.834954231	-0.08040846	0.768818875	0.714511069	0.729747884
ENSMUSG00000006241	ENSMUSG00000006241	Ccdc159	67119	coiled-coil domain containing 159 [Source:MGI Symbol;Acc:MGI:1914369]	-0.001441741	1.806758595	-0.0079079	0.993785248	0.998698582	-5.568571173	-0.001441741	-0.0079079	0.993785248	0.998698582	-5.568571173	1.43521829	1.834036887	1.913616485	1.819448335	2.168716244	1.884750972	2.255510976	1.301219861	2.012530532	1.666217482	1.807937971
ENSMUSG00000006262	ENSMUSG00000006262	Mob1b	68473	MOB kinase activator 1B [Source:MGI Symbol;Acc:MGI:1915723]	0.016064165	5.470727935	0.165469346	0.870583916	0.960881112	-6.386415608	0.016064165	0.165469346	0.870583916	0.960881112	-6.386415608	5.459004621	5.452232458	5.488282793	5.472887638	5.629226906	5.269138815	5.291832594	5.749974401	5.546662765	5.653072611	5.183545709
ENSMUSG00000006273	ENSMUSG00000006273	Atp6v1b2	11966	ATPase, H+ transporting, lysosomal V1 subunit B2 [Source:MGI Symbol;Acc:MGI:109618]	0.146464674	6.342253001	2.374737453	0.029983071	0.2657502	-3.976656392	0.146464674	2.374737453	0.029983071	0.2657502	-3.976656392	6.246373234	6.248238839	6.375896012	6.233810467	6.214225361	6.330794969	6.363268005	6.578597865	6.336140916	6.505887669	6.341233569
ENSMUSG00000006276	ENSMUSG00000006276	Eps15l1	13859	epidermal growth factor receptor pathway substrate 15-like 1 [Source:MGI Symbol;Acc:MGI:104582]	-0.234143581	5.323792783	-3.332166533	0.004076723	0.111823954	-2.040816715	-0.234143581	-3.332166533	0.004076723	0.111823954	-2.040816715	5.459004621	5.402147324	5.254972288	5.336977015	5.628201824	5.497963366	5.236733628	5.158390414	5.143113756	5.270376702	5.193488624
ENSMUSG00000006281	ENSMUSG00000006281	Tep1	21745	telomerase associated protein 1 [Source:MGI Symbol;Acc:MGI:109573]	-0.228385391	4.28753953	-2.411009764	0.027879563	0.258449516	-3.683177167	-0.228385391	-2.411009764	0.027879563	0.258449516	-3.683177167	4.395589213	4.269775824	4.195697691	4.558545002	4.587533626	4.318397682	4.141919579	4.214849995	4.131054681	4.416928094	3.973128378
ENSMUSG00000006288	ENSMUSG00000006288	Ttc5	219022	tetratricopeptide repeat domain 5 [Source:MGI Symbol;Acc:MGI:2683584]	0.034038105	3.409130757	0.294016061	0.772410062	0.921669248	-5.954362594	0.034038105	0.294016061	0.772410062	0.921669248	-5.954362594	3.204508976	3.384718932	3.348011202	3.607222614	3.518165395	3.364158565	3.727941725	3.120774895	3.26909887	3.528889696	3.500863297
ENSMUSG00000006289	ENSMUSG00000006289	Osgep	66246	O-sialoglycoprotein endopeptidase [Source:MGI Symbol;Acc:MGI:1913496]	-0.210475867	4.679342305	-1.837409448	0.084216793	0.40192863	-4.710613258	-0.210475867	-1.837409448	0.084216793	0.40192863	-4.710613258	4.711661554	4.824338617	4.980276191	4.793588255	4.326984102	5.018587775	4.568002451	4.35667489	4.748103204	4.727841528	4.447603587
ENSMUSG00000006299	ENSMUSG00000006299	Aamp	227290	angio-associated migratory protein [Source:MGI Symbol;Acc:MGI:107809]	-0.097147766	6.289836556	-1.678658595	0.112044023	0.453063145	-5.130754474	-0.097147766	-1.678658595	0.112044023	0.453063145	-5.130754474	6.217996463	6.332287854	6.324264918	6.392713867	6.350990002	6.391894654	6.350103326	6.239476591	6.275933474	6.140328211	6.182222934
ENSMUSG00000006301	ENSMUSG00000006301	Tmbim1	69660	transmembrane BAX inhibitor motif containing 1 [Source:MGI Symbol;Acc:MGI:1916910]	0.375970058	6.206152211	5.952080955	1.78E-05	0.010205947	3.132328911	0.375970058	5.952080955	1.78E-05	0.010205947	3.132328911	6.079924846	6.039915164	6.055684859	6.066667157	6.066155874	5.913427509	6.324904109	6.591807983	6.449962852	6.296003439	6.393924838
ENSMUSG00000006304	ENSMUSG00000006304	Arpc2	76709	actin related protein 2/3 complex, subunit 2 [Source:MGI Symbol;Acc:MGI:1923959]	0.075735289	6.85795501	1.132582235	0.273571651	0.642317815	-5.87169446	0.075735289	1.132582235	0.273571651	0.642317815	-5.87169446	6.820749093	6.674666008	6.869033424	6.801536612	7.000376656	6.775781324	6.809703472	7.082575894	6.862204165	6.828656323	6.918992042
ENSMUSG00000006307	ENSMUSG00000006307	Kmt2b	75410	lysine (K)-specific methyltransferase 2B [Source:MGI Symbol;Acc:MGI:109565]	-0.0642224	5.211279487	-0.7735997	0.450103748	0.771001803	-6.063539125	-0.0642224	-0.7735997	0.450103748	0.771001803	-6.063539125	5.429876111	5.355811152	4.974626827	5.314094474	5.04625853	5.320329442	5.064741376	5.226189313	5.191026005	5.213521077	5.208820448
ENSMUSG00000006313	ENSMUSG00000006313	Upk1a	109637	uroplakin 1A [Source:MGI Symbol;Acc:MGI:98911]	0.591724575	-2.594340138	0.94454007	0.358513243	0.711579226	-4.635578951	0.591724575	0.94454007	0.358513243	0.711579226	-4.635578951	-1.372122846	-3.238920962	-3.214479623	-2.864792928	-1.384537266	-2.091008174	-1.662550012	-2.770670678	-1.660347609	-1.487554737	-2.094419392
ENSMUSG00000006315	ENSMUSG00000006315	Tmem147	69804	transmembrane protein 147 [Source:MGI Symbol;Acc:MGI:1915011]	-0.055894557	5.445769838	-0.767583048	0.453574065	0.773231858	-6.098331867	-0.055894557	-0.767583048	0.453574065	0.773231858	-6.098331867	5.394675678	5.387318444	5.669380498	5.564067025	5.388944262	5.430475781	5.352748343	5.530554799	5.529430181	5.394925456	5.278982279
ENSMUSG00000006333	ENSMUSG00000006333	Rps9	76846	ribosomal protein S9 [Source:MGI Symbol;Acc:MGI:1924096]	-0.096741377	7.880349586	-1.414332096	0.175846952	0.537214404	-5.578378876	-0.096741377	-1.414332096	0.175846952	0.537214404	-5.578378876	7.773398015	7.873810897	8.036186983	7.919325246	8.062995073	7.887424755	8.017745794	7.686460618	7.876857829	7.749041318	7.803927613
ENSMUSG00000006335	ENSMUSG00000006335	Tfpt	69714	TCF3 (E2A) fusion partner [Source:MGI Symbol;Acc:MGI:1916964]	-0.305696392	3.401036588	-2.903182964	0.010121163	0.170486431	-2.647825366	-0.305696392	-2.903182964	0.010121163	0.170486431	-2.647825366	3.70651849	3.494464821	3.533633247	3.619717702	3.450185535	3.51421767	3.481938234	3.01062713	3.380929651	3.249825719	3.044167592
ENSMUSG00000006342	ENSMUSG00000006342	Susd2	71733	sushi domain containing 2 [Source:MGI Symbol;Acc:MGI:1918983]	0.489731757	1.919244236	2.620250456	0.018220217	0.216582924	-3.030700182	0.489731757	2.620250456	0.018220217	0.216582924	-3.030700182	1.10079985	1.718154559	1.655674532	1.58469022	2.28775128	1.912625747	2.068122233	2.362293486	2.108489529	1.970685261	2.554603522
ENSMUSG00000006344	ENSMUSG00000006344	Ggt5	23887	gamma-glutamyltransferase 5 [Source:MGI Symbol;Acc:MGI:1346063]	0.357276489	3.412686464	3.075633036	0.007035852	0.143059644	-2.33185113	0.357276489	3.075633036	0.007035852	0.143059644	-2.33185113	3.166485548	3.199574303	3.359616894	3.165282561	3.661334345	3.041198575	3.496172954	3.666167783	3.832583912	3.46537304	3.560129145
ENSMUSG00000006345	ENSMUSG00000006345	Ggt1	14598	gamma-glutamyltransferase 1 [Source:MGI Symbol;Acc:MGI:95706]	-0.33978175	-1.855977012	-0.410420103	0.686775054	0.888211047	-4.794166555	-0.33978175	-0.410420103	0.686775054	0.888211047	-4.794166555	-0.872556544	-0.04279106	-3.908098543	-2.265679352	-1.257845273	0.314233655	-1.54129492	-2.422760885	-1.53904511	-1.487554737	-1.531726491
ENSMUSG00000006356	ENSMUSG00000006356	Crip2	68337	cysteine rich protein 2 [Source:MGI Symbol;Acc:MGI:1915587]	-0.051400326	9.672809191	-1.010406584	0.326881155	0.689761728	-6.093449398	-0.051400326	-1.010406584	0.326881155	0.689761728	-6.093449398	9.63334044	9.709301124	9.674086766	9.678707449	9.713593236	9.767202346	9.536681233	9.743733784	9.695410385	9.589549631	9.660253456
ENSMUSG00000006360	ENSMUSG00000006360	Crip1	12925	cysteine-rich protein 1 (intestinal) [Source:MGI Symbol;Acc:MGI:88501]	0.426891526	4.474948772	2.396629259	0.028696357	0.261827019	-3.742742883	0.426891526	2.396629259	0.028696357	0.261827019	-3.742742883	4.632517683	3.977453389	4.495691006	4.113550209	4.829711313	3.746206261	4.907209974	4.897184503	4.323299738	4.391523296	4.946741142
ENSMUSG00000006362	ENSMUSG00000006362	Cbfa2t3	12398	CBFA2/RUNX1 translocation partner 3 [Source:MGI Symbol;Acc:MGI:1338013]	-0.050343976	5.053928581	-0.641679443	0.529890641	0.813814728	-6.134077043	-0.050343976	-0.641679443	0.529890641	0.813814728	-6.134077043	5.199809985	4.86771968	5.0337756	4.930275246	5.29776175	5.133590208	5.006265735	5.099070663	5.072293865	4.998521716	4.977757328
ENSMUSG00000006369	ENSMUSG00000006369	Fbln1	14114	fibulin 1 [Source:MGI Symbol;Acc:MGI:95487]	-0.074615271	6.774601782	-0.832889607	0.416794046	0.754347038	-6.154455466	-0.074615271	-0.832889607	0.416794046	0.754347038	-6.154455466	6.67036962	6.87010539	6.586235286	6.893163288	6.754346493	7.072011443	6.677760138	6.515088894	6.926807213	6.877765591	6.684138114
ENSMUSG00000006373	ENSMUSG00000006373	Pgrmc1	53328	progesterone receptor membrane component 1 [Source:MGI Symbol;Acc:MGI:1858305]	-0.0211647	5.028264168	-0.177685197	0.861132112	0.957253432	-6.323070897	-0.0211647	-0.177685197	0.861132112	0.957253432	-6.323070897	5.483696294	4.824338617	5.228316507	4.913458177	5.154171686	4.687216003	5.2153822	4.871810638	4.971261511	5.033616177	4.951957034
ENSMUSG00000006378	ENSMUSG00000006378	Gcat	26912	glycine C-acetyltransferase (2-amino-3-ketobutyrate-coenzyme A ligase) [Source:MGI Symbol;Acc:MGI:1349389]	-0.209097048	-1.623235266	-0.418440058	0.681018161	0.885712364	-4.815099543	-0.209097048	-0.418440058	0.681018161	0.885712364	-4.815099543	-1.706537689	-1.925942365	-1.195278536	-1.843618029	0.022638027	-1.311784389	-0.688396929	-1.372160437	-1.660347609	-1.665719588	-2.094419392
ENSMUSG00000006386	ENSMUSG00000006386	Tek	21687	TEK receptor tyrosine kinase [Source:MGI Symbol;Acc:MGI:98664]	0.091436314	6.513466345	1.54238517	0.141929635	0.493224398	-5.341617631	0.091436314	1.54238517	0.141929635	0.493224398	-5.341617631	6.327583166	6.551892875	6.429189282	6.504177224	6.570726421	6.447735767	6.497573195	6.601339932	6.601123072	6.63778357	6.487591504
ENSMUSG00000006389	ENSMUSG00000006389	Mpl	17480	myeloproliferative leukemia virus oncogene [Source:MGI Symbol;Acc:MGI:97076]	-0.983495887	-2.207523319	-1.691334047	0.109561033	0.447794186	-4.364733472	-0.983495887	-1.691334047	0.109561033	0.447794186	-4.364733472	-1.529662267	-2.437952869	-1.877170269	-2.039269131	-0.751594787	-0.808619078	-2.285643502	-1.706573237	-3.033731089	-1.869028384	-2.277624592
ENSMUSG00000006390	ENSMUSG00000006390	Elovl1	54325	elongation of very long chain fatty acids (FEN1/Elo2, SUR4/Elo3, yeast)-like 1 [Source:MGI Symbol;Acc:MGI:1858959]	0.229681853	4.043079564	2.328609937	0.032873388	0.273728632	-3.793553719	0.229681853	2.328609937	0.032873388	0.273728632	-3.793553719	4.208672263	3.734935201	3.929824355	3.795214261	3.967223372	3.990280098	3.96899389	4.387302558	4.070389132	4.199938746	4.268971226
ENSMUSG00000006392	ENSMUSG00000006392	Med8	80509	mediator complex subunit 8 [Source:MGI Symbol;Acc:MGI:1915269]	-0.081477379	4.157865892	-0.723239744	0.479655099	0.787992506	-5.914125004	-0.081477379	-0.723239744	0.479655099	0.787992506	-5.914125004	4.121923857	4.257967193	4.439383028	4.000251875	4.466577901	3.925631779	3.874081073	4.054080957	4.195840504	4.330445603	4.114733989
ENSMUSG00000006395	ENSMUSG00000006395	Hyi	NA	hydroxypyruvate isomerase (putative) [Source:MGI Symbol;Acc:MGI:1915430]	-0.276676911	0.976878075	-1.27742848	0.219123912	0.58973967	-4.711401089	-0.276676911	-1.27742848	0.219123912	0.58973967	-4.711401089	1.277677278	1.181455051	1.293749156	1.128771059	1.396695601	0.702739719	0.718365937	0.470281039	0.792126108	0.819844017	1.36730509
ENSMUSG00000006398	ENSMUSG00000006398	Cdc20	107995	cell division cycle 20 [Source:MGI Symbol;Acc:MGI:1859866]	0.523648177	0.577543854	2.036881636	0.058026205	0.347785395	-3.860860082	0.523648177	2.036881636	0.058026205	0.347785395	-3.860860082	0.036672673	0.567374469	0.999501934	0.172061651	-0.377584577	0.844545092	0.766137691	1.204466888	0.85987032	1.096315482	0.729747884
ENSMUSG00000006403	ENSMUSG00000006403	Adamts4	240913	a disintegrin-like and metallopeptidase (reprolysin type) with thrombospondin type 1 motif, 4 [Source:MGI Symbol;Acc:MGI:1339949]	0.692023285	0.71766269	1.511455418	0.149576958	0.504580887	-4.452648377	0.692023285	1.511455418	0.149576958	0.504580887	-4.452648377	1.017810657	0.488722093	0.234972912	0.902040325	0.119192377	-0.179311345	-0.29615646	2.646353074	1.575498562	1.442593591	0.492645039
ENSMUSG00000006411	ENSMUSG00000006411	Nectin4	71740	nectin cell adhesion molecule 4 [Source:MGI Symbol;Acc:MGI:1918990]	0.460646789	-0.410669691	0.941178603	0.360182354	0.712571584	-4.775224763	0.460646789	0.941178603	0.360182354	0.712571584	-4.775224763	0.735668091	-0.369188949	-0.104453637	-0.185538407	-2.538865237	-0.219086338	0.126160511	0.091771416	-0.293594109	-0.936955578	0.463723844
ENSMUSG00000006412	ENSMUSG00000006412	Pfdn2	18637	prefoldin 2 [Source:MGI Symbol;Acc:MGI:1276111]	0.101532394	5.143443514	1.123512375	0.277292643	0.64420255	-5.732243836	0.101532394	1.123512375	0.277292643	0.64420255	-5.732243836	5.003499945	5.19635542	5.242489717	5.162929038	5.212786479	4.829263538	5.404607808	5.051185445	5.200855895	5.024463242	5.271700576
ENSMUSG00000006418	ENSMUSG00000006418	Rnf114	81018	ring finger protein 114 [Source:MGI Symbol;Acc:MGI:1933159]	0.051145429	6.196685899	0.67281388	0.51037445	0.805538272	-6.238540482	0.051145429	0.67281388	0.51037445	0.805538272	-6.238540482	6.0480392	6.291599503	6.080443354	6.403593584	6.105727308	6.112326556	6.189661992	6.298533052	6.332171195	6.27454586	6.037621912
ENSMUSG00000006423	ENSMUSG00000006423	C330007P06Rik	77644	RIKEN cDNA C330007P06 gene [Source:MGI Symbol;Acc:MGI:1924894]	-0.058816109	4.493155057	-0.593855856	0.560658339	0.829137289	-6.067254218	-0.058816109	-0.593855856	0.560658339	0.829137289	-6.067254218	4.585263629	4.656837384	4.652519409	4.573609414	4.076477331	4.594175963	4.521785978	4.367887599	4.4786187	4.580744224	4.371792986
ENSMUSG00000006435	ENSMUSG00000006435	Neurl1a	18011	neuralized E3 ubiquitin protein ligase 1A [Source:MGI Symbol;Acc:MGI:1334263]	0.329928826	1.903434968	1.597670755	0.129078115	0.477089681	-4.519961891	0.329928826	1.597670755	0.129078115	0.477089681	-4.519961891	1.741425487	1.880986217	1.89778339	2.175955088	1.797725001	1.344923177	2.576761067	1.435173985	2.323701885	2.101786819	1.875373606
ENSMUSG00000006442	ENSMUSG00000006442	Srm	20810	spermidine synthase [Source:MGI Symbol;Acc:MGI:102690]	-0.047269243	3.238802673	-0.337221521	0.740199212	0.909476388	-5.896277619	-0.047269243	-0.337221521	0.740199212	0.909476388	-5.896277619	3.271717903	2.965502393	3.093828631	3.305941511	3.583085667	3.277489093	2.866992036	3.42447154	3.35768489	3.574756847	2.989416459
ENSMUSG00000006445	ENSMUSG00000006445	Epha2	13836	Eph receptor A2 [Source:MGI Symbol;Acc:MGI:95278]	0.237929754	3.182906878	1.69294863	0.109248189	0.447029602	-4.642081378	0.237929754	1.69294863	0.109248189	0.447029602	-4.642081378	2.914539141	2.604372231	3.079863794	3.119091148	3.293480051	3.374217518	3.262169034	3.749974916	3.170275045	3.192137872	3.339093969
ENSMUSG00000006456	ENSMUSG00000006456	Rbm14	56275	RNA binding motif protein 14 [Source:MGI Symbol;Acc:MGI:1929092]	0.149668651	2.79247457	0.899601699	0.381267027	0.730826916	-5.453496842	0.149668651	0.899601699	0.381267027	0.730826916	-5.453496842	2.709460239	2.556971523	2.621185878	2.692044401	3.14084155	2.584563742	2.501139822	3.160004641	3.025370271	3.335214387	2.505785034
ENSMUSG00000006457	ENSMUSG00000006457	Actn3	11474	actinin alpha 3 [Source:MGI Symbol;Acc:MGI:99678]	0.998345599	-1.824350372	1.666950154	0.114380507	0.456466617	-4.340735071	0.998345599	1.666950154	0.114380507	0.456466617	-4.340735071	-2.142629646	-2.437952869	-1.337955411	-3.294121683	-0.839619529	-1.311784389	-0.625400943	-1.100862515	-0.198646868	-2.105762825	-1.531726491
ENSMUSG00000006462	ENSMUSG00000006462	A530013C23Rik	NA	RIKEN cDNA A530013C23 gene [Source:MGI Symbol;Acc:MGI:3041178]	0.202412358	0.233100493	0.786492485	0.442722962	0.767745905	-4.958129494	0.202412358	0.786492485	0.442722962	0.767745905	-4.958129494	-0.207744936	0.605149012	0.667299167	0.530754286	-0.19232793	-0.10290729	0.564756444	0.293404146	0.268278888	0.600877628	0.208760749
ENSMUSG00000006463	ENSMUSG00000006463	Zdhhc24	70605	zinc finger, DHHC domain containing 24 [Source:MGI Symbol;Acc:MGI:1917855]	-0.068889205	1.859321064	-0.496249103	0.626260755	0.862204637	-5.470502397	-0.068889205	-0.496249103	0.626260755	0.862204637	-5.470502397	1.857344631	2.081894646	1.781801762	1.903606524	2.051258664	1.767532125	1.863729583	1.993838645	1.821869062	1.908361391	1.637128641
ENSMUSG00000006464	ENSMUSG00000006464	Bbs1	52028	Bardet-Biedl syndrome 1 (human) [Source:MGI Symbol;Acc:MGI:1277215]	-0.093322241	2.137427423	-0.578898145	0.570472595	0.835073559	-5.501389977	-0.093322241	-0.578898145	0.570472595	0.835073559	-5.501389977	2.406505867	2.013308951	1.913616485	2.033802002	2.463556304	2.297972611	1.713439439	1.993838645	2.172054509	2.272318468	2.410491728
ENSMUSG00000006471	ENSMUSG00000006471	Ndor1	78797	NADPH dependent diflavin oxidoreductase 1 [Source:MGI Symbol;Acc:MGI:1926047]	-0.347072457	0.563377308	-1.160482593	0.262359372	0.632188257	-4.751519548	-0.347072457	-1.160482593	0.262359372	0.632188257	-4.751519548	0.959707828	0.780472453	0.842941352	1.384462368	-0.377584577	0.937927354	0.265642987	0.245575875	0.620467142	0.918006996	0.173472615
ENSMUSG00000006476	ENSMUSG00000006476	Nsmf	56876	NMDA receptor synaptonuclear signaling and neuronal migration factor [Source:MGI Symbol;Acc:MGI:1861755]	-0.13069951	3.297117587	-1.183343975	0.253433442	0.623272308	-5.299936305	-0.13069951	-1.183343975	0.253433442	0.623272308	-5.299936305	3.466848163	3.289325148	3.264047098	3.182230044	3.50034833	3.492833778	3.154101659	2.959660398	3.297879689	3.243528695	3.497300077
ENSMUSG00000006494	ENSMUSG00000006494	Pdk1	228026	pyruvate dehydrogenase kinase, isoenzyme 1 [Source:MGI Symbol;Acc:MGI:1926119]	-0.131447553	8.259806373	-1.880886959	0.077746116	0.389702391	-4.908534686	-0.131447553	-1.880886959	0.077746116	0.389702391	-4.908534686	8.268417697	8.414190787	8.271896284	8.277729786	8.253198758	8.431939611	8.188400295	8.140590192	8.425462125	8.204582446	7.984024992
ENSMUSG00000006498	ENSMUSG00000006498	Ptbp1	19205	polypyrimidine tract binding protein 1 [Source:MGI Symbol;Acc:MGI:97791]	0.150758891	5.457395353	1.446978724	0.166624148	0.52570062	-5.384220747	0.150758891	1.446978724	0.166624148	0.52570062	-5.384220747	5.557782766	5.270224947	5.244055958	5.454404404	5.371898051	5.411878608	5.299969615	6.021613051	5.455630335	5.517421773	5.444474981
ENSMUSG00000006517	ENSMUSG00000006517	Mvd	192156	mevalonate (diphospho) decarboxylase [Source:MGI Symbol;Acc:MGI:2179327]	0.509761262	2.017400456	1.996127767	0.06268698	0.358317888	-3.999668398	0.509761262	1.996127767	0.06268698	0.358317888	-3.999668398	1.808800837	2.095229022	2.145828545	2.252837887	0.451406228	2.118126983	2.648615142	2.07817587	2.089801553	2.272318468	2.440488756
ENSMUSG00000006519	ENSMUSG00000006519	Cyba	13057	cytochrome b-245, alpha polypeptide [Source:MGI Symbol;Acc:MGI:1316658]	0.276429346	4.190327053	2.690150064	0.015776032	0.204192178	-3.16161701	0.276429346	2.690150064	0.015776032	0.204192178	-3.16161701	4.167555053	4.009499212	3.949157507	4.38398441	3.802515772	4.127432055	4.532185011	4.257675168	4.327293911	4.129973411	4.449448737
ENSMUSG00000006522	ENSMUSG00000006522	Itih3	16426	inter-alpha trypsin inhibitor, heavy chain 3 [Source:MGI Symbol;Acc:MGI:96620]	1.151090131	-0.589172484	2.617276798	0.018331845	0.216879527	-3.437545788	1.151090131	2.617276798	0.018331845	0.216879527	-3.437545788	0.144925126	-1.391748037	-1.877170269	-1.027282434	-1.523435357	-0.10290729	0.162315626	0.144882439	-0.293594109	-0.455058039	1.073925106
ENSMUSG00000006526	ENSMUSG00000006526	Stimate	69179	STIM activating enhancer [Source:MGI Symbol;Acc:MGI:1921500]	0.162667878	3.755725126	1.626219073	0.122837404	0.467539839	-4.855727843	0.162667878	1.626219073	0.122837404	0.467539839	-4.855727843	3.567542124	3.572813071	3.665715071	3.784155828	3.921094817	3.647366371	3.857636959	3.732731352	3.809926297	3.681095856	4.130921212
ENSMUSG00000006527	ENSMUSG00000006527	Sfmbt1	54650	Scm-like with four mbt domains 1 [Source:MGI Symbol;Acc:MGI:1859609]	0.082968807	4.254894125	1.095350138	0.289086246	0.656698412	-5.610347716	0.082968807	1.095350138	0.289086246	0.656698412	-5.610347716	4.242571242	4.295997065	4.162953889	4.157061897	4.243762836	4.210249483	4.306451416	4.313833566	4.387829958	4.41412733	4.110075511
ENSMUSG00000006542	ENSMUSG00000006542	Prkag3	241113	protein kinase, AMP-activated, gamma 3 non-catalytic subunit [Source:MGI Symbol;Acc:MGI:1891343]	-0.30723935	1.264195798	-1.793253247	0.091271192	0.417161031	-4.183408819	-0.30723935	-1.793253247	0.091271192	0.417161031	-4.183408819	1.391934262	1.494884009	1.293749156	1.403857604	1.415831103	1.583256081	1.081448521	1.179229667	1.506720528	0.886022426	0.995268927
ENSMUSG00000006567	ENSMUSG00000006567	Atp7b	11979	ATPase, Cu++ transporting, beta polypeptide [Source:MGI Symbol;Acc:MGI:103297]	0.596472935	-1.605544914	0.826966933	0.420048502	0.756855093	-4.715141549	0.596472935	0.826966933	0.420048502	0.756855093	-4.715141549	1.724078266	-3.238920962	-2.396121379	-2.265679352	-1.523435357	-1.400464199	-0.028264994	-1.372160437	-1.792793377	-1.328993481	-1.042488312
ENSMUSG00000006574	ENSMUSG00000006574	Slc4a1	20533	solute carrier family 4 (anion exchanger), member 1 [Source:MGI Symbol;Acc:MGI:109393]	1.21420758	1.594975184	2.016750994	0.060287698	0.353355109	-3.917881082	1.21420758	2.016750994	0.060287698	0.353355109	-3.917881082	1.670748834	1.41206011	0.629450718	0.029504795	1.840838886	0.569006943	1.625523433	3.888776348	0.333275598	3.393253174	2.498674131
ENSMUSG00000006575	ENSMUSG00000006575	Rundc3a	51799	RUN domain containing 3A [Source:MGI Symbol;Acc:MGI:1858752]	0.566102342	-3.385377191	0.589389098	0.563579753	0.831093133	-4.678979337	0.566102342	0.589389098	0.563579753	0.831093133	-4.678979337	-2.142629646	-2.783550416	-1.337955411	-1.517491995	-3.908098543	-3.908098543	-1.940716092	-2.422760885	-3.405663984	-3.210359303	-1.931879461
ENSMUSG00000006576	ENSMUSG00000006576	Slc4a3	20536	solute carrier family 4 (anion exchanger), member 3 [Source:MGI Symbol;Acc:MGI:109350]	-0.22468122	8.03919426	-3.832270332	0.001397385	0.064167788	-1.143694459	-0.22468122	-3.832270332	0.001397385	0.064167788	-1.143694459	8.04236409	8.248596296	8.066600088	8.050480321	8.136750079	8.300090862	7.861580867	7.90978567	7.902015174	7.972996404	7.942866372
ENSMUSG00000006585	ENSMUSG00000006585	Cdt1	67177	chromatin licensing and DNA replication factor 1 [Source:MGI Symbol;Acc:MGI:1914427]	-0.305806781	0.160977348	-0.944751894	0.358408242	0.711579226	-4.847641412	-0.305806781	-0.944751894	0.358408242	0.711579226	-4.847641412	0.867915562	0.223215533	0.183662313	0.126090266	-0.377584577	0.919728203	-0.451406702	0.293404146	0.620467142	0.477522719	-0.386955466
ENSMUSG00000006586	ENSMUSG00000006586	Runx1t1	12395	RUNX1 translocation partner 1 [Source:MGI Symbol;Acc:MGI:104793]	0.186729647	2.415227774	1.503871807	0.151503588	0.506937247	-4.733033946	0.186729647	1.503871807	0.151503588	0.506937247	-4.733033946	2.373507619	2.338900608	2.034389504	2.619241181	2.318580426	2.360026546	2.692544785	2.551195941	2.424090141	2.532033686	2.469874758
ENSMUSG00000006587	ENSMUSG00000006587	Snai3	30927	snail family zinc finger 3 [Source:MGI Symbol;Acc:MGI:1353563]	-0.399381807	0.940461983	-1.001448182	0.331063523	0.692966348	-4.938706739	-0.399381807	-1.001448182	0.331063523	0.692966348	-4.938706739	0.867915562	1.433216101	0.017778895	2.02129862	0.52374646	2.093984089	1.612514961	-0.08040846	1.210625296	0.245135301	0.846373313
ENSMUSG00000006589	ENSMUSG00000006589	Aprt	11821	adenine phosphoribosyl transferase [Source:MGI Symbol;Acc:MGI:88061]	0.051364038	3.386095282	0.456490376	0.653985798	0.873767508	-5.888371647	0.051364038	0.456490376	0.653985798	0.873767508	-5.888371647	3.724076855	3.277676094	3.324515921	3.405516663	3.450185535	3.090841218	3.575404102	3.435171423	3.400018228	3.381830704	3.257190304
ENSMUSG00000006599	ENSMUSG00000006599	Gtf2h1	14884	general transcription factor II H, polypeptide 1 [Source:MGI Symbol;Acc:MGI:1277216]	-0.004626553	4.631989479	-0.062274095	0.951092293	0.98961801	-6.270725783	-0.004626553	-0.062274095	0.951092293	0.98961801	-6.270725783	4.465108647	4.650076793	4.619112249	4.571466962	4.852712973	4.64352664	4.571367711	4.724758293	4.599142716	4.663260803	4.622978223
ENSMUSG00000006611	ENSMUSG00000006611	Hfe	15216	homeostatic iron regulator [Source:MGI Symbol;Acc:MGI:109191]	0.365111772	5.737413335	6.12081962	1.29E-05	0.009303083	3.448308186	0.365111772	6.12081962	1.29E-05	0.009303083	3.448308186	5.521842623	5.561949101	5.602578225	5.584396276	5.53173152	5.631853894	6.041024999	6.03749933	5.911723998	5.84414185	5.857571713
ENSMUSG00000006638	ENSMUSG00000006638	Abhd1	57742	abhydrolase domain containing 1 [Source:MGI Symbol;Acc:MGI:1931013]	-0.254305619	0.854901523	-1.167187766	0.259717142	0.630351452	-4.791440369	-0.254305619	-1.167187766	0.259717142	0.630351452	-4.791440369	1.43521829	1.206246605	1.113563594	0.92906541	0.948499105	0.545461329	0.481348507	0.899122623	0.986503069	0.519823825	0.777535218
ENSMUSG00000006641	ENSMUSG00000006641	Slc5a6	330064	solute carrier family 5 (sodium-dependent vitamin transporter), member 6 [Source:MGI Symbol;Acc:MGI:2660847]	-0.250291718	3.787865792	-2.355427755	0.03116276	0.268701316	-3.697508738	-0.250291718	-2.355427755	0.03116276	0.268701316	-3.697508738	3.679773643	3.914908757	4.009338092	3.935090945	3.863023244	4.041674716	3.748898226	3.312867401	3.876858779	3.801722639	3.539488656
ENSMUSG00000006642	ENSMUSG00000006642	Tcf23	69852	transcription factor 23 [Source:MGI Symbol;Acc:MGI:1934960]	0.366290204	2.373938923	1.745234114	0.099526625	0.431492473	-4.409696288	0.366290204	1.745234114	0.099526625	0.431492473	-4.409696288	2.384591109	2.172746335	2.132360404	2.738615758	1.783062556	2.269512475	3.140572278	2.48064274	2.579520313	1.792363705	2.794149382
ENSMUSG00000006651	ENSMUSG00000006651	Aplp1	11803	amyloid beta (A4) precursor-like protein 1 [Source:MGI Symbol;Acc:MGI:88046]	0.021113817	2.162365234	0.116200246	0.908895626	0.975950705	-5.658072365	0.021113817	0.116200246	0.908895626	0.975950705	-5.658072365	1.993883309	1.534578546	2.621185878	2.16462957	2.611973614	2.141872497	2.221644338	1.841299592	2.274902689	2.169781907	2.387577423
ENSMUSG00000006673	ENSMUSG00000006673	Qrich1	69232	glutamine-rich 1 [Source:MGI Symbol;Acc:MGI:1916482]	-0.129039692	5.251777677	-1.790964165	0.091650661	0.417193621	-4.865011252	-0.129039692	-1.790964165	0.091650661	0.417193621	-4.865011252	5.28360783	5.307937239	5.462951117	5.321762385	5.301624753	5.209525208	5.313095165	5.117456286	5.280267016	5.198950039	4.993018898
ENSMUSG00000006675	ENSMUSG00000006675	P4htm	74443	prolyl 4-hydroxylase, transmembrane (endoplasmic reticulum) [Source:MGI Symbol;Acc:MGI:1921693]	0.219848073	3.503469721	1.701042137	0.107691581	0.444465866	-4.697528573	0.219848073	1.701042137	0.107691581	0.444465866	-4.697528573	3.210749913	3.469081984	3.427356234	3.547437142	3.191686761	3.639047486	3.857636959	3.120774895	3.745718154	3.685748097	3.712342169
ENSMUSG00000006676	ENSMUSG00000006676	Usp19	71472	ubiquitin specific peptidase 19 [Source:MGI Symbol;Acc:MGI:1918722]	-0.143257906	7.1624204	-1.875165966	0.078571535	0.390873543	-4.875813111	-0.143257906	-1.875165966	0.078571535	0.390873543	-4.875813111	7.347662962	7.293157259	7.050493868	7.283775925	7.02745451	7.361715912	7.055995072	7.130270328	7.255537178	7.056775927	6.929275996
ENSMUSG00000006678	ENSMUSG00000006678	Pola1	18968	polymerase (DNA directed), alpha 1 [Source:MGI Symbol;Acc:MGI:99660]	-0.072538081	2.824671737	-0.594932553	0.559955342	0.828694736	-5.670685706	-0.072538081	-0.594932553	0.559955342	0.828694736	-5.670685706	2.811540111	3.168372184	3.007937026	2.841769767	2.481830685	2.91366659	2.799722653	2.769836006	2.912922269	2.752050574	2.722709918
ENSMUSG00000006699	ENSMUSG00000006699	Cdc42	12540	cell division cycle 42 [Source:MGI Symbol;Acc:MGI:106211]	0.047316266	7.209265372	0.730896181	0.475088855	0.785460598	-6.257321508	0.047316266	0.730896181	0.475088855	0.785460598	-6.257321508	7.040759417	7.09915265	7.210057535	7.180025197	7.368315877	7.226207417	7.175522652	7.369398918	7.290736705	7.192089942	7.15495209
ENSMUSG00000006705	ENSMUSG00000006705	Pknox1	18771	Pbx/knotted 1 homeobox [Source:MGI Symbol;Acc:MGI:1201409]	0.138842226	3.739744466	1.148052708	0.267311044	0.636131341	-5.444677561	0.138842226	1.148052708	0.267311044	0.636131341	-5.444677561	4.036666994	3.94835807	3.574044704	3.676638519	3.464040181	3.439542434	3.898401059	4.081583512	3.7781794	3.62406638	3.67497951
ENSMUSG00000006715	ENSMUSG00000006715	Gmnn	57441	geminin [Source:MGI Symbol;Acc:MGI:1927344]	-0.254543386	5.02244006	-2.608060697	0.018681971	0.218851226	-3.425150901	-0.254543386	-2.608060697	0.018681971	0.218851226	-3.425150901	4.925963355	5.187044618	5.48563715	5.088470431	4.9867184	5.176375192	5.058759574	4.664652779	4.837632685	5.037261153	4.822680362
ENSMUSG00000006717	ENSMUSG00000006717	Acot13	66834	acyl-CoA thioesterase 13 [Source:MGI Symbol;Acc:MGI:1914084]	-0.205056369	7.026939691	-2.023960397	0.05946877	0.350873186	-4.625610931	-0.205056369	-2.023960397	0.05946877	0.350873186	-4.625610931	7.073660869	7.042630249	7.234688214	6.915294307	7.401692754	7.070465636	7.194197137	6.640006783	6.824905136	6.781624155	7.123226805
ENSMUSG00000006720	ENSMUSG00000006720	Zfp184	193452	zinc finger protein 184 (Kruppel-like) [Source:MGI Symbol;Acc:MGI:1922244]	-0.490820644	-0.829862269	-1.256634626	0.226376288	0.596549809	-4.554291942	-0.490820644	-1.256634626	0.226376288	0.596549809	-4.554291942	-0.142650225	-0.893387141	-1.496306786	-0.662062115	-0.251475814	0.228117664	-0.754269762	-1.100862515	-1.226463314	-0.53941164	-0.88539346
ENSMUSG00000006728	ENSMUSG00000006728	Cdk4	12567	cyclin-dependent kinase 4 [Source:MGI Symbol;Acc:MGI:88357]	0.016672717	4.808738062	0.207138087	0.838435406	0.949216142	-6.282278579	0.016672717	0.207138087	0.838435406	0.949216142	-6.282278579	4.575624207	4.826339042	4.862858694	4.797259773	4.756545443	4.976288858	4.673544657	4.983546742	4.859862624	4.75022295	4.862001501
ENSMUSG00000006731	ENSMUSG00000006731	B4galnt1	14421	beta-1,4-N-acetyl-galactosaminyl transferase 1 [Source:MGI Symbol;Acc:MGI:1342057]	-0.195673506	1.677179084	-0.909423817	0.376212579	0.726719816	-5.170863859	-0.195673506	-0.909423817	0.376212579	0.726719816	-5.170863859	2.183509371	1.130556066	1.167381795	1.848050023	2.063444202	2.210850417	1.676415171	1.497758378	1.740339421	1.721635972	1.458084524
ENSMUSG00000006732	ENSMUSG00000006732	Mettl1	17299	methyltransferase like 1 [Source:MGI Symbol;Acc:MGI:1339986]	-0.06527901	3.114013093	-0.463166914	0.649291917	0.872605825	-5.813052539	-0.06527901	-0.463166914	0.649291917	0.872605825	-5.813052539	3.424516682	2.883336804	3.276345321	3.015730389	3.509284367	2.842995317	2.839343293	2.937254003	3.205421568	3.305295267	3.106303552
ENSMUSG00000006736	ENSMUSG00000006736	Tspan31	67125	tetraspanin 31 [Source:MGI Symbol;Acc:MGI:1914375]	0.020461768	5.191496073	0.29906315	0.768623806	0.921119214	-6.318168311	0.020461768	0.29906315	0.768623806	0.921119214	-6.318168311	5.110843019	4.990545595	5.188199831	5.264561061	5.187956876	5.349514397	5.223960728	5.195050807	5.205203328	5.167697008	5.244327839
ENSMUSG00000006740	ENSMUSG00000006740	Kif5b	16573	kinesin family member 5B [Source:MGI Symbol;Acc:MGI:1098268]	0.025872735	8.404132596	0.388754175	0.702426057	0.895531492	-6.499376028	0.025872735	0.388754175	0.702426057	0.895531492	-6.499376028	8.414637685	8.358775177	8.359216637	8.249028841	8.581400198	8.389900405	8.265606644	8.593450703	8.430924728	8.370887299	8.433947875
ENSMUSG00000006763	ENSMUSG00000006763	Saal1	78935	serum amyloid A-like 1 [Source:MGI Symbol;Acc:MGI:1926185]	-0.074973972	2.389172736	-0.647999636	0.525895607	0.812810754	-5.527251809	-0.074973972	-0.647999636	0.525895607	0.812810754	-5.527251809	2.590060069	2.316304095	2.298341138	2.414557228	2.490881798	2.501344967	2.450867872	2.428047851	2.41661116	2.247359411	2.275551249
ENSMUSG00000006782	ENSMUSG00000006782	Cnp	12799	2',3'-cyclic nucleotide 3' phosphodiesterase [Source:MGI Symbol;Acc:MGI:88437]	-0.018398485	3.55071889	-0.146118836	0.885596908	0.96625638	-6.021965699	-0.018398485	-0.146118836	0.885596908	0.96625638	-6.021965699	3.829224973	3.504494218	3.476151889	3.676638519	3.604092403	3.281057705	3.65368797	3.767014811	3.196714882	3.758213279	3.378365655
ENSMUSG00000006784	ENSMUSG00000006784	Ttc25	74407	tetratricopeptide repeat domain 25 [Source:MGI Symbol;Acc:MGI:1921657]	-0.271640012	-0.587021153	-0.502747457	0.621782173	0.860232853	-4.927582252	-0.271640012	-0.502747457	0.621782173	0.860232853	-4.927582252	1.324471407	0.122619067	-1.065450654	-0.509132587	-1.523435357	-0.390152542	0.392820925	-1.100862515	-0.245339541	-0.159720776	-1.931879461
ENSMUSG00000006800	ENSMUSG00000006800	Sulf2	72043	sulfatase 2 [Source:MGI Symbol;Acc:MGI:1919293]	-0.105833851	6.34495033	-1.420266188	0.174140239	0.535267997	-5.495040464	-0.105833851	-1.420266188	0.174140239	0.535267997	-5.495040464	6.463149288	6.37801028	6.243570711	6.265300124	6.515804402	6.489206914	6.216239654	6.474170727	6.151923578	6.200895017	6.4058524
ENSMUSG00000006818	ENSMUSG00000006818	Sod2	20656	superoxide dismutase 2, mitochondrial [Source:MGI Symbol;Acc:MGI:98352]	-0.037951001	8.803074099	-0.730648829	0.475235966	0.785460598	-6.315935025	-0.037951001	-0.730648829	0.475235966	0.785460598	-6.315935025	8.834580757	8.852044132	8.83775572	8.765951751	8.749560239	8.883411898	8.923013175	8.767984329	8.728038105	8.744086246	8.749141296
ENSMUSG00000006850	ENSMUSG00000006850	Tmco6	71983	transmembrane and coiled-coil domains 6 [Source:MGI Symbol;Acc:MGI:1919233]	-0.184548181	1.78229973	-1.227901492	0.236703837	0.606905769	-4.908633065	-0.184548181	-1.227901492	0.236703837	0.606905769	-4.908633065	1.979335016	1.735290038	1.960099151	2.033802002	1.923383843	1.736676378	1.612514961	1.615327718	2.051683312	1.628052668	1.557243458
ENSMUSG00000006906	ENSMUSG00000006906	Stambp	70527	STAM binding protein [Source:MGI Symbol;Acc:MGI:1917777]	-0.024653555	3.557551455	-0.248528145	0.80679099	0.93528754	-6.003440768	-0.024653555	-0.248528145	0.80679099	0.93528754	-6.003440768	3.502895944	3.678469988	3.33631139	3.457488292	3.677280526	3.771796899	3.592067238	3.435171423	3.48113121	3.554551257	3.712342169
ENSMUSG00000006920	ENSMUSG00000006920	Ezh1	14055	enhancer of zeste 1 polycomb repressive complex 2 subunit [Source:MGI Symbol;Acc:MGI:1097695]	-0.022217058	5.977925408	-0.295397261	0.771373311	0.921487136	-6.406763843	-0.022217058	-0.295397261	0.771373311	0.921487136	-6.406763843	5.946988217	6.030402062	5.872389252	6.076520711	6.139213925	5.877929679	6.094047025	5.773352732	6.090973392	6.019304916	5.848510778
ENSMUSG00000006930	ENSMUSG00000006930	Hap1	15114	huntingtin-associated protein 1 [Source:MGI Symbol;Acc:MGI:1261831]	0.004788253	1.135301006	0.020238662	0.98409558	0.996414556	-5.392810392	0.004788253	0.020238662	0.98409558	0.996414556	-5.392810392	1.229314343	0.994850276	1.244522328	1.65112047	1.489931729	0.569006943	1.172898855	0.627821626	1.602117216	1.254990464	1.015338646
ENSMUSG00000006931	ENSMUSG00000006931	P3h4	66180	prolyl 3-hydroxylase family member 4 (non-enzymatic) [Source:MGI Symbol;Acc:MGI:1913430]	-0.209594498	5.251430156	-2.742380097	0.014158422	0.194737645	-3.197224512	-0.209594498	-2.742380097	0.014158422	0.194737645	-3.197224512	5.424516248	5.362719338	5.228316507	5.255248041	5.555652045	5.27720222	5.05395621	5.019540993	5.321898788	5.13405085	5.153299078
ENSMUSG00000006932	ENSMUSG00000006932	Ctnnb1	12387	catenin (cadherin associated protein), beta 1 [Source:MGI Symbol;Acc:MGI:88276]	-0.116153729	8.705199426	-1.647199499	0.118416783	0.461370892	-5.281046891	-0.116153729	-1.647199499	0.118416783	0.461370892	-5.281046891	8.614683914	8.83152514	8.782782311	8.778543759	8.735349757	8.8021523	8.5304489	8.720253876	8.811939894	8.741295627	8.410103822
ENSMUSG00000006941	ENSMUSG00000006941	Eif1b	68969	eukaryotic translation initiation factor 1B [Source:MGI Symbol;Acc:MGI:1916219]	-0.198668371	4.694947884	-2.376226268	0.029893876	0.265435793	-3.807524446	-0.198668371	-2.376226268	0.029893876	0.265435793	-3.807524446	4.750733912	4.852095258	4.800360313	4.786217067	4.941218852	4.633790634	4.72279842	4.310931732	4.548717229	4.63947727	4.68850223
ENSMUSG00000006958	ENSMUSG00000006958	Chrd	12667	chordin [Source:MGI Symbol;Acc:MGI:1313268]	-0.070509368	1.600142286	-0.332684461	0.743559612	0.911392245	-5.46313763	-0.070509368	-0.332684461	0.743559612	0.911392245	-5.46313763	1.934788626	1.700813106	1.453908478	1.876095684	1.144770561	1.930914148	1.713439439	1.324427192	1.833148954	0.94929782	2.001466836
ENSMUSG00000006998	ENSMUSG00000006998	Psmd2	21762	proteasome (prosome, macropain) 26S subunit, non-ATPase, 2 [Source:MGI Symbol;Acc:MGI:1096584]	-0.044223066	8.033882561	-0.839101828	0.413398	0.753063107	-6.206357996	-0.044223066	-0.839101828	0.413398	0.753063107	-6.206357996	7.978876458	8.130314491	8.072562449	8.077907053	7.980855234	8.084730427	8.017128955	8.015832968	8.10874721	7.997994656	7.91074771
ENSMUSG00000007021	ENSMUSG00000007021	Syngr3	20974	synaptogyrin 3 [Source:MGI Symbol;Acc:MGI:1341881]	1.689281108	-2.477435928	1.892013841	0.076162799	0.386414908	-4.290599601	1.689281108	1.892013841	0.076162799	0.386414908	-4.290599601	-1.230105349	-2.159351851	-0.73411397	-1.517491995	-3.908098543	-3.908098543	-0.156001604	-1.908202575	-1.792793377	-1.869028384	-1.653182702
ENSMUSG00000007029	ENSMUSG00000007029	Vars	22321	valyl-tRNA synthetase [Source:MGI Symbol;Acc:MGI:90675]	-0.17247867	5.328212447	-2.084508874	0.052979285	0.333272525	-4.399812248	-0.17247867	-2.084508874	0.052979285	0.333272525	-4.399812248	5.344473755	5.412837028	5.296320989	5.561910344	5.250580445	5.568287938	5.329087459	5.216918126	5.371095272	5.276557872	5.00184749
ENSMUSG00000007030	ENSMUSG00000007030	Vwa7	27762	von Willebrand factor A domain containing 7 [Source:MGI Symbol;Acc:MGI:1306798]	-0.296188964	4.023566073	-3.20611625	0.005333518	0.126392095	-2.146897204	-0.296188964	-3.20611625	0.005333518	0.126392095	-2.146897204	4.154664174	4.293107018	4.198931566	4.256428949	4.103283214	4.028996686	4.09124541	3.710882963	3.994556254	3.726956653	3.748761593
ENSMUSG00000007033	ENSMUSG00000007033	Hspa1l	15482	heat shock protein 1-like [Source:MGI Symbol;Acc:MGI:96231]	0.373142888	4.02453086	2.716159515	0.014949473	0.200050521	-3.088536993	0.373142888	2.716159515	0.014949473	0.200050521	-3.088536993	3.934787408	3.722099539	4.08818962	3.684589788	4.126699601	3.655637563	3.804291831	4.157852454	4.364697004	4.157028467	4.622978223
ENSMUSG00000007035	ENSMUSG00000007035	Msh5	17687	mutS homolog 5 [Source:MGI Symbol;Acc:MGI:1329021]	-0.303323553	-1.244952582	-0.721460445	0.480719997	0.788160814	-4.774976102	-0.303323553	-0.721460445	0.480719997	0.788160814	-4.774976102	-0.34746897	-1.121154673	-1.337955411	-1.671359331	-0.19232793	-1.003227271	-0.754269762	-1.529698954	-1.050310365	-1.186146274	-1.653182702
ENSMUSG00000007036	ENSMUSG00000007036	Abhd16a	193742	abhydrolase domain containing 16A [Source:MGI Symbol;Acc:MGI:99476]	-0.255662012	5.432056459	-3.339808092	0.004010738	0.111019979	-2.034646624	-0.255662012	-3.339808092	0.004010738	0.111019979	-2.034646624	5.212305435	5.570328573	5.601356761	5.646775494	5.63025126	5.625551685	5.276450866	5.345846753	5.313869299	5.282712673	5.26542973
ENSMUSG00000007038	ENSMUSG00000007038	Neu1	18010	neuraminidase 1 [Source:MGI Symbol;Acc:MGI:97305]	0.171334073	4.187387269	2.041586181	0.05750891	0.347110173	-4.305621747	0.171334073	2.041586181	0.05750891	0.347110173	-4.305621747	4.254703294	4.071531351	4.139582859	4.080786346	4.046096949	4.115488714	4.271705947	4.208627004	4.191464722	4.180292467	4.544011226
ENSMUSG00000007039	ENSMUSG00000007039	Ddah2	51793	dimethylarginine dimethylaminohydrolase 2 [Source:MGI Symbol;Acc:MGI:1859016]	0.167850611	4.086635116	2.021242487	0.059776311	0.35187346	-4.320928538	0.167850611	2.021242487	0.059776311	0.35187346	-4.320928538	3.900451053	3.966611291	4.08818962	3.951659161	4.183629852	3.968313279	4.10987897	4.379013834	4.124183605	4.247914904	4.079423132
ENSMUSG00000007041	ENSMUSG00000007041	Clic1	114584	chloride intracellular channel 1 [Source:MGI Symbol;Acc:MGI:2148924]	0.317975513	5.212535093	2.98639167	0.00849595	0.157272424	-2.722125511	0.317975513	2.98639167	0.00849595	0.157272424	-2.722125511	5.143832906	4.890843547	5.028332282	4.882684443	5.406987285	5.052391584	5.252542353	5.684219963	5.168939005	5.284247279	5.564259517
ENSMUSG00000007050	ENSMUSG00000007050	Lsm2	27756	LSM2 homolog, U6 small nuclear RNA and mRNA degradation associated [Source:MGI Symbol;Acc:MGI:90676]	-0.308351438	2.371321578	-2.238358183	0.039295525	0.296263631	-3.67216313	-0.308351438	-2.238358183	0.039295525	0.296263631	-3.67216313	2.835970135	2.338900608	2.591964726	2.315625931	2.63665047	2.406510491	2.114996011	2.269682454	2.299508606	2.446899144	1.981201844
ENSMUSG00000007080	ENSMUSG00000007080	Pole	18973	polymerase (DNA directed), epsilon [Source:MGI Symbol;Acc:MGI:1196391]	-1.032063497	1.330646992	-3.898933222	0.001211602	0.060311967	-1.153668637	-1.032063497	-3.898933222	0.001211602	0.060311967	-1.153668637	1.301264056	1.474619522	2.132360404	1.917167685	2.014072062	1.939972138	1.081448521	0.384551573	0.903328032	1.775004178	0.062113551
ENSMUSG00000007097	ENSMUSG00000007097	Atp1a2	98660	ATPase, Na+/K+ transporting, alpha 2 polypeptide [Source:MGI Symbol;Acc:MGI:88106]	-0.031317872	10.01698711	-0.357413225	0.725310615	0.904335574	-6.548982336	-0.031317872	-0.357413225	0.725310615	0.904335574	-6.548982336	9.991278395	10.14305608	9.961464472	10.05280244	9.891584186	10.15106444	10.30536189	9.762042794	10.14649406	9.792768514	9.989696369
ENSMUSG00000007122	ENSMUSG00000007122	Casq1	12372	calsequestrin 1 [Source:MGI Symbol;Acc:MGI:1309468]	-0.251269498	1.842695179	-0.976320358	0.342996043	0.700874085	-5.152708454	-0.251269498	-0.976320358	0.342996043	0.700874085	-5.152708454	1.277677278	2.547301588	2.105040957	1.862141003	1.738159332	2.305000778	1.003870816	1.825119694	2.126938522	1.397929948	2.308456112
ENSMUSG00000007207	ENSMUSG00000007207	Stx1a	20907	syntaxin 1A (brain) [Source:MGI Symbol;Acc:MGI:109355]	0.159795193	0.511489188	0.548913921	0.590412025	0.844215992	-5.127656482	0.159795193	0.548913921	0.590412025	0.844215992	-5.127656482	0.551244029	0.488722093	0.775228332	0.981642681	0.119192377	0.167711809	0.330632893	0.835929018	0.268278888	0.140576042	1.529600892
ENSMUSG00000007216	ENSMUSG00000007216	Zfp775	243372	zinc finger protein 775 [Source:MGI Symbol;Acc:MGI:2683557]	0.26826306	3.616286835	2.578918812	0.019831573	0.224332836	-3.27783913	0.26826306	2.578918812	0.019831573	0.224332836	-3.27783913	3.477239765	3.665119617	3.588911857	3.534297159	3.407804948	3.407249681	3.930202826	3.754253795	3.712509672	3.415830331	3.949853816
ENSMUSG00000007279	ENSMUSG00000007279	Scube2	56788	signal peptide, CUB domain, EGF-like 2 [Source:MGI Symbol;Acc:MGI:1928765]	0.228622865	4.284061564	2.130569994	0.048482502	0.321546957	-4.174786492	0.228622865	2.130569994	0.048482502	0.321546957	-4.174786492	4.199287154	4.269775824	4.22454487	4.101721989	4.039943341	4.302683296	4.551057382	4.563438351	4.579183517	3.932740624	4.4006908
ENSMUSG00000007338	ENSMUSG00000007338	Mrpl49	18120	mitochondrial ribosomal protein L49 [Source:MGI Symbol;Acc:MGI:108180]	-0.075590396	4.830392227	-0.957265408	0.3522428	0.707845538	-5.849536994	-0.075590396	-0.957265408	0.3522428	0.707845538	-5.849536994	4.729157815	4.997663926	4.922761654	4.646658592	5.032377379	4.884263086	4.888445648	4.786643274	4.743626953	4.700517279	4.829781055
ENSMUSG00000007379	ENSMUSG00000007379	Dennd2c	329727	DENN/MADD domain containing 2C [Source:MGI Symbol;Acc:MGI:3036254]	0.264528812	1.865430715	1.749669203	0.098737737	0.430384562	-4.318965513	0.264528812	1.749669203	0.098737737	0.430384562	-4.318965513	1.808800837	2.013308951	1.815901609	1.833820057	1.783062556	1.398474669	2.142406256	2.07817587	1.96204633	2.115644627	1.784740281
ENSMUSG00000007411	ENSMUSG00000007411	Mark3	17169	MAP/microtubule affinity regulating kinase 3 [Source:MGI Symbol;Acc:MGI:1341865]	-0.063102203	5.729235009	-0.973544747	0.344332321	0.702414337	-5.952480788	-0.063102203	-0.973544747	0.344332321	0.702414337	-5.952480788	5.568756974	5.87189544	5.839613747	5.731729212	5.808243788	5.734982385	5.696529832	5.662757057	5.769984759	5.747324227	5.604561226
ENSMUSG00000007415	ENSMUSG00000007415	Gatad1	67210	GATA zinc finger domain containing 1 [Source:MGI Symbol;Acc:MGI:1914460]	0.067101796	6.153808502	1.205324425	0.245071166	0.616199203	-5.746340311	0.067101796	1.205324425	0.245071166	0.616199203	-5.746340311	6.056726671	6.149432779	6.227825936	6.104943443	6.05017139	6.160104341	6.281901921	6.16188382	6.182562289	6.144558723	6.182777628
ENSMUSG00000007458	ENSMUSG00000007458	M6pr	17113	mannose-6-phosphate receptor, cation dependent [Source:MGI Symbol;Acc:MGI:96904]	0.035609957	5.740942719	0.66845479	0.513081967	0.807637364	-6.202319836	0.035609957	0.66845479	0.513081967	0.807637364	-6.202319836	5.738186985	5.772684468	5.75865111	5.708520034	5.654620063	5.727808916	5.7904863	5.696501459	5.761153709	5.782497359	5.773898657
ENSMUSG00000007476	ENSMUSG00000007476	Lrrc8a	241296	leucine rich repeat containing 8A VRAC subunit A [Source:MGI Symbol;Acc:MGI:2652847]	-0.00765396	3.141154374	-0.055749598	0.956210428	0.990234236	-5.924947536	-0.00765396	-0.055749598	0.956210428	0.990234236	-5.924947536	3.073661561	2.694742739	3.388229124	3.24809664	3.473203242	3.053770294	3.080432972	3.408271436	3.097304076	2.84648587	3.278106246
ENSMUSG00000007564	ENSMUSG00000007564	Ppp2r1a	51792	protein phosphatase 2, regulatory subunit A, alpha [Source:MGI Symbol;Acc:MGI:1926334]	-0.088624712	7.325412048	-1.292645319	0.213933105	0.583983284	-5.709469803	-0.088624712	-1.292645319	0.213933105	0.583983284	-5.709469803	7.23697615	7.3668198	7.357701873	7.303272605	7.417502795	7.507453879	7.039384086	7.345137583	7.327343118	7.305628809	7.377207789
ENSMUSG00000007570	ENSMUSG00000007570	Fance	72775	Fanconi anemia, complementation group E [Source:MGI Symbol;Acc:MGI:1920025]	-0.108979324	2.90121071	-0.893540844	0.384408565	0.732913825	-5.480466061	-0.108979324	-0.893540844	0.384408565	0.732913825	-5.480466061	2.852029977	3.077235721	2.962994256	2.911181824	3.293480051	2.716926023	2.758983113	2.682725427	2.825260197	2.903514297	3.034366149
ENSMUSG00000007589	ENSMUSG00000007589	Tinf2	28113	Terf1 (TRF1)-interacting nuclear factor 2 [Source:MGI Symbol;Acc:MGI:107246]	-0.129740051	3.473394979	-1.323208633	0.203800632	0.57107238	-5.182349031	-0.129740051	-1.323208633	0.203800632	0.57107238	-5.182349031	3.358595316	3.751873682	3.623017423	3.590392354	3.544485093	3.400703476	3.286943672	3.271672793	3.491846983	3.44356382	3.515028821
ENSMUSG00000007591	ENSMUSG00000007591	Tssk4	71099	testis-specific serine kinase 4 [Source:MGI Symbol;Acc:MGI:1918349]	-0.567758888	-3.318226312	-0.525882487	0.605962613	0.852137518	-4.68638505	-0.567758888	-0.525882487	0.605962613	0.852137518	-4.68638505	-3.908098543	-3.238920962	-2.396121379	-1.251665735	0.413828771	-3.46393156	-3.908098543	-2.770670678	-2.100903382	-2.389118645	-2.733252303
ENSMUSG00000007594	ENSMUSG00000007594	Hapln4	330790	hyaluronan and proteoglycan link protein 4 [Source:MGI Symbol;Acc:MGI:2679531]	2.287830029	-2.189162907	2.932985525	0.009507015	0.166616538	-3.760481151	2.287830029	2.932985525	0.009507015	0.166616538	-3.760481151	-2.770645903	-2.437952869	-1.674206625	-1.843618029	-3.908098543	-2.61996843	-0.156001604	-1.706573237	-2.100903382	-0.299845175	0.276848592
ENSMUSG00000007603	ENSMUSG00000007603	Dus3l	224907	dihydrouridine synthase 3-like (S. cerevisiae) [Source:MGI Symbol;Acc:MGI:2147092]	-0.013655365	3.892305725	-0.141376408	0.889283389	0.968289633	-6.106341554	-0.013655365	-0.141376408	0.889283389	0.968289633	-6.106341554	3.968325513	3.805589321	3.698072155	4.056481871	3.754470122	4.097386244	3.887642758	4.064455953	3.984474493	3.758213279	3.793029895
ENSMUSG00000007610	ENSMUSG00000007610	Gtpbp3	70359	GTP binding protein 3 [Source:MGI Symbol;Acc:MGI:1917609]	0.14562648	3.878268398	1.711445171	0.105718989	0.441911389	-4.759168487	0.14562648	1.711445171	0.105718989	0.441911389	-4.759168487	3.702095304	3.892170444	3.898342105	3.712079119	3.845488834	3.828987723	3.863139182	4.211741855	3.925095986	3.901084629	3.934126187
ENSMUSG00000007613	ENSMUSG00000007613	Tgfbr1	21812	transforming growth factor, beta receptor I [Source:MGI Symbol;Acc:MGI:98728]	0.009720535	4.703527042	0.102928647	0.91925954	0.980107207	-6.280339562	0.009720535	0.102928647	0.91925954	0.980107207	-6.280339562	4.696176309	4.781675929	4.650158669	4.894730129	4.415205649	4.755504994	4.521785978	4.857960662	4.909994157	4.695912497	4.589902054
ENSMUSG00000007617	ENSMUSG00000007617	Homer1	26556	homer scaffolding protein 1 [Source:MGI Symbol;Acc:MGI:1347345]	-0.073284525	6.221610642	-1.094186037	0.28958158	0.657298515	-5.872912963	-0.073284525	-1.094186037	0.28958158	0.657298515	-5.872912963	6.249407825	6.280698542	6.276085795	6.104943443	6.431348597	6.189834147	6.092291142	6.248604392	6.065494937	6.237002232	6.272542279
ENSMUSG00000007646	ENSMUSG00000007646	Rad51c	114714	RAD51 paralog C [Source:MGI Symbol;Acc:MGI:2150020]	0.876617981	0.030114343	1.95140585	0.068188278	0.368880942	-3.979838397	0.876617981	1.95140585	0.068188278	0.368880942	-3.979838397	-0.586254407	0.173793923	0.183662313	0.216613285	-2.27066918	0.702739719	0.942821105	0.51130812	1.121431977	0.294704011	0.022998178
ENSMUSG00000007653	ENSMUSG00000007653	Gabrb2	14401	gamma-aminobutyric acid (GABA) A receptor, subunit beta 2 [Source:MGI Symbol;Acc:MGI:95620]	-0.296881119	-3.384172553	-0.312578852	0.758514424	0.916789759	-4.705321762	-0.296881119	-0.312578852	0.758514424	0.916789759	-4.705321762	-3.908098543	-3.238920962	-0.836331557	-2.534357542	-2.868570601	-2.091008174	-2.739847231	-3.230078653	-1.323322432	-2.105762825	-3.908098543
ENSMUSG00000007655	ENSMUSG00000007655	Cav1	12389	caveolin 1, caveolae protein [Source:MGI Symbol;Acc:MGI:102709]	0.26559288	8.004518808	2.795994811	0.012664517	0.188156356	-3.250980195	0.26559288	2.795994811	0.012664517	0.188156356	-3.250980195	7.722712336	7.799386412	8.052144372	7.911088957	7.915135171	7.895304547	7.963389357	8.589714375	7.989680819	8.124390191	8.089844253
ENSMUSG00000007656	ENSMUSG00000007656	Arpp19	59046	cAMP-regulated phosphoprotein 19 [Source:MGI Symbol;Acc:MGI:1891691]	0.026687566	5.850106262	0.295535178	0.771269814	0.921487136	-6.395670764	0.026687566	0.295535178	0.771269814	0.921487136	-6.395670764	5.908151978	5.863152952	6.016815823	5.864525735	5.641471413	5.767146905	6.149698738	5.720755179	6.011906797	5.692902455	5.72827037
ENSMUSG00000007659	ENSMUSG00000007659	Bcl2l1	12048	BCL2-like 1 [Source:MGI Symbol;Acc:MGI:88139]	0.145588729	5.212833038	1.436650616	0.169498	0.528922787	-5.368156234	0.145588729	1.436650616	0.169498	0.528922787	-5.368156234	5.119161482	4.911719683	5.166889806	5.207759239	5.255899659	5.211396683	5.032140941	5.477193991	5.12487176	5.232722992	5.622663184
ENSMUSG00000007670	ENSMUSG00000007670	Khsrp	16549	KH-type splicing regulatory protein [Source:MGI Symbol;Acc:MGI:1336214]	-0.047143122	5.369440889	-0.674808452	0.50913831	0.805044657	-6.155870707	-0.047143122	-0.674808452	0.50913831	0.805044657	-6.155870707	5.520587196	5.435293021	5.378479512	5.429780137	5.159857781	5.431278941	5.286723552	5.351506236	5.454717756	5.354592212	5.280019528
ENSMUSG00000007682	ENSMUSG00000007682	Dio2	13371	deiodinase, iodothyronine, type II [Source:MGI Symbol;Acc:MGI:1338833]	0.391990349	2.645185314	1.632897638	0.121415168	0.465326063	-4.61411269	0.391990349	1.632897638	0.121415168	0.465326063	-4.61411269	3.492688158	2.147367218	2.249273436	2.783730647	1.896390238	2.438819609	3.08514913	2.490935484	2.559285864	2.612423087	3.47210803
ENSMUSG00000007721	ENSMUSG00000007721	Ccdc124	234388	coiled-coil domain containing 124 [Source:MGI Symbol;Acc:MGI:1916403]	0.072204955	5.567482368	0.909191267	0.376331724	0.726719816	-5.995675464	0.072204955	0.909191267	0.376331724	0.726719816	-5.995675464	5.459004621	5.428724523	5.486960578	5.583333427	5.763195975	5.508656983	5.826138294	5.435170782	5.559453451	5.527823295	5.680366326
ENSMUSG00000007739	ENSMUSG00000007739	Cct4	12464	chaperonin containing Tcp1, subunit 4 (delta) [Source:MGI Symbol;Acc:MGI:104689]	-0.274808134	6.879428908	-3.258824099	0.004767206	0.119553378	-2.284341925	-0.274808134	-3.258824099	0.004767206	0.119553378	-2.284341925	6.847530377	7.040046852	7.000868334	6.959382702	7.030173357	7.141630851	6.663246395	6.691675678	6.961271749	6.904952786	6.439662872
ENSMUSG00000007777	ENSMUSG00000007777	0610009B22Rik	66050	RIKEN cDNA 0610009B22 gene [Source:MGI Symbol;Acc:MGI:1913300]	0.03115987	3.620302816	0.312338401	0.758693888	0.916944306	-6.002157808	0.03115987	0.312338401	0.758693888	0.916944306	-6.002157808	3.666212968	3.596449271	3.799550755	3.696435124	3.398215545	3.517246801	3.748898226	3.783855793	3.624359595	3.662335404	3.393779814
ENSMUSG00000007783	ENSMUSG00000007783	Cpt1c	78070	carnitine palmitoyltransferase 1c [Source:MGI Symbol;Acc:MGI:2446526]	-0.113923471	1.455656383	-0.666474103	0.514314908	0.807769606	-5.282620341	-0.113923471	-0.666474103	0.514314908	0.807769606	-5.282620341	1.904308055	1.346664492	1.409933784	1.497105336	1.415831103	1.606197687	1.446513008	1.557740349	1.121431977	1.304227413	1.688029219
ENSMUSG00000007805	ENSMUSG00000007805	Twist2	13345	twist basic helix-loop-helix transcription factor 2 [Source:MGI Symbol;Acc:MGI:104685]	-0.610973803	-0.271091975	-1.825638818	0.086048614	0.405292848	-4.12341271	-0.610973803	-1.825638818	0.086048614	0.405292848	-4.12341271	0.664701758	0.405533268	0.075218918	0.216613285	-0.313152708	-0.533234859	-0.451406702	-0.207786865	-1.135699975	-0.159720776	-0.554345242
ENSMUSG00000007812	ENSMUSG00000007812	Zfp655	72611	zinc finger protein 655 [Source:MGI Symbol;Acc:MGI:1919861]	0.050361501	5.116637353	0.627840739	0.538696718	0.817033318	-6.153098066	0.050361501	0.627840739	0.538696718	0.817033318	-6.153098066	4.858005981	5.223932626	5.085361828	5.147191199	5.12830323	5.117711978	5.131236518	5.014198772	5.015253342	5.364781727	5.219672846
ENSMUSG00000007815	ENSMUSG00000007815	Rhoa	11848	ras homolog family member A [Source:MGI Symbol;Acc:MGI:1096342]	-0.067436398	7.631426582	-1.000802211	0.331366561	0.69311619	-6.043874119	-0.067436398	-1.000802211	0.331366561	0.69311619	-6.043874119	7.524350104	7.61032642	7.737996991	7.664810555	7.760933308	7.670406295	7.444331435	7.78699108	7.66595601	7.605736253	7.477819252
ENSMUSG00000007817	ENSMUSG00000007817	Zmiz1	328365	zinc finger, MIZ-type containing 1 [Source:MGI Symbol;Acc:MGI:3040693]	0.003397961	6.452645488	0.046722378	0.96329503	0.991646593	-6.486372328	0.003397961	0.046722378	0.96329503	0.991646593	-6.486372328	6.390787244	6.474920772	6.292829472	6.462008236	6.569124847	6.507220362	6.265894217	6.683285183	6.414263384	6.495988564	6.431751006
ENSMUSG00000007827	ENSMUSG00000007827	Ankrd26	232339	ankyrin repeat domain 26 [Source:MGI Symbol;Acc:MGI:1917887]	-0.288252871	3.01736829	-2.658646057	0.016836008	0.209959783	-3.045564909	-0.288252871	-2.658646057	0.016836008	0.209959783	-3.045564909	3.204508976	3.211868619	2.978131275	3.237325591	3.152296356	3.126983396	2.952067137	2.769836006	2.902251414	3.125212945	2.628129038
ENSMUSG00000007833	ENSMUSG00000007833	Aldh16a1	69748	aldehyde dehydrogenase 16 family, member A1 [Source:MGI Symbol;Acc:MGI:1916998]	-0.254072035	3.953477902	-2.471602179	0.024672541	0.246084583	-3.52015496	-0.254072035	-2.471602179	0.024672541	0.246084583	-3.52015496	3.86922831	4.016524863	3.82489001	4.272344549	4.183629852	4.204623279	3.733960424	3.837269659	3.930357458	4.020063521	3.646308494
ENSMUSG00000007836	ENSMUSG00000007836	Hnrnpa0	77134	heterogeneous nuclear ribonucleoprotein A0 [Source:MGI Symbol;Acc:MGI:1924384]	-0.111580281	5.725799315	-1.24565073	0.230282042	0.60024611	-5.662194718	-0.111580281	-1.24565073	0.230282042	0.60024611	-5.662194718	5.686506117	5.760181746	5.873401584	5.963426339	5.770647473	5.620630863	5.935948038	5.702049581	5.681485249	5.629119119	5.375305681
ENSMUSG00000007837	ENSMUSG00000007837	Prrg2	65116	proline-rich Gla (G-carboxyglutamic acid) polypeptide 2 [Source:MGI Symbol;Acc:MGI:1929596]	0.447314298	1.923120539	2.027013212	0.059125042	0.350439328	-3.943443605	0.447314298	2.027013212	0.059125042	0.350439328	-3.943443605	1.369795321	2.234307019	2.132360404	2.033802002	0.921975663	1.875338397	2.556527058	1.919584213	2.258262459	1.775004178	2.29209749
ENSMUSG00000007850	ENSMUSG00000007850	Hnrnph1	59013	heterogeneous nuclear ribonucleoprotein H1 [Source:MGI Symbol;Acc:MGI:1891925]	0.042902724	6.743401695	0.703880345	0.491316931	0.795118221	-6.252334067	0.042902724	0.703880345	0.491316931	0.795118221	-6.252334067	6.714409193	6.705968162	6.785992567	6.72697995	6.825833949	6.588311251	6.65613251	6.863417354	6.839661057	6.797830693	6.680214957
ENSMUSG00000007867	ENSMUSG00000007867	Ift43	76411	intraflagellar transport 43 [Source:MGI Symbol;Acc:MGI:1923661]	0.004920573	3.841901214	0.050014103	0.960711271	0.991355359	-6.103221575	0.004920573	0.050014103	0.960711271	0.991355359	-6.103221575	4.0082852	3.751873682	3.684293599	3.769278146	4.117962935	3.756497052	3.727941725	3.706473298	4.019456667	3.884992286	3.888610289
ENSMUSG00000007872	ENSMUSG00000007872	Id3	15903	inhibitor of DNA binding 3 [Source:MGI Symbol;Acc:MGI:96398]	0.324172255	5.463132479	2.939188276	0.009383829	0.165895582	-2.838873578	0.324172255	2.939188276	0.009383829	0.165895582	-2.838873578	5.218512809	5.358578397	5.515773008	5.726924661	4.967394032	5.125672938	5.639157247	5.847318169	5.500538552	5.594901698	5.617748769
ENSMUSG00000007877	ENSMUSG00000007877	Tcap	21393	titin-cap [Source:MGI Symbol;Acc:MGI:1330233]	0.216372205	10.11090024	1.621451293	0.123861404	0.469285295	-5.347812436	0.216372205	1.621451293	0.123861404	0.469285295	-5.347812436	9.684054962	10.01752381	9.881707595	10.12816569	9.981623758	10.38313678	10.71294044	10.04755794	10.05751468	9.899189757	10.4272001
ENSMUSG00000007880	ENSMUSG00000007880	Arid1a	93760	AT rich interactive domain 1A (SWI-like) [Source:MGI Symbol;Acc:MGI:1935147]	-0.011788767	6.381233999	-0.213966993	0.833193109	0.947809162	-6.458894341	-0.011788767	-0.213966993	0.833193109	0.947809162	-6.458894341	6.410576985	6.383455204	6.320558322	6.406000197	6.44013699	6.35808262	6.338793431	6.509404427	6.324698399	6.396623532	6.314654477
ENSMUSG00000007888	ENSMUSG00000007888	Crlf1	12931	cytokine receptor-like factor 1 [Source:MGI Symbol;Acc:MGI:1340030]	0.186317172	1.066081718	0.914713611	0.373509263	0.724294588	-5.038627245	0.186317172	0.914713611	0.373509263	0.724294588	-5.038627245	0.989051726	0.780472453	0.907618224	0.955593547	1.396695601	0.991186603	0.812378156	1.179229667	0.986503069	1.58885075	1.515578422
ENSMUSG00000007891	ENSMUSG00000007891	Ctsd	13033	cathepsin D [Source:MGI Symbol;Acc:MGI:88562]	0.002200657	8.149261031	0.033121032	0.973975216	0.993721324	-6.568419962	0.002200657	0.033121032	0.973975216	0.993721324	-6.568419962	8.107362628	8.160955063	8.288119121	8.09590609	8.228722683	8.017730316	8.288918169	8.138750324	8.128624118	7.953838759	8.235706703
ENSMUSG00000007892	ENSMUSG00000007892	Rplp1	56040	ribosomal protein, large, P1 [Source:MGI Symbol;Acc:MGI:1927099]	-0.048744396	7.864326008	-0.545745807	0.592539162	0.845593867	-6.404886835	-0.048744396	-0.545745807	0.592539162	0.845593867	-6.404886835	7.749483927	7.739874085	8.140151171	7.853402722	8.153234322	7.693185434	7.963709514	7.729474459	7.775622806	7.743194925	7.969632122
ENSMUSG00000007908	ENSMUSG00000007908	Hmgcll1	208982	3-hydroxymethyl-3-methylglutaryl-Coenzyme A lyase-like 1 [Source:MGI Symbol;Acc:MGI:2446108]	0.634470504	-2.796653757	0.735738987	0.472214149	0.784552139	-4.677579546	0.634470504	0.735738987	0.472214149	0.784552139	-4.677579546	-0.422756674	-2.783550416	-2.748036187	-2.864792928	-3.908098543	-1.70480868	-0.112154005	-2.770670678	-2.738297799	-2.105762825	-2.487525829
ENSMUSG00000007946	ENSMUSG00000007946	Phox2a	11859	paired-like homeobox 2a [Source:MGI Symbol;Acc:MGI:106633]	0.859809355	-1.404423933	1.847226975	0.082715377	0.399547423	-4.200095414	0.859809355	1.847226975	0.082715377	0.399547423	-4.200095414	-2.422731686	-0.791707018	-1.195278536	-0.745069515	-2.27066918	-1.822417311	-0.754269762	-0.67556174	-1.53904511	-0.629005322	-0.386955466
ENSMUSG00000007950	ENSMUSG00000007950	Abhd8	64296	abhydrolase domain containing 8 [Source:MGI Symbol;Acc:MGI:1918946]	0.345932535	4.292529048	4.189218736	0.000652233	0.045550769	-0.23028873	0.345932535	4.189218736	0.000652233	0.045550769	-0.23028873	4.078219473	4.098267602	4.060012453	4.179742455	4.334545483	4.099408883	4.604595498	4.470274786	4.351029477	4.354019199	4.627874887
ENSMUSG00000007987	ENSMUSG00000007987	Ift22	67286	intraflagellar transport 22 [Source:MGI Symbol;Acc:MGI:1914536]	0.062333329	2.700800826	0.433933988	0.66995388	0.881059009	-5.719651304	0.062333329	0.433933988	0.66995388	0.881059009	-5.719651304	2.761402837	2.712156872	2.993111122	2.827477412	2.266826329	2.572965227	2.833749385	2.501155314	2.858760765	3.018617985	2.484346306
ENSMUSG00000007989	ENSMUSG00000007989	Fzd3	14365	frizzled class receptor 3 [Source:MGI Symbol;Acc:MGI:108476]	-0.047327481	1.395397782	-0.294854875	0.771780382	0.921514711	-5.422768469	-0.047327481	-0.294854875	0.771780382	0.921514711	-5.422768469	1.477241438	1.278163239	1.19355629	1.714626051	1.471760321	1.475249772	1.386644671	1.615327718	1.261609001	1.328229754	1.443345772
ENSMUSG00000008035	ENSMUSG00000008035	Mid1ip1	68041	Mid1 interacting protein 1 (gastrulation specific G12-like (zebrafish)) [Source:MGI Symbol;Acc:MGI:1915291]	0.040815733	7.248268683	0.434485677	0.669561337	0.881059009	-6.434635307	0.040815733	0.434485677	0.669561337	0.881059009	-6.434635307	6.973992712	7.395734575	6.999941635	7.384534946	7.181792443	7.43882262	7.500796674	7.309962748	7.2644179	7.177712609	7.108413076
ENSMUSG00000008036	ENSMUSG00000008036	Ap2s1	232910	adaptor-related protein complex 2, sigma 1 subunit [Source:MGI Symbol;Acc:MGI:2141861]	0.032561948	4.416726255	0.404250209	0.691217514	0.890024351	-6.148568169	0.032561948	0.404250209	0.691217514	0.890024351	-6.148568169	4.444072628	4.301759849	4.450279159	4.243030497	4.612628435	4.399433829	4.521785978	4.462450572	4.434864191	4.257321613	4.493038811
ENSMUSG00000008090	ENSMUSG00000008090	Fgfrl1	116701	fibroblast growth factor receptor-like 1 [Source:MGI Symbol;Acc:MGI:2150920]	-0.08214763	4.269429232	-0.930024323	0.365759066	0.71687856	-5.770702741	-0.08214763	-0.930024323	0.365759066	0.71687856	-5.770702741	4.541369811	4.287309497	4.218184049	4.339352607	4.298914958	4.210249483	4.326505742	3.975628488	4.34906636	4.315514072	4.142373318
ENSMUSG00000008129	ENSMUSG00000008129	4930432K21Rik	74666	RIKEN cDNA 4930432K21 gene [Source:MGI Symbol;Acc:MGI:1921916]	0.47710993	-1.918024795	0.651248077	0.523848811	0.81201702	-4.744173779	0.47710993	0.651248077	0.523848811	0.81201702	-4.744173779	-0.872556544	-1.391748037	-2.113436594	-1.251665735	-3.908098543	-0.749176195	-1.79493926	-0.982219583	-1.323322432	-0.629005322	-2.094419392
ENSMUSG00000008136	ENSMUSG00000008136	Fhl2	14200	four and a half LIM domains 2 [Source:MGI Symbol;Acc:MGI:1338762]	0.033839994	9.885535112	0.296140061	0.770815938	0.921487136	-6.567553967	0.033839994	0.296140061	0.770815938	0.921487136	-6.567553967	9.717380049	9.855617726	9.785969783	9.769642496	9.805105143	10.28477692	9.996106909	10.18385917	9.742626687	9.519693974	10.08093874
ENSMUSG00000008140	ENSMUSG00000008140	Emc10	69683	ER membrane protein complex subunit 10 [Source:MGI Symbol;Acc:MGI:1916933]	0.055192024	5.738535222	0.80581085	0.431806274	0.762580535	-6.101019572	0.055192024	0.80581085	0.431806274	0.762580535	-6.101019572	5.531846904	5.688310681	5.821894094	5.746997129	5.681551783	5.806060051	5.773785775	5.948810812	5.74705971	5.715828189	5.676432885
ENSMUSG00000008153	ENSMUSG00000008153	Clstn3	232370	calsyntenin 3 [Source:MGI Symbol;Acc:MGI:2178323]	0.39066092	0.643750906	0.613457331	0.547933769	0.822618148	-5.127584786	0.39066092	0.613457331	0.547933769	0.822618148	-5.127584786	2.417339664	-0.791707018	1.496582335	1.032371021	1.025263469	-1.149272404	2.590094448	-0.586295287	0.425589615	0.140576042	1.166573545
ENSMUSG00000008167	ENSMUSG00000008167	Fbxw9	68628	F-box and WD-40 domain protein 9 [Source:MGI Symbol;Acc:MGI:1915878]	-0.229400085	0.948286907	-1.08766159	0.292369345	0.659268573	-4.875928232	-0.229400085	-1.08766159	0.292369345	0.659268573	-4.875928232	1.518075094	0.994850276	0.629450718	0.902040325	1.453357114	1.008511548	1.043181052	0.664658243	0.721043444	1.151169263	0.753839403
ENSMUSG00000008193	ENSMUSG00000008193	Spib	272382	Spi-B transcription factor (Spi-1/PU.1 related) [Source:MGI Symbol;Acc:MGI:892986]	-1.624458883	-1.449410088	-2.060979131	0.055420456	0.340669983	-4.117492076	-1.624458883	-2.060979131	0.055420456	0.340669983	-4.117492076	1.046007489	-1.002780677	0.667299167	0.029504795	-2.538865237	-1.074402593	-1.54129492	-2.770670678	-1.323322432	-2.389118645	-2.277624592
ENSMUSG00000008200	ENSMUSG00000008200	Fnbp4	55935	formin binding protein 4 [Source:MGI Symbol;Acc:MGI:1860513]	-0.067158062	4.201342485	-0.864853781	0.399511945	0.743795988	-5.813792801	-0.067158062	-0.864853781	0.399511945	0.743795988	-5.813792801	4.345419627	4.266832715	4.052881326	4.176926808	4.374216877	4.193304618	4.077110582	4.189795336	4.149219154	4.190149049	4.24154616
ENSMUSG00000008206	ENSMUSG00000008206	Cers4	67260	ceramide synthase 4 [Source:MGI Symbol;Acc:MGI:1914510]	0.037779301	5.244658047	0.509658962	0.6170356	0.857469633	-6.239028945	0.037779301	0.509658962	0.6170356	0.857469633	-6.239028945	5.256715259	5.182366587	5.011878006	5.16860959	5.308040193	5.437688174	5.310076774	5.199764644	5.288485179	5.210295763	5.337942983
ENSMUSG00000008226	ENSMUSG00000008226	Scrn3	74616	secernin 3 [Source:MGI Symbol;Acc:MGI:1921866]	0.097918051	5.286074941	1.299211135	0.211723492	0.581570547	-5.550690954	0.097918051	1.299211135	0.211723492	0.581570547	-5.550690954	5.039006943	5.448340974	5.254972288	5.17849705	5.258551929	5.285220808	5.325105974	5.23233717	5.507595896	5.353130675	5.284161085
ENSMUSG00000008301	ENSMUSG00000008301	Phax	56698	phosphorylated adaptor for RNA export [Source:MGI Symbol;Acc:MGI:1891839]	-0.070720225	4.067916364	-0.656784836	0.520370494	0.810402599	-5.93965158	-0.070720225	-0.656784836	0.520370494	0.810402599	-5.93965158	4.0082852	4.127765266	4.205377649	3.997062788	4.316840215	4.018345884	4.441307967	3.923387292	3.943427796	3.872804126	3.939387804
ENSMUSG00000008305	ENSMUSG00000008305	Tle1	21885	transducin-like enhancer of split 1 [Source:MGI Symbol;Acc:MGI:104636]	-0.053534529	3.538334603	-0.527314196	0.604990115	0.85183637	-5.89096023	-0.053534529	-0.527314196	0.604990115	0.85183637	-5.89096023	3.456381168	3.474194404	3.632615593	3.543070432	3.700874114	3.596717952	3.423551845	3.647886301	3.341977674	3.381830704	3.790120562
ENSMUSG00000008307	ENSMUSG00000008307	1700109H08Rik	77036	RIKEN cDNA 1700109H08 gene [Source:MGI Symbol;Acc:MGI:1924286]	0.415602834	-0.844925277	0.516485671	0.612364367	0.855123541	-4.891863978	0.415602834	0.516485671	0.612364367	0.855123541	-4.891863978	0.339740593	-0.607609672	0.234972912	0.078605654	-3.908098543	0.072078602	-0.507105337	-1.230143674	0.091691767	-0.724533489	-0.285262628
ENSMUSG00000008318	ENSMUSG00000008318	Relt	320100	RELT tumor necrosis factor receptor [Source:MGI Symbol;Acc:MGI:2443373]	0.249385738	1.162861981	1.092872644	0.290141189	0.657468917	-4.917680006	0.249385738	1.092872644	0.290141189	0.657468917	-4.917680006	1.127434923	1.023031871	0.842941352	1.174658443	1.000126469	1.201643676	1.100208224	1.792205132	1.787490371	1.442593591	0.654961157
ENSMUSG00000008333	ENSMUSG00000008333	Snrpb2	20639	U2 small nuclear ribonucleoprotein B [Source:MGI Symbol;Acc:MGI:104805]	-0.05800885	3.720290032	-0.550957092	0.589042238	0.84363875	-5.922691919	-0.05800885	-0.550957092	0.589042238	0.84363875	-5.922691919	3.745728506	3.849529289	3.975795922	3.60303342	3.739359066	3.627880492	3.807149192	3.719662063	3.86316828	3.681095856	3.370596374
ENSMUSG00000008348	ENSMUSG00000008348	Ubc	22190	ubiquitin C [Source:MGI Symbol;Acc:MGI:98889]	-0.019795293	7.29948477	-0.163231358	0.872317758	0.961361791	-6.520445099	-0.019795293	-0.163231358	0.872317758	0.961361791	-6.520445099	7.49588534	7.233731526	7.407821226	6.994188253	7.470797542	7.270862542	7.570771973	6.828333881	7.574611837	7.138798869	7.313544254
ENSMUSG00000008373	ENSMUSG00000008373	Prpf31	68988	pre-mRNA processing factor 31 [Source:MGI Symbol;Acc:MGI:1916238]	-0.056432428	4.452116111	-0.76083345	0.457486713	0.775171279	-5.947137922	-0.056432428	-0.76083345	0.457486713	0.775171279	-5.947137922	4.521424404	4.542239425	4.349118158	4.424905446	4.549053477	4.49932257	4.450474892	4.239476958	4.476821845	4.555548416	4.4006908
ENSMUSG00000008384	ENSMUSG00000008384	Sertad1	55942	SERTA domain containing 1 [Source:MGI Symbol;Acc:MGI:1913438]	0.235953932	3.122435885	1.408427467	0.177558694	0.540122484	-5.005068781	0.235953932	1.408427467	0.177558694	0.540122484	-5.005068781	3.185622526	2.928733432	2.45801865	3.215539204	3.267380886	3.049591882	3.27873264	3.605885765	2.83651371	2.98881038	3.623608096
ENSMUSG00000008393	ENSMUSG00000008393	Carhsp1	52502	calcium regulated heat stable protein 1 [Source:MGI Symbol;Acc:MGI:1196368]	0.338271866	5.293640355	3.980597584	0.001017512	0.055235264	-0.722633583	0.338271866	3.980597584	0.001017512	0.055235264	-0.722633583	5.279160403	4.84816257	5.1898261	5.110771739	5.229105276	5.182112422	5.37410179	5.681975688	5.354556006	5.399180746	5.601245418
ENSMUSG00000008398	ENSMUSG00000008398	Elk3	13713	ELK3, member of ETS oncogene family [Source:MGI Symbol;Acc:MGI:101762]	-0.030002809	5.45709647	-0.413195257	0.684780719	0.887423479	-6.3107941	-0.030002809	-0.413195257	0.684780719	0.887423479	-6.3107941	5.567541731	5.514351	5.575464192	5.314094474	5.468990636	5.397977134	5.336028726	5.429830758	5.606227784	5.522631908	5.312823785
[truncated: 16,753 more rows]
