# Supplementary material for: HDAC1/2 inhibitor therapy improves multiple organ systems in aged mice
Source: iScience. 2023 Dec 12;27(1):108681. doi: 10.1016/j.isci.2023.108681 (PMC10805681; doi:10.1016/j.isci.2023.108681)
Supplement: Table S8. Heart GO term enrichments [file mmc9.csv]

Enrichment	up/down	ID	Description	GeneRatio	BgRatio	pvalue	p.adjust	qvalue	geneID	Count
GO	up-regulated	GO:0003170	heart valve development	7/162	58/23355	1.52E-07	0.0004293	0.000337047	21803/21938/100952/101401/21937/20289/17130	7
GO	up-regulated	GO:0003176	aortic valve development	5/162	25/23355	7.17E-07	0.002030679	0.000797151	21803/21938/100952/21937/17130	5
GO	up-regulated	GO:0070278	extracellular matrix constituent secretion	4/162	13/23355	1.52E-06	0.004303322	0.000930382	52076/21938/21937/11606	4
GO	up-regulated	GO:0010876	lipid localization	15/162	488/23355	1.67E-06	0.004740151	0.000930382	16956/216739/76408/11307/54525/11981/66350/17777/100273/11606/24059/66943/65106/27403/14609	15
GO	up-regulated	GO:0006869	lipid transport	14/162	438/23355	2.40E-06	0.006799256	0.00106763	216739/76408/11307/54525/11981/66350/17777/100273/11606/24059/66943/65106/27403/14609	14
GO	up-regulated	GO:1905314	semi-lunar valve development	5/162	33/23355	3.06E-06	0.00867364	0.001134957	21803/21938/100952/21937/17130	5
GO	up-regulated	GO:0009100	glycoprotein metabolic process	12/162	336/23355	4.22E-06	0.011968545	0.001342371	14538/13039/29858/77125/269181/14595/230903/20444/51801/27403/17309/20454	12
GO	up-regulated	GO:0050727	regulation of inflammatory response	12/162	344/23355	5.37E-06	0.015206917	0.001492384	15937/16956/77125/17242/21938/21937/11606/244202/268857/12702/54598/14775	12
GO	up-regulated	GO:0050728	negative regulation of inflammatory response	8/162	144/23355	7.63E-06	0.021608219	0.001884976	15937/17242/21938/21937/268857/12702/54598/14775	8
GO	up-regulated	GO:0015748	organophosphate ester transport	7/162	113/23355	1.41E-05	0.040083831	0.003147013	11307/11981/17777/11739/66943/27403/14609	7
GO	up-regulated	GO:0003179	heart valve morphogenesis	5/162	48/23355	2.03E-05	0.057541244	0.004106917	21803/100952/101401/20289/17130	5
GO	up-regulated	GO:0009101	glycoprotein biosynthetic process	10/162	275/23355	2.34E-05	0.066243842	0.004123731	14538/29858/77125/269181/14595/20444/51801/27403/17309/20454	10
GO	up-regulated	GO:0031348	negative regulation of defense response	9/162	220/23355	2.41E-05	0.068281708	0.004123731	15937/17242/21938/21937/14190/268857/12702/54598/14775	9
GO	up-regulated	GO:0097191	extrinsic apoptotic signaling pathway	9/162	233/23355	3.78E-05	0.107047921	0.006003154	21803/69660/18611/77125/17153/21938/11606/12018/14775	9
GO	up-regulated	GO:1990778	protein localization to cell periphery	11/162	367/23355	5.36E-05	0.151770368	0.006980679	21803/69660/56350/11931/17153/21937/51801/65106/16456/23969/106572	11
GO	up-regulated	GO:0030198	extracellular matrix organization	10/162	306/23355	5.76E-05	0.163256692	0.006980679	21803/14595/52076/21938/100952/101401/21937/11606/104009/20289	10
GO	up-regulated	GO:0043062	extracellular structure organization	10/162	307/23355	5.92E-05	0.167760141	0.006980679	21803/14595/52076/21938/100952/101401/21937/11606/104009/20289	10
GO	up-regulated	GO:0045229	external encapsulating structure organization	10/162	307/23355	5.92E-05	0.167760141	0.006980679	21803/14595/52076/21938/100952/101401/21937/11606/104009/20289	10
GO	up-regulated	GO:0006486	protein glycosylation	8/162	193/23355	6.28E-05	0.177827252	0.006980679	14538/29858/269181/14595/20444/51801/17309/20454	8
GO	up-regulated	GO:0043413	macromolecule glycosylation	8/162	193/23355	6.28E-05	0.177827252	0.006980679	14538/29858/269181/14595/20444/51801/17309/20454	8
GO	up-regulated	GO:0060561	apoptotic process involved in morphogenesis	4/162	32/23355	6.89E-05	0.195293021	0.007301242	14595/21938/21937/12018	4
GO	up-regulated	GO:0048771	tissue remodeling	8/162	198/23355	7.51E-05	0.212730121	0.00759164	69660/54525/17242/14595/11606/19228/14609/12018	8
GO	up-regulated	GO:0002822	regulation of adaptive immune response based on somatic recombination of immune receptors built from immunoglobulin superfamily domains	8/162	200/23355	8.06E-05	0.228198225	0.007789575	21803/15216/74048/77125/15064/21938/244202/19294	8
GO	up-regulated	GO:0098657	import into cell	9/162	261/23355	9.05E-05	0.256490895	0.008390542	15216/15166/216739/63959/226999/11931/11606/65106/23969	9
GO	up-regulated	GO:0002701	negative regulation of production of molecular mediator of immune response	4/162	36/23355	0.000110509	0.313072385	0.009513143	21803/15216/74048/77125	4
GO	up-regulated	GO:0050777	negative regulation of immune response	7/162	156/23355	0.000111204	0.315041711	0.009513143	21803/15216/74048/77125/14190/268857/14775	7
GO	up-regulated	GO:0070085	glycosylation	8/162	212/23355	0.000120687	0.341906167	0.009932495	14538/29858/269181/14595/20444/51801/17309/20454	8
GO	up-regulated	GO:0032963	collagen metabolic process	6/162	111/23355	0.000126078	0.357180065	0.009932495	21803/74048/13039/100952/20289/15901	6
GO	up-regulated	GO:2000249	regulation of actin cytoskeleton reorganization	4/162	38/23355	0.000136995	0.388108226	0.009932495	21803/13039/17242/16456	4
GO	up-regulated	GO:0002819	regulation of adaptive immune response	8/162	216/23355	0.000137268	0.388879968	0.009932495	21803/15216/74048/77125/15064/21938/244202/19294	8
GO	up-regulated	GO:0010633	negative regulation of epithelial cell migration	5/162	72/23355	0.000145167	0.411258056	0.009932495	21803/12512/101401/17286/105450	5
GO	up-regulated	GO:0043542	endothelial cell migration	8/162	218/23355	0.000146238	0.414291441	0.009932495	21803/75723/19141/101401/11606/17286/105450/14775	8
GO	up-regulated	GO:0071827	plasma lipoprotein particle organization	4/162	39/23355	0.000151831	0.430138122	0.009932495	16956/11307/17777/27403	4
GO	up-regulated	GO:1905332	positive regulation of morphogenesis of an epithelium	4/162	39/23355	0.000151831	0.430138122	0.009932495	21803/17242/11606/14609	4
GO	up-regulated	GO:0001885	endothelial cell development	5/162	74/23355	0.000165283	0.468245823	0.010503528	21937/11606/16456/15901/14775	5
GO	up-regulated	GO:1902337	regulation of apoptotic process involved in morphogenesis	3/162	16/23355	0.000171678	0.48636293	0.010606871	14595/21938/21937	3
GO	up-regulated	GO:0090287	regulation of cellular response to growth factor stimulus	9/162	289/23355	0.000194855	0.552023675	0.010983656	21803/74048/12512/100952/11606/17130/69585/105450/224109	9
GO	up-regulated	GO:0010594	regulation of endothelial cell migration	7/162	171/23355	0.000196299	0.556114317	0.010983656	21803/75723/19141/101401/11606/17286/105450	7
GO	up-regulated	GO:0071674	mononuclear cell migration	7/162	171/23355	0.000196299	0.556114317	0.010983656	21803/20305/20308/19141/17242/20306/16456	7
GO	up-regulated	GO:0085029	extracellular matrix assembly	4/162	42/23355	0.000203304	0.575959156	0.010983656	21803/100952/11606/104009	4
GO	up-regulated	GO:0030509	BMP signaling pathway	7/162	172/23355	0.00020345	0.576375075	0.010983656	21803/15216/74048/20289/17130/69585/15901	7
GO	up-regulated	GO:1904748	regulation of apoptotic process involved in development	3/162	17/23355	0.000207406	0.587579847	0.010983656	14595/21938/21937	3
GO	up-regulated	GO:0071825	protein-lipid complex subunit organization	4/162	43/23355	0.000222951	0.631620141	0.011179246	16956/11307/17777/27403	4
GO	up-regulated	GO:1902742	apoptotic process involved in development	4/162	43/23355	0.000222951	0.631620141	0.011179246	14595/21938/21937/12018	4
GO	up-regulated	GO:0098739	import across plasma membrane	7/162	175/23355	0.000226177	0.64076049	0.011179246	15216/15166/216739/226999/11931/11606/65106	7
GO	up-regulated	GO:0072659	protein localization to plasma membrane	9/162	296/23355	0.000232667	0.659145105	0.01125	21803/69660/11931/21937/51801/65106/16456/23969/106572	9
GO	up-regulated	GO:0050900	leukocyte migration	10/162	364/23355	0.000237795	0.673672927	0.011253317	21803/20305/20308/19141/77125/17242/14595/100952/20306/16456	10
GO	up-regulated	GO:0034103	regulation of tissue remodeling	5/162	82/23355	0.000267769	0.758588632	0.011900168	69660/54525/17242/11606/14609	5
GO	up-regulated	GO:1901653	cellular response to peptide	9/162	303/23355	0.000276386	0.783000952	0.011900168	16956/12295/19141/11610/11606/230796/14609/12702/106572	9
GO	up-regulated	GO:0010632	regulation of epithelial cell migration	8/162	240/23355	0.000280996	0.796061306	0.011900168	21803/75723/19141/12512/101401/11606/17286/105450	8
GO	down-regulated	GO:0033865	nucleoside bisphosphate metabolic process	6/93	102/23355	3.35E-06	0.005100416	0.001493115	15360/269614/272428/52538/18604/56690	6
GO	down-regulated	GO:0033875	ribonucleoside bisphosphate metabolic process	6/93	102/23355	3.35E-06	0.005100416	0.001493115	15360/269614/272428/52538/18604/56690	6
GO	down-regulated	GO:0034032	purine nucleoside bisphosphate metabolic process	6/93	102/23355	3.35E-06	0.005100416	0.001493115	15360/269614/272428/52538/18604/56690	6
GO	down-regulated	GO:0006084	acetyl-CoA metabolic process	4/93	34/23355	9.97E-06	0.015164765	0.003329542	15360/52538/18604/56690	4
GO	down-regulated	GO:1901298	regulation of hydrogen peroxide-mediated programmed cell death	3/93	12/23355	1.31E-05	0.019928425	0.003400726	13804/68943/15505	3
GO	down-regulated	GO:1901031	regulation of response to reactive oxygen species	4/93	40/23355	1.93E-05	0.029343225	0.003400726	13804/68943/15505/75747	4
GO	down-regulated	GO:0010421	hydrogen peroxide-mediated programmed cell death	3/93	14/23355	2.16E-05	0.032782432	0.003400726	13804/68943/15505	3
GO	down-regulated	GO:0006637	acyl-CoA metabolic process	5/93	85/23355	2.29E-05	0.034850204	0.003400726	15360/272428/52538/18604/56690	5
GO	down-regulated	GO:0035383	thioester metabolic process	5/93	85/23355	2.29E-05	0.034850204	0.003400726	15360/272428/52538/18604/56690	5
GO	down-regulated	GO:0097468	programmed cell death in response to reactive oxygen species	3/93	15/23355	2.69E-05	0.040859799	0.003588435	13804/68943/15505	3
GO	down-regulated	GO:0006941	striated muscle contraction	6/93	167/23355	5.57E-05	0.08471929	0.006763919	110880/17868/50769/58226/330953/12767	6
GO	down-regulated	GO:0005996	monosaccharide metabolic process	7/93	258/23355	7.81E-05	0.118820316	0.008695975	11677/16009/75805/19885/67013/18604/56690	7
GO	down-regulated	GO:0034599	cellular response to oxidative stress	7/93	274/23355	0.000113619	0.172814226	0.011674679	11677/13804/68943/15505/12850/18604/110265	7
GO	down-regulated	GO:0030239	myofibril assembly	4/93	67/23355	0.000149052	0.226708276	0.013377663	17868/14248/74103/228003	4
GO	down-regulated	GO:0000302	response to reactive oxygen species	6/93	200/23355	0.000150222	0.228487635	0.013377663	11677/13804/68943/15505/75747/18604	6
GO	down-regulated	GO:0010906	regulation of glucose metabolic process	5/93	131/23355	0.000180031	0.273826885	0.014366663	16009/75805/19885/18604/56690	5
GO	down-regulated	GO:0044262	cellular carbohydrate metabolic process	7/93	296/23355	0.000182838	0.278096826	0.014366663	11677/16009/75805/19885/14385/18604/56690	7
GO	down-regulated	GO:0006006	glucose metabolic process	6/93	212/23355	0.000206011	0.313342308	0.014483524	16009/75805/19885/67013/18604/56690	6
GO	down-regulated	GO:0042180	cellular ketone metabolic process	6/93	212/23355	0.000206011	0.313342308	0.014483524	11677/58226/14194/12850/18604/56690	6
GO	down-regulated	GO:0006979	response to oxidative stress	8/93	410/23355	0.000233664	0.355403052	0.0156063	11677/13804/68943/15505/12850/75747/18604/110265	8
GO	down-regulated	GO:0086010	membrane depolarization during action potential	3/93	31/23355	0.000253416	0.385445468	0.016119533	110880/58226/330953	3
GO	down-regulated	GO:1903205	regulation of hydrogen peroxide-induced cell death	3/93	33/23355	0.000305827	0.465162659	0.017847948	13804/68943/15505	3
GO	down-regulated	GO:0034614	cellular response to reactive oxygen species	5/93	147/23355	0.000307311	0.467420031	0.017847948	11677/13804/68943/15505/18604	5
GO	down-regulated	GO:0062197	cellular response to chemical stress	7/93	331/23355	0.000360035	0.547613414	0.018840784	11677/13804/68943/15505/12850/18604/110265	7
GO	down-regulated	GO:0009150	purine ribonucleotide metabolic process	7/93	335/23355	0.000386922	0.588509027	0.018840784	11636/15360/269614/272428/52538/18604/56690	7
GO	down-regulated	GO:0033866	nucleoside bisphosphate biosynthetic process	3/93	36/23355	0.000396777	0.603498357	0.018840784	269614/18604/56690	3
GO	down-regulated	GO:0034030	ribonucleoside bisphosphate biosynthetic process	3/93	36/23355	0.000396777	0.603498357	0.018840784	269614/18604/56690	3
GO	down-regulated	GO:0034033	purine nucleoside bisphosphate biosynthetic process	3/93	36/23355	0.000396777	0.603498357	0.018840784	269614/18604/56690	3
GO	down-regulated	GO:0019318	hexose metabolic process	6/93	241/23355	0.000409034	0.622140044	0.018840784	16009/75805/19885/67013/18604/56690	6
GO	down-regulated	GO:0036474	cell death in response to hydrogen peroxide	3/93	37/23355	0.000430546	0.654859971	0.019139075	13804/68943/15505	3
GO	down-regulated	GO:0070301	cellular response to hydrogen peroxide	4/93	89/23355	0.000444165	0.675575417	0.019139075	11677/13804/68943/15505	4
GO	down-regulated	GO:0010675	regulation of cellular carbohydrate metabolic process	5/93	166/23355	0.000536112	0.815425652	0.021755967	16009/75805/19885/18604/56690	5
GO	down-regulated	GO:0009259	ribonucleotide metabolic process	7/93	354/23355	0.00053747	0.817492014	0.021755967	11636/15360/269614/272428/52538/18604/56690	7
GO	down-regulated	GO:0006163	purine nucleotide metabolic process	7/93	360/23355	0.000593651	0.902943102	0.023323315	11636/15360/269614/272428/52538/18604/56690	7
GO	down-regulated	GO:1902882	regulation of response to oxidative stress	4/93	97/23355	0.000615219	0.935747425	0.023480071	13804/68943/15505/75747	4
GO	down-regulated	GO:0019693	ribose phosphate metabolic process	7/93	365/23355	0.000643955	0.979455825	0.023894126	11636/15360/269614/272428/52538/18604/56690	7
GO	down-regulated	GO:0007005	mitochondrion organization	8/93	489/23355	0.000749638	1	0.027063727	70478/72140/67044/68943/12850/67013/52538/66278	8
GO	down-regulated	GO:0072521	purine-containing compound metabolic process	7/93	381/23355	0.000828093	1	0.029109407	11636/15360/269614/272428/52538/18604/56690	7
GO	down-regulated	GO:0010823	negative regulation of mitochondrion organization	3/93	49/23355	0.000986263	1	0.032865925	68943/67013/52538	3
GO	down-regulated	GO:0043649	dicarboxylic acid catabolic process	2/93	12/23355	0.001008769	1	0.032865925	216188/76187	2
GO	down-regulated	GO:1902510	regulation of apoptotic DNA fragmentation	2/93	12/23355	0.001008769	1	0.032865925	13804/16009	2
GO	down-regulated	GO:0006790	sulfur compound metabolic process	6/93	294/23355	0.001152789	1	0.035918217	232223/15360/272428/52538/18604/56690	6
GO	down-regulated	GO:0010927	cellular component assembly involved in morphogenesis	4/93	115/23355	0.001162512	1	0.035918217	17868/14248/74103/228003	4
GO	down-regulated	GO:0034982	mitochondrial protein processing	2/93	13/23355	0.001189094	1	0.035918217	70478/67013	2
GO	down-regulated	GO:0006109	regulation of carbohydrate metabolic process	5/93	199/23355	0.001210011	1	0.035918217	16009/75805/19885/18604/56690	5
GO	down-regulated	GO:0042692	muscle cell differentiation	7/93	410/23355	0.001266128	1	0.03676698	17868/14248/12301/75805/21357/74103/228003	7
GO	down-regulated	GO:0006936	muscle contraction	6/93	303/23355	0.001344685	1	0.038217364	110880/17868/50769/58226/330953/12767	6
GO	down-regulated	GO:1903624	regulation of DNA catabolic process	2/93	14/23355	0.001383684	1	0.038244319	13804/16009	2
GO	down-regulated	GO:0042542	response to hydrogen peroxide	4/93	121/23355	0.001402894	1	0.038244319	11677/13804/68943/15505	4
GO	down-regulated	GO:0060048	cardiac muscle contraction	4/93	129/23355	0.001774676	1	0.047411875	17868/58226/330953/12767	4
KEGG	up-regulated	mmu04061	Viral protein interaction with cytokine and cytokine receptor	5/79	95/8979	0.001449627	0.313119525	0.198482697	20305/20308/21938/21937/20306	5
KEGG	up-regulated	mmu04920	Adipocytokine signaling pathway	4/79	71/8979	0.003451571	0.745539233	0.198482697	216739/21938/21937/12702	4
KEGG	up-regulated	mmu04060	Cytokine-cytokine receptor interaction	8/79	292/8979	0.004004454	0.864961963	0.198482697	21803/16164/20305/20308/77125/21938/21937/20306	8
KEGG	up-regulated	mmu00533	Glycosaminoglycan biosynthesis - keratan sulfate	2/79	14/8979	0.006494925	1	0.198482697	14595/20444	2
KEGG	up-regulated	mmu04142	Lysosome	5/79	135/8979	0.006607856	1	0.198482697	19141/13039/56722/12512/74325	5
KEGG	up-regulated	mmu00604	Glycosphingolipid biosynthesis - ganglio series	2/79	15/8979	0.00745162	1	0.198482697	20444/20454	2
KEGG	up-regulated	mmu04270	Vascular smooth muscle contraction	5/79	144/8979	0.008625214	1	0.198482697	66350/11606/51801/12314/54598	5
KEGG	up-regulated	mmu00510	N-Glycan biosynthesis	3/79	50/8979	0.009548659	1	0.198482697	269181/14595/17309	3
KEGG	up-regulated	mmu04350	TGF-beta signaling pathway	4/79	95/8979	0.009652938	1	0.198482697	21803/17130/69585/15901	4
KEGG	up-regulated	mmu02010	ABC transporters	3/79	52/8979	0.010632586	1	0.198482697	76408/11307/27403	3
KEGG	up-regulated	mmu04261	Adrenergic signaling in cardiomyocytes	5/79	152/8979	0.010746861	1	0.198482697	20266/12295/11931/11606/12314	5
KEGG	up-regulated	mmu04978	Mineral absorption	3/79	54/8979	0.011785089	1	0.199519482	11931/17750/17748	3
KEGG	up-regulated	mmu04961	Endocrine and other factor-regulated calcium reabsorption	3/79	61/8979	0.016368231	1	0.255795029	11931/19228/74325	3
KEGG	up-regulated	mmu05164	Influenza A	5/79	173/8979	0.017957773	1	0.260590239	77125/21937/11739/12702/12018	5
KEGG	up-regulated	mmu00601	Glycosphingolipid biosynthesis - lacto and neolacto series	2/79	26/8979	0.021670436	1	0.293501345	14538/14595	2
KEGG	up-regulated	mmu04210	Apoptosis	4/79	136/8979	0.031610417	1	0.382089666	13039/21937/22146/12018	4
KEGG	up-regulated	mmu04215	Apoptosis - multiple species	2/79	32/8979	0.031972788	1	0.382089666	21937/12018	2
KEGG	up-regulated	mmu05418	Fluid shear stress and atherosclerosis	4/79	148/8979	0.041155767	1	0.438890134	18104/13039/21937/12314	4
KEGG	up-regulated	mmu01240	Biosynthesis of cofactors	4/79	152/8979	0.044664632	1	0.438890134	18104/29858/11639/12036	4
KEGG	up-regulated	mmu05410	Hypertrophic cardiomyopathy	3/79	91/8979	0.045872214	1	0.438890134	21803/12295/11606	3
KEGG	up-regulated	mmu00513	Various types of N-glycan biosynthesis	2/79	40/8979	0.048073548	1	0.438890134	269181/14595	2
KEGG	up-regulated	mmu04610	Complement and coagulation cascades	3/79	93/8979	0.048399088	1	0.438890134	14058/74145/12268	3
KEGG	up-regulated	mmu05414	Dilated cardiomyopathy	3/79	94/8979	0.049687821	1	0.438890134	21803/12295/11606	3
KEGG	down-regulated	mmu04137	Mitophagy - animal	3/45	68/8979	0.004696917	0.681052897	0.243029255	68943/233204/26414	3
KEGG	down-regulated	mmu00790	Folate biosynthesis	2/45	26/8979	0.007394795	1	0.243029255	11677/67861	2
KEGG	down-regulated	mmu00650	Butanoate metabolism	2/45	28/8979	0.008546304	1	0.243029255	15360/272428	2
KEGG	down-regulated	mmu04141	Protein processing in endoplasmic reticulum	4/45	172/8979	0.010515876	1	0.243029255	15505/26414/240667/108159	4
KEGG	down-regulated	mmu00052	Galactose metabolism	2/45	32/8979	0.011072897	1	0.243029255	11677/67861	2
KEGG	down-regulated	mmu00410	beta-Alanine metabolism	2/45	32/8979	0.011072897	1	0.243029255	56690/107239	2
KEGG	down-regulated	mmu00040	Pentose and glucuronate interconversions	2/45	35/8979	0.013157432	1	0.243029255	11677/67861	2
KEGG	down-regulated	mmu00051	Fructose and mannose metabolism	2/45	36/8979	0.013887386	1	0.243029255	11677/67861	2
KEGG	down-regulated	mmu04973	Carbohydrate digestion and absorption	2/45	48/8979	0.023940564	1	0.372408774	14385/11722	2
KEGG	down-regulated	mmu00280	Valine, leucine and isoleucine degradation	2/45	57/8979	0.032927681	1	0.460987528	15360/52538	2
KEGG	down-regulated	mmu00561	Glycerolipid metabolism	2/45	62/8979	0.038406485	1	0.488809804	11677/67861	2
KEGG	down-regulated	mmu00970	Aminoacyl-tRNA biosynthesis	2/45	66/8979	0.043022601	1	0.50193035	272396/71941	2
KEGG	down-regulated	mmu04115	p53 signaling pathway	2/45	72/8979	0.050312862	1	0.502105094	16009/75747	2
KEGG	down-regulated	mmu04310	Wnt signaling pathway	3/45	169/8979	0.052273693	1	0.502105094	12301/54612/26414	3
KEGG	down-regulated	mmu00130	Ubiquinone and other terpenoid-quinone biosynthesis	1/45	11/8979	0.053796974	1	0.502105094	12850	1
